# Supplementary material for: A novel signature model based on mitochondrial-related genes for predicting survival of colon adenocarcinoma
Source: BMC Med Inform Decis Mak. 2022 Oct 22;22:277. doi: 10.1186/s12911-022-02020-3 (PMC9587559; doi:10.1186/s12911-022-02020-3)
Supplement: Supplementary file 2 — Additional file 2. Raw data. (ZIP 320499 kb) [file 12911_2022_2020_MOESM2_ESM.zip]

Archive with 109 entries (91 files):
- Raw data/
- Raw data/1. Mitochondrion-related genes/
- Raw data/1. Mitochondrion-related genes/human_mitochondria_info.xls
- Raw data/10. COX Analysis/
- Raw data/10. COX Analysis/TCGA_riskScore_and_clinical.txt
- Raw data/11. model gene analysis/
- Raw data/11. model gene analysis/clinicalCor Result.xls
- Raw data/11. model gene analysis/MIT_genes_Clinical.txt
- Raw data/2. TCGA COAD data/
- Raw data/2. TCGA COAD data/COAD_clinical.xls
- Raw data/2. TCGA COAD data/COAD_clinical_detail.csv
- Raw data/2. TCGA COAD data/COAD_TMB.txt
- Raw data/2. TCGA COAD data/COAD_VARSCAN.maf
- Raw data/2. TCGA COAD data/mRNAmatrix-COAD_gene_expreesion_matrix.txt
- Raw data/2. TCGA COAD data/TCGA-COAD-Mitochondrion-related genes expression.txt
- Raw data/3. GSE36582 data/
- Raw data/3. GSE36582 data/clincal.txt
- Raw data/3. GSE36582 data/GSE39582 expression data.txt
- Raw data/4. GO BP gene sets/
- Raw data/4. GO BP gene sets/c5.go.bp.v7.4.symbols.gmt
- Raw data/5. GSEA Result/
- Raw data/5. GSEA Result/GSEA_RESULT/
- Raw data/5. GSEA Result/GSEA_RESULT/butterfly_plot.png
- Raw data/5. GSEA Result/GSEA_RESULT/COADNEW.Gsea.1618446927360.rpt
- Raw data/5. GSEA Result/GSEA_RESULT/edb/
- Raw data/5. GSEA Result/GSEA_RESULT/edb/gene_sets.gmt
- Raw data/5. GSEA Result/GSEA_RESULT/edb/input.cls
- Raw data/5. GSEA Result/GSEA_RESULT/edb/input.input.cls_T_versus_N.rnk
- Raw data/5. GSEA Result/GSEA_RESULT/edb/results.edb
- Raw data/5. GSEA Result/GSEA_RESULT/enplot_GOBP_MITOCHONDRIAL_GENE_EXPRESSION_15.png
- Raw data/5. GSEA Result/GSEA_RESULT/enplot_GOBP_MITOCHONDRIAL_GENOME_MAINTENANCE_24.png
- Raw data/5. GSEA Result/GSEA_RESULT/enplot_GOBP_MITOCHONDRIAL_RNA_METABOLIC_PROCESS_6.png
- Raw data/5. GSEA Result/GSEA_RESULT/enplot_GOBP_MITOCHONDRIAL_RNA_PROCESSING_12.png
- Raw data/5. GSEA Result/GSEA_RESULT/enplot_GOBP_MITOCHONDRIAL_TRANSLATION_21.png
- Raw data/5. GSEA Result/GSEA_RESULT/enplot_GOBP_POSITIVE_REGULATION_OF_MITOCHONDRIAL_OUTER_MEMBRANE_PERMEABILIZATION_INVOLVED_IN_APOPTOT._27.png
- Raw data/5. GSEA Result/GSEA_RESULT/enplot_GOBP_POSITIVE_REGULATION_OF_MITOCHONDRIAL_TRANSLATION_9.png
- Raw data/5. GSEA Result/GSEA_RESULT/enplot_GOBP_PROTEIN_IMPORT_INTO_MITOCHONDRIAL_MATRIX_18.png
- Raw data/5. GSEA Result/GSEA_RESULT/enplot_GOBP_REGULATION_OF_MITOCHONDRIAL_GENE_EXPRESSION_3.png
- Raw data/5. GSEA Result/GSEA_RESULT/gene_set_sizes.tsv
- Raw data/5. GSEA Result/GSEA_RESULT/global_es_histogram.png
- Raw data/5. GSEA Result/GSEA_RESULT/GOBP_MITOCHONDRIAL_GENE_EXPRESSION.html
- Raw data/5. GSEA Result/GSEA_RESULT/GOBP_MITOCHONDRIAL_GENE_EXPRESSION.tsv
- Raw data/5. GSEA Result/GSEA_RESULT/GOBP_MITOCHONDRIAL_GENE_EXPRESSION_16.png
- Raw data/5. GSEA Result/GSEA_RESULT/GOBP_MITOCHONDRIAL_GENOME_MAINTENANCE.html
- Raw data/5. GSEA Result/GSEA_RESULT/GOBP_MITOCHONDRIAL_GENOME_MAINTENANCE.tsv
- Raw data/5. GSEA Result/GSEA_RESULT/GOBP_MITOCHONDRIAL_GENOME_MAINTENANCE_25.png
- Raw data/5. GSEA Result/GSEA_RESULT/GOBP_MITOCHONDRIAL_RNA_METABOLIC_PROCESS.html
- Raw data/5. GSEA Result/GSEA_RESULT/GOBP_MITOCHONDRIAL_RNA_METABOLIC_PROCESS.tsv
- Raw data/5. GSEA Result/GSEA_RESULT/GOBP_MITOCHONDRIAL_RNA_METABOLIC_PROCESS_7.png
- Raw data/5. GSEA Result/GSEA_RESULT/GOBP_MITOCHONDRIAL_RNA_PROCESSING.html
- Raw data/5. GSEA Result/GSEA_RESULT/GOBP_MITOCHONDRIAL_RNA_PROCESSING.tsv
- Raw data/5. GSEA Result/GSEA_RESULT/GOBP_MITOCHONDRIAL_RNA_PROCESSING_13.png
- Raw data/5. GSEA Result/GSEA_RESULT/GOBP_MITOCHONDRIAL_TRANSLATION.html
- Raw data/5. GSEA Result/GSEA_RESULT/GOBP_MITOCHONDRIAL_TRANSLATION.tsv
- Raw data/5. GSEA Result/GSEA_RESULT/GOBP_MITOCHONDRIAL_TRANSLATION_22.png
- Raw data/5. GSEA Result/GSEA_RESULT/GOBP_POSITIVE_REGULATION_OF_MITOCHONDRIAL_OUTER_MEMBRANE_PERMEABILIZATION_INVOLVED_IN_APOPTOTIC_SIGN._28.png
- Raw data/5. GSEA Result/GSEA_RESULT/GOBP_POSITIVE_REGULATION_OF_MITOCHONDRIAL_OUTER_MEMBRANE_PERMEABILIZATION_INVOLVED_IN_APOPTOTIC_SIGNALING_PATHWAY.html
- Raw data/5. GSEA Result/GSEA_RESULT/GOBP_POSITIVE_REGULATION_OF_MITOCHONDRIAL_OUTER_MEMBRANE_PERMEABILIZATION_INVOLVED_IN_APOPTOTIC_SIGNALING_PATHWAY.tsv
- Raw data/5. GSEA Result/GSEA_RESULT/GOBP_POSITIVE_REGULATION_OF_MITOCHONDRIAL_TRANSLATION.html
- Raw data/5. GSEA Result/GSEA_RESULT/GOBP_POSITIVE_REGULATION_OF_MITOCHONDRIAL_TRANSLATION.tsv
- Raw data/5. GSEA Result/GSEA_RESULT/GOBP_POSITIVE_REGULATION_OF_MITOCHONDRIAL_TRANSLATION_10.png
- Raw data/5. GSEA Result/GSEA_RESULT/GOBP_PROTEIN_IMPORT_INTO_MITOCHONDRIAL_MATRIX.html
- Raw data/5. GSEA Result/GSEA_RESULT/GOBP_PROTEIN_IMPORT_INTO_MITOCHONDRIAL_MATRIX.tsv
- Raw data/5. GSEA Result/GSEA_RESULT/GOBP_PROTEIN_IMPORT_INTO_MITOCHONDRIAL_MATRIX_19.png
- Raw data/5. GSEA Result/GSEA_RESULT/GOBP_REGULATION_OF_MITOCHONDRIAL_GENE_EXPRESSION.html
- Raw data/5. GSEA Result/GSEA_RESULT/GOBP_REGULATION_OF_MITOCHONDRIAL_GENE_EXPRESSION.tsv
- Raw data/5. GSEA Result/GSEA_RESULT/GOBP_REGULATION_OF_MITOCHONDRIAL_GENE_EXPRESSION_4.png
- Raw data/5. GSEA Result/GSEA_RESULT/gsea_report_for_N_1618446927360.html
- Raw data/5. GSEA Result/GSEA_RESULT/gsea_report_for_N_1618446927360.tsv
- Raw data/5. GSEA Result/GSEA_RESULT/gsea_report_for_T_1618446927360.html
- Raw data/5. GSEA Result/GSEA_RESULT/gsea_report_for_T_1618446927360.tsv
- Raw data/5. GSEA Result/GSEA_RESULT/gset_rnd_es_dist_11.png
- Raw data/5. GSEA Result/GSEA_RESULT/gset_rnd_es_dist_14.png
- Raw data/5. GSEA Result/GSEA_RESULT/gset_rnd_es_dist_17.png
- Raw data/5. GSEA Result/GSEA_RESULT/gset_rnd_es_dist_20.png
- Raw data/5. GSEA Result/GSEA_RESULT/gset_rnd_es_dist_23.png
- Raw data/5. GSEA Result/GSEA_RESULT/gset_rnd_es_dist_26.png
- Raw data/5. GSEA Result/GSEA_RESULT/gset_rnd_es_dist_29.png
- Raw data/5. GSEA Result/GSEA_RESULT/gset_rnd_es_dist_5.png
- Raw data/5. GSEA Result/GSEA_RESULT/gset_rnd_es_dist_8.png
- Raw data/5. GSEA Result/GSEA_RESULT/heat_map_1.png
- Raw data/5. GSEA Result/GSEA_RESULT/heat_map_corr_plot.html
- Raw data/5. GSEA Result/GSEA_RESULT/index.html
- Raw data/5. GSEA Result/GSEA_RESULT/neg_snapshot.html
- Raw data/5. GSEA Result/GSEA_RESULT/pos_snapshot.html
- Raw data/5. GSEA Result/GSEA_RESULT/pvalues_vs_nes_plot.png
- Raw data/5. GSEA Result/GSEA_RESULT/ranked_gene_list_T_versus_N_1618446927360.tsv
- Raw data/5. GSEA Result/GSEA_RESULT/ranked_list_corr_2.png
- Raw data/5. GSEA Result/GSEA_RESULT/xtools.css
- Raw data/6. Differential gene analysis/
- Raw data/6. Differential gene analysis/all_gene.xls
- Raw data/6. Differential gene analysis/diff_gene.xls
- Raw data/7. Enrich Result/
- Raw data/7. Enrich Result/GO.txt
- Raw data/7. Enrich Result/KEGG.txt
- Raw data/8. RiskScore Calculate/
- Raw data/8. RiskScore Calculate/TCGA-COAD/
- Raw data/8. RiskScore Calculate/TCGA-COAD/expTime.txt
- Raw data/8. RiskScore Calculate/TCGA-COAD/multiCox.xls
- Raw data/8. RiskScore Calculate/TCGA-COAD/risk.txt
- Raw data/8. RiskScore Calculate/Validation set_GSE39582/
- Raw data/8. RiskScore Calculate/Validation set_GSE39582/coef.txt
- Raw data/8. RiskScore Calculate/Validation set_GSE39582/expTime.txt
- Raw data/8. RiskScore Calculate/Validation set_GSE39582/Riskscore.txt
- Raw data/9. Immune Result/
- Raw data/9. Immune Result/CIBERSORT/
- Raw data/9. Immune Result/CIBERSORT/CIBERSORT.result.txt
- Raw data/9. Immune Result/ESTIMATE/
- Raw data/9. Immune Result/ESTIMATE/scores.txt
