# Supplementary material for: A novel signature model based on mitochondrial-related genes for predicting survival of colon adenocarcinoma
Source: BMC Med Inform Decis Mak. 2022 Oct 22;22:277. doi: 10.1186/s12911-022-02020-3 (PMC9587559; doi:10.1186/s12911-022-02020-3)
Supplement: Supplementary file 2 — Additional file 2. Raw data. (ZIP 320499 kb) [file 12911_2022_2020_MOESM2_ESM.zip › Raw data/1. Mitochondrion-related genes/human_mitochondria_info.xls]

## Sheet: results-human
Gene > Ensembl Primary Identifier	Gene > NCBI Gene ID	Gene > Gene Symbol	Gene > Description	Gene > Chromosome	Gene > Mito Evidence MitoCarta	Gene > Mito Evidence IMPI	Gene > Mito Evidence IMPI score	Gene > Mito Evidence GO Annotation	Gene > Mito Evidence Human Protein Atlas	Gene > Mito Targeting Seq iPSORT	Gene > Mito Targeting Seq MitoFates	Gene > Mito Targeting Seq MitoProt	Gene > Mito Targeting Seq TargetP
ENSG00000109576	51166	AADAT	aminoadipate aminotransferase	4	TRUE	Known mitochondrial	1	TRUE	FALSE	1	0.882	0.99	0.802
ENSG00000205002	441376	AARD	alanine and arginine rich domain containing protein	8	FALSE	Predicted mitochondrial	0.920675	FALSE	FALSE	0	0.021	0.1177	0.519
ENSG00000124608	57505	AARS2	alanyl-tRNA synthetase 2, mitochondrial	6	TRUE	Known mitochondrial	1	TRUE	TRUE	1	1	0.998	0.947
ENSG00000008311	10157	AASS	aminoadipate-semialdehyde synthase	7	TRUE	Known mitochondrial	1	TRUE	TRUE	0	0.938	0.7829	0.792
ENSG00000183044	18	ABAT	4-aminobutyrate aminotransferase	16	TRUE	Known mitochondrial	1	TRUE	TRUE	1	0.996	0.9803	0.888
ENSG00000179869	154664	ABCA13	ATP binding cassette subfamily A member 13	7	TRUE	Predicted mitochondrial	0.896169	FALSE	FALSE	1	0.142	0.4207	0.065
ENSG00000141338	10351	ABCA8	ATP binding cassette subfamily A member 8	17	FALSE	Predicted mitochondrial	0.887132	TRUE	FALSE	0	0.117	0.984	0.325
ENSG00000154258	10350	ABCA9	ATP binding cassette subfamily A member 9	17	TRUE	Predicted mitochondrial	0.99081	FALSE	FALSE	1	0.096	0.9448	0.534
ENSG00000135776	23456	ABCB10	ATP binding cassette subfamily B member 10	1	TRUE	Known mitochondrial	1	TRUE	FALSE	0	0.019	0.032	0.116
ENSG00000115657	10058	ABCB6	ATP binding cassette subfamily B member 6 (Langereis blood group)	2	TRUE	Known mitochondrial	0.999982	TRUE	TRUE	0	0.003	0.0015	0.021
ENSG00000131269	22	ABCB7	ATP binding cassette subfamily B member 7	X	TRUE	Known mitochondrial	1	TRUE	TRUE	1	0.996	0.685	0.867
ENSG00000197150	11194	ABCB8	ATP binding cassette subfamily B member 8	7	TRUE	Known mitochondrial	1	TRUE	TRUE	1	0.958	0.63	0.923
ENSG00000140798	94160	ABCC12	ATP binding cassette subfamily C member 12	16	FALSE	Predicted mitochondrial	0.898718	FALSE	FALSE	0	0.003	0.037	0.266
ENSG00000101986	215	ABCD1	ATP binding cassette subfamily D member 1	X	TRUE	Predicted mitochondrial	0.946485	FALSE	FALSE	1	0.716	0.9393	0.557
ENSG00000117528	5825	ABCD3	ATP binding cassette subfamily D member 3	1	TRUE	Predicted mitochondrial	1	TRUE	FALSE	0	0.85	0.878	0.857
ENSG00000164163	6059	ABCE1	ATP binding cassette subfamily E member 1	4	FALSE	Predicted mitochondrial	0.972959	TRUE	FALSE	1	0.004	0.3906	0.109
ENSG00000033050	10061	ABCF2	ATP binding cassette subfamily F member 2	7	TRUE	Predicted mitochondrial	0.969855	TRUE	FALSE	0	0	0.0742	0.152
ENSG00000118777	9429	ABCG2	ATP binding cassette subfamily G member 2 (Junior blood group)	4	FALSE	Known mitochondrial	0.329481	TRUE	FALSE	0	0	0.018	0.09
ENSG00000144827	55347	ABHD10	abhydrolase domain containing 10	3	TRUE	Known mitochondrial	1	TRUE	TRUE	1	0.39	0.9996	0.597
ENSG00000106077	83451	ABHD11	abhydrolase domain containing 11	7	TRUE	Known mitochondrial	1	FALSE	TRUE	1	0.478	0.9898	0.905
ENSG00000204427		ABHD16A	abhydrolase domain containing 16A	6	FALSE	Predicted mitochondrial	0.989176	FALSE	FALSE	0	0.102	0.3752	0.402
ENSG00000198211		AC092143.1		16	TRUE	Known mitochondrial	0.143498	FALSE	FALSE	0	0.085	0.2372	0.767
ENSG00000060971	30	ACAA1	acetyl-CoA acyltransferase 1	3	TRUE	Predicted mitochondrial	0.997353	FALSE	FALSE	0	0.121	0.3548	0.425
ENSG00000167315	10449	ACAA2	acetyl-CoA acyltransferase 2	18	TRUE	Known mitochondrial	1	TRUE	TRUE	0	0.996	0.475	0.644
ENSG00000076555	32	ACACB	acetyl-CoA carboxylase beta	12	TRUE	Known mitochondrial	0.987527	TRUE	FALSE	0	0.012	0.2588	0.021
ENSG00000111271	80724	ACAD10	acyl-CoA dehydrogenase family member 10	12	TRUE	Known mitochondrial	1	TRUE	FALSE	1	0.743	0.971	0.896
ENSG00000240303	84129	ACAD11	acyl-CoA dehydrogenase family member 11	3	TRUE	Known mitochondrial	0.692531	TRUE	FALSE	0	0	0.056	0.057
ENSG00000151498	27034	ACAD8	acyl-CoA dehydrogenase family member 8	11	TRUE	Known mitochondrial	1	TRUE	FALSE	0	0.939	0.9365	0.903
ENSG00000177646	28976	ACAD9	acyl-CoA dehydrogenase family member 9	3	TRUE	Known mitochondrial	1	TRUE	TRUE	1	0.991	0.9965	0.961
ENSG00000115361	33	ACADL	acyl-CoA dehydrogenase long chain	2	TRUE	Known mitochondrial	1	TRUE	FALSE	1	0.999	0.9312	0.961
ENSG00000117054	34	ACADM	acyl-CoA dehydrogenase medium chain	1	TRUE	Known mitochondrial	1	TRUE	TRUE	1	0.996	0.9948	0.901
ENSG00000122971	35	ACADS	acyl-CoA dehydrogenase short chain	12	TRUE	Known mitochondrial	1	TRUE	TRUE	1	0.996	0.9948	0.909
ENSG00000196177	36	ACADSB	acyl-CoA dehydrogenase short/branched chain	10	TRUE	Known mitochondrial	1	TRUE	TRUE	1	0.996	0.6489	0.895
ENSG00000072778	37	ACADVL	acyl-CoA dehydrogenase very long chain	17	TRUE	Known mitochondrial	1	TRUE	TRUE	1	0.999	0.9806	0.933
ENSG00000075239	38	ACAT1	acetyl-CoA acetyltransferase 1	11	TRUE	Known mitochondrial	1	TRUE	TRUE	1	0.996	0.9962	0.962
ENSG00000182827	64746	ACBD3	acyl-CoA binding domain containing 3	1	FALSE	Known mitochondrial	0.167936	TRUE	FALSE	0	0	0.0237	0.069
ENSG00000131473	47	ACLY	ATP citrate lyase	17	TRUE	Known mitochondrial	0.987519	FALSE	FALSE	0	0.047	0.172	0.115
ENSG00000100412	50	ACO2	aconitase 2	22	TRUE	Known mitochondrial	1	TRUE	TRUE	1	0.995	0.9158	0.831
ENSG00000102794	730249	ACOD1	aconitate decarboxylase 1	13	FALSE	Predicted mitochondrial	0.988192	TRUE	FALSE	0	0.284	0.3848	0.164
ENSG00000184227	641371	ACOT1	acyl-CoA thioesterase 1	14	FALSE	Predicted mitochondrial	1	FALSE	TRUE	0	0.01	0.1469	0.119
ENSG00000112304	55856	ACOT13	acyl-CoA thioesterase 13	6	TRUE	Predicted mitochondrial	0.999996	TRUE	FALSE	0	0.027	0.6324	0.525
ENSG00000119673	10965	ACOT2	acyl-CoA thioesterase 2	14	TRUE	Known mitochondrial	1	TRUE	TRUE	0	0.099	0.9014	0.684
ENSG00000097021	11332	ACOT7	acyl-CoA thioesterase 7	1	TRUE	Known mitochondrial	0.927271	TRUE	FALSE	1	0.981	0.9116	0.946
ENSG00000101473	10005	ACOT8	acyl-CoA thioesterase 8	20	FALSE	Predicted mitochondrial	0.961463	FALSE	TRUE	0	0	0.0124	0.084
ENSG00000123130	23597	ACOT9	acyl-CoA thioesterase 9	X	TRUE	Known mitochondrial	1	TRUE	FALSE	1	0.816	0.9379	0.807
ENSG00000162836	51205	ACP6	acid phosphatase 6, lysophosphatidic	1	TRUE	Known mitochondrial	0.999999	TRUE	FALSE	1	0.051	0.8644	0.317
ENSG00000167107	80221	ACSF2	acyl-CoA synthetase family member 2	17	TRUE	Known mitochondrial	1	TRUE	FALSE	1	0.967	0.795	0.932
ENSG00000176715	197322	ACSF3	acyl-CoA synthetase family member 3	16	TRUE	Known mitochondrial	1	TRUE	FALSE	1	0.908	0.9602	0.925
ENSG00000151726	2180	ACSL1	acyl-CoA synthetase long chain family member 1	4	TRUE	Known mitochondrial	1	TRUE	TRUE	0	0.193	0.0644	0.289
ENSG00000123983	2181	ACSL3	acyl-CoA synthetase long chain family member 3	2	FALSE	Known mitochondrial	0.916238	TRUE	FALSE	0	0.031	0.0815	0.049
ENSG00000068366	2182	ACSL4	acyl-CoA synthetase long chain family member 4	X	TRUE	Known mitochondrial	0.999997	TRUE	TRUE	0	0.006	0.7318	0.008
ENSG00000197142	51703	ACSL5	acyl-CoA synthetase long chain family member 5	10	FALSE	Known mitochondrial	1	TRUE	TRUE	0	0.004	0.28	0.008
ENSG00000164398	23305	ACSL6	acyl-CoA synthetase long chain family member 6	5	TRUE	Predicted mitochondrial	0.988295	TRUE	FALSE	0	0.435	0.0293	0.13
ENSG00000166743	116285	ACSM1	acyl-CoA synthetase medium chain family member 1	16	TRUE	Known mitochondrial	0.999994	TRUE	FALSE	1	0.523	0.726	0.875
ENSG00000183747	123876	ACSM2A	acyl-CoA synthetase medium chain family member 2A	16	TRUE	Known mitochondrial	0.996578	TRUE	FALSE	1	0.302	0.78	0.781
ENSG00000066813	348158	ACSM2B	acyl-CoA synthetase medium chain family member 2B	16	FALSE	Known mitochondrial	0.943579	TRUE	FALSE	1	0.305	0.7845	0.782
ENSG00000005187	6296	ACSM3	acyl-CoA synthetase medium chain family member 3	16	TRUE	Known mitochondrial	1	TRUE	FALSE	1	0.984	0.9984	0.934
ENSG00000215009	341392	ACSM4	acyl-CoA synthetase medium chain family member 4	12	FALSE	Known mitochondrial	0.999998	TRUE	FALSE	1	0.139	0.9037	0.778
ENSG00000183549	54988	ACSM5	acyl-CoA synthetase medium chain family member 5	16	TRUE	Known mitochondrial	1	TRUE	FALSE	1	0.691	0.9567	0.911
ENSG00000173124	142827	ACSM6	acyl-CoA synthetase medium chain family member 6	10	FALSE	Known mitochondrial	0.916253	TRUE	FALSE	1	0.181	0.5897	0.774
ENSG00000154930	84532	ACSS1	acyl-CoA synthetase short chain family member 1	20	TRUE	Known mitochondrial	1	TRUE	FALSE	1	0.999	0.9966	0.901
ENSG00000111058	79611	ACSS3	acyl-CoA synthetase short chain family member 3	12	TRUE	Known mitochondrial	1	TRUE	TRUE	0	0.436	0.9458	0.636
ENSG00000075624		ACTB	actin beta	7	FALSE	Known mitochondrial	0.987587	FALSE	FALSE	0	0	0.1147	0.089
ENSG00000072110	87	ACTN1	actinin alpha 1	14	FALSE	Predicted mitochondrial	0.945643	FALSE	FALSE	0	0	0.002	0.08
ENSG00000170634	98	ACYP2	acylphosphatase 2	2	TRUE	Predicted mitochondrial	0.997425	FALSE	FALSE	0	0	0.1605	0.2
ENSG00000063761	57143	ADCK1	aarF domain containing kinase 1	14	TRUE	Predicted mitochondrial	1	FALSE	FALSE	0	0.04	0.4891	0.152
ENSG00000133597	90956	ADCK2	aarF domain containing kinase 2	7	TRUE	Predicted mitochondrial	0.999995	FALSE	FALSE	1	0.036	0.7279	0.839
ENSG00000173137	203054	ADCK5	aarF domain containing kinase 5	8	TRUE	Predicted mitochondrial	1	FALSE	FALSE	1	0.669	0.9947	0.82
ENSG00000143199	55811	ADCY10	adenylate cyclase 10	1	FALSE	Known mitochondrial	0.20421	TRUE	FALSE	0	0.003	0.1338	0.065
ENSG00000118492	79747	ADGB	androglobin	6	FALSE	Predicted mitochondrial	0.931948	FALSE	FALSE	0	0	0.0883	0.166
ENSG00000117114	23266	ADGRL2	adhesion G protein-coupled receptor L2	1	FALSE	Predicted mitochondrial	0.818956	FALSE	FALSE	0	0.007	0.8147	0.487
ENSG00000147576	137872	ADHFE1	alcohol dehydrogenase, iron containing 1	8	TRUE	Known mitochondrial	1	TRUE	FALSE	1	0.714	0.9923	0.952
ENSG00000181915	84890	ADO	2-aminoethanethiol dioxygenase	10	FALSE	Predicted mitochondrial	0.978351	TRUE	FALSE	1	0.157	0.9508	0.657
ENSG00000116863	54936	ADPRHL2	ADP-ribosylhydrolase like 2	1	FALSE	Known mitochondrial	0.993873	TRUE	FALSE	1	0.415	0.8359	0.792
ENSG00000135537	246269	AFG1L	AFG1 like ATPase	6	TRUE	Known mitochondrial	0.999994	TRUE	FALSE	1	0.689	0.9394	0.703
ENSG00000141385	10939	AFG3L2	AFG3 like matrix AAA peptidase subunit 2	18	TRUE	Known mitochondrial	1	TRUE	TRUE	0	0.988	0.649	0.714
ENSG00000006530		AGK	acylglycerol kinase	7	TRUE	Known mitochondrial	1	TRUE	TRUE	0	0.392	0.7888	0.24
ENSG00000116771	79814	AGMAT	agmatinase	1	TRUE	Known mitochondrial	0.999992	TRUE	FALSE	1	0.871	0.4594	0.795
ENSG00000026652	56895	AGPAT4	1-acylglycerol-3-phosphate O-acyltransferase 4	6	FALSE	Known mitochondrial	0.963679	FALSE	FALSE	0	0.006	0.7416	0.009
ENSG00000155189	55326	AGPAT5	1-acylglycerol-3-phosphate O-acyltransferase 5	8	TRUE	Known mitochondrial	0.999993	TRUE	FALSE	0	0.048	0.9506	0.234
ENSG00000172482	189	AGXT	alanine-glyoxylate aminotransferase	2	TRUE	Predicted mitochondrial	0.983442	TRUE	FALSE	0	0.011	0.7862	0.139
ENSG00000113492	64902	AGXT2	alanine--glyoxylate aminotransferase 2	5	TRUE	Known mitochondrial	1	TRUE	FALSE	0	0.658	0.9906	0.607
ENSG00000156709	9131	AIFM1	apoptosis inducing factor mitochondria associated 1	X	TRUE	Known mitochondrial	1	TRUE	FALSE	0	0.862	0.7513	0.782
ENSG00000183773	150209	AIFM3	apoptosis inducing factor, mitochondria associated 3	22	TRUE	Known mitochondrial	0.523611	TRUE	TRUE	0	0	0.005	0.065
ENSG00000004455	204	AK2	adenylate kinase 2	1	TRUE	Known mitochondrial	1	TRUE	FALSE	0	0	0.0118	0.118
ENSG00000147853	50808	AK3	adenylate kinase 3	9	TRUE	Known mitochondrial	1	TRUE	TRUE	1	0.242	0.8661	0.816
ENSG00000162433	205	AK4	adenylate kinase 4	1	TRUE	Known mitochondrial	1	TRUE	TRUE	1	0.5	0.6171	0.594
ENSG00000121057	8165	AKAP1	A-kinase anchoring protein 1	17	TRUE	Known mitochondrial	1	TRUE	TRUE	0	0.019	0.6402	0.219
ENSG00000108599	11216	AKAP10	A-kinase anchoring protein 10	17	TRUE	Known mitochondrial	0.701075	TRUE	FALSE	1	0	0.705	0.498
ENSG00000085662	231	AKR1B1	aldo-keto reductase family 1 member B	7	FALSE	Predicted mitochondrial	0.861765	FALSE	FALSE	0	0.323	0.845	0.258
ENSG00000227471	441282	AKR1B15	aldo-keto reductase family 1 member B15	7	FALSE	Known mitochondrial	0.797225	TRUE	FALSE	1	0.016	0.155	0.133
ENSG00000198610	1109	AKR1C4	aldo-keto reductase family 1 member C4	10	FALSE	Predicted mitochondrial	0.86419	FALSE	FALSE	0	0	0.0138	0.167
ENSG00000053371	8574	AKR7A2	aldo-keto reductase family 7 member A2	1	TRUE	Known mitochondrial	0.996593	FALSE	FALSE	1	0.999	0.9845	0.872
ENSG00000142208	207	AKT1	AKT serine/threonine kinase 1	14	FALSE	Known mitochondrial	0.109888	TRUE	FALSE	1	0.012	0.0384	0.056
ENSG00000023330	211	ALAS1	5'-aminolevulinate synthase 1	3	TRUE	Known mitochondrial	1	TRUE	TRUE	1	0.984	0.97	0.723
ENSG00000158578	212	ALAS2	5'-aminolevulinate synthase 2	X	TRUE	Known mitochondrial	1	TRUE	FALSE	0	0.99	0.8363	0.353
ENSG00000059573	5832	ALDH18A1	aldehyde dehydrogenase 18 family member A1	10	TRUE	Known mitochondrial	1	TRUE	TRUE	0	0.854	0.9731	0.522
ENSG00000137124	219	ALDH1B1	aldehyde dehydrogenase 1 family member B1	9	TRUE	Known mitochondrial	1	TRUE	TRUE	1	0.997	0.9959	0.873
ENSG00000144908	10840	ALDH1L1	aldehyde dehydrogenase 1 family member L1	3	TRUE	Known mitochondrial	0.910346	FALSE	FALSE	0	0.003	0.2356	0.107
ENSG00000136010	160428	ALDH1L2	aldehyde dehydrogenase 1 family member L2	12	TRUE	Known mitochondrial	1	TRUE	TRUE	1	0.998	0.9978	0.812
ENSG00000111275	217	ALDH2	aldehyde dehydrogenase 2 family (mitochondrial)	12	TRUE	Known mitochondrial	1	TRUE	FALSE	1	1	0.9994	0.902
ENSG00000072210	224	ALDH3A2	aldehyde dehydrogenase 3 family member A2	17	TRUE	Known mitochondrial	0.987605	FALSE	FALSE	1	0.223	0.087	0.963
ENSG00000159423	8659	ALDH4A1	aldehyde dehydrogenase 4 family member A1	1	TRUE	Known mitochondrial	1	TRUE	FALSE	1	0.996	0.9764	0.925
ENSG00000112294	7915	ALDH5A1	aldehyde dehydrogenase 5 family member A1	6	TRUE	Known mitochondrial	1	TRUE	TRUE	1	0.974	0.9866	0.842
ENSG00000119711	4329	ALDH6A1	aldehyde dehydrogenase 6 family member A1	14	TRUE	Known mitochondrial	1	TRUE	TRUE	1	0.671	0.8822	0.885
ENSG00000164904	501	ALDH7A1	aldehyde dehydrogenase 7 family member A1	5	TRUE	Known mitochondrial	1	TRUE	TRUE	1	0.82	0.8767	0.786
ENSG00000143149	223	ALDH9A1	aldehyde dehydrogenase 9 family member A1	1	TRUE	Known mitochondrial	0.999999	FALSE	FALSE	0	0	0.6797	0.341
ENSG00000120697	29880	ALG5	ALG5, dolichyl-phosphate beta-glucosyltransferase	13	FALSE	Predicted mitochondrial	0.838158	FALSE	FALSE	0	0	0.1181	0.019
ENSG00000100601	8846	ALKBH1	alkB homolog 1, histone H2A dioxygenase	14	TRUE	Known mitochondrial	0.807434	TRUE	FALSE	0	0.02	0.0679	0.316
ENSG00000166199	221120	ALKBH3	alkB homolog 3, alpha-ketoglutaratedependent dioxygenase	11	TRUE	Predicted mitochondrial	0.915694	TRUE	FALSE	1	0.018	0.0344	0.706
ENSG00000125652	84266	ALKBH7	alkB homolog 7	19	TRUE	Known mitochondrial	1	TRUE	FALSE	1	0.669	0.8605	0.727
ENSG00000242110	23600	AMACR	alpha-methylacyl-CoA racemase	5	TRUE	Known mitochondrial	0.994038	TRUE	FALSE	0	0	0.0071	0.072
ENSG00000110497	55626	AMBRA1	autophagy and beclin 1 regulator 1	11	FALSE	Predicted mitochondrial	0.964499	TRUE	TRUE	1	0.228	0.1735	0.425
ENSG00000116337	271	AMPD2	adenosine monophosphate deaminase 2	1	FALSE	Predicted mitochondrial	0.868054	FALSE	FALSE	1	0.969	0.9339	0.919
ENSG00000145020	275	AMT	aminomethyltransferase	3	TRUE	Known mitochondrial	1	TRUE	TRUE	1	0.996	0.9729	0.885
ENSG00000174606	90806	ANGEL2	angel homolog 2	1	TRUE	Known mitochondrial	0.978298	FALSE	TRUE	0	0.349	0.6143	0.531
ENSG00000065413	91526	ANKRD44	ankyrin repeat domain 44	2	FALSE	Predicted mitochondrial	0.810462	FALSE	TRUE	0	0.003	0.0221	0.048
ENSG00000157999	100310846	ANKRD61	ankyrin repeat domain 61	7	FALSE	Predicted mitochondrial	0.836447	FALSE	FALSE	0	0	0.7457	0.263
ENSG00000135046	301	ANXA1	annexin A1	9	FALSE	Predicted mitochondrial	0.906087	TRUE	FALSE	0	0.007	0.065	0.059
ENSG00000109511	11199	ANXA10	annexin A10	4	FALSE	Predicted mitochondrial	0.941382	FALSE	FALSE	0	0.007	0.0108	0.055
ENSG00000182718	302	ANXA2	annexin A2	15	FALSE	Predicted mitochondrial	0.852473	FALSE	FALSE	0	0	0.0344	0.063
ENSG00000197043	309	ANXA6	annexin A6	5	FALSE	Predicted mitochondrial	0.974328	TRUE	FALSE	0	0	0.1224	0.188
ENSG00000006125	163	AP2B1	adaptor related protein complex 2 beta 1 subunit	17	FALSE	Predicted mitochondrial	0.989959	FALSE	FALSE	0	0	0.0032	0.065
ENSG00000161203	1173	AP2M1	adaptor related protein complex 2 mu 1 subunit	3	FALSE	Predicted mitochondrial	0.876179	FALSE	FALSE	0	0.017	0.0651	0.239
ENSG00000100823	328	APEX1	apurinic/apyrimidinic endodeoxyribonuclease 1	14	FALSE	Known mitochondrial	0.941444	TRUE	FALSE	0	0	0.0298	0.074
ENSG00000169188	27301	APEX2	apurinic/apyrimidinic endodeoxyribonuclease 2	X	TRUE	Known mitochondrial	0.983456	TRUE	FALSE	0	0.082	0.7318	0.75
ENSG00000184831	79135	APOO	apolipoprotein O	X	TRUE	Known mitochondrial	1	TRUE	TRUE	1	0.02	0.8876	0.487
ENSG00000155008	139322	APOOL	apolipoprotein O like	X	TRUE	Known mitochondrial	1	TRUE	TRUE	0	0.019	0.2574	0.418
ENSG00000256053	84334	APOPT1	apoptogenic 1, mitochondrial	14	TRUE	Known mitochondrial	0.999987	TRUE	FALSE	0	0.557	0.9085	0.865
ENSG00000137074	54840	APTX	aprataxin	9	FALSE	Known mitochondrial	0.041851	FALSE	FALSE	1	0.067	0.8634	0.737
ENSG00000118520	383	ARG1	arginase 1	6	FALSE	Predicted mitochondrial	0.854239	TRUE	FALSE	0	0.008	0.2332	0.273
ENSG00000081181	384	ARG2	arginase 2	14	TRUE	Known mitochondrial	1	TRUE	TRUE	1	0.996	0.9937	0.926
ENSG00000134884	55082	ARGLU1	arginine and glutamate rich 1	13	FALSE	Predicted mitochondrial	0.942776	TRUE	TRUE	1	0.052	0.956	0.413
ENSG00000213465	402	ARL2	ADP ribosylation factor like GTPase 2	11	TRUE	Known mitochondrial	0.977581	TRUE	FALSE	0	0.059	0.1407	0.28
ENSG00000102931	23568	ARL2BP	ADP ribosylation factor like GTPase 2 binding protein	16	FALSE	Known mitochondrial	0.460657	TRUE	FALSE	0	0	0.1649	0.065
ENSG00000134108	55207	ARL8B	ADP ribosylation factor like GTPase 8B	3	FALSE	Predicted mitochondrial	0.938531	FALSE	FALSE	0	0.072	0.5866	0.101
ENSG00000104442	55156	ARMC1	armadillo repeat containing 1	8	FALSE	Known mitochondrial	1	FALSE	TRUE	0	0	0.0145	0.118
ENSG00000170632	83787	ARMC10	armadillo repeat containing 10	7	TRUE	Known mitochondrial	1	TRUE	TRUE	0	0.023	0.8588	0.297
ENSG00000126947	51309	ARMCX1	armadillo repeat containing, X-linked 1	X	FALSE	Predicted mitochondrial	0.920409	TRUE	TRUE	0	0.006	0.2574	0.127
ENSG00000184867	9823	ARMCX2	armadillo repeat containing, X-linked 2	X	FALSE	Predicted mitochondrial	0.838031	TRUE	TRUE	0	0.015	0.9103	0.118
ENSG00000102401	51566	ARMCX3	armadillo repeat containing, X-linked 3	X	FALSE	Known mitochondrial	0.987588	TRUE	FALSE	0	0.011	0.8086	0.183
ENSG00000254636	387715	ARMS2	age-related maculopathy susceptibility 2	10	TRUE	Known mitochondrial	0.622701	TRUE	FALSE	0	0	0.0185	0.092
ENSG00000104763	427	ASAH1	N-acylsphingosine amidohydrolase 1	8	FALSE	Predicted mitochondrial	0.942583	FALSE	FALSE	0	0.025	0.0758	0.069
ENSG00000188611	56624	ASAH2	N-acylsphingosine amidohydrolase 2	10	TRUE	Known mitochondrial	0.617272	TRUE	FALSE	0	0.009	0.0451	0.007
ENSG00000102048	140462	ASB9	ankyrin repeat and SOCS box containing 9	X	FALSE	Known mitochondrial	0.860741	TRUE	FALSE	0	0	0.0215	0.171
ENSG00000204653	554235	ASPDH	aspartate dehydrogenase domain containing	19	FALSE	Predicted mitochondrial	0.871421	FALSE	FALSE	1	0.702	0.3515	0.458
ENSG00000130707	445	ASS1	argininosuccinate synthase 1	9	FALSE	Predicted mitochondrial	0.876376	TRUE	FALSE	0	0	0.032	0.059
ENSG00000138138		ATAD1	ATPase family, AAA domain containing 1	10	TRUE	Known mitochondrial	1	FALSE	TRUE	0	0.03	0.2293	0.221
ENSG00000197785	55210	ATAD3A	ATPase family, AAA domain containing 3A	1	TRUE	Known mitochondrial	1	TRUE	TRUE	0	0	0.0027	0.081
ENSG00000160072	83858	ATAD3B	ATPase family, AAA domain containing 3B	1	TRUE	Known mitochondrial	0.98853	TRUE	TRUE	0	0	0.001	0.08
ENSG00000167654	85300	ATCAY	ATCAY, caytaxin	19	FALSE	Predicted mitochondrial	0.97504	TRUE	FALSE	0	0	0.0151	0.074
ENSG00000066739	55102	ATG2B	autophagy related 2B	14	FALSE	Predicted mitochondrial	0.826703	FALSE	FALSE	1	0.256	0.397	0.279
ENSG00000130734	84971	ATG4D	autophagy related 4D cysteine peptidase	19	FALSE	Predicted mitochondrial	0.861304	TRUE	FALSE	1	0	0.1032	0.467
ENSG00000138363	471	ATIC	5-aminoimidazole-4-carboxamide ribonucleotide formyltransferase/IMP cyclohydrolase	2	TRUE	Predicted mitochondrial	0.96947	FALSE	FALSE	0	0.01	0.0322	0.108
ENSG00000105726	57130	ATP13A1	ATPase 13A1	19	FALSE	Predicted mitochondrial	0.840398	FALSE	FALSE	0	0.023	0.1654	0.271
ENSG00000152234	498	ATP5F1A	ATP synthase F1 subunit alpha	18	TRUE	Known mitochondrial	1	TRUE	TRUE	1	1	0.9983	0.979
ENSG00000110955	506	ATP5F1B	ATP synthase F1 subunit beta	12	TRUE	Known mitochondrial	1	TRUE	TRUE	1	0.996	0.951	0.928
ENSG00000165629	509	ATP5F1C	ATP synthase F1 subunit gamma	10	TRUE	Known mitochondrial	1	TRUE	FALSE	0	0.996	0.9185	0.481
ENSG00000099624	513	ATP5F1D	ATP synthase F1 subunit delta	19	TRUE	Known mitochondrial	1	TRUE	FALSE	1	0.996	0.9471	0.884
ENSG00000124172	514	ATP5F1E	ATP synthase F1 subunit epsilon	20	TRUE	Known mitochondrial	1	TRUE	FALSE	1	0.078	0.4196	0.612
ENSG00000180389		ATP5F1EP2	ATP synthase F1 subunit epsilon pseudogene 2	13	FALSE	Known mitochondrial	0.961068	TRUE	FALSE	1	0.145	0.3558	0.579
ENSG00000130770	93974	ATP5IF1	ATP synthase inhibitory factor subunit 1	1	TRUE	Known mitochondrial	1	TRUE	TRUE	0	0.996	0.6279	0.637
ENSG00000159199	516	ATP5MC1	ATP synthase membrane subunit c locus 1	17	TRUE	Known mitochondrial	0.999999	TRUE	FALSE	0	0.996	0.9741	0.562
ENSG00000135390	517	ATP5MC2	ATP synthase membrane subunit c locus 2	12	TRUE	Known mitochondrial	1	TRUE	FALSE	1	0.86	0.9195	0.653
ENSG00000154518	518	ATP5MC3	ATP synthase membrane subunit c locus 3	2	TRUE	Known mitochondrial	1	TRUE	FALSE	1	0.996	0.978	0.844
ENSG00000173915	84833	ATP5MD	ATP synthase membrane subunit DAPIT	10	TRUE	Known mitochondrial	1	TRUE	TRUE	0	0.013	0.0002	0.086
ENSG00000169020	521	ATP5ME	ATP synthase membrane subunit e	4	TRUE	Known mitochondrial	1	TRUE	TRUE	0	0.039	0.2014	0.353
ENSG00000241468	9551	ATP5MF	ATP synthase membrane subunit f	7	TRUE	Known mitochondrial	1	TRUE	TRUE	0	0	0.0051	0.071
ENSG00000167283	10632	ATP5MG	ATP synthase membrane subunit g	11	TRUE	Known mitochondrial	1	TRUE	TRUE	0	0.395	0.8652	0.22
ENSG00000249222	267020	ATP5MGL	ATP synthase membrane subunit g like	22	FALSE	Known mitochondrial	0.978767	TRUE	TRUE	0	0.286	0.8426	0.153
ENSG00000156411	9556	ATP5MPL	ATP synthase membrane subunit 6.8PL	14	TRUE	Known mitochondrial	1	TRUE	TRUE	0	0.081	0.1134	0.041
ENSG00000116459	515	ATP5PB	ATP synthase peripheral stalk-membrane subunit b	1	TRUE	Known mitochondrial	1	TRUE	TRUE	0	0.996	0.8712	0.602
ENSG00000167863	10476	ATP5PD	ATP synthase peripheral stalk subunit d	17	TRUE	Known mitochondrial	1	TRUE	FALSE	0	0.076	0.5386	0.076
ENSG00000154723	522	ATP5PF	ATP synthase peripheral stalk subunit F6	21	TRUE	Known mitochondrial	1	TRUE	TRUE	1	0.996	0.9873	0.938
ENSG00000241837	539	ATP5PO	ATP synthase peripheral stalk subunit OSCP	21	TRUE	Known mitochondrial	1	TRUE	TRUE	1	0.996	0.9926	0.894
ENSG00000125375	27109	ATP5S	ATP synthase, H+ transporting, mitochondrial Fo complex subunit s (factor B)	14	TRUE	Known mitochondrial	1	TRUE	TRUE	0	0	0.0602	0.111
ENSG00000114573	523	ATP6V1A	ATPase H+ transporting V1 subunit A	3	FALSE	Predicted mitochondrial	0.904648	FALSE	FALSE	0	0	0.0533	0.069
ENSG00000123191	540	ATP7B	ATPase copper transporting beta	13	FALSE	Known mitochondrial	0.0165229	TRUE	FALSE	0	0.006	0.0784	0.268
ENSG00000123472	64756	ATPAF1	ATP synthase mitochondrial F1 complex assembly factor 1	1	TRUE	Known mitochondrial	1	TRUE	TRUE	0	0.047	0.8201	0.569
ENSG00000171953	91647	ATPAF2	ATP synthase mitochondrial F1 complex assembly factor 2	17	TRUE	Known mitochondrial	1	TRUE	FALSE	1	0.999	0.9262	0.827
ENSG00000107518	26033	ATRNL1	attractin like 1	10	FALSE	Predicted mitochondrial	0.812071	FALSE	TRUE	1	0.004	0.0142	0.589
ENSG00000148090	549	AUH	AU RNA binding methylglutaconyl-CoA hydratase	9	TRUE	Known mitochondrial	1	TRUE	FALSE	0	0.976	0.9446	0.513
ENSG00000175756	54998	AURKAIP1	aurora kinase A interacting protein 1	1	TRUE	Known mitochondrial	0.996629	TRUE	TRUE	1	0.903	0.9771	0.815
ENSG00000002330	572	BAD	BCL2 associated agonist of cell death	11	TRUE	Known mitochondrial	0.85583	TRUE	TRUE	0	0	0.0088	0.064
ENSG00000112208	9532	BAG2	BCL2 associated athanogene 2	6	FALSE	Predicted mitochondrial	0.920945	FALSE	FALSE	1	0.02	0.3414	0.684
ENSG00000166170	9529	BAG5	BCL2 associated athanogene 5	14	FALSE	Known mitochondrial	0.17871	TRUE	FALSE	0	0	0.0176	0.093
ENSG00000007516	8938	BAIAP3	BAI1 associated protein 3	16	FALSE	Predicted mitochondrial	0.820643	FALSE	FALSE	0	0.01	0.6018	0.601
ENSG00000030110	578	BAK1	BCL2 antagonist/killer 1	6	TRUE	Known mitochondrial	0.999986	TRUE	FALSE	0	0	0.0018	0.106
ENSG00000087088	581	BAX	BCL2 associated X, apoptosis regulator	19	TRUE	Known mitochondrial	0.999999	TRUE	FALSE	0	0	0.0172	0.046
ENSG00000105327	27113	BBC3	BCL2 binding component 3	19	FALSE	Known mitochondrial	0.797838	TRUE	FALSE	0	0.034	0.995	0.327
ENSG00000129151	8424	BBOX1	gamma-butyrobetaine hydroxylase 1	11	FALSE	Predicted mitochondrial	0.886556	FALSE	FALSE	0	0	0.0353	0.054
ENSG00000060982	586	BCAT1	branched chain amino acid transaminase 1	12	FALSE	Predicted mitochondrial	0.945034	TRUE	FALSE	0	0	0.0428	0.059
ENSG00000105552	587	BCAT2	branched chain amino acid transaminase 2	19	TRUE	Known mitochondrial	1	TRUE	FALSE	1	0.966	0.9722	0.684
ENSG00000248098	593	BCKDHA	branched chain keto acid dehydrogenase E1, alpha polypeptide	19	TRUE	Known mitochondrial	1	TRUE	FALSE	1	0.993	0.997	0.939
ENSG00000083123	594	BCKDHB	branched chain keto acid dehydrogenase E1 subunit beta	6	TRUE	Known mitochondrial	1	TRUE	FALSE	1	0.996	0.816	0.767
ENSG00000103507	10295	BCKDK	branched chain ketoacid dehydrogenase kinase	16	TRUE	Known mitochondrial	1	TRUE	TRUE	1	0.993	0.8491	0.898
ENSG00000171791	596	BCL2	BCL2, apoptosis regulator	18	TRUE	Known mitochondrial	0.636064	TRUE	FALSE	0	0.033	0.0383	0.11
ENSG00000171552	598	BCL2L1	BCL2 like 1	20	TRUE	Known mitochondrial	0.999998	TRUE	TRUE	0	0	0.2664	0.115
ENSG00000099968	23786	BCL2L13	BCL2 like 13	22	TRUE	Known mitochondrial	1	TRUE	TRUE	0	0	0.0031	0.081
ENSG00000173681	256643	BCLAF3	BCLAF1 and THRAP3 family member 3	X	FALSE	Predicted mitochondrial	0.961209	TRUE	FALSE	1	0.169	0.9478	0.843
ENSG00000197580	83875	BCO2	beta-carotene oxygenase 2	11	FALSE	Known mitochondrial	0.987596	TRUE	FALSE	0	0.746	0.9901	0.77
ENSG00000074582	617	BCS1L	BCS1 homolog, ubiquinol-cytochrome c reductase complex chaperone	2	TRUE	Known mitochondrial	1	TRUE	FALSE	0	0.003	0.0232	0.084
ENSG00000161267		BDH1	3-hydroxybutyrate dehydrogenase 1	3	TRUE	Known mitochondrial	1	TRUE	TRUE	1	0.991	0.9748	0.942
ENSG00000259571	414899	BLID	BH3-like motif containing, cell death inducer	11	FALSE	Known mitochondrial	0.750883	TRUE	FALSE	0	0	0.0222	0.052
ENSG00000135441	2647	BLOC1S1	biogenesis of lysosomal organelles complex 1 subunit 1	12	TRUE	Known mitochondrial	0.796302	TRUE	FALSE	1	0	0.3365	0.663
ENSG00000196072	282991	BLOC1S2	biogenesis of lysosomal organelles complex 1 subunit 2	10	FALSE	Known mitochondrial	0.236742	TRUE	FALSE	0	0	0.0863	0.093
ENSG00000113734	662	BNIP1	BCL2 interacting protein 1	5	FALSE	Known mitochondrial	0.258572	TRUE	FALSE	0	0	0.0164	0.057
ENSG00000176171	664	BNIP3	BCL2 interacting protein 3	10	TRUE	Known mitochondrial	0.972493	TRUE	FALSE	0	0	0.0088	0.091
ENSG00000104765	665	BNIP3L	BCL2 interacting protein 3 like	8	TRUE	Known mitochondrial	0.939381	TRUE	TRUE	0	0	0.0093	0.101
ENSG00000178096	51027	BOLA1	bolA family member 1	1	TRUE	Predicted mitochondrial	1	TRUE	FALSE	0	0.131	0.4613	0.567
ENSG00000163170	388962	BOLA3	bolA family member 3	2	TRUE	Known mitochondrial	0.993945	TRUE	FALSE	0	0.57	0.9537	0.785
ENSG00000137274	670	BPHL	biphenyl hydrolase like	6	TRUE	Predicted mitochondrial	1	TRUE	TRUE	1	0.648	0.8529	0.92
ENSG00000162813	10380	BPNT1	3'(2'), 5'-bisphosphate nucleotidase 1	1	FALSE	Predicted mitochondrial	0.817677	FALSE	FALSE	0	0.872	0.9877	0.534
ENSG00000184992	140707	BRI3BP	BRI3 binding protein	12	FALSE	Predicted mitochondrial	0.988635	TRUE	TRUE	0	0	0.8235	0.066
ENSG00000162670	339479	BRINP3	BMP/retinoic acid inducible neural specific 3	1	FALSE	Known mitochondrial	0.208987	TRUE	FALSE	0	0.052	0.0334	0.011
ENSG00000172270	682	BSG	basigin (Ok blood group)	19	FALSE	Predicted mitochondrial	0.994757	TRUE	FALSE	0	0	0.0505	0.136
ENSG00000139637		C12orf10	chromosome 12 open reading frame 10	12	TRUE	Known mitochondrial	0.816324	TRUE	FALSE	0	0.481	0.5566	0.518
ENSG00000130921	91574	C12orf65	chromosome 12 open reading frame 65	12	TRUE	Known mitochondrial	1	TRUE	TRUE	0	0.028	0.3915	0.201
ENSG00000179933	55017	C14orf119	chromosome 14 open reading frame 119	14	FALSE	Predicted mitochondrial	0.944973	TRUE	TRUE	0	0	0.1584	0.124
ENSG00000189227	145853	C15orf61	chromosome 15 open reading frame 61	15	TRUE	Known mitochondrial	0.72748	FALSE	FALSE	1	0.97	0.888	0.867
ENSG00000188277	643338	C15orf62	chromosome 15 open reading frame 62	15	FALSE	Known mitochondrial	0.971401	TRUE	FALSE	1	0.39	0.8131	0.927
ENSG00000174109	283951	C16orf91	chromosome 16 open reading frame 91	16	TRUE	Known mitochondrial	0.972782	FALSE	FALSE	0	0.973	0.8222	0.894
ENSG00000178927	79415	C17orf62	chromosome 17 open reading frame 62	17	FALSE	Predicted mitochondrial	0.93639	FALSE	FALSE	1	0.166	0.6434	0.762
ENSG00000131943	83636	C19orf12	chromosome 19 open reading frame 12	19	FALSE	Known mitochondrial	0.477459	TRUE	FALSE	0	0	0.1504	0.101
ENSG00000174917	125988	C19orf70	chromosome 19 open reading frame 70	19	TRUE	Known mitochondrial	1	TRUE	TRUE	0	0.029	0.7425	0.316
ENSG00000108561	708	C1QBP	complement C1q binding protein	17	TRUE	Known mitochondrial	1	TRUE	TRUE	1	0.999	0.9583	0.908
ENSG00000088854	25943	C20orf194	chromosome 20 open reading frame 194	20	FALSE	Predicted mitochondrial	0.923799	FALSE	FALSE	1	0	0.5729	0.803
ENSG00000160221	8209	C21orf33	chromosome 21 open reading frame 33	21	TRUE	Known mitochondrial	1	TRUE	TRUE	0	0.994	0.9708	0.925
ENSG00000178074	205327	C2orf69	chromosome 2 open reading frame 69	2	TRUE	Known mitochondrial	0.120822	FALSE	FALSE	0	0.005	0.2113	0.186
ENSG00000131379	84077	C3orf20	chromosome 3 open reading frame 20	3	FALSE	Predicted mitochondrial	0.91412	FALSE	FALSE	1	0.01	0.6154	0.081
ENSG00000174928	285315	C3orf33	chromosome 3 open reading frame 33	3	TRUE	Known mitochondrial	0.0304646	FALSE	FALSE	0	0	0.0132	0.084
ENSG00000164241	401207	C5orf63	chromosome 5 open reading frame 63	5	TRUE	Predicted mitochondrial	1	FALSE	TRUE	1	0.937	0.7215	0.863
ENSG00000204564		C6orf136	chromosome 6 open reading frame 136	6	TRUE	Predicted mitochondrial	0.999983	FALSE	FALSE	1	0.391	0.8333	0.789
ENSG00000130349	51250	C6orf203	chromosome 6 open reading frame 203	6	TRUE	Predicted mitochondrial	1	TRUE	FALSE	0	0.148	0.8307	0.264
ENSG00000213563	414919	C8orf82	chromosome 8 open reading frame 82	8	TRUE	Known mitochondrial	0.990434	FALSE	FALSE	1	0.424	0.4229	0.825
ENSG00000174990	763	CA5A	carbonic anhydrase 5A	16	TRUE	Known mitochondrial	0.999995	TRUE	FALSE	1	0.996	0.8123	0.442
ENSG00000169239	11238	CA5B	carbonic anhydrase 5B	X	TRUE	Known mitochondrial	0.999999	TRUE	TRUE	1	0.996	0.9447	0.888
ENSG00000179218	811	CALR	calreticulin	19	FALSE	Known mitochondrial	0.987592	FALSE	FALSE	0	0	0.0017	0.02
ENSG00000128595	813	CALU	calumenin	7	FALSE	Predicted mitochondrial	0.801396	FALSE	FALSE	0	0	0.1142	0.056
ENSG00000127022		CANX	calnexin	5	FALSE	Known mitochondrial	0.993147	FALSE	FALSE	0	0	0.0014	0.019
ENSG00000142330	11132	CAPN10	calpain 10	2	FALSE	Known mitochondrial	0.361157	TRUE	FALSE	0	0	0.775	0.38
ENSG00000110888	65981	CAPRIN2	caprin family member 2	12	FALSE	Known mitochondrial	0.77156	TRUE	FALSE	0	0	0.0107	0.104
ENSG00000165233	84270	CARD19	caspase recruitment domain family member 19	9	FALSE	Predicted mitochondrial	0.999994	TRUE	TRUE	0	0	0.2962	0.115
ENSG00000134905	79587	CARS2	cysteinyl-tRNA synthetase 2, mitochondrial	13	TRUE	Known mitochondrial	1	TRUE	TRUE	0	0.662	0.4831	0.759
ENSG00000145439	84869	CBR4	carbonyl reductase 4	4	TRUE	Known mitochondrial	1	TRUE	FALSE	0	0.075	0.9824	0.698
ENSG00000136682	150472	CBWD2	COBW domain containing 2	2	FALSE	Predicted mitochondrial	0.827447	FALSE	FALSE	0	0	0.0095	0.068
ENSG00000164366	133957	CCDC127	coiled-coil domain containing 127	5	TRUE	Known mitochondrial	1	FALSE	FALSE	0	0.019	0.0622	0.148
ENSG00000166329	101927581	CCDC182	coiled-coil domain containing 182	17	FALSE	Predicted mitochondrial	0.839901	FALSE	FALSE	0	0	0.0906	0.066
ENSG00000163617	57577	CCDC191	coiled-coil domain containing 191	3	FALSE	Predicted mitochondrial	0.895589	FALSE	TRUE	0	0.621	0.9974	0.767
ENSG00000164051	79714	CCDC51	coiled-coil domain containing 51	3	TRUE	Known mitochondrial	1	FALSE	TRUE	1	0.916	0.254	0.839
ENSG00000160124	131076	CCDC58	coiled-coil domain containing 58	3	TRUE	Known mitochondrial	1	TRUE	TRUE	0	0	0.0146	0.059
ENSG00000137500	60492	CCDC90B	coiled-coil domain containing 90B	11	TRUE	Known mitochondrial	1	TRUE	TRUE	1	0.942	0.9854	0.94
ENSG00000173992	9973	CCS	copper chaperone for superoxide dismutase	11	FALSE	Known mitochondrial	0.0402777	FALSE	FALSE	0	0	0.0962	0.102
ENSG00000146731	908	CCT6A	chaperonin containing TCP1 subunit 6A	7	FALSE	Predicted mitochondrial	0.928632	FALSE	FALSE	1	0.012	0.8099	0.359
ENSG00000135624	10574	CCT7	chaperonin containing TCP1 subunit 7	2	TRUE	Predicted mitochondrial	0.830115	FALSE	FALSE	0	0	0.0231	0.054
ENSG00000004468	952	CD38	CD38 molecule	4	FALSE	Known mitochondrial	0.00892872	FALSE	FALSE	0	0.012	0.0016	0.262
ENSG00000158402	995	CDC25C	cell division cycle 25C	5	TRUE	Known mitochondrial	0.0230956	FALSE	FALSE	0	0	0.074	0.268
ENSG00000103502	10423	CDIPT	CDP-diacylglycerol--inositol 3-phosphatidyltransferase	16	FALSE	Predicted mitochondrial	0.978048	FALSE	FALSE	0	0.008	0.0583	0.018
ENSG00000170312	983	CDK1	cyclin dependent kinase 1	10	FALSE	Known mitochondrial	0.219502	TRUE	FALSE	0	0	0.0195	0.068
ENSG00000101391	51654	CDK5RAP1	CDK5 regulatory subunit associated protein 1	20	FALSE	Known mitochondrial	0.999999	TRUE	TRUE	0	0.472	0.568	0.647
ENSG00000218739	100505876	CEBPZOS	CEBPZ opposite strand	2	FALSE	Known mitochondrial	0.999997	TRUE	FALSE	0	0.005	0.3283	0.084
ENSG00000184524	51286	CEND1	cell cycle exit and neuronal differentiation 1	11	FALSE	Predicted mitochondrial	0.992131	TRUE	TRUE	0	0	0.001	0.228
ENSG00000121289	84902	CEP89	centrosomal protein 89	19	TRUE	Known mitochondrial	0.818794	TRUE	FALSE	0	0.716	0.8955	0.821
ENSG00000100422	64781	CERK	ceramide kinase	22	FALSE	Predicted mitochondrial	0.919119	FALSE	FALSE	0	0.005	0.441	0.49
ENSG00000172586	118487	CHCHD1	coiled-coil-helix-coiled-coil-helix domain containing 1	10	TRUE	Known mitochondrial	1	TRUE	TRUE	1	0.107	0.8041	0.802
ENSG00000250479		CHCHD10	coiled-coil-helix-coiled-coil-helix domain containing 10	22	TRUE	Known mitochondrial	0.999997	TRUE	TRUE	1	0.013	0.4981	0.872
ENSG00000106153	51142	CHCHD2	coiled-coil-helix-coiled-coil-helix domain containing 2	7	TRUE	Known mitochondrial	1	TRUE	TRUE	1	0.132	0.9734	0.899
ENSG00000106554	54927	CHCHD3	coiled-coil-helix-coiled-coil-helix domain containing 3	7	TRUE	Known mitochondrial	1	TRUE	TRUE	0	0	0.0668	0.137
ENSG00000163528	131474	CHCHD4	coiled-coil-helix-coiled-coil-helix domain containing 4	3	TRUE	Known mitochondrial	1	TRUE	TRUE	0	0	0.0667	0.119
ENSG00000125611	84269	CHCHD5	coiled-coil-helix-coiled-coil-helix domain containing 5	2	TRUE	Known mitochondrial	0.832682	TRUE	TRUE	0	0.055	0.199	0.089
ENSG00000159685	84303	CHCHD6	coiled-coil-helix-coiled-coil-helix domain containing 6	3	TRUE	Known mitochondrial	1	TRUE	TRUE	0	0	0.0068	0.095
ENSG00000170791	79145	CHCHD7	coiled-coil-helix-coiled-coil-helix domain containing 7	8	TRUE	Predicted mitochondrial	0.992001	TRUE	FALSE	0	0	0.0633	0.133
ENSG00000016391	55349	CHDH	choline dehydrogenase	3	TRUE	Known mitochondrial	1	TRUE	FALSE	0	0.965	0.9248	0.957
ENSG00000122873	55847	CISD1	CDGSH iron sulfur domain 1	10	TRUE	Known mitochondrial	1	TRUE	TRUE	0	0	0.6221	0.12
ENSG00000145354	493856	CISD2	CDGSH iron sulfur domain 2	4	TRUE	Known mitochondrial	0.957143	TRUE	FALSE	0	0.078	0.3208	0.391
ENSG00000277972		CISD3	CDGSH iron sulfur domain 3	17	TRUE	Known mitochondrial	0.996238	TRUE	FALSE	1	0.585	0.5089	0.877
ENSG00000223572		CKMT1A	creatine kinase, mitochondrial 1A	15	TRUE	Known mitochondrial	1	TRUE	FALSE	1	0.996	0.8597	0.921
ENSG00000237289		CKMT1B	creatine kinase, mitochondrial 1B	15	TRUE	Known mitochondrial	1	TRUE	FALSE	1	0.996	0.8597	0.921
ENSG00000131730	1160	CKMT2	creatine kinase, mitochondrial 2	5	TRUE	Known mitochondrial	0.999996	TRUE	FALSE	0	0.996	0.7787	0.619
ENSG00000213719		CLIC1	chloride intracellular channel 1	6	FALSE	Predicted mitochondrial	0.95005	TRUE	FALSE	0	0.004	0.0159	0.09
ENSG00000169504	25932	CLIC4	chloride intracellular channel 4	1	TRUE	Known mitochondrial	0.316345	TRUE	FALSE	0	0	0.0042	0.069
ENSG00000112782	53405	CLIC5	chloride intracellular channel 5	6	FALSE	Known mitochondrial	0.00674221	FALSE	FALSE	0	0	0.0062	0.065
ENSG00000162129	81570	CLPB	ClpB homolog, mitochondrial AAA ATPase chaperonin	11	TRUE	Known mitochondrial	1	TRUE	FALSE	1	0.999	0.9767	0.969
ENSG00000125656	8192	CLPP	caseinolytic mitochondrial matrix peptidase proteolytic subunit	19	TRUE	Known mitochondrial	1	TRUE	TRUE	1	0.831	0.9915	0.932
ENSG00000166855	10845	CLPX	caseinolytic mitochondrial matrix peptidase chaperone subunit	15	TRUE	Known mitochondrial	1	TRUE	TRUE	0	0.41	0.9734	0.499
ENSG00000141367	1213	CLTC	clathrin heavy chain	17	FALSE	Predicted mitochondrial	0.972258	FALSE	FALSE	0	0.004	0.0499	0.103
ENSG00000132361	23277	CLUH	clustered mitochondria homolog	17	FALSE	Known mitochondrial	0.667927	FALSE	FALSE	0	0	0.0341	0.058
ENSG00000125246	171425	CLYBL	citrate lyase beta like	13	TRUE	Known mitochondrial	1	TRUE	FALSE	1	0.998	0.9985	0.962
ENSG00000187118	152100	CMC1	C-X9-C motif containing 1	3	TRUE	Known mitochondrial	1	TRUE	FALSE	0	0	0.0514	0.087
ENSG00000103121	56942	CMC2	C-X9-C motif containing 2	16	TRUE	Known mitochondrial	0.999999	TRUE	TRUE	0	0	0.0089	0.071
ENSG00000182712	100272147	CMC4	C-X9-C motif containing 4	X	TRUE	Predicted mitochondrial	0.938398	TRUE	TRUE	0	0.009	0.0354	0.078
ENSG00000134326	129607	CMPK2	cytidine/uridine monophosphate kinase 2	2	TRUE	Known mitochondrial	0.996916	TRUE	TRUE	1	0.983	0.9807	0.958
ENSG00000153721	154043	CNKSR3	CNKSR family member 3	6	FALSE	Predicted mitochondrial	0.810249	FALSE	TRUE	0	0.004	0.0931	0.075
ENSG00000173786	1267	CNP	2',3'-cyclic nucleotide 3' phosphodiesterase	17	FALSE	Known mitochondrial	0.720172	TRUE	FALSE	0	0.295	0.9661	0.846
ENSG00000257727	10330	CNPY2	canopy FGF signaling regulator 2	12	FALSE	Predicted mitochondrial	0.916305	FALSE	FALSE	0	0.063	0.3658	0.141
ENSG00000106603	55744	COA1	cytochrome c oxidase assembly factor 1 homolog	7	TRUE	Known mitochondrial	0.999997	TRUE	TRUE	1	0.683	0.9887	0.834
ENSG00000183978	28958	COA3	cytochrome c oxidase assembly factor 3	17	TRUE	Known mitochondrial	1	TRUE	TRUE	0	0	0.0181	0.104
ENSG00000181924	51287	COA4	cytochrome c oxidase assembly factor 4 homolog	11	TRUE	Known mitochondrial	0.972939	TRUE	TRUE	0	0	0.0599	0.16
ENSG00000183513	493753	COA5	cytochrome c oxidase assembly factor 5	2	TRUE	Known mitochondrial	0.990676	TRUE	TRUE	0	0	0.0041	0.027
ENSG00000168275	388753	COA6	cytochrome c oxidase assembly factor 6	1	TRUE	Known mitochondrial	1	TRUE	TRUE	0	0.152	0.0515	0.501
ENSG00000162377	65260	COA7	cytochrome c oxidase assembly factor 7 (putative)	1	TRUE	Known mitochondrial	1	TRUE	TRUE	0	0	0.0388	0.05
ENSG00000068120	80347	COASY	Coenzyme A synthase	17	TRUE	Known mitochondrial	0.995203	TRUE	FALSE	0	0.659	0.464	0.567
ENSG00000093010	1312	COMT	catechol-O-methyltransferase	22	TRUE	Predicted mitochondrial	0.876406	FALSE	FALSE	0	0	0.0036	0.005
ENSG00000165644	118881	COMTD1	catechol-O-methyltransferase domain containing 1	10	TRUE	Known mitochondrial	1	FALSE	FALSE	0	0.016	0.7548	0.219
ENSG00000135469	93058	COQ10A	coenzyme Q10A	12	TRUE	Known mitochondrial	0.999999	TRUE	FALSE	1	0.774	0.6774	0.812
ENSG00000115520	80219	COQ10B	coenzyme Q10B	2	TRUE	Known mitochondrial	1	TRUE	FALSE	1	0.985	0.9926	0.881
ENSG00000173085		COQ2	coenzyme Q2, polyprenyltransferase	4	TRUE	Known mitochondrial	1	TRUE	FALSE	0	0.976	0.9253	0.959
ENSG00000132423	51805	COQ3	coenzyme Q3, methyltransferase	6	TRUE	Known mitochondrial	1	TRUE	TRUE	1	0.698	0.9962	0.849
ENSG00000167113	51117	COQ4	coenzyme Q4	9	TRUE	Known mitochondrial	1	TRUE	TRUE	1	0.996	0.9958	0.889
ENSG00000110871	84274	COQ5	coenzyme Q5, methyltransferase	12	TRUE	Known mitochondrial	1	TRUE	TRUE	0	0.605	0.9734	0.745
ENSG00000119723	51004	COQ6	coenzyme Q6, monooxygenase	14	TRUE	Known mitochondrial	1	TRUE	FALSE	1	0.981	0.8948	0.933
ENSG00000167186	10229	COQ7	coenzyme Q7, hydroxylase	16	TRUE	Known mitochondrial	1	TRUE	FALSE	1	0.989	0.9989	0.94
ENSG00000163050	56997	COQ8A	coenzyme Q8A	1	TRUE	Known mitochondrial	1	TRUE	TRUE	0	0.003	0.1605	0.077
ENSG00000123815	79934	COQ8B	coenzyme Q8B	19	TRUE	Known mitochondrial	1	TRUE	TRUE	0	0.232	0.4671	0.425
ENSG00000088682	57017	COQ9	coenzyme Q9	16	TRUE	Known mitochondrial	1	TRUE	FALSE	1	0.939	0.9881	0.96
ENSG00000006695	1352	COX10	COX10, heme A:farnesyltransferase cytochrome c oxidase assembly factor	17	TRUE	Known mitochondrial	1	TRUE	TRUE	0	0.996	0.3922	0.434
ENSG00000166260	1353	COX11	COX11, cytochrome c oxidase copper chaperone	17	TRUE	Known mitochondrial	1	TRUE	FALSE	1	0.996	0.7411	0.817
ENSG00000178449	84987	COX14	COX14, cytochrome c oxidase assembly factor	12	TRUE	Known mitochondrial	1	TRUE	TRUE	0	0.05	0.03	0.169
ENSG00000014919	1355	COX15	COX15, cytochrome c oxidase assembly homolog	10	TRUE	Known mitochondrial	1	TRUE	TRUE	1	0.869	0.9755	0.899
ENSG00000133983	51241	COX16	COX16, cytochrome c oxidase assembly homolog	14	TRUE	Known mitochondrial	0.999994	TRUE	TRUE	1	0.556	0.9282	0.31
ENSG00000138495	10063	COX17	COX17, cytochrome c oxidase copper chaperone	3	TRUE	Known mitochondrial	0.999997	TRUE	TRUE	0	0	0.0246	0.085
ENSG00000163626	285521	COX18	COX18, cytochrome c oxidase assembly factor	4	TRUE	Known mitochondrial	0.999999	TRUE	FALSE	1	0.41	0.9258	0.863
ENSG00000240230	90639	COX19	COX19, cytochrome c oxidase assembly factor	7	TRUE	Known mitochondrial	0.936252	TRUE	FALSE	0	0.004	0.1075	0.281
ENSG00000203667	116228	COX20	COX20, cytochrome c oxidase assembly factor	1	TRUE	Known mitochondrial	1	TRUE	TRUE	0	0	0.0081	0.056
ENSG00000131143	1327	COX4I1	cytochrome c oxidase subunit 4I1	16	TRUE	Known mitochondrial	1	TRUE	TRUE	0	0.996	0.9807	0.781
ENSG00000131055	84701	COX4I2	cytochrome c oxidase subunit 4I2	20	TRUE	Known mitochondrial	1	TRUE	FALSE	1	0.929	0.528	0.716
ENSG00000178741	9377	COX5A	cytochrome c oxidase subunit 5A	15	TRUE	Known mitochondrial	1	TRUE	FALSE	1	0.996	0.8249	0.945
ENSG00000135940	1329	COX5B	cytochrome c oxidase subunit 5B	2	TRUE	Known mitochondrial	1	TRUE	TRUE	1	1	0.9908	0.944
ENSG00000111775	1337	COX6A1	cytochrome c oxidase subunit 6A1	12	TRUE	Known mitochondrial	1	TRUE	TRUE	1	0.924	0.7865	0.929
ENSG00000156885	1339	COX6A2	cytochrome c oxidase subunit 6A2	16	TRUE	Known mitochondrial	1	TRUE	FALSE	1	0.999	0.2347	0.752
ENSG00000126267	1340	COX6B1	cytochrome c oxidase subunit 6B1	19	TRUE	Known mitochondrial	1	TRUE	TRUE	0	0.003	0.0539	0.105
ENSG00000160471	125965	COX6B2	cytochrome c oxidase subunit 6B2	19	TRUE	Known mitochondrial	0.993803	TRUE	FALSE	0	0.005	0.0044	0.092
ENSG00000164919	1345	COX6C	cytochrome c oxidase subunit 6C	8	TRUE	Known mitochondrial	1	TRUE	TRUE	1	0.673	0.7198	0.723
ENSG00000161281	1346	COX7A1	cytochrome c oxidase subunit 7A1	19	TRUE	Known mitochondrial	1	TRUE	FALSE	1	0.997	0.9911	0.911
ENSG00000112695	1347	COX7A2	cytochrome c oxidase subunit 7A2	6	TRUE	Known mitochondrial	1	TRUE	FALSE	1	0.996	0.9991	0.842
ENSG00000115944	9167	COX7A2L	cytochrome c oxidase subunit 7A2 like	2	TRUE	Known mitochondrial	1	TRUE	TRUE	0	0.179	0.0325	0.237
ENSG00000131174	1349	COX7B	cytochrome c oxidase subunit 7B	X	TRUE	Known mitochondrial	1	TRUE	FALSE	1	0.996	0.9694	0.836
ENSG00000170516	170712	COX7B2	cytochrome c oxidase subunit 7B2	4	FALSE	Known mitochondrial	0.730585	TRUE	FALSE	1	0.749	0.8655	0.766
ENSG00000127184	1350	COX7C	cytochrome c oxidase subunit 7C	5	TRUE	Known mitochondrial	1	TRUE	FALSE	1	0.813	0.9194	0.598
ENSG00000176340	1351	COX8A	cytochrome c oxidase subunit 8A	11	TRUE	Known mitochondrial	1	TRUE	FALSE	1	0.996	0.8861	0.889
ENSG00000187581		COX8C	cytochrome c oxidase subunit 8C	14	TRUE	Known mitochondrial	1	TRUE	FALSE	1	0.905	0.985	0.954
ENSG00000080819	1371	CPOX	coproporphyrinogen oxidase	3	TRUE	Known mitochondrial	1	TRUE	TRUE	0	0.996	0.6002	0.458
ENSG00000021826	1373	CPS1	carbamoyl-phosphate synthase 1	2	TRUE	Known mitochondrial	1	TRUE	FALSE	1	0.758	0.9674	0.86
ENSG00000110090	1374	CPT1A	carnitine palmitoyltransferase 1A	11	TRUE	Known mitochondrial	1	TRUE	TRUE	0	0.01	0.0025	0.125
ENSG00000205560	1375	CPT1B	carnitine palmitoyltransferase 1B	22	TRUE	Known mitochondrial	1	TRUE	FALSE	0	0	0.0032	0.108
ENSG00000157184	1376	CPT2	carnitine palmitoyltransferase 2	1	TRUE	Known mitochondrial	1	TRUE	TRUE	1	0.996	0.9923	0.915
ENSG00000095321	1384	CRAT	carnitine O-acetyltransferase	9	TRUE	Known mitochondrial	1	TRUE	FALSE	1	0.958	0.9908	0.816
ENSG00000118260	1385	CREB1	cAMP responsive element binding protein 1	2	FALSE	Known mitochondrial	0.194058	TRUE	FALSE	0	0	0.0269	0.075
ENSG00000088766	54675	CRLS1	cardiolipin synthase 1	20	TRUE	Known mitochondrial	1	TRUE	FALSE	1	0.992	0.8502	0.849
ENSG00000008405	1407	CRY1	cryptochrome circadian regulator 1	12	TRUE	Known mitochondrial	0.256411	TRUE	FALSE	0	0.186	0.5828	0.392
ENSG00000109846	1410	CRYAB	crystallin alpha B	11	FALSE	Predicted mitochondrial	0.825319	TRUE	FALSE	0	0.024	0.3697	0.319
ENSG00000116791	1429	CRYZ	crystallin zeta	1	TRUE	Known mitochondrial	0.992503	FALSE	FALSE	0	0.029	0.1845	0.554
ENSG00000062485	1431	CS	citrate synthase	12	TRUE	Known mitochondrial	1	TRUE	TRUE	1	0.996	0.8446	0.675
ENSG00000124207	1434	CSE1L	chromosome segregation 1 like	20	FALSE	Predicted mitochondrial	0.903871	FALSE	FALSE	0	0	0.0637	0.077
ENSG00000214756	751071	CSKMT	citrate synthase lysine methyltransferase	11	FALSE	Known mitochondrial	0.766594	TRUE	FALSE	0	0.924	0.9505	0.66
ENSG00000047230	56474	CTPS2	CTP synthase 2	X	FALSE	Predicted mitochondrial	0.985431	FALSE	FALSE	0	0.014	0.7625	0.118
ENSG00000142544	90353	CTU1	cytosolic thiouridylase subunit 1	19	FALSE	Predicted mitochondrial	0.924172	FALSE	FALSE	1	0.364	0.957	0.74
ENSG00000174177	348180	CTU2	cytosolic thiouridylase subunit 2	16	FALSE	Predicted mitochondrial	0.87374	FALSE	TRUE	0	0	0.0084	0.052
ENSG00000180891	404093	CUEDC1	CUE domain containing 1	17	FALSE	Predicted mitochondrial	0.924334	FALSE	FALSE	1	0.178	0.6388	0.77
ENSG00000108094	8453	CUL2	cullin 2	10	FALSE	Known mitochondrial	0.0534005	FALSE	FALSE	0	0.012	0.3063	0.033
ENSG00000112514		CUTA	cutA divalent cation tolerance homolog	6	FALSE	Predicted mitochondrial	0.866533	FALSE	FALSE	0	0	0.315	0.089
ENSG00000166347	1528	CYB5A	cytochrome b5 type A	18	TRUE	Predicted mitochondrial	0.977237	TRUE	FALSE	0	0	0.0142	0.069
ENSG00000103018	80777	CYB5B	cytochrome b5 type B	16	TRUE	Known mitochondrial	1	TRUE	FALSE	0	0	0.0111	0.063
ENSG00000159348	51706	CYB5R1	cytochrome b5 reductase 1	1	FALSE	Predicted mitochondrial	1	TRUE	FALSE	0	0	0.6619	0.088
ENSG00000100243	1727	CYB5R3	cytochrome b5 reductase 3	22	TRUE	Known mitochondrial	1	TRUE	FALSE	0	0.009	0.7346	0.042
ENSG00000179091	1537	CYC1	cytochrome c1	8	TRUE	Known mitochondrial	1	TRUE	TRUE	0	0.995	0.8091	0.831
ENSG00000172115	54205	CYCS	cytochrome c, somatic	7	TRUE	Known mitochondrial	1	TRUE	TRUE	0	0.006	0.0318	0.078
ENSG00000140459	1583	CYP11A1	cytochrome P450 family 11 subfamily A member 1	15	TRUE	Known mitochondrial	1	TRUE	FALSE	1	0.996	0.8531	0.648
ENSG00000160882	1584	CYP11B1	cytochrome P450 family 11 subfamily B member 1	8	FALSE	Known mitochondrial	0.970372	TRUE	FALSE	1	0.996	0.9974	0.54
ENSG00000179142	1585	CYP11B2	cytochrome P450 family 11 subfamily B member 2	8	TRUE	Known mitochondrial	0.999996	TRUE	FALSE	1	0.997	0.9824	0.72
ENSG00000140465	1543	CYP1A1	cytochrome P450 family 1 subfamily A member 1	15	FALSE	Known mitochondrial	0.115574	TRUE	FALSE	0	0.003	0.3027	0.021
ENSG00000019186	1591	CYP24A1	cytochrome P450 family 24 subfamily A member 1	20	TRUE	Known mitochondrial	0.999997	TRUE	TRUE	1	0.7	0.9882	0.929
ENSG00000135929	1593	CYP27A1	cytochrome P450 family 27 subfamily A member 1	2	TRUE	Known mitochondrial	1	TRUE	TRUE	1	0.997	0.9975	0.931
ENSG00000111012	1594	CYP27B1	cytochrome P450 family 27 subfamily B member 1	12	TRUE	Known mitochondrial	0.999999	TRUE	FALSE	1	0.996	0.6759	0.892
ENSG00000180902	728294	D2HGDH	D-2-hydroxyglutarate dehydrogenase	2	TRUE	Known mitochondrial	1	TRUE	TRUE	1	0.963	0.9642	0.785
ENSG00000164488	168002	DACT2	dishevelled binding antagonist of beta catenin 2	6	FALSE	Predicted mitochondrial	0.957867	FALSE	FALSE	1	0.636	0.0599	0.743
ENSG00000182346	267012	DAOA	D-amino acid oxidase activator	13	FALSE	Known mitochondrial	0.581954	TRUE	FALSE	1	0.069	0.035	0.447
ENSG00000132676	7818	DAP3	death associated protein 3	1	TRUE	Known mitochondrial	1	TRUE	TRUE	0	0.982	0.8964	0.869
ENSG00000117593	55157	DARS2	aspartyl-tRNA synthetase 2, mitochondrial	1	TRUE	Known mitochondrial	1	TRUE	TRUE	1	0.585	0.998	0.88
ENSG00000155368	1622	DBI	diazepam binding inhibitor, acyl-CoA binding protein	2	TRUE	Known mitochondrial	0.765252	FALSE	FALSE	0	0	0.2442	0.068
ENSG00000137992	1629	DBT	dihydrolipoamide branched chain transacylase E2	1	TRUE	Known mitochondrial	1	TRUE	TRUE	1	0.989	0.9977	0.942
ENSG00000139990	8816	DCAF5	DDB1 and CUL4 associated factor 5	14	FALSE	Predicted mitochondrial	0.999989	FALSE	TRUE	1	0.55	0.7989	0.898
ENSG00000172992	79877	DCAKD	dephospho-CoA kinase domain containing	17	TRUE	Predicted mitochondrial	1	FALSE	FALSE	0	0.01	0.139	0.221
ENSG00000169738	51181	DCXR	dicarbonyl and L-xylulose reductase	17	TRUE	Known mitochondrial	0.987592	FALSE	FALSE	1	0.079	0.8191	0.868
ENSG00000168209	54541	DDIT4	DNA damage inducible transcript 4	10	FALSE	Known mitochondrial	0.823345	TRUE	FALSE	0	0	0.4495	0.716
ENSG00000244038	1650	DDOST	dolichyl-diphosphooligosaccharide--protein glycosyltransferase non-catalytic subunit	1	FALSE	Predicted mitochondrial	0.886205	FALSE	FALSE	1	0.355	0.5759	0.701
ENSG00000099977		DDT	D-dopachrome tautomerase	22	FALSE	Predicted mitochondrial	0.884512	FALSE	TRUE	0	0.004	0.014	0.115
ENSG00000182810	55794	DDX28	DEAD-box helicase 28	16	TRUE	Known mitochondrial	1	TRUE	TRUE	0	0.975	0.991	0.827
ENSG00000215301	1654	DDX3X	DEAD-box helicase 3, X-linked	X	FALSE	Predicted mitochondrial	0.879846	TRUE	FALSE	0	0	0.0132	0.057
ENSG00000104325	1666	DECR1	2,4-dienoyl-CoA reductase 1	8	TRUE	Known mitochondrial	1	TRUE	TRUE	1	0.989	0.9847	0.87
ENSG00000162777	79961	DENND2D	DENN domain containing 2D	1	FALSE	Predicted mitochondrial	0.83473	FALSE	FALSE	1	0.859	0.9716	0.834
ENSG00000165507	11067	DEPP1	DEPP1, autophagy regulator	10	TRUE	Known mitochondrial	0.923654	TRUE	FALSE	0	0.033	0.273	0.219
ENSG00000155792	64798	DEPTOR	DEP domain containing MTOR interacting protein	8	FALSE	Predicted mitochondrial	0.821959	FALSE	TRUE	0	0	0.0294	0.095
ENSG00000133943	80017	DGLUCY	D-glutamate cyclase	14	TRUE	Known mitochondrial	1	TRUE	FALSE	1	0.945	0.7664	0.898
ENSG00000114956	1716	DGUOK	deoxyguanosine kinase	2	TRUE	Known mitochondrial	1	TRUE	FALSE	1	0.996	0.9563	0.871
ENSG00000178700	200895	DHFR2	dihydrofolate reductase 2	3	FALSE	Known mitochondrial	0.89209	TRUE	TRUE	0	0.084	0.0219	0.121
ENSG00000102967	1723	DHODH	dihydroorotate dehydrogenase (quinone)	16	TRUE	Known mitochondrial	1	TRUE	TRUE	0	0.996	0.3239	0.157
ENSG00000157379	115817	DHRS1	dehydrogenase/reductase 1	14	TRUE	Predicted mitochondrial	0.99999	FALSE	FALSE	0	0.041	0.9126	0.582
ENSG00000100867	10202	DHRS2	dehydrogenase/reductase 2	14	FALSE	Known mitochondrial	0.999988	TRUE	TRUE	1	0.908	0.9053	0.893
ENSG00000162496	9249	DHRS3	dehydrogenase/reductase 3	1	FALSE	Predicted mitochondrial	0.89904	FALSE	TRUE	0	0.283	0.6717	0.029
ENSG00000157326	10901	DHRS4	dehydrogenase/reductase 4	14	TRUE	Predicted mitochondrial	1	TRUE	FALSE	1	0.856	0.8835	0.864
ENSG00000100612	51635	DHRS7	dehydrogenase/reductase 7	14	FALSE	Predicted mitochondrial	0.949288	FALSE	TRUE	0	0	0.0969	0.011
ENSG00000109016	25979	DHRS7B	dehydrogenase/reductase 7B	17	TRUE	Predicted mitochondrial	0.934397	FALSE	FALSE	1	0	0.9382	0.054
ENSG00000181192	55526	DHTKD1	dehydrogenase E1 and transketolase domain containing 1	10	TRUE	Known mitochondrial	1	TRUE	TRUE	1	0.983	0.9825	0.851
ENSG00000132153	22907	DHX30	DExH-box helicase 30	3	TRUE	Known mitochondrial	1	TRUE	TRUE	1	0.012	0.006	0.674
ENSG00000089876	55760	DHX32	DEAH-box helicase 32 (putative)	10	FALSE	Known mitochondrial	0.780759	TRUE	FALSE	0	0	0.0038	0.08
ENSG00000184047	56616	DIABLO	diablo IAP-binding mitochondrial protein	12	TRUE	Known mitochondrial	1	TRUE	TRUE	1	0.598	0.987	0.971
ENSG00000162946	27185	DISC1	disrupted in schizophrenia 1	1	FALSE	Known mitochondrial	0.657932	TRUE	FALSE	0	0.006	0.1181	0.238
ENSG00000150768	1737	DLAT	dihydrolipoamide S-acetyltransferase	11	TRUE	Known mitochondrial	1	TRUE	TRUE	0	0.996	0.6085	0.725
ENSG00000091140	1738	DLD	dihydrolipoamide dehydrogenase	7	TRUE	Known mitochondrial	1	TRUE	TRUE	1	0.996	0.9127	0.908
ENSG00000119689	1743	DLST	dihydrolipoamide S-succinyltransferase	14	TRUE	Known mitochondrial	1	TRUE	FALSE	1	0.999	0.9995	0.894
ENSG00000137038	90871	DMAC1	distal membrane arm assembly complex 1	9	FALSE	Predicted mitochondrial	0.979148	TRUE	FALSE	0	0.026	0.132	0.361
ENSG00000105341	55101	DMAC2	distal membrane arm assembly complex 2	19	TRUE	Known mitochondrial	1	TRUE	TRUE	1	0.931	0.9017	0.664
ENSG00000132837	29958	DMGDH	dimethylglycine dehydrogenase	5	TRUE	Known mitochondrial	1	TRUE	TRUE	1	0.995	0.9937	0.843
ENSG00000104936	1760	DMPK	DM1 protein kinase	19	TRUE	Known mitochondrial	0.49458	TRUE	FALSE	0	0	0.0159	0.117
ENSG00000138346	1763	DNA2	DNA replication helicase/nuclease 2	10	TRUE	Known mitochondrial	0.992516	TRUE	TRUE	0	0	0.0234	0.04
ENSG00000086061	3301	DNAJA1	DnaJ heat shock protein family (Hsp40) member A1	9	FALSE	Predicted mitochondrial	0.954798	TRUE	FALSE	0	0	0.0323	0.066
ENSG00000103423		DNAJA3	DnaJ heat shock protein family (Hsp40) member A3	16	TRUE	Known mitochondrial	1	TRUE	TRUE	1	0.333	0.9837	0.717
ENSG00000007923	55735	DNAJC11	DnaJ heat shock protein family (Hsp40) member C11	1	TRUE	Known mitochondrial	1	TRUE	FALSE	0	0	0.0477	0.065
ENSG00000120675	29103	DNAJC15	DnaJ heat shock protein family (Hsp40) member C15	13	TRUE	Known mitochondrial	1	TRUE	FALSE	0	0.004	0.0818	0.24
ENSG00000205981	131118	DNAJC19	DnaJ heat shock protein family (Hsp40) member C19	3	TRUE	Known mitochondrial	1	TRUE	FALSE	0	0.028	0.6015	0.344
ENSG00000177692		DNAJC28	DnaJ heat shock protein family (Hsp40) member C28	21	TRUE	Predicted mitochondrial	0.957604	FALSE	FALSE	1	0.302	0.8847	0.52
ENSG00000176410	84277	DNAJC30	DnaJ heat shock protein family (Hsp40) member C30	7	TRUE	Known mitochondrial	0.999999	FALSE	FALSE	1	0.85	0.8125	0.957
ENSG00000110011	3338	DNAJC4	DnaJ heat shock protein family (Hsp40) member C4	11	TRUE	Predicted mitochondrial	0.996745	FALSE	FALSE	1	0.815	0.9679	0.939
ENSG00000101152	80331	DNAJC5	DnaJ heat shock protein family (Hsp40) member C5	20	FALSE	Predicted mitochondrial	0.966505	TRUE	FALSE	0	0.005	0.0141	0.27
ENSG00000213221	728489	DNLZ	DNL-type zinc finger	9	FALSE	Known mitochondrial	1	TRUE	TRUE	1	1	0.9999	0.897
ENSG00000087470	10059	DNM1L	dynamin 1 like	12	TRUE	Known mitochondrial	0.848282	TRUE	FALSE	0	0	0.0502	0.062
ENSG00000197959	26052	DNM3	dynamin 3	1	FALSE	Predicted mitochondrial	0.885691	TRUE	FALSE	0	0.007	0.4814	0.057
ENSG00000130816	1786	DNMT1	DNA methyltransferase 1	19	FALSE	Known mitochondrial	0.037629	FALSE	FALSE	0	0.008	0.4733	0.591
ENSG00000119772	1788	DNMT3A	DNA methyltransferase 3 alpha	2	FALSE	Known mitochondrial	0.0260226	FALSE	FALSE	0	0	0.0026	0.147
ENSG00000107099	81704	DOCK8	dedicator of cytokinesis 8	9	FALSE	Predicted mitochondrial	0.830902	FALSE	TRUE	1	0.068	0.6859	0.779
ENSG00000125170	55715	DOK4	docking protein 4	16	FALSE	Predicted mitochondrial	0.81105	FALSE	FALSE	1	0.176	0.9738	0.168
ENSG00000206052	220164	DOK6	docking protein 6	18	FALSE	Predicted mitochondrial	0.919912	FALSE	FALSE	1	0.334	0.9758	0.214
ENSG00000151640	10570	DPYSL4	dihydropyrimidinase like 4	10	FALSE	Predicted mitochondrial	0.947395	FALSE	TRUE	1	0.004	0.7935	0.491
ENSG00000138101	1838	DTNB	dystrobrevin beta	2	FALSE	Predicted mitochondrial	0.861792	FALSE	TRUE	0	0.014	0.061	0.243
ENSG00000168393	1841	DTYMK	deoxythymidylate kinase	2	TRUE	Predicted mitochondrial	1	TRUE	TRUE	1	0.004	0.5778	0.588
ENSG00000167264	54920	DUS2	dihydrouridine synthase 2	16	TRUE	Predicted mitochondrial	0.999992	FALSE	FALSE	0	0.037	0.615	0.138
ENSG00000167065	150290	DUSP18	dual specificity phosphatase 18	22	FALSE	Known mitochondrial	0.367989	TRUE	FALSE	0	0	0.5689	0.619
ENSG00000189037	63904	DUSP21	dual specificity phosphatase 21	X	FALSE	Known mitochondrial	0.311756	TRUE	FALSE	0	0	0.8354	0.786
ENSG00000133878	78986	DUSP26	dual specificity phosphatase 26	8	TRUE	Predicted mitochondrial	0.92887	FALSE	FALSE	1	0.551	0.9624	0.846
ENSG00000128951	1854	DUT	deoxyuridine triphosphatase	15	TRUE	Known mitochondrial	0.996357	TRUE	FALSE	1	0.996	0.9987	0.786
ENSG00000103356	124454	EARS2	glutamyl-tRNA synthetase 2, mitochondrial	16	TRUE	Known mitochondrial	1	TRUE	TRUE	1	0.94	0.9936	0.909
ENSG00000104823		ECH1	enoyl-CoA hydratase 1	19	TRUE	Known mitochondrial	1	TRUE	TRUE	1	0.996	0.9802	0.93
ENSG00000093144	55862	ECHDC1	ethylmalonyl-CoA decarboxylase 1	6	TRUE	Known mitochondrial	0.370729	TRUE	FALSE	0	0.379	0.868	0.425
ENSG00000121310	55268	ECHDC2	enoyl-CoA hydratase domain containing 2	1	TRUE	Known mitochondrial	1	TRUE	TRUE	1	0.896	0.6906	0.852
ENSG00000134463	79746	ECHDC3	enoyl-CoA hydratase domain containing 3	10	TRUE	Known mitochondrial	1	TRUE	TRUE	1	0.427	0.976	0.913
ENSG00000127884	1892	ECHS1	enoyl-CoA hydratase, short chain 1	10	TRUE	Known mitochondrial	1	TRUE	TRUE	1	0.996	0.9954	0.915
ENSG00000167969	1632	ECI1	enoyl-CoA delta isomerase 1	16	TRUE	Known mitochondrial	1	TRUE	FALSE	1	0.998	0.9852	0.892
ENSG00000198721	10455	ECI2	enoyl-CoA delta isomerase 2	6	TRUE	Known mitochondrial	1	TRUE	FALSE	1	0.112	0.9773	0.938
ENSG00000130159	51295	ECSIT	ECSIT signalling integrator	19	TRUE	Known mitochondrial	1	TRUE	FALSE	0	0.492	0.9932	0.69
ENSG00000114942		EEF1B2	eukaryotic translation elongation factor 1 beta 2	2	FALSE	Predicted mitochondrial	0.906159	FALSE	FALSE	0	0	0.018	0.065
ENSG00000254772	1937	EEF1G	eukaryotic translation elongation factor 1 gamma	11	FALSE	Predicted mitochondrial	0.957049	FALSE	TRUE	0	0.038	0.1211	0.414
ENSG00000167658	1938	EEF2	eukaryotic translation elongation factor 2	19	FALSE	Predicted mitochondrial	0.807083	FALSE	FALSE	0	0.003	0.1172	0.217
ENSG00000115468	80303	EFHD1	EF-hand domain family member D1	2	TRUE	Known mitochondrial	0.292712	TRUE	FALSE	0	0	0.4106	0.097
ENSG00000148730	1979	EIF4EBP2	eukaryotic translation initiation factor 4E binding protein 2	10	FALSE	Predicted mitochondrial	0.914561	FALSE	TRUE	0	0	0.6492	0.707
ENSG00000006744	60528	ELAC2	elaC ribonuclease Z 2	17	TRUE	Known mitochondrial	1	TRUE	FALSE	1	0.939	0.9853	0.817
ENSG00000104412	9694	EMC2	ER membrane protein complex subunit 2	8	TRUE	Predicted mitochondrial	0.845244	FALSE	FALSE	0	0	0.1638	0.056
ENSG00000131148	10328	EMC8	ER membrane protein complex subunit 8	16	FALSE	Known mitochondrial	0.927	TRUE	FALSE	0	0.012	0.6244	0.095
ENSG00000167136	2021	ENDOG	endonuclease G	9	TRUE	Known mitochondrial	1	TRUE	FALSE	0	0.116	0.7631	0.728
ENSG00000074800	2023	ENO1	enolase 1	1	FALSE	Predicted mitochondrial	0.983232	FALSE	FALSE	0	0	0.3607	0.168
ENSG00000132199	55556	ENOSF1	enolase superfamily member 1	18	FALSE	Known mitochondrial	0.699716	TRUE	FALSE	1	0.154	0.9382	0.719
ENSG00000086289	54749	EPDR1	ependymin related 1	7	FALSE	Predicted mitochondrial	0.842086	FALSE	FALSE	0	0.099	0.7445	0.057
ENSG00000136628	2058	EPRS	glutamyl-prolyl-tRNA synthetase	1	FALSE	Predicted mitochondrial	0.98777	FALSE	FALSE	0	0	0.0078	0.075
ENSG00000132591	26284	ERAL1	Era like 12S mitochondrial rRNA chaperone 1	17	TRUE	Known mitochondrial	1	TRUE	TRUE	1	0.854	0.9588	0.916
ENSG00000182150	375748	ERCC6L2	ERCC excision repair 6 like 2	9	FALSE	Known mitochondrial	0.385733	TRUE	FALSE	0	0	0.0278	0.22
ENSG00000140009	2100	ESR2	estrogen receptor 2	14	FALSE	Known mitochondrial	0.311538	TRUE	FALSE	0	0	0.0509	0.104
ENSG00000139641	23344	ESYT1	extended synaptotagmin 1	12	FALSE	Predicted mitochondrial	0.821331	FALSE	FALSE	0	0	0.0233	0.123
ENSG00000120705	2107	ETF1	eukaryotic translation termination factor 1	5	FALSE	Predicted mitochondrial	0.838718	FALSE	FALSE	0	0.003	0.0681	0.097
ENSG00000140374	2108	ETFA	electron transfer flavoprotein alpha subunit	15	TRUE	Known mitochondrial	1	TRUE	TRUE	1	0.997	0.9863	0.763
ENSG00000105379	2109	ETFB	electron transfer flavoprotein beta subunit	19	TRUE	Known mitochondrial	1	TRUE	TRUE	0	0.083	0.2458	0.207
ENSG00000139160	254013	ETFBKMT	electron transfer flavoprotein beta subunit lysine methyltransferase	12	FALSE	Known mitochondrial	0.997077	TRUE	FALSE	1	0.056	0.7478	0.581
ENSG00000171503	2110	ETFDH	electron transfer flavoprotein dehydrogenase	4	TRUE	Known mitochondrial	1	TRUE	FALSE	0	0.996	0.8956	0.285
ENSG00000205707	144363	ETFRF1	electron transfer flavoprotein regulatory factor 1	12	TRUE	Predicted mitochondrial	0.995506	TRUE	FALSE	0	0.301	0.3657	0.183
ENSG00000105755	23474	ETHE1	ETHE1, persulfide dioxygenase	19	TRUE	Known mitochondrial	1	TRUE	TRUE	1	0.997	0.9036	0.888
ENSG00000142459	115704	EVI5L	ecotropic viral integration site 5 like	19	FALSE	Predicted mitochondrial	0.882088	FALSE	FALSE	0	0	0.0607	0.169
ENSG00000081177	55218	EXD2	exonuclease 3'-5' domain containing 2	14	FALSE	Known mitochondrial	0.996411	FALSE	TRUE	0	0.034	0.6909	0.183
ENSG00000157036	9941	EXOG	exo/endonuclease G	3	TRUE	Known mitochondrial	1	TRUE	FALSE	1	0.991	0.9944	0.856
ENSG00000117480	2166	FAAH	fatty acid amide hydrolase	1	FALSE	Predicted mitochondrial	0.956036	FALSE	FALSE	0	0.003	0.8212	0.068
ENSG00000149485	3992	FADS1	fatty acid desaturase 1	11	FALSE	Known mitochondrial	0.859589	TRUE	FALSE	0	0	0.0742	0.086
ENSG00000134824	9415	FADS2	fatty acid desaturase 2	11	FALSE	Predicted mitochondrial	0.910214	FALSE	FALSE	0	0	0.0495	0.17
ENSG00000180185	81889	FAHD1	fumarylacetoacetate hydrolase domain containing 1	16	TRUE	Known mitochondrial	1	TRUE	TRUE	0	0.123	0.8532	0.582
ENSG00000115042	51011	FAHD2A	fumarylacetoacetate hydrolase domain containing 2A	2	TRUE	Known mitochondrial	1	FALSE	FALSE	1	0.79	0.5737	0.881
ENSG00000144199	151313	FAHD2B	fumarylacetoacetate hydrolase domain containing 2B	2	FALSE	Known mitochondrial	0.587519	FALSE	FALSE	1	0.884	0.7123	0.921
ENSG00000035141	84908	FAM136A	family with sequence similarity 136 member A	2	TRUE	Known mitochondrial	1	FALSE	TRUE	0	0	0.1058	0.129
ENSG00000114023	26355	FAM162A	family with sequence similarity 162 member A	3	TRUE	Known mitochondrial	1	TRUE	TRUE	1	0.533	0.073	0.775
ENSG00000144369	165215	FAM171B	family with sequence similarity 171 member B	2	FALSE	Predicted mitochondrial	0.860189	FALSE	TRUE	0	0.388	0.9434	0.396
ENSG00000103254	65990	FAM173A	family with sequence similarity 173 member A	16	FALSE	Predicted mitochondrial	0.973064	FALSE	FALSE	0	0	0.0234	0.075
ENSG00000150756	134145	FAM173B	family with sequence similarity 173 member B	5	FALSE	Known mitochondrial	0.839674	FALSE	FALSE	0	0	0.0062	0.091
ENSG00000222011	222234	FAM185A	family with sequence similarity 185 member A	7	TRUE	Known mitochondrial	0.948359	FALSE	FALSE	1	0.778	0.6778	0.634
ENSG00000104059	23359	FAM189A1	family with sequence similarity 189 member A1	15	FALSE	Predicted mitochondrial	0.870027	FALSE	FALSE	1	0.084	0.9511	0.832
ENSG00000177150	125228	FAM210A	family with sequence similarity 210 member A	18	TRUE	Predicted mitochondrial	1	TRUE	TRUE	1	0.527	0.9228	0.804
ENSG00000124098	116151	FAM210B	family with sequence similarity 210 member B	20	TRUE	Known mitochondrial	0.999994	TRUE	FALSE	1	0.316	0.7893	0.853
ENSG00000122378	84293	FAM213A	family with sequence similarity 213 member A	10	TRUE	Predicted mitochondrial	0.999999	FALSE	FALSE	0	0	0.0316	0.013
ENSG00000139438	84915	FAM222A	family with sequence similarity 222 member A	12	FALSE	Predicted mitochondrial	0.842521	FALSE	TRUE	0	0.018	0.1047	0.62
ENSG00000188343	137392	FAM92A	family with sequence similarity 92 member A	8	FALSE	Predicted mitochondrial	0.867584	FALSE	TRUE	0	0.228	0.2483	0.615
ENSG00000221829	2189	FANCG	Fanconi anemia complementation group G	9	FALSE	Known mitochondrial	0.677741	TRUE	FALSE	1	0.008	0.4038	0.212
ENSG00000145982	10667	FARS2	phenylalanyl-tRNA synthetase 2, mitochondrial	6	TRUE	Known mitochondrial	1	TRUE	FALSE	0	0.915	0.9737	0.902
ENSG00000164896	10922	FASTK	Fas activated serine/threonine kinase	7	TRUE	Known mitochondrial	0.995628	TRUE	TRUE	0	0	0.1903	0.406
ENSG00000138399	79675	FASTKD1	FAST kinase domains 1	2	TRUE	Known mitochondrial	0.999997	TRUE	FALSE	1	0.87	0.8246	0.362
ENSG00000118246	22868	FASTKD2	FAST kinase domains 2	2	TRUE	Known mitochondrial	1	TRUE	TRUE	0	0.318	0.7173	0.43
ENSG00000124279	79072	FASTKD3	FAST kinase domains 3	5	TRUE	Known mitochondrial	1	TRUE	TRUE	1	0.261	0.6908	0.842
ENSG00000215251	60493	FASTKD5	FAST kinase domains 5	20	TRUE	Known mitochondrial	0.996211	TRUE	FALSE	1	0.438	0.9505	0.881
ENSG00000127452	54850	FBXL12	F-box and leucine rich repeat protein 12	19	FALSE	Predicted mitochondrial	0.86544	FALSE	TRUE	0	0.003	0.0695	0.108
ENSG00000112234	26235	FBXL4	F-box and leucine rich repeat protein 4	6	TRUE	Known mitochondrial	0.791612	TRUE	FALSE	0	0.598	0.9427	0.535
ENSG00000269190		FBXO17	F-box protein 17	19	FALSE	Known mitochondrial	0.491308	FALSE	FALSE	0	0	0.5952	0.439
ENSG00000160752	2224	FDPS	farnesyl diphosphate synthase	1	TRUE	Predicted mitochondrial	0.994764	FALSE	FALSE	1	0.112	0.8389	0.822
ENSG00000137714	2230	FDX1	ferredoxin 1	11	TRUE	Known mitochondrial	1	TRUE	TRUE	1	0.996	0.9895	0.893
ENSG00000267673	112812	FDX2	ferredoxin 2	19	TRUE	Known mitochondrial	1	TRUE	FALSE	1	0.437	0.9495	0.871
ENSG00000161513	2232	FDXR	ferredoxin reductase	17	TRUE	Known mitochondrial	1	TRUE	TRUE	1	0.74	0.183	0.882
ENSG00000066926	2235	FECH	ferrochelatase	18	TRUE	Known mitochondrial	1	TRUE	FALSE	0	0.996	0.6669	0.882
ENSG00000168496	2237	FEN1	flap structure-specific endonuclease 1	11	FALSE	Known mitochondrial	0.795438	TRUE	FALSE	0	0	0.1544	0.142
ENSG00000111790	26127	FGFR1OP2	FGFR1 oncogene partner 2	12	FALSE	Predicted mitochondrial	0.83632	FALSE	TRUE	0	0	0.5361	0.074
ENSG00000091483	2271	FH	fumarate hydratase	1	TRUE	Known mitochondrial	1	TRUE	TRUE	1	1	0.9977	0.955
ENSG00000189283	2272	FHIT	fragile histidine triad	3	TRUE	Predicted mitochondrial	0.906965	TRUE	FALSE	0	0.052	0.4193	0.523
ENSG00000022267	2273	FHL1	four and a half LIM domains 1	X	FALSE	Known mitochondrial	0.0523682	FALSE	FALSE	0	0.003	0.0697	0.078
ENSG00000214253	51024	FIS1	fission, mitochondrial 1	7	TRUE	Known mitochondrial	1	TRUE	TRUE	0	0	0.0592	0.068
ENSG00000141756	60681	FKBP10	FK506 binding protein 10	17	TRUE	Known mitochondrial	0.22062	FALSE	FALSE	0	0	0.5138	0.061
ENSG00000134285	51303	FKBP11	FK506 binding protein 11	12	FALSE	Predicted mitochondrial	0.89986	FALSE	FALSE	0	0	0.2221	0.023
ENSG00000173486	2286	FKBP2	FK506 binding protein 2	11	FALSE	Predicted mitochondrial	0.817939	FALSE	FALSE	0	0.003	0.2639	0.125
ENSG00000004478	2288	FKBP4	FK506 binding protein 4	12	FALSE	Known mitochondrial	0.310411	TRUE	FALSE	0	0	0.0198	0.071
ENSG00000105701	23770	FKBP8	FK506 binding protein 8	19	TRUE	Known mitochondrial	0.999997	TRUE	TRUE	0	0	0.0007	0.059
ENSG00000160688	80308	FLAD1	flavin adenine dinucleotide synthetase 1	1	TRUE	Known mitochondrial	0.99405	TRUE	FALSE	1	0.249	0.7284	0.883
ENSG00000162769	28982	FLVCR1	feline leukemia virus subgroup C cellular receptor 1	1	FALSE	Known mitochondrial	0.382307	TRUE	FALSE	0	0	0.0072	0.072
ENSG00000164898	154791	FMC1	formation of mitochondrial complex V assembly factor 1 homolog	7	TRUE	Known mitochondrial	1	TRUE	TRUE	1	0.597	0.9041	0.843
ENSG00000110074	55572	FOXRED1	FAD dependent oxidoreductase domain containing 1	11	TRUE	Known mitochondrial	1	TRUE	TRUE	1	0.975	0.9546	0.56
ENSG00000136877	2356	FPGS	folylpolyglutamate synthase	9	TRUE	Known mitochondrial	0.99343	TRUE	FALSE	1	0.996	0.9928	0.902
ENSG00000188738	401024	FSIP2	fibrous sheath interacting protein 2	2	FALSE	Predicted mitochondrial	0.951657	TRUE	TRUE	0	0	0.0319	0.121
ENSG00000167996	2495	FTH1	ferritin heavy chain 1	11	TRUE	Predicted mitochondrial	0.842018	FALSE	FALSE	0	0	0.1799	0.331
ENSG00000087086	2512	FTL	ferritin light chain	19	FALSE	Predicted mitochondrial	0.965572	FALSE	FALSE	0	0.003	0.1782	0.113
ENSG00000181867	94033	FTMT	ferritin mitochondrial	5	TRUE	Known mitochondrial	0.928254	TRUE	FALSE	1	0.751	0.9913	0.939
ENSG00000069509	139341	FUNDC1	FUN14 domain containing 1	X	TRUE	Known mitochondrial	0.999999	TRUE	FALSE	0	0	0.0127	0.094
ENSG00000165775	65991	FUNDC2	FUN14 domain containing 2	X	TRUE	Known mitochondrial	0.999999	TRUE	FALSE	0	0.017	0.7258	0.724
ENSG00000165060	2395	FXN	frataxin	9	TRUE	Known mitochondrial	1	TRUE	TRUE	1	0.996	0.8649	0.826
ENSG00000123689	50486	G0S2	G0/G1 switch 2	1	FALSE	Known mitochondrial	0.98073	TRUE	FALSE	0	0	0.0799	0.022
ENSG00000179271	90480	GADD45GIP1	GADD45G interacting protein 1	19	TRUE	Known mitochondrial	1	TRUE	TRUE	1	0.484	0.9016	0.792
ENSG00000156958	2585	GALK2	galactokinase 2	15	FALSE	Predicted mitochondrial	0.821226	FALSE	FALSE	1	0.003	0.0215	0.627
ENSG00000089597	23193	GANAB	glucosidase II alpha subunit	11	FALSE	Predicted mitochondrial	0.91765	FALSE	FALSE	1	0.273	0.4519	0.615
ENSG00000111640	2597	GAPDH	glyceraldehyde-3-phosphate dehydrogenase	12	TRUE	Predicted mitochondrial	0.98779	FALSE	FALSE	1	0.024	0.9334	0.774
ENSG00000106105	2617	GARS	glycyl-tRNA synthetase	7	TRUE	Known mitochondrial	0.996255	TRUE	FALSE	0	0.187	0.9884	0.891
ENSG00000059691	5188	GATB	glutamyl-tRNA amidotransferase subunit B	4	TRUE	Known mitochondrial	1	TRUE	TRUE	0	0.873	0.8156	0.882
ENSG00000257218	283459	GATC	glutamyl-tRNA amidotransferase subunit C	12	FALSE	Known mitochondrial	1	TRUE	FALSE	1	0.545	0.1556	0.861
ENSG00000171766	2628	GATM	glycine amidinotransferase	15	TRUE	Known mitochondrial	1	TRUE	TRUE	1	0.998	0.9971	0.945
ENSG00000100116	23464	GCAT	glycine C-acetyltransferase	22	TRUE	Known mitochondrial	1	TRUE	TRUE	1	0.888	0.7162	0.825
ENSG00000105607	2639	GCDH	glutaryl-CoA dehydrogenase	19	TRUE	Known mitochondrial	1	TRUE	TRUE	1	0.998	0.9333	0.943
ENSG00000140905	2653	GCSH	glycine cleavage system protein H	16	TRUE	Known mitochondrial	1	TRUE	FALSE	1	0.996	0.9932	0.847
ENSG00000104381	54332	GDAP1	ganglioside induced differentiation associated protein 1	8	TRUE	Known mitochondrial	0.999999	TRUE	TRUE	0	0	0.0184	0.087
ENSG00000124194	78997	GDAP1L1	ganglioside induced differentiation associated protein 1 like 1	20	FALSE	Predicted mitochondrial	0.891744	FALSE	FALSE	0	0.006	0.021	0.062
ENSG00000204183		GDF5OS	growth differentiation factor 5 opposite strand	20	FALSE	Known mitochondrial	0.842568	TRUE	FALSE	1	0.515	0.9999	0.849
ENSG00000153982	284161	GDPD1	glycerophosphodiester phosphodiesterase domain containing 1	17	FALSE	Predicted mitochondrial	0.954667	FALSE	FALSE	0	0.007	0.9548	0.215
ENSG00000127554	2671	GFER	growth factor, augmenter of liver regeneration	16	TRUE	Known mitochondrial	1	TRUE	TRUE	0	0	0.0234	0.371
ENSG00000168827	85476	GFM1	G elongation factor mitochondrial 1	3	TRUE	Known mitochondrial	1	TRUE	TRUE	0	0.838	0.7122	0.885
ENSG00000164347	84340	GFM2	G elongation factor mitochondrial 2	5	TRUE	Known mitochondrial	1	TRUE	FALSE	1	0.038	0.6863	0.294
ENSG00000152904	9453	GGPS1	geranylgeranyl diphosphate synthase 1	1	FALSE	Predicted mitochondrial	0.899981	FALSE	FALSE	1	0.023	0.3342	0.136
ENSG00000165678	27069	GHITM	growth hormone inducible transmembrane protein	10	TRUE	Known mitochondrial	1	TRUE	TRUE	1	0.948	0.9946	0.911
ENSG00000152661	2697	GJA1	gap junction protein alpha 1	6	FALSE	Known mitochondrial	0.885664	TRUE	FALSE	0	0.02	0.0337	0.036
ENSG00000198814	2710	GK	glycerol kinase	X	TRUE	Known mitochondrial	0.995587	TRUE	FALSE	0	0.023	0.1694	0.226
ENSG00000196475	2712	GK2	glycerol kinase 2	4	FALSE	Known mitochondrial	0.895457	TRUE	FALSE	0	0.041	0.1709	0.26
ENSG00000178445	2731	GLDC	glycine decarboxylase	9	TRUE	Known mitochondrial	1	TRUE	TRUE	1	0.996	0.9495	0.77
ENSG00000167699	51031	GLOD4	glyoxalase domain containing 4	17	TRUE	Known mitochondrial	1	TRUE	FALSE	1	0.938	0.9593	0.908
ENSG00000171433	392465	GLOD5	glyoxalase domain containing 5	X	FALSE	Predicted mitochondrial	0.942852	FALSE	FALSE	1	0.965	0.9358	0.763
ENSG00000023572	51022	GLRX2	glutaredoxin 2	1	TRUE	Known mitochondrial	1	TRUE	FALSE	1	0.976	0.9737	0.914
ENSG00000182512	51218	GLRX5	glutaredoxin 5	14	TRUE	Known mitochondrial	1	TRUE	TRUE	0	0.962	0.8587	0.623
ENSG00000115419	2744	GLS	glutaminase	2	TRUE	Known mitochondrial	1	TRUE	TRUE	1	0.998	0.9897	0.946
ENSG00000135423	27165	GLS2	glutaminase 2	12	TRUE	Known mitochondrial	1	TRUE	FALSE	0	0.996	0.9409	0.85
ENSG00000148672	2746	GLUD1	glutamate dehydrogenase 1	10	TRUE	Known mitochondrial	1	TRUE	TRUE	0	0.965	0.5482	0.385
ENSG00000182890	2747	GLUD2	glutamate dehydrogenase 2	X	FALSE	Known mitochondrial	0.991039	TRUE	TRUE	1	0.983	0.9491	0.918
ENSG00000135821	2752	GLUL	glutamate-ammonia ligase	1	FALSE	Predicted mitochondrial	0.848464	TRUE	TRUE	0	0.004	0.4031	0.2
ENSG00000149124	10249	GLYAT	glycine-N-acyltransferase	11	TRUE	Known mitochondrial	0.996183	TRUE	FALSE	0	0.146	0.7723	0.444
ENSG00000168237	132158	GLYCTK	glycerate kinase	3	TRUE	Known mitochondrial	0.999991	TRUE	FALSE	1	0.996	0.9847	0.921
ENSG00000196743	2760	GM2A	GM2 ganglioside activator	5	FALSE	Predicted mitochondrial	0.829065	FALSE	FALSE	0	0	0.0667	0.039
ENSG00000197045	2764	GMFB	glia maturation factor beta	14	FALSE	Predicted mitochondrial	0.859941	FALSE	FALSE	0	0	0.5245	0.114
ENSG00000173540	29925	GMPPB	GDP-mannose pyrophosphorylase B	3	FALSE	Predicted mitochondrial	0.846092	FALSE	FALSE	1	0.07	0.1332	0.676
ENSG00000137198	2766	GMPR	guanosine monophosphate reductase	6	FALSE	Predicted mitochondrial	0.824092	FALSE	FALSE	1	0.003	0.357	0.36
ENSG00000078369	2782	GNB1	G protein subunit beta 1	1	FALSE	Predicted mitochondrial	0.825535	FALSE	FALSE	0	0	0.046	0.115
ENSG00000174021	2787	GNG5	G protein subunit gamma 5	1	TRUE	Predicted mitochondrial	0.825851	FALSE	FALSE	0	0.293	0.6838	0.548
ENSG00000113384	64083	GOLPH3	golgi phosphoprotein 3	5	TRUE	Known mitochondrial	0.577827	TRUE	FALSE	1	0.009	0.5489	0.679
ENSG00000125166	2806	GOT2	glutamic-oxaloacetic transaminase 2	16	TRUE	Known mitochondrial	1	TRUE	FALSE	0	0.996	0.6033	0.697
ENSG00000119927	57678	GPAM	glycerol-3-phosphate acyltransferase, mitochondrial	10	TRUE	Known mitochondrial	0.996927	TRUE	TRUE	0	0	0.0246	0.073
ENSG00000186281	150763	GPAT2	glycerol-3-phosphate acyltransferase 2, mitochondrial	2	FALSE	Known mitochondrial	0.84471	TRUE	TRUE	0	0.024	0.1379	0.524
ENSG00000167588	2819	GPD1	glycerol-3-phosphate dehydrogenase 1	12	FALSE	Predicted mitochondrial	0.94754	FALSE	FALSE	0	0	0.2311	0.227
ENSG00000115159	2820	GPD2	glycerol-3-phosphate dehydrogenase 2	2	TRUE	Known mitochondrial	1	TRUE	FALSE	0	0.903	0.6882	0.458
ENSG00000166123	84706	GPT2	glutamic--pyruvic transaminase 2	16	TRUE	Known mitochondrial	1	TRUE	TRUE	1	0.94	0.9264	0.871
ENSG00000233276	2876	GPX1	glutathione peroxidase 1	3	TRUE	Known mitochondrial	0.996528	TRUE	FALSE	0	0.012	0.4122	0.57
ENSG00000167468	2879	GPX4	glutathione peroxidase 4	19	TRUE	Known mitochondrial	0.995236	TRUE	TRUE	0	0.353	0.8718	0.292
ENSG00000075240	23151	GRAMD4	GRAM domain containing 4	22	FALSE	Known mitochondrial	0.92606	TRUE	FALSE	0	0	0.4244	0.408
ENSG00000137106	9380	GRHPR	glyoxylate and hydroxypyruvate reductase	9	TRUE	Known mitochondrial	0.99734	FALSE	FALSE	1	0.032	0.9237	0.722
ENSG00000109519	80273	GRPEL1	GrpE like 1, mitochondrial	4	TRUE	Known mitochondrial	1	TRUE	TRUE	1	0.995	0.9953	0.925
ENSG00000164284	134266	GRPEL2	GrpE like 2, mitochondrial	5	TRUE	Known mitochondrial	1	TRUE	TRUE	1	0.907	0.9391	0.89
ENSG00000132463	2926	GRSF1	G-rich RNA sequence binding factor 1	4	TRUE	Known mitochondrial	1	TRUE	TRUE	1	0.012	0.9894	0.534
ENSG00000131149	23199	GSE1	Gse1 coiled-coil protein	16	FALSE	Predicted mitochondrial	0.82884	FALSE	TRUE	0	0.034	0.4484	0.259
ENSG00000104687	2936	GSR	glutathione-disulfide reductase	8	TRUE	Known mitochondrial	1	TRUE	FALSE	1	0.963	0.9717	0.908
ENSG00000170899	2941	GSTA4	glutathione S-transferase alpha 4	6	FALSE	Predicted mitochondrial	0.943117	FALSE	FALSE	1	0.12	0.0747	0.358
ENSG00000197448	373156	GSTK1	glutathione S-transferase kappa 1	7	TRUE	Known mitochondrial	1	TRUE	FALSE	0	0.013	0.4625	0.09
ENSG00000168765	2948	GSTM4	glutathione S-transferase mu 4	1	FALSE	Predicted mitochondrial	0.824858	FALSE	FALSE	0	0.009	0.1569	0.122
ENSG00000084207	2950	GSTP1	glutathione S-transferase pi 1	11	FALSE	Predicted mitochondrial	0.991264	TRUE	TRUE	1	0.015	0.5566	0.58
ENSG00000100577	2954	GSTZ1	glutathione S-transferase zeta 1	14	TRUE	Known mitochondrial	1	TRUE	FALSE	1	0.378	0.851	0.712
ENSG00000105793	85865	GTPBP10	GTP binding protein 10	7	TRUE	Known mitochondrial	0.999982	FALSE	FALSE	0	0.724	0.8458	0.391
ENSG00000130299	84705	GTPBP3	GTP binding protein 3, mitochondrial	19	TRUE	Known mitochondrial	1	TRUE	TRUE	1	0.971	0.985	0.937
ENSG00000178605	8225	GTPBP6	GTP binding protein 6 (putative)	X	TRUE	Known mitochondrial	1	FALSE	FALSE	1	0.992	0.9972	0.96
ENSG00000163607	29083	GTPBP8	GTP binding protein 8 (putative)	3	FALSE	Predicted mitochondrial	0.999997	TRUE	TRUE	0	0.246	0.2493	0.815
ENSG00000151806	60558	GUF1	GUF1 homolog, GTPase	4	TRUE	Known mitochondrial	1	TRUE	TRUE	1	0.721	0.9386	0.847
ENSG00000143774	2987	GUK1	guanylate kinase 1	1	TRUE	Known mitochondrial	0.99999	FALSE	FALSE	0	0.05	0.1623	0.755
ENSG00000074696	51495	HACD3	3-hydroxyacyl-CoA dehydratase 3	15	FALSE	Predicted mitochondrial	0.944727	TRUE	FALSE	0	0.005	0.0353	0.346
ENSG00000138796	3033	HADH	hydroxyacyl-CoA dehydrogenase	4	TRUE	Known mitochondrial	1	TRUE	TRUE	1	0.996	0.9956	0.824
ENSG00000084754	3030	HADHA	hydroxyacyl-CoA dehydrogenase trifunctional multienzyme complex subunit alpha	2	TRUE	Known mitochondrial	1	TRUE	TRUE	0	0.996	0.9975	0.958
ENSG00000138029	3032	HADHB	hydroxyacyl-CoA dehydrogenase trifunctional multienzyme complex subunit beta	2	TRUE	Known mitochondrial	1	TRUE	TRUE	1	0.91	0.9881	0.817
ENSG00000063854	3029	HAGH	hydroxyacylglutathione hydrolase	16	TRUE	Known mitochondrial	1	TRUE	FALSE	1	0.979	0.9372	0.947
ENSG00000112855	23438	HARS2	histidyl-tRNA synthetase 2, mitochondrial	5	TRUE	Known mitochondrial	1	TRUE	FALSE	1	0.965	0.9722	0.825
ENSG00000143575	10456	HAX1	HCLS1 associated protein X-1	1	FALSE	Known mitochondrial	1	TRUE	TRUE	0	0.006	0.1227	0.559
ENSG00000004961	3052	HCCS	holocytochrome c synthase	X	TRUE	Known mitochondrial	1	TRUE	TRUE	0	0	0.02	0.208
ENSG00000111906	51020	HDDC2	HD domain containing 2	6	FALSE	Predicted mitochondrial	0.952805	FALSE	FALSE	1	0.335	0.9929	0.919
ENSG00000119431	81932	HDHD3	haloacid dehalogenase like hydrolase domain containing 3	9	TRUE	Known mitochondrial	1	FALSE	FALSE	0	0.5	0.5639	0.345
ENSG00000069998	27440	HDHD5	haloacid dehalogenase like hydrolase domain containing 5	22	TRUE	Known mitochondrial	1	TRUE	TRUE	0	0.949	0.9729	0.878
ENSG00000119285	55127	HEATR1	HEAT repeat containing 1	1	FALSE	Predicted mitochondrial	0.828596	TRUE	TRUE	0	0.014	0.2243	0.322
ENSG00000068097	63897	HEATR6	HEAT repeat containing 6	17	FALSE	Predicted mitochondrial	0.887185	FALSE	TRUE	0	0	0.0474	0.454
ENSG00000013583	50865	HEBP1	heme binding protein 1	12	TRUE	Known mitochondrial	0.893085	FALSE	FALSE	0	0.01	0.2064	0.09
ENSG00000130589	85441	HELZ2	helicase with zinc finger 2	20	FALSE	Predicted mitochondrial	0.846053	FALSE	FALSE	0	0	0.0061	0.059
ENSG00000114735	51409	HEMK1	HemK methyltransferase family member 1	3	TRUE	Predicted mitochondrial	0.999999	TRUE	FALSE	0	0.304	0.4597	0.808
ENSG00000106049	11112	HIBADH	3-hydroxyisobutyrate dehydrogenase	7	TRUE	Known mitochondrial	1	TRUE	FALSE	1	0.996	0.9954	0.969
ENSG00000198130	26275	HIBCH	3-hydroxyisobutyryl-CoA hydrolase	2	TRUE	Known mitochondrial	1	TRUE	TRUE	1	0.911	0.9454	0.909
ENSG00000181061	25994	HIGD1A	HIG1 hypoxia inducible domain family member 1A	3	TRUE	Known mitochondrial	0.999999	TRUE	TRUE	0	0	0.0103	0.07
ENSG00000146066	192286	HIGD2A	HIG1 hypoxia inducible domain family member 2A	5	TRUE	Known mitochondrial	0.999995	TRUE	TRUE	0	0	0.0031	0.109
ENSG00000137133	84681	HINT2	histidine triad nucleotide binding protein 2	9	TRUE	Known mitochondrial	1	TRUE	TRUE	0	0.964	0.9733	0.914
ENSG00000156515	3098	HK1	hexokinase 1	10	TRUE	Known mitochondrial	1	TRUE	TRUE	0	0.003	0.0254	0.096
ENSG00000159399	3099	HK2	hexokinase 2	2	TRUE	Known mitochondrial	1	TRUE	FALSE	0	0.013	0.052	0.093
ENSG00000160883	3101	HK3	hexokinase 3	5	FALSE	Predicted mitochondrial	0.989361	FALSE	FALSE	0	0	0.0449	0.058
ENSG00000156510	80201	HKDC1	hexokinase domain containing 1	10	FALSE	Predicted mitochondrial	0.826857	TRUE	TRUE	0	0.006	0.0097	0.116
ENSG00000117305	3155	HMGCL	3-hydroxymethyl-3-methylglutaryl-CoA lyase	1	TRUE	Known mitochondrial	1	TRUE	FALSE	1	0.999	0.9901	0.888
ENSG00000134240	3158	HMGCS2	3-hydroxy-3-methylglutaryl-CoA synthase 2	1	TRUE	Known mitochondrial	1	TRUE	TRUE	1	0.954	0.9725	0.876
ENSG00000165119	3190	HNRNPK	heterogeneous nuclear ribonucleoprotein K	9	FALSE	Known mitochondrial	0.97727	FALSE	FALSE	0	0	0.0099	0.059
ENSG00000241935	112817	HOGA1	4-hydroxy-2-oxoglutarate aldolase 1	10	TRUE	Known mitochondrial	1	TRUE	FALSE	0	0.886	0.952	0.801
ENSG00000186603	84842	HPDL	4-hydroxyphenylpyruvate dioxygenase like	1	FALSE	Predicted mitochondrial	0.999984	FALSE	TRUE	1	0.65	0.9744	0.675
ENSG00000135116	8739	HRK	harakiri, BCL2 interacting protein	12	FALSE	Predicted mitochondrial	0.966428	TRUE	FALSE	0	0.179	0.7315	0.783
ENSG00000100209	150274	HSCB	HscB mitochondrial iron-sulfur cluster cochaperone	22	TRUE	Known mitochondrial	1	TRUE	TRUE	1	0.898	0.5727	0.832
ENSG00000072506	3028	HSD17B10	hydroxysteroid 17-beta dehydrogenase 10	X	TRUE	Known mitochondrial	1	TRUE	FALSE	0	0.613	0.5563	0.343
ENSG00000204228		HSD17B8	hydroxysteroid 17-beta dehydrogenase 8	6	TRUE	Known mitochondrial	1	TRUE	FALSE	1	0.935	0.8727	0.893
ENSG00000203859	3284	HSD3B2	hydroxy-delta-5-steroid dehydrogenase, 3 beta- and steroid delta-isomerase 2	1	FALSE	Predicted mitochondrial	0.891547	TRUE	FALSE	0	0.011	0.7256	0.35
ENSG00000103160	83693	HSDL1	hydroxysteroid dehydrogenase like 1	16	TRUE	Known mitochondrial	1	TRUE	FALSE	0	0.011	0.2711	0.05
ENSG00000119471	84263	HSDL2	hydroxysteroid dehydrogenase like 2	9	TRUE	Known mitochondrial	1	TRUE	TRUE	0	0.293	0.9574	0.403
ENSG00000080824	3320	HSP90AA1	heat shock protein 90 alpha family class A member 1	14	FALSE	Predicted mitochondrial	0.874615	FALSE	FALSE	0	0	0.0037	0.054
ENSG00000096384	3326	HSP90AB1	heat shock protein 90 alpha family class B member 1	6	FALSE	Predicted mitochondrial	0.984982	TRUE	FALSE	0	0	0.0096	0.047
ENSG00000166598	7184	HSP90B1	heat shock protein 90 beta family member 1	12	FALSE	Predicted mitochondrial	0.995767	FALSE	FALSE	0	0	0.073	0.027
ENSG00000204389		HSPA1A	heat shock protein family A (Hsp70) member 1A	6	FALSE	Known mitochondrial	0.919565	TRUE	FALSE	0	0.005	0.0446	0.066
ENSG00000044574	3309	HSPA5	heat shock protein family A (Hsp70) member 5	9	FALSE	Known mitochondrial	0.999998	TRUE	FALSE	0	0	0.046	0.029
ENSG00000109971	3312	HSPA8	heat shock protein family A (Hsp70) member 8	11	FALSE	Predicted mitochondrial	0.995223	FALSE	FALSE	0	0	0.02	0.095
ENSG00000113013	3313	HSPA9	heat shock protein family A (Hsp70) member 9	5	TRUE	Known mitochondrial	1	TRUE	TRUE	1	0.996	0.8982	0.92
ENSG00000106211	3315	HSPB1	heat shock protein family B (small) member 1	7	FALSE	Known mitochondrial	0.0251741	FALSE	FALSE	0	0.016	0.1767	0.504
ENSG00000144381	3329	HSPD1	heat shock protein family D (Hsp60) member 1	2	TRUE	Known mitochondrial	1	TRUE	TRUE	1	0.996	0.9949	0.921
ENSG00000115541	3336	HSPE1	heat shock protein family E (Hsp10) member 1	2	TRUE	Known mitochondrial	1	TRUE	FALSE	0	0.057	0.8235	0.367
ENSG00000255154	109703458	HTD2	hydroxyacyl-thioester dehydratase type 2	3	FALSE	Predicted mitochondrial	0.905946	TRUE	TRUE	0	0.099	0.6693	0.595
ENSG00000115317	27429	HTRA2	HtrA serine peptidase 2	2	TRUE	Known mitochondrial	1	TRUE	TRUE	1	0.397	0.9472	0.868
ENSG00000149428		HYOU1	hypoxia up-regulated 1	11	FALSE	Predicted mitochondrial	0.987872	FALSE	FALSE	1	0	0.1905	0.156
ENSG00000067704	55699	IARS2	isoleucyl-tRNA synthetase 2, mitochondrial	1	TRUE	Known mitochondrial	1	TRUE	TRUE	1	0.922	0.9503	0.923
ENSG00000181873	200205	IBA57	IBA57, iron-sulfur cluster assembly	1	TRUE	Known mitochondrial	1	TRUE	TRUE	1	0.98	0.8019	0.795
ENSG00000163596	130026	ICA1L	islet cell autoantigen 1 like	2	FALSE	Predicted mitochondrial	0.811444	FALSE	TRUE	1	0.011	0.1474	0.119
ENSG00000119912	3416	IDE	insulin degrading enzyme	10	TRUE	Known mitochondrial	0.951842	TRUE	FALSE	1	0.401	0.9752	0.696
ENSG00000138413	3417	IDH1	isocitrate dehydrogenase (NADP(+)) 1, cytosolic	2	TRUE	Predicted mitochondrial	0.816266	TRUE	FALSE	0	0	0.1171	0.086
ENSG00000182054	3418	IDH2	isocitrate dehydrogenase (NADP(+)) 2, mitochondrial	15	TRUE	Known mitochondrial	1	TRUE	TRUE	1	0.993	0.9564	0.925
ENSG00000166411	3419	IDH3A	isocitrate dehydrogenase 3 (NAD(+)) alpha	15	TRUE	Known mitochondrial	1	TRUE	TRUE	0	0.961	0.851	0.634
ENSG00000101365	3420	IDH3B	isocitrate dehydrogenase 3 (NAD(+)) beta	20	TRUE	Known mitochondrial	1	TRUE	TRUE	1	0.997	0.9879	0.933
ENSG00000067829	3421	IDH3G	isocitrate dehydrogenase 3 (NAD(+)) gamma	X	TRUE	Known mitochondrial	1	TRUE	TRUE	0	0.801	0.7044	0.183
ENSG00000148057	414328	IDNK	IDNK, gluconokinase	9	FALSE	Predicted mitochondrial	0.808832	FALSE	TRUE	0	0	0.1469	0.167
ENSG00000188483	389792	IER5L	immediate early response 5 like	9	FALSE	Predicted mitochondrial	0.861742	FALSE	FALSE	1	0.02	0.138	0.404
ENSG00000165949	3429	IFI27	interferon alpha inducible protein 27	14	TRUE	Known mitochondrial	0.543362	TRUE	FALSE	0	0.021	0.8787	0.482
ENSG00000126709	2537	IFI6	interferon alpha inducible protein 6	1	FALSE	Known mitochondrial	0.928928	TRUE	TRUE	0	0	0.3941	0.016
ENSG00000119917	3437	IFIT3	interferon induced protein with tetratricopeptide repeats 3	10	FALSE	Predicted mitochondrial	0.983932	TRUE	TRUE	0	0	0.2727	0.066
ENSG00000105135	10994	ILVBL	ilvB acetolactate synthase like	19	FALSE	Predicted mitochondrial	0.911377	FALSE	FALSE	0	0	0.2049	0.015
ENSG00000148950	196294	IMMP1L	inner mitochondrial membrane peptidase subunit 1	11	TRUE	Known mitochondrial	0.959967	TRUE	FALSE	0	0.244	0.5431	0.211
ENSG00000184903	83943	IMMP2L	inner mitochondrial membrane peptidase subunit 2	7	TRUE	Known mitochondrial	0.999997	TRUE	TRUE	0	0.039	0.6469	0.1
ENSG00000132305	10989	IMMT	inner membrane mitochondrial protein	2	TRUE	Known mitochondrial	1	TRUE	TRUE	1	0.679	0.9827	0.835
ENSG00000141401	3613	IMPA2	inositol monophosphatase 2	18	FALSE	Predicted mitochondrial	0.824746	FALSE	TRUE	0	0	0.0153	0.088
ENSG00000135070	81689	ISCA1	iron-sulfur cluster assembly 1	9	TRUE	Known mitochondrial	1	TRUE	FALSE	1	0.988	0.9807	0.915
ENSG00000165898	122961	ISCA2	iron-sulfur cluster assembly 2	14	TRUE	Known mitochondrial	1	TRUE	FALSE	1	0.44	0.9407	0.892
ENSG00000136003	23479	ISCU	iron-sulfur cluster assembly enzyme	12	TRUE	Known mitochondrial	1	TRUE	FALSE	1	0.997	0.9976	0.967
ENSG00000063241	79763	ISOC2	isochorismatase domain containing 2	19	TRUE	Known mitochondrial	1	FALSE	TRUE	0	0.074	0.6916	0.761
ENSG00000005884	3675	ITGA3	integrin subunit alpha 3	17	FALSE	Known mitochondrial	0.244118	FALSE	FALSE	1	0.013	0.2852	0.15
ENSG00000128928	3712	IVD	isovaleryl-CoA dehydrogenase	15	TRUE	Known mitochondrial	1	TRUE	TRUE	1	0.977	0.9448	0.943
ENSG00000065427	3735	KARS	lysyl-tRNA synthetase	16	TRUE	Known mitochondrial	0.999996	TRUE	FALSE	0	0	0.0223	0.105
ENSG00000151704	3758	KCNJ1	potassium voltage-gated channel subfamily J member 1	11	FALSE	Known mitochondrial	0.32296	FALSE	FALSE	1	0.5	0.6882	0.66
ENSG00000187486	3767	KCNJ11	potassium voltage-gated channel subfamily J member 11	11	FALSE	Known mitochondrial	0.0873924	TRUE	FALSE	0	0.075	0.1204	0.102
ENSG00000156113	3778	KCNMA1	potassium calcium-activated channel subfamily M alpha 1	10	FALSE	Known mitochondrial	0.0300562	FALSE	FALSE	0	0	0.0013	0.266
ENSG00000081791	9812	KIAA0141	KIAA0141	5	TRUE	Known mitochondrial	1	TRUE	FALSE	1	0.753	0.2514	0.906
ENSG00000100890	9692	KIAA0391	KIAA0391	14	TRUE	Known mitochondrial	0.999994	TRUE	TRUE	1	0.595	0.8182	0.459
ENSG00000100364	23313	KIAA0930	KIAA0930	22	FALSE	Predicted mitochondrial	0.866479	FALSE	TRUE	0	0.079	0.6058	0.554
ENSG00000122203	57179	KIAA1191	KIAA1191	5	FALSE	Predicted mitochondrial	0.85566	FALSE	FALSE	0	0.003	0.0532	0.132
ENSG00000196872	343990	KIAA1211L	KIAA1211 like	2	FALSE	Predicted mitochondrial	0.835759	FALSE	FALSE	0	0	0.2294	0.09
ENSG00000116685	90231	KIAA2013	KIAA2013	1	FALSE	Predicted mitochondrial	0.804838	FALSE	FALSE	1	0.544	0.9532	0.319
ENSG00000054523	23095	KIF1B	kinesin family member 1B	1	TRUE	Known mitochondrial	0.885092	TRUE	FALSE	1	0.022	0.3558	0.608
ENSG00000162755	126823	KLHDC9	kelch domain containing 9	1	FALSE	Predicted mitochondrial	0.804455	FALSE	FALSE	1	0.232	0.7619	0.8
ENSG00000119771	114818	KLHL29	kelch like family member 29	2	FALSE	Predicted mitochondrial	0.83976	FALSE	TRUE	0	0.007	0.6591	0.375
ENSG00000167755	5653	KLK6	kallikrein related peptidase 6	19	FALSE	Known mitochondrial	0.491764	TRUE	FALSE	0	0.003	0.1576	0.03
ENSG00000117009	8564	KMO	kynurenine 3-monooxygenase	1	TRUE	Known mitochondrial	0.98758	TRUE	FALSE	0	0.021	0.0881	0.447
ENSG00000186081	3852	KRT5	keratin 5	12	TRUE	Predicted mitochondrial	0.990305	FALSE	FALSE	1	0.18	0.9879	0.924
ENSG00000171097	883	KYAT1	kynurenine aminotransferase 1	9	FALSE	Predicted mitochondrial	0.962574	FALSE	FALSE	0	0.01	0.125	0.091
ENSG00000137944	56267	KYAT3	kynurenine aminotransferase 3	1	TRUE	Known mitochondrial	1	FALSE	FALSE	1	0.818	0.9966	0.918
ENSG00000087299	79944	L2HGDH	L-2-hydroxyglutarate dehydrogenase	14	TRUE	Known mitochondrial	1	TRUE	TRUE	1	0.111	0.7971	0.908
ENSG00000103642	114294	LACTB	lactamase beta	15	TRUE	Known mitochondrial	1	TRUE	TRUE	1	0.372	0.9674	0.885
ENSG00000147592	51110	LACTB2	lactamase beta 2	8	TRUE	Predicted mitochondrial	0.999996	TRUE	FALSE	1	0.401	0.9611	0.742
ENSG00000135862	3915	LAMC1	laminin subunit gamma 1	1	TRUE	Known mitochondrial	0.0611042	FALSE	FALSE	1	0.012	0.1522	0.416
ENSG00000109270	8649	LAMTOR3	late endosomal/lysosomal adaptor, MAPK and MTOR activator 3	4	FALSE	Predicted mitochondrial	0.802992	FALSE	FALSE	0	0.008	0.2714	0.1
ENSG00000002549	51056	LAP3	leucine aminopeptidase 3	4	TRUE	Known mitochondrial	1	FALSE	FALSE	1	0.997	0.9979	0.946
ENSG00000011376	23395	LARS2	leucyl-tRNA synthetase 2, mitochondrial	3	TRUE	Known mitochondrial	1	TRUE	TRUE	0	0.996	0.7828	0.718
ENSG00000166816	197257	LDHD	lactate dehydrogenase D	16	TRUE	Known mitochondrial	1	TRUE	FALSE	1	0.241	0.8328	0.443
ENSG00000168924	3954	LETM1	leucine zipper and EF-hand containing transmembrane protein 1	4	TRUE	Known mitochondrial	1	TRUE	TRUE	1	0.974	0.1506	0.882
ENSG00000165046	137994	LETM2	leucine zipper and EF-hand containing transmembrane protein 2	8	TRUE	Known mitochondrial	0.970088	TRUE	FALSE	0	0.072	0.5696	0.849
ENSG00000050426	25875	LETMD1	LETM1 domain containing 1	12	TRUE	Predicted mitochondrial	1	TRUE	TRUE	1	0.82	0.9999	0.898
ENSG00000162398	163747	LEXM	lymphocyte expansion molecule	1	FALSE	Predicted mitochondrial	0.984928	TRUE	FALSE	0	0.222	0.3272	0.373
ENSG00000121897	11019	LIAS	lipoic acid synthetase	4	TRUE	Known mitochondrial	1	TRUE	TRUE	1	0.902	0.9581	0.721
ENSG00000005156	3980	LIG3	DNA ligase 3	17	FALSE	Known mitochondrial	0.646301	TRUE	FALSE	1	0.371	0.8809	0.763
ENSG00000144182	51601	LIPT1	lipoyltransferase 1	2	TRUE	Known mitochondrial	0.999999	TRUE	FALSE	1	0.045	0.8774	0.256
ENSG00000175536	387787	LIPT2	lipoyl(octanoyl) transferase 2	11	TRUE	Known mitochondrial	1	TRUE	FALSE	1	0.49	0.8301	0.866
ENSG00000074695	3998	LMAN1	lectin, mannose binding 1	18	FALSE	Predicted mitochondrial	0.959058	FALSE	FALSE	1	0.065	0.8971	0.694
ENSG00000196365	9361	LONP1	lon peptidase 1, mitochondrial	19	TRUE	Known mitochondrial	1	TRUE	TRUE	1	0.983	0.9679	0.945
ENSG00000138095	10128	LRPPRC	leucine rich pentatricopeptide repeat containing	2	TRUE	Known mitochondrial	1	TRUE	TRUE	1	0.999	0.9943	0.943
ENSG00000198812	376132	LRRC10	leucine rich repeat containing 10	12	FALSE	Known mitochondrial	0.356991	TRUE	FALSE	0	0.003	0.1926	0.278
ENSG00000254402	441381	LRRC24	leucine rich repeat containing 24	8	FALSE	Predicted mitochondrial	0.996748	FALSE	FALSE	0	0.006	0.1513	0.063
ENSG00000168904	123355	LRRC28	leucine rich repeat containing 28	15	FALSE	Predicted mitochondrial	0.803098	FALSE	TRUE	0	0.164	0.0255	0.195
ENSG00000108829	55379	LRRC59	leucine rich repeat containing 59	17	FALSE	Known mitochondrial	0.992497	TRUE	FALSE	0	0	0.0208	0.087
ENSG00000154237	79705	LRRK1	leucine rich repeat kinase 1	15	FALSE	Predicted mitochondrial	0.922141	TRUE	TRUE	0	0.024	0.019	0.117
ENSG00000188906	120892	LRRK2	leucine rich repeat kinase 2	12	FALSE	Known mitochondrial	0.822801	TRUE	FALSE	0	0	0.0652	0.074
ENSG00000160285	4047	LSS	lanosterol synthase	21	FALSE	Predicted mitochondrial	0.95339	FALSE	FALSE	0	0.075	0.0239	0.345
ENSG00000120992	10434	LYPLA1	lysophospholipase I	8	TRUE	Predicted mitochondrial	0.999999	FALSE	FALSE	0	0	0.2488	0.189
ENSG00000143353	127018	LYPLAL1	lysophospholipase like 1	1	TRUE	Predicted mitochondrial	0.826878	FALSE	FALSE	0	0.284	0.732	0.655
ENSG00000102897	57149	LYRM1	LYR motif containing 1	16	TRUE	Known mitochondrial	0.987656	TRUE	FALSE	1	0.847	0.9333	0.607
ENSG00000083099	57226	LYRM2	LYR motif containing 2	6	TRUE	Known mitochondrial	0.999998	FALSE	FALSE	1	0.91	0.9857	0.92
ENSG00000214113	57128	LYRM4	LYR motif containing 4	6	TRUE	Known mitochondrial	1	TRUE	FALSE	1	0.843	0.921	0.902
ENSG00000186687	90624	LYRM7	LYR motif containing 7	5	TRUE	Known mitochondrial	1	TRUE	FALSE	1	0.5	0.8715	0.849
ENSG00000232859	201229	LYRM9	LYR motif containing 9	17	TRUE	Predicted mitochondrial	0.966441	FALSE	FALSE	1	0.283	0.9784	0.81
ENSG00000140280	256586	LYSMD2	LysM domain containing 2	15	FALSE	Predicted mitochondrial	0.842684	FALSE	TRUE	1	0	0.2798	0.616
ENSG00000159374	130951	M1AP	meiosis 1 associated protein	2	FALSE	Predicted mitochondrial	0.908099	FALSE	TRUE	0	0	0.073	0.15
ENSG00000183833	89876	MAATS1	MYCBP associated and testis expressed 1	3	FALSE	Known mitochondrial	0.965882	TRUE	FALSE	0	0.01	0.0274	0.191
ENSG00000133315	28992	MACROD1	MACRO domain containing 1	11	TRUE	Known mitochondrial	1	FALSE	FALSE	1	0.96	0.998	0.938
ENSG00000162972	79568	MAIP1	matrix AAA peptidase interacting protein 1	2	TRUE	Known mitochondrial	1	TRUE	TRUE	1	0.917	0.9877	0.841
ENSG00000156928	115416	MALSU1	mitochondrial assembly of ribosomal large subunit 1	7	TRUE	Known mitochondrial	1	TRUE	TRUE	1	0.969	0.98	0.874
ENSG00000189221	4128	MAOA	monoamine oxidase A	X	TRUE	Known mitochondrial	1	TRUE	TRUE	0	0.003	0.0262	0.052
ENSG00000069535	4129	MAOB	monoamine oxidase B	X	TRUE	Known mitochondrial	1	TRUE	TRUE	0	0.012	0.0283	0.059
ENSG00000100030	5594	MAPK1	mitogen-activated protein kinase 1	22	FALSE	Predicted mitochondrial	0.887955	TRUE	FALSE	0	0.018	0.115	0.164
ENSG00000185386	5600	MAPK11	mitogen-activated protein kinase 11	22	FALSE	Predicted mitochondrial	0.982913	FALSE	TRUE	1	0.439	0.312	0.608
ENSG00000188130	6300	MAPK12	mitogen-activated protein kinase 12	22	FALSE	Known mitochondrial	0.828715	TRUE	FALSE	0	0.003	0.3546	0.438
ENSG00000102882	5595	MAPK3	mitogen-activated protein kinase 3	16	FALSE	Predicted mitochondrial	0.828612	TRUE	FALSE	0	0	0.014	0.081
ENSG00000186205	64757	2021-03-01	mitochondrial amidoxime reducing component 1	1	TRUE	Known mitochondrial	1	TRUE	TRUE	0	0.17	0.9827	0.369
ENSG00000117791	54996	2021-03-02	mitochondrial amidoxime reducing component 2	1	TRUE	Known mitochondrial	1	TRUE	FALSE	1	0.597	0.989	0.69
ENSG00000198060	54708	2021-03-05	membrane associated ring-CH-type finger 5	10	TRUE	Known mitochondrial	1	TRUE	TRUE	0	0.021	0.3463	0.064
ENSG00000247626	92935	MARS2	methionyl-tRNA synthetase 2, mitochondrial	2	TRUE	Known mitochondrial	1	TRUE	FALSE	1	0.99	0.9822	0.869
ENSG00000088888	57506	MAVS	mitochondrial antiviral signaling protein	20	TRUE	Known mitochondrial	1	TRUE	TRUE	0	0.059	0.0198	0.025
ENSG00000100294	27349	MCAT	malonyl-CoA-acyl carrier protein transacylase	22	TRUE	Known mitochondrial	1	TRUE	TRUE	1	0.981	0.9826	0.87
ENSG00000078070	56922	MCCC1	methylcrotonoyl-CoA carboxylase 1	3	TRUE	Known mitochondrial	1	TRUE	TRUE	0	0.978	0.9922	0.754
ENSG00000131844	64087	MCCC2	methylcrotonoyl-CoA carboxylase 2	5	TRUE	Known mitochondrial	1	TRUE	TRUE	1	0.932	0.9272	0.885
ENSG00000204511		MCCD1	mitochondrial coiled-coil domain 1	6	FALSE	Known mitochondrial	0.331362	TRUE	FALSE	0	0.058	0.37	0.39
ENSG00000124370	84693	MCEE	methylmalonyl-CoA epimerase	2	TRUE	Known mitochondrial	1	TRUE	FALSE	1	0.985	0.9543	0.796
ENSG00000143384	4170	MCL1	MCL1, BCL2 family apoptosis regulator	1	FALSE	Known mitochondrial	0.991101	TRUE	TRUE	0	0.211	0.4586	0.261
ENSG00000156026	90550	MCU	mitochondrial calcium uniporter	10	TRUE	Known mitochondrial	1	TRUE	TRUE	0	0.106	0.9759	0.482
ENSG00000005059	55013	MCUB	mitochondrial calcium uniporter dominant negative beta subunit	4	TRUE	Known mitochondrial	1	TRUE	FALSE	1	0.78	0.945	0.799
ENSG00000050393	63933	MCUR1	mitochondrial calcium uniporter regulator 1	6	TRUE	Known mitochondrial	1	TRUE	FALSE	1	0.065	0.1805	0.439
ENSG00000146701	4191	MDH2	malate dehydrogenase 2	7	TRUE	Known mitochondrial	1	TRUE	TRUE	1	0.999	0.9973	0.908
ENSG00000082212	4200	ME2	malic enzyme 2	18	TRUE	Known mitochondrial	1	TRUE	TRUE	1	0.996	0.5152	0.732
ENSG00000151376	10873	ME3	malic enzyme 3	11	TRUE	Known mitochondrial	1	TRUE	FALSE	1	0.275	0.5265	0.471
ENSG00000116353	51102	MECR	mitochondrial trans-2-enoyl-CoA reductase	1	TRUE	Known mitochondrial	1	TRUE	TRUE	1	0.696	0.8015	0.953
ENSG00000172878	254042	METAP1D	methionyl aminopeptidase type 1D, mitochondrial	2	TRUE	Known mitochondrial	0.991262	TRUE	FALSE	1	0.405	0.9929	0.894
ENSG00000169519	196074	METTL15	methyltransferase like 15	11	TRUE	Known mitochondrial	0.99083	FALSE	FALSE	0	0.133	0.6471	0.097
ENSG00000165792	64745	METTL17	methyltransferase like 17	14	TRUE	Predicted mitochondrial	1	TRUE	FALSE	1	0.645	0.8484	0.15
ENSG00000123600	79828	METTL8	methyltransferase like 8	2	TRUE	Known mitochondrial	0.369414	FALSE	FALSE	0	0.841	0.7801	0.882
ENSG00000197006		METTL9	methyltransferase like 9	16	FALSE	Predicted mitochondrial	0.857143	FALSE	FALSE	1	0.942	0.9864	0.796
ENSG00000168958	56947	MFF	mitochondrial fission factor	2	TRUE	Known mitochondrial	1	TRUE	TRUE	0	0	0.4337	0.641
ENSG00000171109	55669	MFN1	mitofusin 1	3	TRUE	Known mitochondrial	1	TRUE	TRUE	0	0.02	0.1453	0.059
ENSG00000116688	9927	MFN2	mitofusin 2	1	TRUE	Known mitochondrial	0.999999	TRUE	FALSE	0	0.088	0.7226	0.696
ENSG00000137463	84709	MGARP	mitochondria localized glutamic acid rich protein	4	TRUE	Known mitochondrial	0.999995	TRUE	TRUE	1	0.72	0.9685	0.821
ENSG00000125871	92667	MGME1	mitochondrial genome maintenance exonuclease 1	20	TRUE	Known mitochondrial	1	TRUE	TRUE	1	0.625	0.9033	0.667
ENSG00000008394	4257	MGST1	microsomal glutathione S-transferase 1	12	TRUE	Predicted mitochondrial	0.999998	TRUE	TRUE	0	0.017	0.1626	0.027
ENSG00000143198	4259	MGST3	microsomal glutathione S-transferase 3	1	TRUE	Known mitochondrial	0.999999	FALSE	FALSE	0	0	0.0483	0.062
ENSG00000107745	10367	MICU1	mitochondrial calcium uptake 1	10	TRUE	Known mitochondrial	1	TRUE	TRUE	0	0.845	0.8241	0.722
ENSG00000165487	221154	MICU2	mitochondrial calcium uptake 2	13	TRUE	Known mitochondrial	1	TRUE	TRUE	1	0.966	0.9915	0.938
ENSG00000155970	286097	MICU3	mitochondrial calcium uptake family member 3	8	FALSE	Known mitochondrial	0.999999	TRUE	FALSE	1	0.741	0.8113	0.854
ENSG00000100335		MIEF1	mitochondrial elongation factor 1	22	TRUE	Known mitochondrial	0.999998	TRUE	TRUE	0	0	0.0155	0.056
ENSG00000177427		MIEF2	mitochondrial elongation factor 2	17	FALSE	Known mitochondrial	0.987604	TRUE	FALSE	0	0	0.0888	0.117
ENSG00000180488	374986	MIGA1	mitoguardin 1	1	FALSE	Predicted mitochondrial	0.999995	TRUE	TRUE	0	0.003	0.0174	0.077
ENSG00000148343	84895	MIGA2	mitoguardin 2	9	FALSE	Predicted mitochondrial	0.974711	TRUE	FALSE	0	0.053	0.933	0.064
ENSG00000173436	440574	MINOS1	mitochondrial inner membrane organizing system 1	1	TRUE	Known mitochondrial	1	TRUE	TRUE	0	0.003	0.5818	0.083
ENSG00000027001	4285	MIPEP	mitochondrial intermediate peptidase	13	TRUE	Known mitochondrial	1	TRUE	TRUE	1	0.996	0.8792	0.937
ENSG00000110917	9761	MLEC	malectin	12	FALSE	Predicted mitochondrial	0.988314	FALSE	FALSE	0	0	0.4072	0.024
ENSG00000108788	6945	MLX	MLX, MAX dimerization protein	17	FALSE	Known mitochondrial	0.164864	FALSE	FALSE	0	0	0.0118	0.051
ENSG00000175727		MLXIP	MLX interacting protein	12	FALSE	Known mitochondrial	0.619441	TRUE	FALSE	0	0.011	0.7736	0.658
ENSG00000103150	23417	MLYCD	malonyl-CoA decarboxylase	16	TRUE	Known mitochondrial	1	TRUE	FALSE	1	0.958	0.9076	0.923
ENSG00000151611	166785	MMAA	methylmalonic aciduria (cobalamin deficiency) cblA type	4	FALSE	Known mitochondrial	0.999991	TRUE	FALSE	1	0.661	0.6215	0.596
ENSG00000139428	326625	MMAB	methylmalonic aciduria (cobalamin deficiency) cblB type	12	TRUE	Known mitochondrial	1	TRUE	TRUE	1	0.928	0.9755	0.896
ENSG00000132763	25974	MMACHC	methylmalonic aciduria (cobalamin deficiency) cblC type, with homocystinuria	1	TRUE	Predicted mitochondrial	0.985112	FALSE	FALSE	0	0	0.1389	0.055
ENSG00000168288	27249	MMADHC	methylmalonic aciduria and homocystinuria, cblD type	2	TRUE	Known mitochondrial	0.999998	TRUE	FALSE	1	0.625	0.9451	0.877
ENSG00000168314	4336	MOBP	myelin-associated oligodendrocyte basic protein	3	FALSE	Known mitochondrial	0.128193	TRUE	FALSE	0	0.01	0.1045	0.227
ENSG00000124615	4337	MOCS1	molybdenum cofactor synthesis 1	6	TRUE	Known mitochondrial	0.989139	FALSE	FALSE	1	1	0.9982	0.945
ENSG00000115275	7841	MOGS	mannosyl-oligosaccharide glucosidase	2	FALSE	Predicted mitochondrial	0.964986	FALSE	FALSE	1	0.005	0.0722	0.702
ENSG00000116151	79906	MORN1	MORN repeat containing 1	1	FALSE	Predicted mitochondrial	0.820643	FALSE	TRUE	1	0	0.2183	0.278
ENSG00000060762	51660	MPC1	mitochondrial pyruvate carrier 1	6	TRUE	Known mitochondrial	1	TRUE	TRUE	0	0.063	0.7213	0.394
ENSG00000143158	25874	MPC2	mitochondrial pyruvate carrier 2	1	TRUE	Known mitochondrial	1	TRUE	FALSE	0	0.295	0.7804	0.531
ENSG00000103152	4350	MPG	N-methylpurine DNA glycosylase	16	FALSE	Known mitochondrial	0.70188	TRUE	FALSE	1	0.012	0.9764	0.433
ENSG00000128309	4357	MPST	mercaptopyruvate sulfurtransferase	22	TRUE	Known mitochondrial	1	TRUE	TRUE	0	0.035	0.7459	0.399
ENSG00000115204	4358	MPV17	MPV17, mitochondrial inner membrane protein	2	TRUE	Known mitochondrial	1	TRUE	FALSE	1	0.771	0.8598	0.552
ENSG00000254858	84769	MPV17L2	MPV17 mitochondrial inner membrane protein like 2	19	TRUE	Known mitochondrial	0.989992	TRUE	FALSE	1	0.992	0.9944	0.84
ENSG00000278619		MRM1	mitochondrial rRNA methyltransferase 1	17	TRUE	Known mitochondrial	0.999998	TRUE	TRUE	0	0.959	0.9899	0.922
ENSG00000122687	29960	MRM2	mitochondrial rRNA methyltransferase 2	7	TRUE	Known mitochondrial	0.999996	TRUE	FALSE	0	0.541	0.6233	0.604
ENSG00000171861	55178	MRM3	mitochondrial rRNA methyltransferase 3	17	TRUE	Known mitochondrial	1	TRUE	TRUE	1	0.377	0.9454	0.883
ENSG00000169288	65008	MRPL1	mitochondrial ribosomal protein L1	4	TRUE	Known mitochondrial	1	TRUE	TRUE	1	0.93	0.9997	0.925
ENSG00000159111	124995	MRPL10	mitochondrial ribosomal protein L10	17	TRUE	Known mitochondrial	1	TRUE	TRUE	0	0.964	0.8754	0.825
ENSG00000174547	65003	MRPL11	mitochondrial ribosomal protein L11	11	TRUE	Known mitochondrial	1	TRUE	TRUE	1	0.486	0.9667	0.814
ENSG00000262814	6182	MRPL12	mitochondrial ribosomal protein L12	17	TRUE	Known mitochondrial	1	TRUE	TRUE	1	0.993	0.9975	0.896
ENSG00000172172	28998	MRPL13	mitochondrial ribosomal protein L13	8	TRUE	Known mitochondrial	1	TRUE	FALSE	1	0.118	0.6534	0.775
ENSG00000180992	64928	MRPL14	mitochondrial ribosomal protein L14	6	TRUE	Known mitochondrial	1	TRUE	TRUE	0	0.38	0.9423	0.842
ENSG00000137547	29088	MRPL15	mitochondrial ribosomal protein L15	8	TRUE	Known mitochondrial	1	TRUE	FALSE	1	0.051	0.7478	0.662
ENSG00000166902	54948	MRPL16	mitochondrial ribosomal protein L16	11	TRUE	Known mitochondrial	1	TRUE	FALSE	0	0.985	0.9154	0.519
ENSG00000158042	63875	MRPL17	mitochondrial ribosomal protein L17	11	TRUE	Known mitochondrial	1	TRUE	FALSE	0	0.897	0.9626	0.91
ENSG00000112110	29074	MRPL18	mitochondrial ribosomal protein L18	6	TRUE	Known mitochondrial	1	TRUE	FALSE	1	0.769	0.8723	0.92
ENSG00000115364	9801	MRPL19	mitochondrial ribosomal protein L19	2	TRUE	Known mitochondrial	1	TRUE	TRUE	0	0.418	0.8611	0.786
ENSG00000112651	51069	MRPL2	mitochondrial ribosomal protein L2	6	TRUE	Known mitochondrial	1	TRUE	TRUE	0	0.323	0.9813	0.624
ENSG00000242485	55052	MRPL20	mitochondrial ribosomal protein L20	1	TRUE	Known mitochondrial	1	TRUE	TRUE	1	0.85	0.5825	0.889
ENSG00000197345	219927	MRPL21	mitochondrial ribosomal protein L21	11	TRUE	Known mitochondrial	1	TRUE	TRUE	0	0.312	0.9747	0.858
ENSG00000082515	29093	MRPL22	mitochondrial ribosomal protein L22	5	TRUE	Known mitochondrial	1	TRUE	TRUE	0	0.752	0.404	0.752
ENSG00000214026	6150	MRPL23	mitochondrial ribosomal protein L23	11	TRUE	Known mitochondrial	1	TRUE	TRUE	1	0.341	0.9868	0.893
ENSG00000143314	79590	MRPL24	mitochondrial ribosomal protein L24	1	TRUE	Known mitochondrial	1	TRUE	FALSE	0	0.074	0.8032	0.726
ENSG00000108826	51264	MRPL27	mitochondrial ribosomal protein L27	17	TRUE	Known mitochondrial	1	TRUE	FALSE	1	0.975	0.9818	0.871
ENSG00000086504	10573	MRPL28	mitochondrial ribosomal protein L28	16	TRUE	Known mitochondrial	1	TRUE	TRUE	0	0.402	0.9134	0.302
ENSG00000114686	11222	MRPL3	mitochondrial ribosomal protein L3	3	TRUE	Known mitochondrial	1	TRUE	FALSE	0	0.786	0.7669	0.561
ENSG00000185414	51263	MRPL30	mitochondrial ribosomal protein L30	2	TRUE	Known mitochondrial	1	TRUE	FALSE	0	0.259	0.8317	0.542
ENSG00000106591	64983	MRPL32	mitochondrial ribosomal protein L32	7	TRUE	Known mitochondrial	1	TRUE	FALSE	0	0.222	0.9938	0.491
ENSG00000243147	9553	MRPL33	mitochondrial ribosomal protein L33	2	TRUE	Known mitochondrial	1	TRUE	FALSE	1	0.044	0.9381	0.684
ENSG00000130312	64981	MRPL34	mitochondrial ribosomal protein L34	19	TRUE	Known mitochondrial	1	TRUE	FALSE	1	0.991	0.9348	0.857
ENSG00000132313	51318	MRPL35	mitochondrial ribosomal protein L35	2	TRUE	Known mitochondrial	0.994841	TRUE	FALSE	1	0.513	1	0.859
ENSG00000171421	64979	MRPL36	mitochondrial ribosomal protein L36	5	TRUE	Known mitochondrial	0.99648	TRUE	TRUE	0	0.807	0.9906	0.831
ENSG00000116221	51253	MRPL37	mitochondrial ribosomal protein L37	1	TRUE	Known mitochondrial	1	TRUE	TRUE	1	0.5	0.7904	0.8
ENSG00000204316	64978	MRPL38	mitochondrial ribosomal protein L38	17	TRUE	Known mitochondrial	1	TRUE	TRUE	1	0.734	0.82	0.874
ENSG00000154719	54148	MRPL39	mitochondrial ribosomal protein L39	21	TRUE	Known mitochondrial	1	TRUE	FALSE	1	0.538	0.5563	0.646
ENSG00000105364	51073	MRPL4	mitochondrial ribosomal protein L4	19	TRUE	Known mitochondrial	1	TRUE	FALSE	0	0.77	0.9397	0.76
ENSG00000185608	64976	MRPL40	mitochondrial ribosomal protein L40	22	TRUE	Known mitochondrial	1	TRUE	TRUE	0	0.892	0.7912	0.902
ENSG00000182154	64975	MRPL41	mitochondrial ribosomal protein L41	9	TRUE	Known mitochondrial	1	TRUE	TRUE	1	0.688	0.9843	0.662
ENSG00000198015	28977	MRPL42	mitochondrial ribosomal protein L42	12	TRUE	Known mitochondrial	1	TRUE	TRUE	0	0.056	0.9518	0.419
ENSG00000055950	84545	MRPL43	mitochondrial ribosomal protein L43	10	TRUE	Known mitochondrial	1	TRUE	TRUE	1	0.698	0.9243	0.936
ENSG00000135900	65080	MRPL44	mitochondrial ribosomal protein L44	2	TRUE	Known mitochondrial	1	TRUE	TRUE	1	0.882	0.9851	0.832
ENSG00000278845	84311	MRPL45	mitochondrial ribosomal protein L45	17	TRUE	Known mitochondrial	1	TRUE	TRUE	0	0.305	0.9382	0.649
ENSG00000259494	26589	MRPL46	mitochondrial ribosomal protein L46	15	TRUE	Known mitochondrial	1	TRUE	TRUE	1	0.903	0.9085	0.912
ENSG00000136522	57129	MRPL47	mitochondrial ribosomal protein L47	3	TRUE	Known mitochondrial	1	TRUE	TRUE	1	0.999	0.9869	0.9
ENSG00000175581	51642	MRPL48	mitochondrial ribosomal protein L48	11	TRUE	Known mitochondrial	1	TRUE	FALSE	1	0.899	0.6046	0.367
ENSG00000149792	740	MRPL49	mitochondrial ribosomal protein L49	11	TRUE	Known mitochondrial	1	TRUE	FALSE	1	0.998	0.9965	0.887
ENSG00000136897	54534	MRPL50	mitochondrial ribosomal protein L50	9	TRUE	Known mitochondrial	1	TRUE	FALSE	1	0.877	0.9291	0.744
ENSG00000111639	51258	MRPL51	mitochondrial ribosomal protein L51	12	TRUE	Known mitochondrial	1	TRUE	TRUE	1	0.915	0.8994	0.91
ENSG00000172590	122704	MRPL52	mitochondrial ribosomal protein L52	14	TRUE	Known mitochondrial	1	TRUE	TRUE	0	0.959	0.7853	0.759
ENSG00000204822	116540	MRPL53	mitochondrial ribosomal protein L53	2	TRUE	Known mitochondrial	1	TRUE	FALSE	1	0.519	0.7316	0.837
ENSG00000183617	116541	MRPL54	mitochondrial ribosomal protein L54	19	TRUE	Known mitochondrial	1	TRUE	TRUE	1	0.584	0.9197	0.625
ENSG00000162910	128308	MRPL55	mitochondrial ribosomal protein L55	1	TRUE	Known mitochondrial	1	TRUE	FALSE	1	0.993	0.9291	0.897
ENSG00000173141	78988	MRPL57	mitochondrial ribosomal protein L57	13	TRUE	Known mitochondrial	1	TRUE	TRUE	1	0.802	0.993	0.878
ENSG00000167862	3396	MRPL58	mitochondrial ribosomal protein L58	17	TRUE	Known mitochondrial	1	TRUE	TRUE	1	0.92	0.9671	0.9
ENSG00000143436	65005	MRPL9	mitochondrial ribosomal protein L9	1	TRUE	Known mitochondrial	1	TRUE	TRUE	0	0.886	0.9813	0.853
ENSG00000048544	55173	MRPS10	mitochondrial ribosomal protein S10	6	TRUE	Known mitochondrial	1	TRUE	TRUE	1	0.982	0.9041	0.799
ENSG00000181991	64963	MRPS11	mitochondrial ribosomal protein S11	15	TRUE	Known mitochondrial	1	TRUE	TRUE	1	0.991	0.9973	0.862
ENSG00000128626		MRPS12	mitochondrial ribosomal protein S12	19	TRUE	Known mitochondrial	1	TRUE	FALSE	0	0.486	0.9946	0.252
ENSG00000120333	63931	MRPS14	mitochondrial ribosomal protein S14	1	TRUE	Known mitochondrial	1	TRUE	TRUE	1	0.592	0.7739	0.826
ENSG00000116898	64960	MRPS15	mitochondrial ribosomal protein S15	1	TRUE	Known mitochondrial	1	TRUE	TRUE	1	0.991	0.9981	0.755
ENSG00000182180	51021	MRPS16	mitochondrial ribosomal protein S16	10	TRUE	Known mitochondrial	1	TRUE	TRUE	1	0.807	0.969	0.83
ENSG00000239789	51373	MRPS17	mitochondrial ribosomal protein S17	7	TRUE	Known mitochondrial	1	TRUE	FALSE	1	0.516	0.9783	0.671
ENSG00000096080	55168	MRPS18A	mitochondrial ribosomal protein S18A	6	TRUE	Known mitochondrial	1	TRUE	FALSE	0	0.946	0.9064	0.873
ENSG00000204568		MRPS18B	mitochondrial ribosomal protein S18B	6	TRUE	Known mitochondrial	1	TRUE	TRUE	1	0.908	0.9855	0.915
ENSG00000163319	51023	MRPS18C	mitochondrial ribosomal protein S18C	4	TRUE	Known mitochondrial	1	TRUE	FALSE	0	0.169	0.8584	0.619
ENSG00000122140	51116	MRPS2	mitochondrial ribosomal protein S2	9	TRUE	Known mitochondrial	1	TRUE	TRUE	1	0.922	0.9929	0.921
ENSG00000266472	54460	MRPS21	mitochondrial ribosomal protein S21	1	TRUE	Known mitochondrial	1	TRUE	TRUE	1	0.519	0.2098	0.21
ENSG00000175110	56945	MRPS22	mitochondrial ribosomal protein S22	3	TRUE	Known mitochondrial	1	TRUE	TRUE	1	0.775	0.7159	0.329
ENSG00000181610	51649	MRPS23	mitochondrial ribosomal protein S23	17	TRUE	Known mitochondrial	1	TRUE	TRUE	1	0.096	0.088	0.542
ENSG00000062582	64951	MRPS24	mitochondrial ribosomal protein S24	7	TRUE	Known mitochondrial	1	TRUE	FALSE	0	0.922	0.9667	0.581
ENSG00000131368	64432	MRPS25	mitochondrial ribosomal protein S25	3	TRUE	Known mitochondrial	1	TRUE	TRUE	1	0.615	0.8012	0.719
ENSG00000125901	64949	MRPS26	mitochondrial ribosomal protein S26	20	TRUE	Known mitochondrial	1	TRUE	TRUE	1	0.999	0.9802	0.891
ENSG00000113048	23107	MRPS27	mitochondrial ribosomal protein S27	5	TRUE	Known mitochondrial	1	TRUE	FALSE	1	0.978	0.959	0.907
ENSG00000147586	28957	MRPS28	mitochondrial ribosomal protein S28	8	TRUE	Known mitochondrial	1	TRUE	TRUE	1	0.652	0.8797	0.898
ENSG00000112996	10884	MRPS30	mitochondrial ribosomal protein S30	5	TRUE	Known mitochondrial	1	TRUE	FALSE	1	0.968	0.8422	0.712
ENSG00000102738	10240	MRPS31	mitochondrial ribosomal protein S31	13	TRUE	Known mitochondrial	1	TRUE	TRUE	0	0.224	0.9326	0.89
ENSG00000090263	51650	MRPS33	mitochondrial ribosomal protein S33	7	TRUE	Known mitochondrial	1	TRUE	FALSE	1	0.319	0.8555	0.806
ENSG00000074071	65993	MRPS34	mitochondrial ribosomal protein S34	16	TRUE	Known mitochondrial	1	TRUE	TRUE	1	0.807	0.9397	0.916
ENSG00000061794	60488	MRPS35	mitochondrial ribosomal protein S35	12	TRUE	Known mitochondrial	1	TRUE	TRUE	1	0.882	0.9512	0.902
ENSG00000134056		MRPS36	mitochondrial ribosomal protein S36	5	TRUE	Known mitochondrial	1	TRUE	TRUE	1	0.037	0.4537	0.553
ENSG00000144029	64969	MRPS5	mitochondrial ribosomal protein S5	2	TRUE	Known mitochondrial	1	TRUE	TRUE	0	0.123	0.7279	0.361
ENSG00000243927	64968	MRPS6	mitochondrial ribosomal protein S6	21	TRUE	Known mitochondrial	1	TRUE	FALSE	0	0.129	0.1934	0.143
ENSG00000125445	51081	MRPS7	mitochondrial ribosomal protein S7	17	TRUE	Known mitochondrial	1	TRUE	TRUE	1	0.987	0.9915	0.877
ENSG00000135972	64965	MRPS9	mitochondrial ribosomal protein S9	2	TRUE	Known mitochondrial	1	TRUE	TRUE	1	0.137	0.9506	0.757
ENSG00000148187	92399	MRRF	mitochondrial ribosome recycling factor	9	TRUE	Known mitochondrial	1	TRUE	FALSE	1	0.792	0.942	0.88
ENSG00000124532	57380	MRS2	MRS2, magnesium transporter	6	TRUE	Known mitochondrial	1	TRUE	FALSE	1	0.146	0.9858	0.599
ENSG00000175806	4482	MSRA	methionine sulfoxide reductase A	8	TRUE	Known mitochondrial	1	TRUE	FALSE	1	0.697	0.9505	0.634
ENSG00000148450	22921	MSRB2	methionine sulfoxide reductase B2	10	TRUE	Known mitochondrial	1	TRUE	FALSE	1	0.982	0.9805	0.831
ENSG00000174099	253827	MSRB3	methionine sulfoxide reductase B3	12	TRUE	Known mitochondrial	0.80149	TRUE	FALSE	0	0.017	0.2054	0.108
ENSG00000125459	55154	MSTO1	misato 1, mitochondrial distribution and morphology regulator	1	FALSE	Known mitochondrial	0.937839	TRUE	FALSE	0	0.133	0.0404	0.119
ENSG00000198899	4508	MT-ATP6	mitochondrially encoded ATP synthase membrane subunit 6	MT	TRUE	Known mitochondrial	1	TRUE	FALSE	0	0	0.4686	0.005
ENSG00000228253	4509	MT-ATP8	mitochondrially encoded ATP synthase membrane subunit 8	MT	TRUE	Known mitochondrial	1	TRUE	FALSE	0	0.006	0.4816	0.021
ENSG00000198804	4512	MT-CO1	mitochondrially encoded cytochrome c oxidase I	MT	TRUE	Known mitochondrial	1	TRUE	TRUE	0	0.004	0.0974	0.012
ENSG00000198712	4513	MT-CO2	mitochondrially encoded cytochrome c oxidase II	MT	TRUE	Known mitochondrial	1	TRUE	FALSE	0	0	0.0148	0.015
ENSG00000198938	4514	MT-CO3	mitochondrially encoded cytochrome c oxidase III	MT	TRUE	Known mitochondrial	0.999998	TRUE	FALSE	0	0.015	0.2867	0.17
ENSG00000198727	4519	MT-CYB	mitochondrially encoded cytochrome b	MT	TRUE	Known mitochondrial	1	TRUE	TRUE	0	0.015	0.0023	0.248
ENSG00000198888	4535	MT-ND1	mitochondrially encoded NADH:ubiquinone oxidoreductase core subunit 1	MT	TRUE	Known mitochondrial	1	TRUE	FALSE	0	0	0.3362	0.016
ENSG00000198763	4536	MT-ND2	mitochondrially encoded NADH:ubiquinone oxidoreductase core subunit 2	MT	TRUE	Known mitochondrial	1	TRUE	FALSE	0	0	0.5596	0.011
ENSG00000198840	4537	MT-ND3	mitochondrially encoded NADH:ubiquinone oxidoreductase core subunit 3	MT	TRUE	Known mitochondrial	1	TRUE	FALSE	0	0.004	0.1251	0.01
ENSG00000198886	4538	MT-ND4	mitochondrially encoded NADH:ubiquinone oxidoreductase core subunit 4	MT	TRUE	Known mitochondrial	1	TRUE	FALSE	1	0.061	0.8185	0.01
ENSG00000212907	4539	MT-ND4L	mitochondrially encoded NADH:ubiquinone oxidoreductase core subunit 4L	MT	TRUE	Known mitochondrial	0.99725	TRUE	TRUE	0	0.008	0.0219	0.012
ENSG00000198786	4540	MT-ND5	mitochondrially encoded NADH:ubiquinone oxidoreductase core subunit 5	MT	TRUE	Known mitochondrial	1	TRUE	FALSE	0	0.006	0.734	0.183
ENSG00000198695	4541	MT-ND6	mitochondrially encoded NADH:ubiquinone oxidoreductase core subunit 6	MT	TRUE	Known mitochondrial	0.987596	TRUE	FALSE	0	0	0.227	0.051
ENSG00000137409	23787	MTCH1	mitochondrial carrier 1	6	TRUE	Known mitochondrial	1	TRUE	FALSE	0	0.03	0.0466	0.133
ENSG00000109919	23788	MTCH2	mitochondrial carrier 2	11	TRUE	Known mitochondrial	1	TRUE	TRUE	0	0.032	0.7533	0.018
ENSG00000214827	4515	MTCP1	mature T cell proliferation 1	X	TRUE	Predicted mitochondrial	0.829559	FALSE	FALSE	0	0	0.0043	0.083
ENSG00000127989	7978	MTERF1	mitochondrial transcription termination factor 1	7	TRUE	Known mitochondrial	0.996377	TRUE	TRUE	0	0.077	0.8869	0.285
ENSG00000120832	80298	MTERF2	mitochondrial transcription termination factor 2	12	TRUE	Known mitochondrial	1	TRUE	FALSE	1	0.98	0.9858	0.956
ENSG00000156469	51001	MTERF3	mitochondrial transcription termination factor 3	8	TRUE	Known mitochondrial	1	TRUE	TRUE	1	0.569	0.9961	0.921
ENSG00000122085	130916	MTERF4	mitochondrial transcription termination factor 4	2	TRUE	Known mitochondrial	0.999985	TRUE	TRUE	0	0.145	0.588	0.757
ENSG00000103707	123263	MTFMT	mitochondrial methionyl-tRNA formyltransferase	15	TRUE	Known mitochondrial	0.995811	TRUE	FALSE	1	0.93	0.9815	0.894
ENSG00000242114	51537	MTFP1	mitochondrial fission process 1	22	TRUE	Known mitochondrial	1	TRUE	TRUE	0	0	0.4034	0.165
ENSG00000066855	9650	MTFR1	mitochondrial fission regulator 1	8	TRUE	Known mitochondrial	0.997469	TRUE	TRUE	1	0.717	0.9808	0.741
ENSG00000117640	56181	MTFR1L	mitochondrial fission regulator 1 like	1	TRUE	Known mitochondrial	0.999998	TRUE	TRUE	1	0.083	0.6936	0.242
ENSG00000146410	113115	MTFR2	mitochondrial fission regulator 2	6	FALSE	Known mitochondrial	0.942807	TRUE	FALSE	0	0.005	0.522	0.015
ENSG00000148824	92170	MTG1	mitochondrial ribosome associated GTPase 1	10	TRUE	Known mitochondrial	0.999994	TRUE	TRUE	1	0.273	0.8244	0.664
ENSG00000101181	26164	MTG2	mitochondrial ribosome associated GTPase 2	20	TRUE	Known mitochondrial	1	TRUE	FALSE	1	0.983	0.9922	0.936
ENSG00000100714	4522	MTHFD1	methylenetetrahydrofolate dehydrogenase, cyclohydrolase and formyltetrahydrofolate synthetase 1	14	TRUE	Predicted mitochondrial	1	TRUE	FALSE	0	0.011	0.0343	0.236
ENSG00000120254	25902	MTHFD1L	methylenetetrahydrofolate dehydrogenase (NADP+ dependent) 1 like	6	TRUE	Known mitochondrial	1	TRUE	TRUE	1	0.996	0.984	0.79
ENSG00000065911	10797	MTHFD2	methylenetetrahydrofolate dehydrogenase (NADP+ dependent) 2, methenyltetrahydrofolate cyclohydrolase	2	TRUE	Known mitochondrial	0.990988	TRUE	FALSE	1	0.974	0.9037	0.834
ENSG00000163738	441024	MTHFD2L	methylenetetrahydrofolate dehydrogenase (NADP+ dependent) 2 like	4	TRUE	Known mitochondrial	0.999999	TRUE	FALSE	1	0.991	0.9305	0.947
ENSG00000136371	10588	MTHFS	methenyltetrahydrofolate synthetase	15	TRUE	Known mitochondrial	1	TRUE	FALSE	1	0.02	0.7616	0.935
ENSG00000085760	4528	MTIF2	mitochondrial translational initiation factor 2	2	TRUE	Known mitochondrial	1	TRUE	TRUE	1	0.685	0.9013	0.82
ENSG00000122033	219402	MTIF3	mitochondrial translational initiation factor 3	13	TRUE	Known mitochondrial	1	TRUE	TRUE	1	0.904	0.9719	0.568
ENSG00000135297	25821	MTO1	mitochondrial tRNA translation optimization 1	6	TRUE	Known mitochondrial	1	TRUE	FALSE	1	0.52	0.5291	0.887
ENSG00000107951	55149	MTPAP	mitochondrial poly(A) polymerase	10	TRUE	Known mitochondrial	1	TRUE	TRUE	1	0.974	0.9853	0.914
ENSG00000120662	9617	MTRF1	mitochondrial translation release factor 1	13	TRUE	Known mitochondrial	0.999997	TRUE	FALSE	0	0.996	0.5871	0.723
ENSG00000112031	54516	MTRF1L	mitochondrial translational release factor 1 like	6	TRUE	Known mitochondrial	0.999997	TRUE	FALSE	1	0.998	0.9964	0.928
ENSG00000173171	4580	MTX1	metaxin 1	1	TRUE	Known mitochondrial	1	TRUE	TRUE	0	0.016	0.9331	0.575
ENSG00000128654	10651	MTX2	metaxin 2	2	TRUE	Known mitochondrial	1	TRUE	TRUE	0	0	0.0934	0.127
ENSG00000177034	345778	MTX3	metaxin 3	5	FALSE	Known mitochondrial	0.999999	TRUE	TRUE	0	0	0.012	0.048
ENSG00000090432	79594	MUL1	mitochondrial E3 ubiquitin protein ligase 1	1	TRUE	Known mitochondrial	0.999995	TRUE	TRUE	0	0	0.056	0.129
ENSG00000146085	4594	MUT	methylmalonyl-CoA mutase	6	TRUE	Known mitochondrial	1	TRUE	TRUE	1	0.996	0.5959	0.768
ENSG00000132781	4595	MUTYH	mutY DNA glycosylase	1	TRUE	Predicted mitochondrial	0.932636	TRUE	FALSE	1	0.455	0.9913	0.918
ENSG00000214114	26292	MYCBP	MYC binding protein	1	FALSE	Known mitochondrial	0.341647	TRUE	FALSE	1	0.006	0.2354	0.19
ENSG00000133026	4628	MYH10	myosin heavy chain 10	17	FALSE	Known mitochondrial	0.961633	FALSE	TRUE	0	0	0.208	0.106
ENSG00000100345	4627	MYH9	myosin heavy chain 9	22	FALSE	Known mitochondrial	0.987593	FALSE	FALSE	0	0	0.1807	0.104
ENSG00000106436	93408	MYL10	myosin light chain 10	7	FALSE	Predicted mitochondrial	0.966689	TRUE	FALSE	1	0.69	0.9744	0.77
ENSG00000092841	4637	MYL6	myosin light chain 6	12	FALSE	Predicted mitochondrial	0.876238	FALSE	FALSE	0	0.006	0.1189	0.053
ENSG00000278259		MYO19	myosin XIX	17	FALSE	Known mitochondrial	0.822485	TRUE	FALSE	0	0	0.0151	0.123
ENSG00000036448		MYOM2	myomesin 2	8	FALSE	Predicted mitochondrial	0.958655	TRUE	TRUE	1	0.124	0.0929	0.497
ENSG00000152620	133686	NADK2	NAD kinase 2, mitochondrial	5	TRUE	Known mitochondrial	1	TRUE	FALSE	1	0.604	0.8135	0.678
ENSG00000161653	162417	NAGS	N-acetylglutamate synthase	17	TRUE	Known mitochondrial	1	TRUE	TRUE	0	0.933	0.9997	0.621
ENSG00000134265	8774	NAPG	NSF attachment protein gamma	18	FALSE	Known mitochondrial	0.246994	TRUE	FALSE	0	0.01	0.183	0.067
ENSG00000137513	79731	NARS2	asparaginyl-tRNA synthetase 2, mitochondrial	11	TRUE	Known mitochondrial	1	TRUE	TRUE	1	0.954	0.9748	0.853
ENSG00000185818	339983	NAT8L	N-acetyltransferase 8 like	4	FALSE	Known mitochondrial	0.962549	TRUE	TRUE	0	0	0.0197	0.036
ENSG00000166833	89797	NAV2	neuron navigator 2	11	FALSE	Predicted mitochondrial	0.875443	FALSE	FALSE	1	0.003	0.5394	0.32
ENSG00000213995	55739	NAXD	NAD(P)HX dehydratase	13	TRUE	Known mitochondrial	1	TRUE	FALSE	0	0.012	0.1239	0.08
ENSG00000163382	128240	NAXE	NAD(P)HX epimerase	1	TRUE	Known mitochondrial	1	TRUE	FALSE	0	0.464	0.9598	0.829
ENSG00000188554	4077	NBR1	NBR1, autophagy cargo receptor	17	TRUE	Known mitochondrial	0.0111145	TRUE	FALSE	0	0	0.0321	0.057
ENSG00000125356	4694	NDUFA1	NADH:ubiquinone oxidoreductase subunit A1	X	TRUE	Known mitochondrial	1	TRUE	TRUE	0	0.035	0.0143	0.022
ENSG00000130414		NDUFA10	NADH:ubiquinone oxidoreductase subunit A10	2	TRUE	Known mitochondrial	1	TRUE	TRUE	0	0.999	0.9917	0.867
ENSG00000174886	126328	NDUFA11	NADH:ubiquinone oxidoreductase subunit A11	19	TRUE	Known mitochondrial	1	TRUE	FALSE	0	0.043	0.2831	0.121
ENSG00000184752	55967	NDUFA12	NADH:ubiquinone oxidoreductase subunit A12	12	TRUE	Known mitochondrial	1	TRUE	TRUE	1	0.596	0.5082	0.463
ENSG00000186010	51079	NDUFA13	NADH:ubiquinone oxidoreductase subunit A13	19	TRUE	Known mitochondrial	1	TRUE	TRUE	0	0.03	0.0611	0.061
ENSG00000131495	4695	NDUFA2	NADH:ubiquinone oxidoreductase subunit A2	5	TRUE	Known mitochondrial	1	TRUE	FALSE	1	0.074	0.6925	0.879
ENSG00000170906		NDUFA3	NADH:ubiquinone oxidoreductase subunit A3	19	TRUE	Known mitochondrial	1	TRUE	FALSE	0	0.006	0.1435	0.102
ENSG00000189043	4697	NDUFA4	NDUFA4, mitochondrial complex associated	7	TRUE	Known mitochondrial	1	TRUE	TRUE	1	0.095	0.653	0.328
ENSG00000185633	56901	NDUFA4L2	NDUFA4, mitochondrial complex associated like 2	12	FALSE	Known mitochondrial	0.968231	TRUE	TRUE	1	0.485	0.6998	0.418
ENSG00000128609	4698	NDUFA5	NADH:ubiquinone oxidoreductase subunit A5	7	TRUE	Known mitochondrial	1	TRUE	FALSE	1	0.176	0.0222	0.153
ENSG00000184983		NDUFA6	NADH:ubiquinone oxidoreductase subunit A6	22	TRUE	Known mitochondrial	1	TRUE	FALSE	1	0.32	0.9372	0.638
ENSG00000267855	4701	NDUFA7	NADH:ubiquinone oxidoreductase subunit A7	19	FALSE	Known mitochondrial	1	TRUE	TRUE	1	0.902	0.414	0.712
ENSG00000119421	4702	NDUFA8	NADH:ubiquinone oxidoreductase subunit A8	9	TRUE	Known mitochondrial	1	TRUE	TRUE	0	0	0.003	0.054
ENSG00000139180	4704	NDUFA9	NADH:ubiquinone oxidoreductase subunit A9	12	TRUE	Known mitochondrial	1	TRUE	TRUE	1	0.996	0.9992	0.938
ENSG00000004779	4706	NDUFAB1	NADH:ubiquinone oxidoreductase subunit AB1	16	TRUE	Known mitochondrial	1	TRUE	TRUE	0	0.996	0.9674	0.948
ENSG00000137806	51103	NDUFAF1	NADH:ubiquinone oxidoreductase complex assembly factor 1	15	TRUE	Known mitochondrial	1	TRUE	FALSE	0	0.708	0.9838	0.807
ENSG00000164182	91942	NDUFAF2	NADH:ubiquinone oxidoreductase complex assembly factor 2	5	TRUE	Known mitochondrial	1	TRUE	TRUE	0	0.252	0.9759	0.319
ENSG00000178057	25915	NDUFAF3	NADH:ubiquinone oxidoreductase complex assembly factor 3	3	TRUE	Known mitochondrial	1	TRUE	FALSE	1	0.533	0.8049	0.911
ENSG00000123545	29078	NDUFAF4	NADH:ubiquinone oxidoreductase complex assembly factor 4	6	TRUE	Known mitochondrial	1	TRUE	TRUE	0	0.085	0.6112	0.605
ENSG00000101247	79133	NDUFAF5	NADH:ubiquinone oxidoreductase complex assembly factor 5	20	TRUE	Known mitochondrial	1	TRUE	FALSE	1	0.984	0.9861	0.909
ENSG00000156170	137682	NDUFAF6	NADH:ubiquinone oxidoreductase complex assembly factor 6	8	TRUE	Known mitochondrial	1	TRUE	FALSE	1	0.225	0.3358	0.727
ENSG00000003509	55471	NDUFAF7	NADH:ubiquinone oxidoreductase complex assembly factor 7	2	TRUE	Known mitochondrial	1	TRUE	FALSE	1	0.624	0.9665	0.663
ENSG00000224877	284184	NDUFAF8	NADH:ubiquinone oxidoreductase complex assembly factor 8	17	TRUE	Predicted mitochondrial	0.992103	TRUE	TRUE	1	0.161	0.2885	0.867
ENSG00000183648	4707	NDUFB1	NADH:ubiquinone oxidoreductase subunit B1	14	TRUE	Known mitochondrial	0.975679	TRUE	TRUE	0	0.008	0.0193	0.132
ENSG00000140990	4716	NDUFB10	NADH:ubiquinone oxidoreductase subunit B10	16	TRUE	Known mitochondrial	1	TRUE	FALSE	0	0	0.1203	0.084
ENSG00000147123	54539	NDUFB11	NADH:ubiquinone oxidoreductase subunit B11	X	TRUE	Known mitochondrial	1	TRUE	TRUE	1	0.992	0.7783	0.975
ENSG00000090266	4708	NDUFB2	NADH:ubiquinone oxidoreductase subunit B2	7	TRUE	Known mitochondrial	1	TRUE	FALSE	1	0.978	0.999	0.827
ENSG00000119013	4709	NDUFB3	NADH:ubiquinone oxidoreductase subunit B3	2	TRUE	Known mitochondrial	1	TRUE	FALSE	0	0.018	0.0043	0.037
ENSG00000065518	4710	NDUFB4	NADH:ubiquinone oxidoreductase subunit B4	3	TRUE	Known mitochondrial	1	TRUE	TRUE	0	0.003	0.2118	0.182
ENSG00000136521	4711	NDUFB5	NADH:ubiquinone oxidoreductase subunit B5	3	TRUE	Known mitochondrial	1	TRUE	TRUE	0	0.999	0.996	0.922
ENSG00000165264	4712	NDUFB6	NADH:ubiquinone oxidoreductase subunit B6	9	TRUE	Known mitochondrial	1	TRUE	TRUE	0	0.042	0.1082	0.238
ENSG00000099795	4713	NDUFB7	NADH:ubiquinone oxidoreductase subunit B7	19	TRUE	Known mitochondrial	1	TRUE	FALSE	0	0.042	0.3285	0.222
ENSG00000166136	4714	NDUFB8	NADH:ubiquinone oxidoreductase subunit B8	10	TRUE	Known mitochondrial	1	TRUE	TRUE	1	0.933	0.9718	0.907
ENSG00000147684	4715	NDUFB9	NADH:ubiquinone oxidoreductase subunit B9	8	TRUE	Known mitochondrial	1	TRUE	TRUE	0	0.735	0.9	0.849
ENSG00000109390	4717	NDUFC1	NADH:ubiquinone oxidoreductase subunit C1	4	TRUE	Known mitochondrial	1	TRUE	TRUE	1	0.984	0.9751	0.958
ENSG00000151366	4718	NDUFC2	NADH:ubiquinone oxidoreductase subunit C2	11	TRUE	Known mitochondrial	1	TRUE	TRUE	0	0.147	0.6459	0.265
ENSG00000023228		NDUFS1	NADH:ubiquinone oxidoreductase core subunit S1	2	TRUE	Known mitochondrial	1	TRUE	TRUE	1	0.994	0.7461	0.71
ENSG00000158864	4720	NDUFS2	NADH:ubiquinone oxidoreductase core subunit S2	1	TRUE	Known mitochondrial	1	TRUE	TRUE	1	0.977	0.9613	0.873
ENSG00000213619	4722	NDUFS3	NADH:ubiquinone oxidoreductase core subunit S3	11	TRUE	Known mitochondrial	1	TRUE	TRUE	1	0.962	0.9874	0.896
ENSG00000164258	4724	NDUFS4	NADH:ubiquinone oxidoreductase subunit S4	5	TRUE	Known mitochondrial	1	TRUE	TRUE	1	0.95	0.9985	0.964
ENSG00000168653	4725	NDUFS5	NADH:ubiquinone oxidoreductase subunit S5	1	TRUE	Known mitochondrial	1	TRUE	FALSE	0	0.027	0.4039	0.154
ENSG00000145494	4726	NDUFS6	NADH:ubiquinone oxidoreductase subunit S6	5	TRUE	Known mitochondrial	1	TRUE	FALSE	1	0.894	0.9448	0.876
ENSG00000115286	374291	NDUFS7	NADH:ubiquinone oxidoreductase core subunit S7	19	TRUE	Known mitochondrial	1	TRUE	FALSE	0	0.869	0.9421	0.948
ENSG00000110717	4728	NDUFS8	NADH:ubiquinone oxidoreductase core subunit S8	11	TRUE	Known mitochondrial	1	TRUE	TRUE	1	0.999	0.8542	0.854
ENSG00000167792	4723	NDUFV1	NADH:ubiquinone oxidoreductase core subunit V1	11	TRUE	Known mitochondrial	1	TRUE	TRUE	1	0.993	0.9653	0.872
ENSG00000178127	4729	NDUFV2	NADH:ubiquinone oxidoreductase core subunit V2	18	TRUE	Known mitochondrial	1	TRUE	TRUE	1	0.996	0.9957	0.936
ENSG00000160194	4731	NDUFV3	NADH:ubiquinone oxidoreductase subunit V3	21	TRUE	Known mitochondrial	1	TRUE	TRUE	0	0.937	0.7573	0.775
ENSG00000204099		NEU4	neuraminidase 4	2	TRUE	Known mitochondrial	0.894683	FALSE	FALSE	1	0.021	0.2891	0.835
ENSG00000244005	9054	NFS1	NFS1, cysteine desulfurase	20	TRUE	Known mitochondrial	1	TRUE	FALSE	1	0.939	0.9737	0.885
ENSG00000169599	27247	NFU1	NFU1 iron-sulfur cluster scaffold	2	TRUE	Known mitochondrial	1	TRUE	FALSE	1	0.987	0.9812	0.891
ENSG00000165553	58157	NGB	neuroglobin	14	FALSE	Predicted mitochondrial	0.98798	TRUE	FALSE	0	0.452	0.4722	0.184
ENSG00000182768	51335	NGRN	neugrin, neurite outgrowth associated	15	TRUE	Known mitochondrial	0.335475	FALSE	FALSE	0	0.139	0.6875	0.595
ENSG00000196290	60491	NIF3L1	NGG1 interacting factor 3 like 1	2	TRUE	Known mitochondrial	0.718623	TRUE	FALSE	0	0.427	0.7406	0.667
ENSG00000184117	8508	NIPSNAP1	nipsnap homolog 1	22	TRUE	Known mitochondrial	1	TRUE	FALSE	1	0.912	0.9864	0.895
ENSG00000146729	2631	NIPSNAP2	nipsnap homolog 2	7	TRUE	Known mitochondrial	1	TRUE	TRUE	1	0.999	0.9984	0.963
ENSG00000136783	25934	NIPSNAP3A	nipsnap homolog 3A	9	TRUE	Known mitochondrial	1	TRUE	FALSE	1	0.997	0.9971	0.902
ENSG00000165028	55335	NIPSNAP3B	nipsnap homolog 3B	9	TRUE	Predicted mitochondrial	1	TRUE	FALSE	1	0.996	0.9911	0.768
ENSG00000158793	4817	NIT1	nitrilase 1	1	TRUE	Known mitochondrial	1	TRUE	FALSE	1	0.121	0.7265	0.628
ENSG00000114021	56954	NIT2	nitrilase family member 2	3	TRUE	Predicted mitochondrial	1	FALSE	FALSE	0	0.021	0.105	0.329
ENSG00000114857	4820	NKTR	natural killer cell triggering receptor	3	FALSE	Predicted mitochondrial	0.8151	TRUE	FALSE	0	0	0.0594	0.093
ENSG00000123213		NLN	neurolysin	5	TRUE	Known mitochondrial	1	TRUE	TRUE	1	0.998	0.9931	0.965
ENSG00000160703	79671	NLRX1	NLR family member X1	11	TRUE	Known mitochondrial	1	TRUE	TRUE	1	0.313	0.9565	0.855
ENSG00000239672		NME1	NME/NM23 nucleoside diphosphate kinase 1	17	FALSE	Predicted mitochondrial	0.874996	TRUE	FALSE	0	0.012	0.0561	0.138
ENSG00000011052		NME1-NME2	NME1-NME2 readthrough	17	FALSE	Predicted mitochondrial	0.988411	FALSE	FALSE	0	0.01	0.0297	0.133
ENSG00000103024	4832	NME3	NME/NM23 nucleoside diphosphate kinase 3	16	TRUE	Known mitochondrial	0.996278	FALSE	FALSE	0	0.044	0.0445	0.079
ENSG00000103202	4833	NME4	NME/NM23 nucleoside diphosphate kinase 4	16	TRUE	Known mitochondrial	1	TRUE	TRUE	1	1	0.9877	0.837
ENSG00000172113	10201	NME6	NME/NM23 nucleoside diphosphate kinase 6	3	TRUE	Known mitochondrial	0.997287	TRUE	FALSE	0	0	0.0395	0.092
ENSG00000163864	349565	NMNAT3	nicotinamide nucleotide adenylyltransferase 3	3	TRUE	Known mitochondrial	0.999995	TRUE	TRUE	0	0.06	0.6319	0.364
ENSG00000112992	23530	NNT	nicotinamide nucleotide transhydrogenase	5	TRUE	Known mitochondrial	1	TRUE	TRUE	0	0.975	0.8163	0.453
ENSG00000084092	84273	NOA1	nitric oxide associated 1	4	TRUE	Known mitochondrial	1	TRUE	TRUE	1	0.998	0.8924	0.927
ENSG00000140939	8996	NOL3	nucleolar protein 3	16	FALSE	Known mitochondrial	0.334701	TRUE	FALSE	0	0	0.0433	0.094
ENSG00000225921	51406	NOL7	nucleolar protein 7	6	FALSE	Predicted mitochondrial	0.81392	TRUE	FALSE	0	0	0.5258	0.471
ENSG00000103512		NOMO1	NODAL modulator 1	16	FALSE	Predicted mitochondrial	0.935814	FALSE	FALSE	0	0	0.01	0.028
ENSG00000086991	50507	NOX4	NADPH oxidase 4	11	FALSE	Known mitochondrial	0.184652	TRUE	FALSE	0	0.009	0.9876	0.012
ENSG00000181019	1728	NQO1	NAD(P)H quinone dehydrogenase 1	16	FALSE	Known mitochondrial	0.0621029	FALSE	FALSE	0	0.063	0.5609	0.725
ENSG00000113580	2908	NR3C1	nuclear receptor subfamily 3 group C member 1	5	FALSE	Known mitochondrial	0.579438	TRUE	TRUE	0	0	0.0107	0.071
ENSG00000178694	63899	NSUN3	NOP2/Sun RNA methyltransferase family member 3	3	TRUE	Known mitochondrial	0.749084	TRUE	FALSE	0	0.15	0.1692	0.122
ENSG00000117481	387338	NSUN4	NOP2/Sun RNA methyltransferase family member 4	1	TRUE	Known mitochondrial	1	TRUE	FALSE	0	0.214	0.5887	0.771
ENSG00000168268	64943	NT5DC2	5'-nucleotidase domain containing 2	3	TRUE	Known mitochondrial	0.9876	FALSE	FALSE	0	0	0.0196	0.086
ENSG00000111696	51559	NT5DC3	5'-nucleotidase domain containing 3	12	TRUE	Known mitochondrial	0.991411	FALSE	TRUE	0	0.64	0.9796	0.8
ENSG00000205309	56953	NT5M	5',3'-nucleotidase, mitochondrial	17	TRUE	Known mitochondrial	0.999994	TRUE	FALSE	1	0.978	0.9458	0.872
ENSG00000151413	80224	NUBPL	nucleotide binding protein like	14	TRUE	Known mitochondrial	1	TRUE	TRUE	1	0.91	0.9393	0.736
ENSG00000070081	4925	NUCB2	nucleobindin 2	11	TRUE	Known mitochondrial	0.157759	FALSE	FALSE	0	0.024	0.0816	0.029
ENSG00000166321	25961	NUDT13	nudix hydrolase 13	10	TRUE	Known mitochondrial	1	TRUE	FALSE	1	0.529	0.9694	0.751
ENSG00000213965	390916	NUDT19	nudix hydrolase 19	19	TRUE	Known mitochondrial	0.999998	FALSE	FALSE	1	0.798	0.8695	0.887
ENSG00000164978	318	NUDT2	nudix hydrolase 2	9	TRUE	Predicted mitochondrial	0.982691	TRUE	FALSE	0	0.466	0.2749	0.24
ENSG00000170917	11162	NUDT6	nudix hydrolase 6	4	TRUE	Known mitochondrial	0.949437	TRUE	FALSE	1	0.939	0.8715	0.864
ENSG00000167799	254552	NUDT8	nudix hydrolase 8	11	TRUE	Known mitochondrial	1	FALSE	FALSE	1	0.821	0.0745	0.6
ENSG00000170502	53343	NUDT9	nudix hydrolase 9	4	TRUE	Known mitochondrial	0.997456	TRUE	FALSE	0	0.359	0.4776	0.688
ENSG00000089127	4938	OAS1	2'-5'-oligoadenylate synthetase 1	12	FALSE	Predicted mitochondrial	0.839752	TRUE	FALSE	0	0.013	0.2056	0.05
ENSG00000065154	4942	OAT	ornithine aminotransferase	10	TRUE	Known mitochondrial	1	TRUE	TRUE	1	0.996	0.9531	0.905
ENSG00000109180	54940	OCIAD1	OCIA domain containing 1	4	TRUE	Known mitochondrial	1	FALSE	TRUE	0	0	0.035	0.126
ENSG00000145247	132299	OCIAD2	OCIA domain containing 2	4	TRUE	Known mitochondrial	0.999998	FALSE	TRUE	0	0	0.0263	0.579
ENSG00000105953	4967	OGDH	oxoglutarate dehydrogenase	7	TRUE	Known mitochondrial	1	TRUE	TRUE	0	0.996	0.9531	0.904
ENSG00000197444	55753	OGDHL	oxoglutarate dehydrogenase like	10	TRUE	Known mitochondrial	1	TRUE	FALSE	1	0.519	0.8793	0.899
ENSG00000114026	4968	OGG1	8-oxoguanine DNA glycosylase	3	TRUE	Known mitochondrial	0.939481	TRUE	FALSE	1	0.599	0.8906	0.878
ENSG00000147162	8473	OGT	O-linked N-acetylglucosamine (GlcNAc) transferase	X	FALSE	Known mitochondrial	0.467426	TRUE	FALSE	0	0.003	0.1514	0.191
ENSG00000162600	115209	OMA1	OMA1 zinc metallopeptidase	1	TRUE	Known mitochondrial	1	TRUE	TRUE	0	0.257	0.9968	0.946
ENSG00000198836	4976	OPA1	OPA1, mitochondrial dynamin like GTPase	3	TRUE	Known mitochondrial	1	TRUE	TRUE	1	0.509	0.9994	0.726
ENSG00000125741	80207	OPA3	OPA3, outer mitochondrial membrane lipid metabolism regulator	19	TRUE	Known mitochondrial	1	TRUE	FALSE	1	0.123	0.871	0.648
ENSG00000128694	64172	OSGEPL1	O-sialoglycoprotein endopeptidase like 1	2	TRUE	Known mitochondrial	1	TRUE	TRUE	0	0.44	0.8589	0.736
ENSG00000036473	5009	OTC	ornithine carbamoyltransferase	X	TRUE	Known mitochondrial	1	TRUE	TRUE	1	0.996	0.9966	0.853
ENSG00000154124	90268	OTULIN	OTU deubiquitinase with linear linkage specificity	5	FALSE	Predicted mitochondrial	0.807051	FALSE	TRUE	0	0	0.1053	0.139
ENSG00000165588	5015	OTX2	orthodenticle homeobox 2	14	FALSE	Known mitochondrial	0.0146286	FALSE	FALSE	0	0.003	0.3562	0.096
ENSG00000155463	5018	OXA1L	OXA1L, mitochondrial inner membrane protein	14	TRUE	Known mitochondrial	1	TRUE	TRUE	1	0.75	0.9729	0.888
ENSG00000083720	5019	OXCT1	3-oxoacid CoA-transferase 1	5	TRUE	Known mitochondrial	1	TRUE	TRUE	0	0.996	0.9782	0.872
ENSG00000198754	64064	OXCT2	3-oxoacid CoA-transferase 2	1	FALSE	Known mitochondrial	0.999998	TRUE	FALSE	1	0.985	0.9782	0.888
ENSG00000204237	339229	OXLD1	oxidoreductase like domain containing 1	17	TRUE	Predicted mitochondrial	0.996793	FALSE	FALSE	1	0.967	0.5558	0.824
ENSG00000154814	92106	OXNAD1	oxidoreductase NAD binding domain containing 1	3	TRUE	Known mitochondrial	1	TRUE	FALSE	0	0.4	0.8599	0.574
ENSG00000164830	55074	OXR1	oxidation resistance 1	8	TRUE	Known mitochondrial	0.802497	TRUE	FALSE	0	0	0.0397	0.122
ENSG00000151093	54995	OXSM	3-oxoacyl-ACP synthase, mitochondrial	3	TRUE	Known mitochondrial	1	TRUE	TRUE	1	0.94	0.9982	0.876
ENSG00000169860	5028	P2RY1	purinergic receptor P2Y1	3	FALSE	Known mitochondrial	0.0138231	TRUE	FALSE	0	0	0.0402	0.121
ENSG00000169313	64805	P2RY12	purinergic receptor P2Y12	3	FALSE	Known mitochondrial	0.0318209	TRUE	FALSE	0	0	0.3849	0.028
ENSG00000122884	5033	P4HA1	prolyl 4-hydroxylase subunit alpha 1	10	FALSE	Predicted mitochondrial	0.963555	TRUE	TRUE	0	0.009	0.067	0.03
ENSG00000185624	5034	P4HB	prolyl 4-hydroxylase subunit beta	17	TRUE	Known mitochondrial	0.999998	FALSE	FALSE	0	0.017	0.5497	0.118
ENSG00000174740	140886	PABPC5	poly(A) binding protein cytoplasmic 5	X	TRUE	Known mitochondrial	0.591834	TRUE	FALSE	0	0	0.0079	0.037
ENSG00000179364	23241	PACS2	phosphofurin acidic cluster sorting protein 2	14	FALSE	Known mitochondrial	0.418271	TRUE	TRUE	0	0	0.0355	0.141
ENSG00000128050	10606	PAICS	phosphoribosylaminoimidazole carboxylase and phosphoribosylaminoimidazolesuccinocarboxamide synthase	4	TRUE	Known mitochondrial	0.381282	FALSE	FALSE	0	0.007	0.0308	0.06
ENSG00000124374	400961	PAIP2B	poly(A) binding protein interacting protein 2B	2	FALSE	Predicted mitochondrial	0.811163	FALSE	FALSE	0	0	0.0263	0.204
ENSG00000101349	57144	PAK5	p21 (RAC1) activated kinase 5	20	TRUE	Known mitochondrial	0.668377	TRUE	FALSE	0	0	0.0581	0.146
ENSG00000217930		PAM16	presequence translocase associated motor 16	16	TRUE	Known mitochondrial	1	TRUE	TRUE	0	0.518	0.8125	0.522
ENSG00000125779	80025	PANK2	pantothenate kinase 2	20	TRUE	Known mitochondrial	0.819384	TRUE	FALSE	0	0.68	0.9532	0.949
ENSG00000138801	9061	PAPSS1	3'-phosphoadenosine 5'-phosphosulfate synthase 1	4	FALSE	Predicted mitochondrial	0.84898	FALSE	FALSE	0	0.038	0.7664	0.24
ENSG00000198682	9060	PAPSS2	3'-phosphoadenosine 5'-phosphosulfate synthase 2	10	FALSE	Predicted mitochondrial	0.943718	FALSE	TRUE	0	0.005	0.865	0.21
ENSG00000116288	11315	PARK7	Parkinsonism associated deglycase	1	TRUE	Known mitochondrial	0.987574	TRUE	FALSE	0	0	0.255	0.103
ENSG00000175193	55486	PARL	presenilin associated rhomboid like	3	TRUE	Known mitochondrial	1	TRUE	TRUE	0	0.265	0.6033	0.501
ENSG00000143799	142	PARP1	poly(ADP-ribose) polymerase 1	1	FALSE	Known mitochondrial	0.919871	TRUE	FALSE	0	0	0.084	0.125
ENSG00000162396	25973	PARS2	prolyl-tRNA synthetase 2, mitochondrial	1	TRUE	Known mitochondrial	1	TRUE	TRUE	1	0.578	0.9863	0.786
ENSG00000173599	5091	PC	pyruvate carboxylase	11	TRUE	Known mitochondrial	1	TRUE	TRUE	1	0.997	0.972	0.83
ENSG00000132570	84105	PCBD2	pterin-4 alpha-carbinolamine dehydratase 2	5	TRUE	Predicted mitochondrial	0.995045	FALSE	FALSE	1	0.981	0.6942	0.927
ENSG00000175198	5095	PCCA	propionyl-CoA carboxylase alpha subunit	13	TRUE	Known mitochondrial	1	TRUE	FALSE	0	0.996	0.9837	0.797
ENSG00000114054	5096	PCCB	propionyl-CoA carboxylase beta subunit	3	TRUE	Known mitochondrial	1	TRUE	FALSE	0	1	0.9846	0.908
ENSG00000100889	5106	PCK2	phosphoenolpyruvate carboxykinase 2, mitochondrial	14	TRUE	Known mitochondrial	1	TRUE	TRUE	1	0.996	0.882	0.803
ENSG00000120265	5110	PCMT1	protein-L-isoaspartate (D-aspartate) O-methyltransferase	6	FALSE	Predicted mitochondrial	0.947407	FALSE	FALSE	0	0.01	0.0894	0.215
ENSG00000174840	201626	PDE12	phosphodiesterase 12	3	TRUE	Known mitochondrial	1	TRUE	FALSE	1	0.975	0.944	0.894
ENSG00000186642	5138	PDE2A	phosphodiesterase 2A	11	FALSE	Known mitochondrial	0.651684	TRUE	FALSE	0	0.02	0.3195	0.457
ENSG00000258429	64146	PDF	peptide deformylase, mitochondrial	16	TRUE	Known mitochondrial	1	TRUE	TRUE	0	0.127	0.6547	0.047
ENSG00000131828	5160	PDHA1	pyruvate dehydrogenase E1 alpha 1 subunit	X	TRUE	Known mitochondrial	1	TRUE	TRUE	1	1	0.9944	0.913
ENSG00000163114	5161	PDHA2	pyruvate dehydrogenase E1 alpha 2 subunit	4	TRUE	Known mitochondrial	0.999998	TRUE	TRUE	1	1	0.9999	0.951
ENSG00000168291	5162	PDHB	pyruvate dehydrogenase E1 beta subunit	3	TRUE	Known mitochondrial	1	TRUE	TRUE	1	0.996	0.9631	0.886
ENSG00000110435	8050	PDHX	pyruvate dehydrogenase complex component X	11	TRUE	Known mitochondrial	1	TRUE	TRUE	1	0.518	0.9049	0.877
ENSG00000167004	2923	PDIA3	protein disulfide isomerase family A member 3	15	FALSE	Predicted mitochondrial	0.999994	FALSE	FALSE	0	0.012	0.64	0.199
ENSG00000152256	5163	PDK1	pyruvate dehydrogenase kinase 1	2	TRUE	Known mitochondrial	1	TRUE	TRUE	1	0.999	0.984	0.936
ENSG00000005882	5164	PDK2	pyruvate dehydrogenase kinase 2	17	TRUE	Known mitochondrial	1	TRUE	TRUE	0	0.921	0.4866	0.404
ENSG00000067992	5165	PDK3	pyruvate dehydrogenase kinase 3	X	TRUE	Known mitochondrial	1	TRUE	TRUE	1	0.257	0.9481	0.8
ENSG00000004799	5166	PDK4	pyruvate dehydrogenase kinase 4	7	TRUE	Known mitochondrial	1	TRUE	FALSE	0	0.924	0.8315	0.847
ENSG00000164951	54704	PDP1	pyruvate dehyrogenase phosphatase catalytic subunit 1	8	TRUE	Known mitochondrial	1	TRUE	TRUE	0	0.995	0.2531	0.309
ENSG00000172840	57546	PDP2	pyruvate dehyrogenase phosphatase catalytic subunit 2	16	TRUE	Known mitochondrial	1	TRUE	TRUE	1	0.848	0.9988	0.448
ENSG00000090857	55066	PDPR	pyruvate dehydrogenase phosphatase regulatory subunit	16	TRUE	Known mitochondrial	1	TRUE	TRUE	1	0.93	0.6075	0.951
ENSG00000148459	23590	PDSS1	decaprenyl diphosphate synthase subunit 1	10	TRUE	Known mitochondrial	1	TRUE	FALSE	1	0.644	0.9458	0.852
ENSG00000164494	57107	PDSS2	decaprenyl diphosphate synthase subunit 2	6	TRUE	Known mitochondrial	1	TRUE	FALSE	1	0.547	0.8465	0.807
ENSG00000229833	100131801	PET100	PET100 homolog	19	TRUE	Known mitochondrial	0.930965	TRUE	TRUE	0	0.031	0.0988	0.023
ENSG00000232838	100303755	PET117	PET117 homolog	20	FALSE	Known mitochondrial	0.906636	TRUE	FALSE	0	0.013	0.1204	0.149
ENSG00000247077	192111	PGAM5	PGAM family member 5, mitochondrial serine/threonine protein phosphatase	12	TRUE	Known mitochondrial	1	TRUE	TRUE	0	0.124	0.481	0.412
ENSG00000102144	5230	PGK1	phosphoglycerate kinase 1	X	FALSE	Known mitochondrial	0.987592	FALSE	FALSE	0	0.003	0.1638	0.224
ENSG00000164040	10424	PGRMC2	progesterone receptor membrane component 2	4	FALSE	Predicted mitochondrial	1	FALSE	FALSE	0	0	0.0021	0.075
ENSG00000087157	9489	PGS1	phosphatidylglycerophosphate synthase 1	17	TRUE	Known mitochondrial	0.99999	TRUE	FALSE	1	0.711	0.9796	0.73
ENSG00000167085	5245	PHB	prohibitin	17	TRUE	Known mitochondrial	1	TRUE	TRUE	0	0.01	0.3255	0.065
ENSG00000215021	11331	PHB2	prohibitin 2	12	TRUE	Known mitochondrial	1	TRUE	TRUE	0	0.806	0.5117	0.231
ENSG00000067177	5255	PHKA1	phosphorylase kinase regulatory subunit alpha 1	X	FALSE	Predicted mitochondrial	0.963552	FALSE	FALSE	1	0.649	0.4657	0.754
ENSG00000165443	84457	PHYHIPL	phytanoyl-CoA 2-hydroxylase interacting protein like	10	FALSE	Predicted mitochondrial	0.921197	FALSE	FALSE	0	0	0.0228	0.077
ENSG00000175309	85007	PHYKPL	5-phosphohydroxy-L-lysine phospho-lyase	5	FALSE	Known mitochondrial	0.994403	TRUE	TRUE	0	0.445	0.0391	0.551
ENSG00000140451	80119	PIF1	PIF1 5'-to-3' DNA helicase	15	TRUE	Known mitochondrial	0.0715061	TRUE	FALSE	0	0	0.0911	0.043
ENSG00000102309	5303	PIN4	peptidylprolyl cis/trans isomerase, NIMA-interacting 4	X	FALSE	Known mitochondrial	0.470699	TRUE	FALSE	0	0	0.0454	0.126
ENSG00000158828	65018	PINK1	PTEN induced putative kinase 1	1	TRUE	Known mitochondrial	0.999985	TRUE	FALSE	1	0.996	0.9948	0.923
ENSG00000241878	23761	PISD	phosphatidylserine decarboxylase	22	TRUE	Known mitochondrial	1	TRUE	FALSE	0	0.084	0.7117	0.488
ENSG00000107959	10531	PITRM1	pitrilysin metallopeptidase 1	10	TRUE	Known mitochondrial	1	TRUE	TRUE	1	0.996	0.9774	0.871
ENSG00000204311	494513	PJVK	pejvakin	2	FALSE	Predicted mitochondrial	0.82355	FALSE	TRUE	0	0.034	0.5634	0.229
ENSG00000067225	5315	PKM	pyruvate kinase M1/2	15	FALSE	Predicted mitochondrial	0.999983	TRUE	FALSE	0	0	0.0088	0.081
ENSG00000179598	201164	PLD6	phospholipase D family member 6	17	FALSE	Known mitochondrial	0.978332	TRUE	FALSE	0	0.052	0.775	0.34
ENSG00000107020	55848	PLGRKT	plasminogen receptor with a C-terminal lysine	9	TRUE	Known mitochondrial	0.995224	FALSE	TRUE	0	0.13	0.3446	0.247
ENSG00000214456	440503	PLIN5	perilipin 5	19	FALSE	Known mitochondrial	0.677868	TRUE	FALSE	0	0.005	0.0428	0.097
ENSG00000147471	11212	PLPBP	pyridoxal phosphate binding protein	8	TRUE	Known mitochondrial	0.99999	FALSE	FALSE	0	0.35	0.5404	0.608
ENSG00000141682	5366	PMAIP1	phorbol-12-myristate-13-acetate-induced protein 1	18	TRUE	Known mitochondrial	0.924259	TRUE	FALSE	1	0	0.0154	0.47
ENSG00000165688	23203	PMPCA	peptidase, mitochondrial processing alpha subunit	9	TRUE	Known mitochondrial	1	TRUE	TRUE	1	0.999	0.9873	0.875
ENSG00000105819	9512	PMPCB	peptidase, mitochondrial processing beta subunit	7	TRUE	Known mitochondrial	1	TRUE	TRUE	1	0.996	0.9877	0.971
ENSG00000127838	25953	PNKD	paroxysmal nonkinesigenic dyskinesia	2	FALSE	Known mitochondrial	0.999984	TRUE	TRUE	0	0.838	0.978	0.873
ENSG00000039650	11284	PNKP	polynucleotide kinase 3'-phosphatase	19	FALSE	Known mitochondrial	0.0491153	TRUE	FALSE	0	0	0.0471	0.091
ENSG00000006757	8228	PNPLA4	patatin like phospholipase domain containing 4	X	FALSE	Known mitochondrial	0.851315	TRUE	FALSE	0	0.006	0.4724	0.238
ENSG00000135241	50640	PNPLA8	patatin like phospholipase domain containing 8	7	TRUE	Known mitochondrial	0.699481	FALSE	FALSE	1	0.006	0.9753	0.204
ENSG00000108439	55163	PNPO	pyridoxamine 5'-phosphate oxidase	17	TRUE	Known mitochondrial	0.0786041	FALSE	FALSE	0	0.142	0.7937	0.519
ENSG00000138035	87178	PNPT1	polyribonucleotide nucleotidyltransferase 1	2	TRUE	Known mitochondrial	1	TRUE	TRUE	1	0.222	0.3632	0.92
ENSG00000004142	26073	POLDIP2	DNA polymerase delta interacting protein 2	17	TRUE	Known mitochondrial	1	TRUE	TRUE	1	0.978	0.9998	0.959
ENSG00000140521	5428	POLG	DNA polymerase gamma, catalytic subunit	15	TRUE	Known mitochondrial	1	TRUE	FALSE	1	0.918	0.8941	0.863
ENSG00000256525	11232	POLG2	DNA polymerase gamma 2, accessory subunit	17	TRUE	Known mitochondrial	1	TRUE	TRUE	1	0.527	0.9843	0.845
ENSG00000099821	5442	POLRMT	RNA polymerase mitochondrial	19	TRUE	Known mitochondrial	1	TRUE	TRUE	0	0.996	0.9491	0.759
ENSG00000127948	5447	POR	cytochrome p450 oxidoreductase	7	FALSE	Predicted mitochondrial	0.986887	TRUE	FALSE	0	0	0.0694	0.034
ENSG00000138777	27068	PPA2	pyrophosphatase (inorganic) 2	4	TRUE	Known mitochondrial	1	TRUE	TRUE	1	0.996	0.8944	0.899
ENSG00000166794	5479	PPIB	peptidylprolyl isomerase B	15	FALSE	Predicted mitochondrial	0.95432	FALSE	FALSE	0	0.015	0.1394	0.048
ENSG00000108179	10105	PPIF	peptidylprolyl isomerase F	10	TRUE	Known mitochondrial	1	TRUE	TRUE	1	0.982	0.8669	0.948
ENSG00000163644	152926	PPM1K	protein phosphatase, Mg2+/Mn2+ dependent 1K	4	TRUE	Known mitochondrial	1	TRUE	TRUE	1	0.888	0.9738	0.917
ENSG00000143224	5498	PPOX	protoporphyrinogen oxidase	1	TRUE	Known mitochondrial	1	TRUE	TRUE	0	0.016	0.1962	0.493
ENSG00000186298	5501	PPP1CC	protein phosphatase 1 catalytic subunit gamma	12	FALSE	Predicted mitochondrial	0.869349	TRUE	FALSE	0	0	0.3395	0.106
ENSG00000077157	4660	PPP1R12B	protein phosphatase 1 regulatory subunit 12B	1	FALSE	Predicted mitochondrial	0.879218	FALSE	FALSE	1	0.014	0.0672	0.597
ENSG00000167641	94274	PPP1R14A	protein phosphatase 1 regulatory inhibitor subunit 14A	19	FALSE	Predicted mitochondrial	0.871216	FALSE	FALSE	0	0.864	0.9933	0.875
ENSG00000087074	23645	PPP1R15A	protein phosphatase 1 regulatory subunit 15A	19	FALSE	Known mitochondrial	0.297528	TRUE	FALSE	0	0	0.265	0.252
ENSG00000182676	116729	PPP1R27	protein phosphatase 1 regulatory subunit 27	17	FALSE	Predicted mitochondrial	0.817361	FALSE	FALSE	1	0.358	0.9774	0.754
ENSG00000196850	160760	PPTC7	PTC7 protein phosphatase homolog	12	TRUE	Known mitochondrial	1	FALSE	FALSE	0	0.612	0.8948	0.397
ENSG00000117450	5052	PRDX1	peroxiredoxin 1	1	FALSE	Predicted mitochondrial	0.999987	FALSE	TRUE	0	0	0.0772	0.342
ENSG00000167815	7001	PRDX2	peroxiredoxin 2	19	TRUE	Predicted mitochondrial	0.984792	FALSE	FALSE	0	0	0.1369	0.4
ENSG00000165672	10935	PRDX3	peroxiredoxin 3	10	TRUE	Known mitochondrial	1	TRUE	FALSE	1	0.978	0.9881	0.914
ENSG00000123131	10549	PRDX4	peroxiredoxin 4	X	TRUE	Known mitochondrial	0.987612	FALSE	FALSE	0	0	0.0057	0.031
ENSG00000126432	25824	PRDX5	peroxiredoxin 5	11	TRUE	Known mitochondrial	1	TRUE	TRUE	0	0.626	0.8035	0.836
ENSG00000117592	9588	PRDX6	peroxiredoxin 6	1	TRUE	Predicted mitochondrial	0.853315	FALSE	FALSE	0	0	0.0329	0.118
ENSG00000169230	27166	PRELID1	PRELI domain containing 1	5	TRUE	Known mitochondrial	1	TRUE	TRUE	0	0.232	0.7414	0.614
ENSG00000186314	153768	PRELID2	PRELI domain containing 2	5	TRUE	Predicted mitochondrial	0.887088	TRUE	FALSE	0	0.005	0.0489	0.134
ENSG00000141391	10650	PRELID3A	PRELI domain containing 3A	18	TRUE	Predicted mitochondrial	0.951298	TRUE	FALSE	0	0.102	0.1238	0.11
ENSG00000101166	51012	PRELID3B	PRELI domain containing 3B	20	TRUE	Predicted mitochondrial	0.992441	TRUE	FALSE	0	0.024	0.1786	0.083
ENSG00000138078	9581	PREPL	prolyl endopeptidase like	2	TRUE	Known mitochondrial	0.593199	FALSE	FALSE	0	0.131	0.9337	0.249
ENSG00000164306	201973	PRIMPOL	primase and DNA directed polymerase	4	FALSE	Known mitochondrial	0.352437	TRUE	FALSE	0	0.029	0.0937	0.22
ENSG00000072062	5566	PRKACA	protein kinase cAMP-activated catalytic subunit alpha	19	FALSE	Known mitochondrial	0.190065	TRUE	FALSE	0	0	0.1057	0.099
ENSG00000154229	5578	PRKCA	protein kinase C alpha	17	FALSE	Predicted mitochondrial	0.810284	TRUE	FALSE	0	0.055	0.1287	0.172
ENSG00000171132	5581	PRKCE	protein kinase C epsilon	2	FALSE	Known mitochondrial	0.373422	TRUE	FALSE	0	0.077	0.1436	0.15
ENSG00000100033	5625	PRODH	proline dehydrogenase 1	22	TRUE	Known mitochondrial	1	TRUE	FALSE	1	0.751	0.9296	0.782
ENSG00000250799	58510	PRODH2	proline dehydrogenase 2	19	TRUE	Known mitochondrial	0.995718	TRUE	FALSE	0	0.47	0.7816	0.794
ENSG00000135362	79899	PRR5L	proline rich 5 like	11	FALSE	Predicted mitochondrial	0.987471	FALSE	FALSE	1	0.232	0.2189	0.665
ENSG00000106772	158471	PRUNE2	prune homolog 2	9	FALSE	Predicted mitochondrial	0.851187	FALSE	FALSE	0	0.02	0.0159	0.317
ENSG00000197746	5660	PSAP	prosaposin	10	FALSE	Predicted mitochondrial	0.99999	FALSE	FALSE	0	0.004	0.1192	0.058
ENSG00000080815	5663	PSEN1	presenilin 1	14	FALSE	Known mitochondrial	0.33924	TRUE	FALSE	0	0.004	0.0014	0.177
ENSG00000277791		PSMB3	proteasome subunit beta 3	17	FALSE	Predicted mitochondrial	0.86901	FALSE	TRUE	1	0.003	0.0662	0.473
ENSG00000179988	118672	PSTK	phosphoseryl-tRNA kinase	10	TRUE	Predicted mitochondrial	0.99006	FALSE	FALSE	0	0.006	0.158	0.352
ENSG00000106246	26024	PTCD1	pentatricopeptide repeat domain 1	7	TRUE	Known mitochondrial	1	TRUE	TRUE	1	0.291	0.8235	0.907
ENSG00000049883	79810	PTCD2	pentatricopeptide repeat domain 2	5	TRUE	Known mitochondrial	1	TRUE	FALSE	0	0.069	0.9323	0.519
ENSG00000132300	55037	PTCD3	pentatricopeptide repeat domain 3	2	TRUE	Known mitochondrial	1	TRUE	TRUE	1	0.999	0.9059	0.958
ENSG00000244694	442213	PTCHD4	patched domain containing 4	6	FALSE	Predicted mitochondrial	0.894809	FALSE	FALSE	1	0.837	0.9996	0.957
ENSG00000148334	80142	PTGES2	prostaglandin E synthase 2	9	TRUE	Known mitochondrial	1	TRUE	TRUE	1	0.574	0.9713	0.599
ENSG00000110536	114971	PTPMT1	protein tyrosine phosphatase, mitochondrial 1	11	TRUE	Known mitochondrial	1	TRUE	TRUE	0	0.133	0.7062	0.334
ENSG00000179295	5781	PTPN11	protein tyrosine phosphatase, non-receptor type 11	12	FALSE	Known mitochondrial	0.179371	TRUE	FALSE	0	0.012	0.198	0.363
ENSG00000187024	138428	PTRH1	peptidyl-tRNA hydrolase 1 homolog	9	TRUE	Known mitochondrial	1	FALSE	FALSE	1	0.922	0.9923	0.774
ENSG00000141378	51651	PTRH2	peptidyl-tRNA hydrolase 2	17	TRUE	Known mitochondrial	1	TRUE	TRUE	0	0	0.1008	0.064
ENSG00000150787	5805	PTS	6-pyruvoyltetrahydropterin synthase	11	TRUE	Predicted mitochondrial	0.99677	TRUE	FALSE	1	0.488	0.8388	0.761
ENSG00000177192	80324	PUS1	pseudouridylate synthase 1	12	TRUE	Known mitochondrial	1	TRUE	TRUE	1	0.928	0.9946	0.889
ENSG00000162927	150962	PUS10	pseudouridylate synthase 10	2	FALSE	Predicted mitochondrial	0.851334	FALSE	TRUE	0	0.073	0.0192	0.072
ENSG00000169972	126789	PUSL1	pseudouridylate synthase-like 1	1	TRUE	Known mitochondrial	0.811293	FALSE	FALSE	0	0.011	0.4056	0.6
ENSG00000176894	5827	PXMP2	peroxisomal membrane protein 2	12	TRUE	Predicted mitochondrial	0.928023	FALSE	FALSE	1	0.96	0.9504	0.874
ENSG00000103490	29108	PYCARD	PYD and CARD domain containing	16	FALSE	Known mitochondrial	0.404767	TRUE	FALSE	0	0	0.2626	0.065
ENSG00000183010	5831	PYCR1	pyrroline-5-carboxylate reductase 1	17	TRUE	Known mitochondrial	1	TRUE	FALSE	0	0.015	0.3351	0.179
ENSG00000143811	29920	PYCR2	pyrroline-5-carboxylate reductase 2	1	TRUE	Known mitochondrial	1	TRUE	TRUE	0	0.019	0.6232	0.36
ENSG00000119943	84795	PYROXD2	pyridine nucleotide-disulphide oxidoreductase domain 2	10	FALSE	Predicted mitochondrial	0.983685	FALSE	TRUE	0	0.087	0.9112	0.504
ENSG00000145337	100996939	PYURF	PIGY upstream reading frame	4	TRUE	Known mitochondrial	0.991562	TRUE	FALSE	1	0.995	0.996	0.947
ENSG00000151552	5860	QDPR	quinoid dihydropteridine reductase	4	TRUE	Known mitochondrial	1	FALSE	TRUE	1	0.058	0.9128	0.867
ENSG00000130348	55278	QRSL1	glutaminyl-tRNA synthase (glutamine-hydrolyzing)-like 1	6	TRUE	Known mitochondrial	1	TRUE	FALSE	0	0.464	0.1796	0.302
ENSG00000165661	169714	QSOX2	quiescin sulfhydryl oxidase 2	9	FALSE	Predicted mitochondrial	0.834581	FALSE	FALSE	1	0.209	0.8596	0.761
ENSG00000213339	81890	QTRT1	queuine tRNA-ribosyltransferase catalytic subunit 1	19	TRUE	Known mitochondrial	0.951047	TRUE	TRUE	1	0.147	0.1827	0.765
ENSG00000151576	79691	QTRT2	queuine tRNA-ribosyltransferase accessory subunit 2	3	FALSE	Known mitochondrial	0.996646	TRUE	FALSE	0	0.022	0.2073	0.191
ENSG00000084733	10890	RAB10	RAB10, member RAS oncogene family	2	FALSE	Predicted mitochondrial	0.910815	FALSE	FALSE	0	0.018	0.1754	0.021
ENSG00000185236	9230	RAB11B	RAB11B, member RAS oncogene family	19	FALSE	Known mitochondrial	0.958728	FALSE	FALSE	0	0	0.0326	0.073
ENSG00000135631	26056	RAB11FIP5	RAB11 family interacting protein 5	2	TRUE	Known mitochondrial	0.545451	TRUE	FALSE	1	0.176	0.3331	0.758
ENSG00000174903	81876	RAB1B	RAB1B, member RAS oncogene family	11	FALSE	Predicted mitochondrial	0.887105	FALSE	FALSE	0	0	0.0075	0.034
ENSG00000080371	23011	RAB21	RAB21, member RAS oncogene family	12	FALSE	Predicted mitochondrial	0.856143	FALSE	FALSE	0	0.015	0.0209	0.285
ENSG00000169228	53917	RAB24	RAB24, member RAS oncogene family	5	TRUE	Known mitochondrial	0.601858	FALSE	FALSE	0	0.012	0.0194	0.229
ENSG00000118508	10981	RAB32	RAB32, member RAS oncogene family	6	TRUE	Known mitochondrial	0.195429	TRUE	FALSE	0	0	0.0054	0.142
ENSG00000111737	11021	RAB35	RAB35, member RAS oncogene family	12	TRUE	Known mitochondrial	0.980851	FALSE	FALSE	0	0.008	0.064	0.086
ENSG00000105649	5864	RAB3A	RAB3A, member RAS oncogene family	19	FALSE	Known mitochondrial	0.101028	FALSE	FALSE	0	0.003	0.0465	0.084
ENSG00000105514	9545	RAB3D	RAB3D, member RAS oncogene family	19	FALSE	Known mitochondrial	0.743536	FALSE	FALSE	0	0	0.096	0.051
ENSG00000102128	282808	RAB40AL	RAB40A like	X	FALSE	Known mitochondrial	0.739932	TRUE	FALSE	0	0	0.1605	0.049
ENSG00000108774	5878	RAB5C	RAB5C, member RAS oncogene family	17	FALSE	Known mitochondrial	0.810248	FALSE	FALSE	0	0.003	0.1466	0.299
ENSG00000075785	7879	RAB7A	RAB7A, member RAS oncogene family	3	FALSE	Predicted mitochondrial	0.85919	FALSE	FALSE	0	0.025	0.2557	0.108
ENSG00000204628	10399	RACK1	receptor for activated C kinase 1	5	FALSE	Predicted mitochondrial	0.900423	TRUE	FALSE	0	0.011	0.0513	0.215
ENSG00000051180	5888	RAD51	RAD51 recombinase	15	FALSE	Known mitochondrial	0.719183	TRUE	TRUE	0	0	0.0079	0.059
ENSG00000108384	5889	RAD51C	RAD51 paralog C	17	FALSE	Known mitochondrial	0.692379	TRUE	TRUE	0	0.05	0.3075	0.577
ENSG00000039560	26064	RAI14	retinoic acid induced 14	5	FALSE	Predicted mitochondrial	0.884775	FALSE	FALSE	0	0.003	0.1234	0.151
ENSG00000006451	5898	RALA	RAS like proto-oncogene A	7	FALSE	Predicted mitochondrial	0.890808	FALSE	FALSE	0	0	0.4216	0.365
ENSG00000137040	26953	RANBP6	RAN binding protein 6	9	FALSE	Known mitochondrial	0.785366	FALSE	FALSE	0	0.063	0.0196	0.11
ENSG00000127314	5908	RAP1B	RAP1B, member of RAS oncogene family	12	FALSE	Predicted mitochondrial	0.929554	FALSE	FALSE	0	0	0.1275	0.101
ENSG00000113643	5917	RARS	arginyl-tRNA synthetase	5	TRUE	Predicted mitochondrial	0.889308	FALSE	FALSE	0	0	0.0859	0.06
ENSG00000146282	57038	RARS2	arginyl-tRNA synthetase 2, mitochondrial	6	TRUE	Known mitochondrial	1	TRUE	FALSE	0	0.306	0.7816	0.496
ENSG00000101546	79863	RBFA	ribosome binding factor A	18	TRUE	Known mitochondrial	1	TRUE	TRUE	1	0.958	0.969	0.946
ENSG00000274523	81554	RCC1L	RCC1 like	7	TRUE	Known mitochondrial	0.999999	FALSE	FALSE	1	0.911	0.9914	0.858
ENSG00000117906	5955	RCN2	reticulocalbin 2	15	TRUE	Known mitochondrial	0.4693	FALSE	FALSE	0	0.005	0.3451	0.081
ENSG00000160439		RDH13	retinol dehydrogenase 13	19	TRUE	Predicted mitochondrial	1	TRUE	TRUE	0	0	0.6852	0.082
ENSG00000240857	57665	RDH14	retinol dehydrogenase 14	2	TRUE	Predicted mitochondrial	0.980504	FALSE	FALSE	0	0.93	0.9388	0.426
ENSG00000088320	28954	REM1	RRAD and GEM like GTPase 1	20	FALSE	Predicted mitochondrial	0.842581	FALSE	FALSE	0	0.005	0.1208	0.409
ENSG00000076043	25996	REXO2	RNA exonuclease 2	11	TRUE	Known mitochondrial	1	TRUE	TRUE	0	0.965	0.8849	0.892
ENSG00000135002	55312	RFK	riboflavin kinase	9	TRUE	Predicted mitochondrial	0.970585	FALSE	FALSE	0	0.299	0.9823	0.737
ENSG00000067560	387	RHOA	ras homolog family member A	3	FALSE	Predicted mitochondrial	0.872881	FALSE	FALSE	1	0.012	0.0514	0.063
ENSG00000126858	55288	RHOT1	ras homolog family member T1	17	TRUE	Known mitochondrial	1	TRUE	FALSE	0	0	0.0849	0.075
ENSG00000140983	89941	RHOT2	ras homolog family member T2	16	TRUE	Known mitochondrial	0.999998	TRUE	FALSE	0	0	0.1658	0.112
ENSG00000164327	253260	RICTOR	RPTOR independent companion of MTOR complex 2	5	FALSE	Predicted mitochondrial	0.933976	FALSE	TRUE	0	0.01	0.1851	0.538
ENSG00000132541	10247	RIDA	reactive intermediate imine deaminase A homolog	8	TRUE	Known mitochondrial	1	TRUE	FALSE	1	0.012	0.8774	0.61
ENSG00000117016	9783	RIMS3	regulating synaptic membrane exocytosis 3	1	FALSE	Predicted mitochondrial	0.882585	FALSE	TRUE	0	0.036	0.7343	0.396
ENSG00000129465	11035	RIPK3	receptor interacting serine/threonine kinase 3	14	FALSE	Known mitochondrial	0.138602	TRUE	FALSE	0	0	0.0206	0.066
ENSG00000176623	51115	RMDN1	regulator of microtubule dynamics 1	8	TRUE	Known mitochondrial	1	FALSE	FALSE	1	0.997	0.8283	0.894
ENSG00000137824	55177	RMDN3	regulator of microtubule dynamics 3	15	TRUE	Known mitochondrial	1	TRUE	TRUE	0	0.038	0.3841	0.459
ENSG00000155906	55005	RMND1	required for meiotic nuclear division 1 homolog	6	TRUE	Known mitochondrial	1	TRUE	TRUE	1	0.957	0.9465	0.822
ENSG00000171865	246243	RNASEH1	ribonuclease H1	2	TRUE	Known mitochondrial	0.918066	FALSE	FALSE	0	0.542	0.9794	0.809
ENSG00000135828	6041	RNASEL	ribonuclease L	1	FALSE	Known mitochondrial	0.409058	TRUE	FALSE	0	0	0.0045	0.196
ENSG00000137393	255488	RNF144B	ring finger protein 144B	6	FALSE	Predicted mitochondrial	0.930291	TRUE	TRUE	0	0	0.0021	0.102
ENSG00000138942	91445	RNF185	ring finger protein 185	22	FALSE	Known mitochondrial	0.290711	TRUE	FALSE	0	0	0.0013	0.195
ENSG00000125995	140823	ROMO1	reactive oxygen species modulator 1	20	TRUE	Known mitochondrial	0.999999	TRUE	FALSE	0	0	0.1207	0.214
ENSG00000153574	22934	RPIA	ribose 5-phosphate isomerase A	2	TRUE	Known mitochondrial	0.898975	FALSE	FALSE	0	0.047	0.2141	0.607
ENSG00000147403	6134	RPL10	ribosomal protein L10	X	FALSE	Predicted mitochondrial	0.909084	FALSE	FALSE	1	0.088	0.9057	0.357
ENSG00000198755	4736	RPL10A	ribosomal protein L10a	6	TRUE	Predicted mitochondrial	0.994871	FALSE	FALSE	0	0.006	0.6819	0.45
ENSG00000167526	6137	RPL13	ribosomal protein L13	16	FALSE	Predicted mitochondrial	0.80798	FALSE	FALSE	1	0.328	0.9988	0.575
ENSG00000063177	6141	RPL18	ribosomal protein L18	19	FALSE	Predicted mitochondrial	0.882197	FALSE	FALSE	1	0.007	0.113	0.136
ENSG00000105640	6142	RPL18A	ribosomal protein L18a	19	FALSE	Predicted mitochondrial	0.90169	FALSE	FALSE	0	0.119	0.9202	0.478
ENSG00000125691	9349	RPL23	ribosomal protein L23	17	FALSE	Predicted mitochondrial	0.845114	FALSE	FALSE	0	0.117	0.4575	0.431
ENSG00000100316	6122	RPL3	ribosomal protein L3	22	FALSE	Predicted mitochondrial	0.990524	FALSE	FALSE	1	0.013	0.8319	0.798
ENSG00000156482	6156	RPL30	ribosomal protein L30	8	FALSE	Predicted mitochondrial	0.896773	FALSE	FALSE	0	0.169	0.8841	0.45
ENSG00000071082	6160	RPL31	ribosomal protein L31	2	FALSE	Predicted mitochondrial	0.881441	FALSE	FALSE	0	0	0.0892	0.145
ENSG00000144713	6161	RPL32	ribosomal protein L32	3	FALSE	Predicted mitochondrial	0.839209	FALSE	FALSE	1	0.753	0.9981	0.26
ENSG00000109475	6164	RPL34	ribosomal protein L34	4	TRUE	Predicted mitochondrial	0.986424	FALSE	FALSE	1	0.947	0.9998	0.749
ENSG00000182899	6165	RPL35A	ribosomal protein L35a	3	TRUE	Predicted mitochondrial	0.982816	FALSE	FALSE	0	0.839	0.8125	0.791
ENSG00000130255	25873	RPL36	ribosomal protein L36	19	FALSE	Predicted mitochondrial	0.808065	FALSE	FALSE	1	0.542	0.9434	0.448
ENSG00000174444	6124	RPL4	ribosomal protein L4	15	FALSE	Predicted mitochondrial	0.910017	FALSE	FALSE	0	0	0.0575	0.215
ENSG00000122406	6125	RPL5	ribosomal protein L5	1	FALSE	Predicted mitochondrial	0.886808	FALSE	FALSE	0	0.012	0.9413	0.285
ENSG00000089009	6128	RPL6	ribosomal protein L6	12	FALSE	Predicted mitochondrial	0.925493	FALSE	FALSE	0	0	0.0118	0.048
ENSG00000147604	6129	RPL7	ribosomal protein L7	8	FALSE	Predicted mitochondrial	0.889564	FALSE	FALSE	0	0.007	0.0598	0.077
ENSG00000161016	6132	RPL8	ribosomal protein L8	8	FALSE	Predicted mitochondrial	0.992206	FALSE	FALSE	0	0.012	0.992	0.728
ENSG00000089157	6175	RPLP0	ribosomal protein lateral stalk subunit P0	12	FALSE	Predicted mitochondrial	0.996277	FALSE	FALSE	0	0.01	0.0559	0.113
ENSG00000177600	6181	RPLP2	ribosomal protein lateral stalk subunit P2	11	FALSE	Predicted mitochondrial	0.971742	FALSE	TRUE	0	0	0.371	0.217
ENSG00000163902	6184	RPN1	ribophorin I	3	FALSE	Predicted mitochondrial	0.938157	FALSE	FALSE	0	0	0.0018	0.013
ENSG00000118705	6185	RPN2	ribophorin II	20	FALSE	Predicted mitochondrial	0.941903	FALSE	FALSE	0	0	0.202	0.027
ENSG00000124614	6204	RPS10	ribosomal protein S10	6	FALSE	Predicted mitochondrial	0.905404	FALSE	FALSE	0	0.012	0.0719	0.074
ENSG00000110700	6207	RPS13	ribosomal protein S13	11	FALSE	Predicted mitochondrial	0.803322	FALSE	FALSE	1	0.945	0.7044	0.623
ENSG00000164587	6208	RPS14	ribosomal protein S14	5	TRUE	Predicted mitochondrial	0.981636	FALSE	FALSE	0	0	0.0493	0.105
ENSG00000134419	6210	RPS15A	ribosomal protein S15a	16	TRUE	Predicted mitochondrial	0.980925	FALSE	FALSE	1	0.426	0.1009	0.355
ENSG00000105193	6217	RPS16	ribosomal protein S16	19	FALSE	Predicted mitochondrial	0.906126	FALSE	FALSE	0	0.016	0.7804	0.477
ENSG00000182774		RPS17	ribosomal protein S17	15	FALSE	Predicted mitochondrial	0.82484	FALSE	FALSE	1	0.468	0.8271	0.381
ENSG00000231500		RPS18	ribosomal protein S18	6	TRUE	Predicted mitochondrial	0.999996	FALSE	FALSE	1	0.209	0.8858	0.249
ENSG00000105372	6223	RPS19	ribosomal protein S19	19	FALSE	Predicted mitochondrial	0.837808	FALSE	FALSE	1	0.16	0.3721	0.239
ENSG00000149273	6188	RPS3	ribosomal protein S3	11	FALSE	Known mitochondrial	0.997199	TRUE	FALSE	0	0.012	0.2709	0.215
ENSG00000072133	27330	RPS6KA6	ribosomal protein S6 kinase A6	X	FALSE	Predicted mitochondrial	0.914952	TRUE	TRUE	0	0	0.0238	0.073
ENSG00000108443	6198	RPS6KB1	ribosomal protein S6 kinase B1	17	FALSE	Known mitochondrial	0.547519	TRUE	FALSE	0	0	0.7823	0.35
ENSG00000142937	6202	RPS8	ribosomal protein S8	1	FALSE	Predicted mitochondrial	0.957554	FALSE	FALSE	0	0.025	0.9547	0.196
ENSG00000170889		RPS9	ribosomal protein S9	19	FALSE	Predicted mitochondrial	0.996552	FALSE	FALSE	1	0.333	0.7067	0.494
ENSG00000166133	27079	RPUSD2	RNA pseudouridylate synthase domain containing 2	15	FALSE	Predicted mitochondrial	0.893829	FALSE	FALSE	1	0.541	0.1981	0.845
ENSG00000156990	285367	RPUSD3	RNA pseudouridylate synthase domain containing 3	3	TRUE	Known mitochondrial	0.993879	TRUE	FALSE	0	0.758	0.869	0.83
ENSG00000165526	84881	RPUSD4	RNA pseudouridylate synthase domain containing 4	11	TRUE	Known mitochondrial	1	TRUE	TRUE	1	0.082	0.6972	0.484
ENSG00000125844	6238	RRBP1	ribosome binding protein 1	20	FALSE	Predicted mitochondrial	0.834867	FALSE	FALSE	0	0	0.0055	0.012
ENSG00000136444	55316	RSAD1	radical S-adenosyl methionine domain containing 1	17	TRUE	Known mitochondrial	0.981736	TRUE	FALSE	1	0.788	0.9097	0.865
ENSG00000114993	6242	RTKN	rhotekin	2	FALSE	Predicted mitochondrial	0.931436	FALSE	TRUE	1	0.323	0.6824	0.868
ENSG00000130347	84816	RTN4IP1	reticulon 4 interacting protein 1	6	TRUE	Known mitochondrial	1	TRUE	FALSE	1	0.762	0.9783	0.798
ENSG00000105784	154661	RUNDC3B	RUN domain containing 3B	7	FALSE	Predicted mitochondrial	0.843567	FALSE	FALSE	1	0.615	0.7554	0.541
ENSG00000183207	10856	RUVBL2	RuvB like AAA ATPase 2	19	FALSE	Known mitochondrial	0.292557	FALSE	FALSE	0	0.008	0.6406	0.185
ENSG00000211456	22908	SACM1L	SAC1 like phosphatidylinositide phosphatase	3	FALSE	Predicted mitochondrial	0.881837	FALSE	FALSE	0	0	0.007	0.035
ENSG00000100347	25813	SAMM50	SAMM50 sorting and assembly machinery component	22	TRUE	Known mitochondrial	1	TRUE	TRUE	0	0	0.0502	0.122
ENSG00000079332	56681	SAR1A	secretion associated Ras related GTPase 1A	10	FALSE	Known mitochondrial	0.364893	FALSE	FALSE	0	0.003	0.7511	0.116
ENSG00000152700	51128	SAR1B	secretion associated Ras related GTPase 1B	5	FALSE	Known mitochondrial	0.596152	FALSE	FALSE	0	0	0.7874	0.093
ENSG00000123453	1757	SARDH	sarcosine dehydrogenase	9	TRUE	Known mitochondrial	1	TRUE	TRUE	1	0.735	0.9849	0.957
ENSG00000004139	23098	SARM1	sterile alpha and TIR motif containing 1	17	FALSE	Known mitochondrial	0.895931	TRUE	FALSE	1	0.224	0.7556	0.384
ENSG00000104835		SARS2	seryl-tRNA synthetase 2, mitochondrial	19	TRUE	Known mitochondrial	1	TRUE	FALSE	1	0.917	0.9857	0.923
ENSG00000141504	112483	SAT2	spermidine/spermine N1-acetyltransferase family member 2	17	FALSE	Known mitochondrial	0.111619	FALSE	FALSE	0	0	0.1226	0.106
ENSG00000138760	950	SCARB2	scavenger receptor class B member 2	4	FALSE	Predicted mitochondrial	0.894471	FALSE	FALSE	0	0.02	0.7259	0.033
ENSG00000143653	51097	SCCPDH	saccharopine dehydrogenase (putative)	1	TRUE	Known mitochondrial	1	TRUE	FALSE	0	0.003	0.0356	0.116
ENSG00000133028	6341	SCO1	SCO1, cytochrome c oxidase assembly protein	17	TRUE	Known mitochondrial	1	TRUE	FALSE	1	0.996	0.9649	0.806
ENSG00000130489		SCO2	SCO2, cytochrome c oxidase assembly protein	22	TRUE	Known mitochondrial	1	TRUE	TRUE	1	0.996	0.9054	0.937
ENSG00000116171	6342	SCP2	sterol carrier protein 2	1	TRUE	Known mitochondrial	0.992215	TRUE	FALSE	0	0.017	0.3542	0.324
ENSG00000073578	6389	SDHA	succinate dehydrogenase complex flavoprotein subunit A	5	TRUE	Known mitochondrial	1	TRUE	TRUE	1	0.995	0.9727	0.922
ENSG00000205138	644096	SDHAF1	succinate dehydrogenase complex assembly factor 1	19	TRUE	Known mitochondrial	1	TRUE	TRUE	1	0.09	0.2863	0.909
ENSG00000167985	54949	SDHAF2	succinate dehydrogenase complex assembly factor 2	11	TRUE	Known mitochondrial	1	TRUE	TRUE	0	0.306	0.9319	0.738
ENSG00000196636	57001	SDHAF3	succinate dehydrogenase complex assembly factor 3	7	TRUE	Known mitochondrial	0.999998	TRUE	TRUE	1	0.8	0.9755	0.791
ENSG00000154079	135154	SDHAF4	succinate dehydrogenase complex assembly factor 4	6	TRUE	Known mitochondrial	0.999997	TRUE	TRUE	1	0.238	0.9745	0.694
ENSG00000117118	6390	SDHB	succinate dehydrogenase complex iron sulfur subunit B	1	TRUE	Known mitochondrial	1	TRUE	TRUE	1	0.963	0.9626	0.936
ENSG00000143252	6391	SDHC	succinate dehydrogenase complex subunit C	1	TRUE	Known mitochondrial	1	TRUE	FALSE	1	0.992	0.9818	0.844
ENSG00000204370	6392	SDHD	succinate dehydrogenase complex subunit D	11	TRUE	Known mitochondrial	1	TRUE	FALSE	0	0.996	0.9357	0.824
ENSG00000100445	56948	SDR39U1	short chain dehydrogenase/reductase family 39U member 1	14	TRUE	Predicted mitochondrial	0.999999	FALSE	FALSE	0	0.025	0.9243	0.551
ENSG00000187742	79048	SECISBP2	SECIS binding protein 2	9	TRUE	Known mitochondrial	0.532684	TRUE	FALSE	0	0	0.0204	0.112
ENSG00000073169	83642	SELENOO	selenoprotein O	22	TRUE	Predicted mitochondrial	0.994729	TRUE	FALSE	0	0.007	0.9344	0.902
ENSG00000108387	5414	2021-09-04	septin 4	17	TRUE	Known mitochondrial	0.5	TRUE	FALSE	0	0	0.0255	0.085
ENSG00000122335	84947	SERAC1	serine active site containing 1	6	TRUE	Known mitochondrial	0.918694	TRUE	FALSE	1	0.297	0.7528	0.443
ENSG00000183569	253190	SERHL2	serine hydrolase like 2	22	TRUE	Predicted mitochondrial	0.892904	FALSE	FALSE	0	0.003	0.2129	0.061
ENSG00000155542	133383	SETD9	SET domain containing 9	5	TRUE	Known mitochondrial	0.641486	FALSE	FALSE	1	0.852	0.9968	0.859
ENSG00000164466	94081	SFXN1	sideroflexin 1	5	TRUE	Known mitochondrial	1	TRUE	TRUE	0	0.004	0.0067	0.123
ENSG00000156398	118980	SFXN2	sideroflexin 2	10	TRUE	Predicted mitochondrial	1	TRUE	TRUE	0	0	0.1164	0.163
ENSG00000107819	81855	SFXN3	sideroflexin 3	10	TRUE	Known mitochondrial	1	TRUE	TRUE	0	0.006	0.0075	0.15
ENSG00000183605	119559	SFXN4	sideroflexin 4	10	TRUE	Known mitochondrial	0.999993	TRUE	FALSE	0	0	0.1646	0.119
ENSG00000144040	94097	SFXN5	sideroflexin 5	2	TRUE	Known mitochondrial	1	TRUE	TRUE	0	0	0.0673	0.24
ENSG00000131370	9467	SH3BP5	SH3 domain binding protein 5	3	FALSE	Predicted mitochondrial	0.857403	TRUE	FALSE	0	0	0.0936	0.142
ENSG00000097033	51100	SH3GLB1	SH3 domain containing GRB2 like, endophilin B1	1	FALSE	Known mitochondrial	0.429894	TRUE	FALSE	0	0.006	0.0317	0.127
ENSG00000160691	6464	SHC1	SHC adaptor protein 1	1	FALSE	Known mitochondrial	0.0404596	TRUE	FALSE	0	0	0.0073	0.117
ENSG00000182199	6472	SHMT2	serine hydroxymethyltransferase 2	12	TRUE	Known mitochondrial	1	TRUE	TRUE	1	0.996	0.9084	0.898
ENSG00000215475	283514	SIAH3	siah E3 ubiquitin protein ligase family member 3	13	FALSE	Known mitochondrial	0.831967	TRUE	FALSE	0	0.5	0.5578	0.325
ENSG00000142082	23410	SIRT3	sirtuin 3	11	TRUE	Known mitochondrial	1	TRUE	FALSE	0	0.411	0.7455	0.555
ENSG00000089163	23409	SIRT4	sirtuin 4	12	TRUE	Known mitochondrial	0.999994	TRUE	FALSE	1	0.047	0.9036	0.843
ENSG00000124523	23408	SIRT5	sirtuin 5	6	TRUE	Known mitochondrial	1	TRUE	TRUE	1	0.725	0.8054	0.589
ENSG00000110911	4891	SLC11A2	solute carrier family 11 member 2	12	FALSE	Known mitochondrial	0.242082	TRUE	TRUE	0	0	0.0038	0.06
ENSG00000197208	6583	SLC22A4	solute carrier family 22 member 4	5	TRUE	Known mitochondrial	0.681905	TRUE	TRUE	0	0	0.1142	0.017
ENSG00000100075	6576	SLC25A1	solute carrier family 25 member 1	22	TRUE	Known mitochondrial	1	TRUE	FALSE	1	0.779	0.1374	0.676
ENSG00000183048	1468	SLC25A10	solute carrier family 25 member 10	17	TRUE	Known mitochondrial	1	TRUE	TRUE	0	0.007	0.2089	0.312
ENSG00000108528	8402	SLC25A11	solute carrier family 25 member 11	17	TRUE	Known mitochondrial	1	TRUE	FALSE	0	0.019	0.1431	0.164
ENSG00000115840	8604	SLC25A12	solute carrier family 25 member 12	2	TRUE	Known mitochondrial	1	TRUE	FALSE	0	0	0.086	0.302
ENSG00000004864	10165	SLC25A13	solute carrier family 25 member 13	7	TRUE	Known mitochondrial	1	TRUE	TRUE	1	0.188	0.1815	0.364
ENSG00000102078	9016	SLC25A14	solute carrier family 25 member 14	X	TRUE	Known mitochondrial	0.984332	TRUE	TRUE	0	0.026	0.0435	0.201
ENSG00000102743	10166	SLC25A15	solute carrier family 25 member 15	13	TRUE	Known mitochondrial	0.999999	TRUE	FALSE	0	0.003	0.0357	0.041
ENSG00000122912	8034	SLC25A16	solute carrier family 25 member 16	10	TRUE	Known mitochondrial	0.987584	TRUE	TRUE	0	0	0.2407	0.181
ENSG00000182902	83733	SLC25A18	solute carrier family 25 member 18	22	TRUE	Known mitochondrial	0.999996	TRUE	FALSE	0	0.012	0.1317	0.022
ENSG00000125454	60386	SLC25A19	solute carrier family 25 member 19	17	TRUE	Known mitochondrial	0.986621	TRUE	FALSE	0	0.004	0.0076	0.249
ENSG00000120329	83884	SLC25A2	solute carrier family 25 member 2	5	FALSE	Known mitochondrial	0.967465	TRUE	FALSE	0	0.003	0.0139	0.046
ENSG00000178537	788	SLC25A20	solute carrier family 25 member 20	3	TRUE	Known mitochondrial	1	TRUE	TRUE	0	0.072	0.0144	0.037
ENSG00000183032	89874	SLC25A21	solute carrier family 25 member 21	14	TRUE	Known mitochondrial	0.999998	TRUE	FALSE	0	0.013	0.8247	0.128
ENSG00000177542	79751	SLC25A22	solute carrier family 25 member 22	11	TRUE	Known mitochondrial	1	TRUE	TRUE	0	0.014	0.0165	0.023
ENSG00000125648	79085	SLC25A23	solute carrier family 25 member 23	19	TRUE	Known mitochondrial	0.991758	TRUE	TRUE	0	0	0.0566	0.204
ENSG00000085491		SLC25A24	solute carrier family 25 member 24	1	TRUE	Known mitochondrial	1	TRUE	TRUE	0	0.067	0.8789	0.103
ENSG00000148339	114789	SLC25A25	solute carrier family 25 member 25	9	TRUE	Known mitochondrial	1	TRUE	TRUE	0	0	0.0451	0.099
ENSG00000144741		SLC25A26	solute carrier family 25 member 26	3	TRUE	Known mitochondrial	1	TRUE	TRUE	0	0	0.0145	0.043
ENSG00000153291	9481	SLC25A27	solute carrier family 25 member 27	6	TRUE	Known mitochondrial	0.877393	TRUE	TRUE	0	0.012	0.089	0.057
ENSG00000155287	81894	SLC25A28	solute carrier family 25 member 28	10	TRUE	Known mitochondrial	0.995327	TRUE	FALSE	0	0	0.0188	0.092
ENSG00000197119	123096	SLC25A29	solute carrier family 25 member 29	14	TRUE	Known mitochondrial	0.986155	TRUE	FALSE	0	0.004	0.0106	0.088
ENSG00000075415	5250	SLC25A3	solute carrier family 25 member 3	12	TRUE	Known mitochondrial	1	TRUE	TRUE	0	0.86	0.1003	0.54
ENSG00000174032	253512	SLC25A30	solute carrier family 25 member 30	13	TRUE	Known mitochondrial	0.93937	TRUE	FALSE	0	0.007	0.0564	0.064
ENSG00000151475	83447	SLC25A31	solute carrier family 25 member 31	4	TRUE	Known mitochondrial	0.999998	TRUE	TRUE	0	0.006	0.2919	0.097
ENSG00000164933	81034	SLC25A32	solute carrier family 25 member 32	8	TRUE	Known mitochondrial	1	TRUE	TRUE	0	0.054	0.503	0.743
ENSG00000171612	84275	SLC25A33	solute carrier family 25 member 33	1	TRUE	Known mitochondrial	0.968939	TRUE	FALSE	0	0.004	0.2876	0.07
ENSG00000162461	284723	SLC25A34	solute carrier family 25 member 34	1	TRUE	Known mitochondrial	0.999999	TRUE	TRUE	0	0	0.0148	0.017
ENSG00000125434	399512	SLC25A35	solute carrier family 25 member 35	17	TRUE	Known mitochondrial	1	TRUE	TRUE	0	0.007	0.0076	0.055
ENSG00000114120	55186	SLC25A36	solute carrier family 25 member 36	3	TRUE	Known mitochondrial	1	TRUE	TRUE	0	0.005	0.051	0.047
ENSG00000147454	51312	SLC25A37	solute carrier family 25 member 37	8	TRUE	Known mitochondrial	0.994369	TRUE	FALSE	0	0	0.3886	0.345
ENSG00000144659	54977	SLC25A38	solute carrier family 25 member 38	3	TRUE	Known mitochondrial	0.968666	TRUE	FALSE	0	0.003	0.0362	0.113
ENSG00000013306	51629	SLC25A39	solute carrier family 25 member 39	17	TRUE	Known mitochondrial	0.983961	TRUE	FALSE	0	0	0.0625	0.041
ENSG00000151729	291	SLC25A4	solute carrier family 25 member 4	4	TRUE	Known mitochondrial	1	TRUE	TRUE	0	0.022	0.2422	0.069
ENSG00000075303	55972	SLC25A40	solute carrier family 25 member 40	7	TRUE	Known mitochondrial	0.999997	TRUE	FALSE	0	0.003	0.0212	0.027
ENSG00000181240	284427	SLC25A41	solute carrier family 25 member 41	19	TRUE	Known mitochondrial	0.90515	TRUE	FALSE	1	0.101	0.383	0.332
ENSG00000181035	284439	SLC25A42	solute carrier family 25 member 42	19	TRUE	Known mitochondrial	1	TRUE	TRUE	0	0.007	0.0694	0.347
ENSG00000077713	203427	SLC25A43	solute carrier family 25 member 43	X	TRUE	Known mitochondrial	0.987605	TRUE	FALSE	0	0.435	0.9235	0.233
ENSG00000160785	9673	SLC25A44	solute carrier family 25 member 44	1	TRUE	Known mitochondrial	0.940088	TRUE	TRUE	0	0.007	0.007	0.031
ENSG00000162241	283130	SLC25A45	solute carrier family 25 member 45	11	TRUE	Known mitochondrial	0.975914	TRUE	FALSE	0	0.011	0.0716	0.056
ENSG00000164209	91137	SLC25A46	solute carrier family 25 member 46	5	TRUE	Known mitochondrial	1	TRUE	TRUE	0	0.008	0.0654	0.166
ENSG00000140107	283600	SLC25A47	solute carrier family 25 member 47	14	TRUE	Predicted mitochondrial	0.949552	TRUE	FALSE	0	0.003	0.0034	0.056
ENSG00000145832	153328	SLC25A48	solute carrier family 25 member 48	5	TRUE	Known mitochondrial	0.874771	TRUE	FALSE	0	0.003	0.0131	0.031
ENSG00000005022	292	SLC25A5	solute carrier family 25 member 5	X	TRUE	Known mitochondrial	1	TRUE	TRUE	0	0.007	0.2049	0.103
ENSG00000122696	92014	SLC25A51	solute carrier family 25 member 51	9	TRUE	Known mitochondrial	0.999999	TRUE	TRUE	0	0	0.028	0.139
ENSG00000141437	147407	SLC25A52	solute carrier family 25 member 52	18	FALSE	Known mitochondrial	0.92567	TRUE	TRUE	0	0.003	0.0318	0.131
ENSG00000269743	401612	SLC25A53	solute carrier family 25 member 53	X	TRUE	Known mitochondrial	0.33154	TRUE	FALSE	0	0.061	0.0094	0.201
ENSG00000169100	293	SLC25A6	solute carrier family 25 member 6	X	TRUE	Known mitochondrial	0.992663	TRUE	TRUE	0	0.005	0.1499	0.093
ENSG00000130304	376497	SLC27A1	solute carrier family 27 member 1	19	FALSE	Predicted mitochondrial	0.814207	TRUE	FALSE	0	0.006	0.9576	0.032
ENSG00000140284	11001	SLC27A2	solute carrier family 27 member 2	15	FALSE	Predicted mitochondrial	0.872674	FALSE	FALSE	0	0.012	0.9869	0.01
ENSG00000143554		SLC27A3	solute carrier family 27 member 3	1	FALSE	Predicted mitochondrial	0.973068	TRUE	FALSE	1	0.039	0.0081	0.573
ENSG00000014824	10463	SLC30A9	solute carrier family 30 member 9	4	TRUE	Known mitochondrial	0.987585	FALSE	FALSE	1	0.978	0.7325	0.942
ENSG00000124786	51000	SLC35B3	solute carrier family 35 member B3	6	FALSE	Predicted mitochondrial	0.847544	FALSE	FALSE	0	0	0.0311	0.072
ENSG00000127526	79939	SLC35E1	solute carrier family 35 member E1	19	FALSE	Predicted mitochondrial	0.890049	FALSE	FALSE	0	0.006	0.8552	0.319
ENSG00000213699	54978	SLC35F6	solute carrier family 35 member F6	2	FALSE	Known mitochondrial	0.571034	TRUE	FALSE	0	0.008	0.156	0.052
ENSG00000137700		SLC37A4	solute carrier family 37 member 4	11	TRUE	Predicted mitochondrial	0.932539	FALSE	TRUE	1	0.1	0.2263	0.68
ENSG00000070214	23446	SLC44A1	solute carrier family 44 member 1	9	FALSE	Known mitochondrial	0.724151	TRUE	TRUE	0	0	0.3326	0.268
ENSG00000137968	204962	SLC44A5	solute carrier family 44 member 5	1	FALSE	Predicted mitochondrial	0.820083	FALSE	FALSE	0	0	0.0015	0.124
ENSG00000100678	6547	SLC8A3	solute carrier family 8 member A3	14	FALSE	Known mitochondrial	0.262206	TRUE	FALSE	0	0.022	0.27	0.045
ENSG00000089060	80024	SLC8B1	solute carrier family 8 member B1	12	FALSE	Known mitochondrial	0.554804	TRUE	FALSE	0	0.345	0.5265	0.571
ENSG00000198689	10479	SLC9A6	solute carrier family 9 member A6	X	FALSE	Known mitochondrial	0.588111	TRUE	FALSE	1	0.876	0.9963	0.665
ENSG00000164038	133308	SLC9B2	solute carrier family 9 member B2	4	FALSE	Known mitochondrial	0.563673	TRUE	FALSE	0	0	0.011	0.091
ENSG00000119705	81892	SLIRP	SRA stem-loop interacting RNA binding protein	14	TRUE	Known mitochondrial	1	TRUE	TRUE	1	0.99	0.9822	0.966
ENSG00000184347	6586	SLIT3	slit guidance ligand 3	5	FALSE	Known mitochondrial	0.233711	TRUE	FALSE	0	0.197	0.905	0.334
ENSG00000163206	4184	SMCP	sperm mitochondria associated cysteine rich protein	1	FALSE	Known mitochondrial	0.985836	TRUE	FALSE	0	0.008	0.0065	0.083
ENSG00000183172		SMDT1	single-pass membrane protein with aspartate rich tail 1	22	TRUE	Known mitochondrial	1	TRUE	TRUE	1	0.55	0.7112	0.866
ENSG00000163866	113444	SMIM12	small integral membrane protein 12	1	FALSE	Predicted mitochondrial	0.999997	FALSE	TRUE	0	0.161	0.2706	0.071
ENSG00000250317	389203	SMIM20	small integral membrane protein 20	4	FALSE	Predicted mitochondrial	0.903199	TRUE	FALSE	0	0.029	0.9435	0.427
ENSG00000168273	440957	SMIM4	small integral membrane protein 4	3	FALSE	Predicted mitochondrial	0.995782	FALSE	TRUE	1	0.842	0.9933	0.759
ENSG00000111850	57150	SMIM8	small integral membrane protein 8	6	FALSE	Known mitochondrial	0.72938	FALSE	FALSE	0	0	0.0025	0.103
ENSG00000198742		SMURF1	SMAD specific E3 ubiquitin protein ligase 1	7	FALSE	Known mitochondrial	0.406036	TRUE	FALSE	1	0.509	0.8387	0.616
ENSG00000135632	10322	SMYD5	SMYD family member 5	2	FALSE	Predicted mitochondrial	0.818744	FALSE	TRUE	0	0.13	0.489	0.428
ENSG00000099940	9342	SNAP29	synaptosome associated protein 29	22	TRUE	Known mitochondrial	0.0143626	FALSE	FALSE	0	0	0.0195	0.051
ENSG00000145335	6622	SNCA	synuclein alpha	4	FALSE	Known mitochondrial	0.245649	TRUE	FALSE	0	0	0.1183	0.056
ENSG00000197157	27044	SND1	staphylococcal nuclease and tudor domain containing 1	7	TRUE	Predicted mitochondrial	0.985957	FALSE	FALSE	0	0.008	0.8223	0.417
ENSG00000101298	9751	SNPH	syntaphilin	20	FALSE	Known mitochondrial	0.853227	TRUE	FALSE	1	0.01	0.4398	0.912
ENSG00000142168	6647	SOD1	superoxide dismutase 1	21	TRUE	Predicted mitochondrial	0.993291	TRUE	FALSE	0	0	0.0101	0.081
ENSG00000112096	6648	SOD2	superoxide dismutase 2	6	TRUE	Known mitochondrial	1	TRUE	FALSE	1	0.996	0.9626	0.762
ENSG00000133104	23111	SPART	spartin	13	FALSE	Known mitochondrial	0.885378	TRUE	FALSE	0	0	0.0175	0.061
ENSG00000163071	132671	SPATA18	spermatogenesis associated 18	4	FALSE	Known mitochondrial	0.98362	TRUE	FALSE	0	0.01	0.2578	0.137
ENSG00000166118	219938	SPATA19	spermatogenesis associated 19	11	TRUE	Known mitochondrial	0.93585	TRUE	FALSE	0	0.008	0.4785	0.079
ENSG00000006282	64847	SPATA20	spermatogenesis associated 20	17	TRUE	Known mitochondrial	0.409952	FALSE	FALSE	1	1	0.9216	0.883
ENSG00000158792	124044	SPATA2L	spermatogenesis associated 2 like	16	FALSE	Predicted mitochondrial	0.830852	FALSE	TRUE	0	0	0.307	0.251
ENSG00000145375	166378	SPATA5	spermatogenesis associated 5	4	FALSE	Known mitochondrial	0.973138	TRUE	FALSE	0	0.009	0.1948	0.807
ENSG00000118363	9789	SPCS2	signal peptidase complex subunit 2	11	FALSE	Predicted mitochondrial	0.988624	FALSE	FALSE	0	0	0.1088	0.456
ENSG00000197912	6687	SPG7	SPG7, paraplegin matrix AAA peptidase subunit	16	TRUE	Known mitochondrial	1	TRUE	FALSE	1	0.741	0.931	0.822
ENSG00000153820	80309	SPHKAP	SPHK1 interactor, AKAP domain containing	2	FALSE	Known mitochondrial	0.308923	TRUE	FALSE	0	0	0.0038	0.078
ENSG00000169682	83985	SPNS1	sphingolipid transporter 1 (putative)	16	FALSE	Known mitochondrial	0.465248	TRUE	FALSE	0	0	0.0035	0.064
ENSG00000116096	6697	SPR	sepiapterin reductase	2	TRUE	Predicted mitochondrial	1	FALSE	FALSE	0	0.012	0.8397	0.467
ENSG00000176422	283377	SPRYD4	SPRY domain containing 4	12	TRUE	Known mitochondrial	1	FALSE	FALSE	1	0.904	0.9889	0.937
ENSG00000162032	90864	SPSB3	splA/ryanodine receptor domain and SOCS box containing 3	16	FALSE	Predicted mitochondrial	0.949877	FALSE	TRUE	1	0.058	0.9668	0.912
ENSG00000100596	9517	SPTLC2	serine palmitoyltransferase long chain base subunit 2	14	TRUE	Predicted mitochondrial	0.98497	FALSE	TRUE	1	0.021	0.6128	0.366
ENSG00000137767	58472	SQOR	sulfide quinone oxidoreductase	15	TRUE	Known mitochondrial	1	TRUE	TRUE	0	0.06	0.2654	0.75
ENSG00000068784	55133	SRBD1	S1 RNA binding domain 1	2	FALSE	Predicted mitochondrial	0.895386	FALSE	TRUE	0	0.004	0.2535	0.317
ENSG00000197122	6714	SRC	SRC proto-oncogene, non-receptor tyrosine kinase	20	FALSE	Known mitochondrial	0.598464	TRUE	FALSE	1	0.008	0.0297	0.331
ENSG00000144867	58477	SRPRB	SRP receptor beta subunit	3	FALSE	Predicted mitochondrial	0.811645	FALSE	FALSE	0	0	0.008	0.19
ENSG00000106028		SSBP1	single stranded DNA binding protein 1	7	TRUE	Known mitochondrial	1	TRUE	TRUE	0	0.966	0.8367	0.829
ENSG00000180879	6748	SSR4	signal sequence receptor subunit 4	X	FALSE	Predicted mitochondrial	0.936366	FALSE	FALSE	0	0	0.3878	0.04
ENSG00000147465	6770	STAR	steroidogenic acute regulatory protein	8	TRUE	Known mitochondrial	0.986535	TRUE	FALSE	0	0.823	0.9905	0.841
ENSG00000133121	90627	STARD13	StAR related lipid transfer domain containing 13	13	FALSE	Predicted mitochondrial	0.895773	TRUE	FALSE	0	0.062	0.3294	0.221
ENSG00000084090	56910	STARD7	StAR related lipid transfer domain containing 7	2	TRUE	Known mitochondrial	0.995949	TRUE	TRUE	0	0.997	0.9987	0.842
ENSG00000168610	6774	STAT3	signal transducer and activator of transcription 3	17	FALSE	Known mitochondrial	0.318876	TRUE	FALSE	0	0.004	0.1495	0.136
ENSG00000165283	30968	STOML2	stomatin like 2	9	TRUE	Known mitochondrial	1	TRUE	FALSE	1	1	0.9904	0.958
ENSG00000136874	55014	STX17	syntaxin 17	9	TRUE	Known mitochondrial	0.608532	TRUE	FALSE	0	0	0.05	0.106
ENSG00000136854	6812	STXBP1	syntaxin binding protein 1	9	FALSE	Predicted mitochondrial	0.801646	TRUE	FALSE	0	0.009	0.0763	0.117
ENSG00000136143	8803	SUCLA2	succinate-CoA ligase ADP-forming beta subunit	13	TRUE	Known mitochondrial	1	TRUE	TRUE	1	0.826	0.9549	0.945
ENSG00000163541	8802	SUCLG1	succinate-CoA ligase alpha subunit	2	TRUE	Known mitochondrial	1	TRUE	TRUE	0	0.421	0.3309	0.409
ENSG00000172340	8801	SUCLG2	succinate-CoA ligase GDP-forming beta subunit	3	TRUE	Known mitochondrial	1	TRUE	TRUE	1	0.964	0.9343	0.908
ENSG00000175600	79783	SUGCT	succinyl-CoA:glutarate-CoA transferase	7	TRUE	Known mitochondrial	0.999986	TRUE	FALSE	1	0.618	0.9767	0.604
ENSG00000139531	6821	SUOX	sulfite oxidase	12	TRUE	Known mitochondrial	1	TRUE	FALSE	1	0.91	0.8689	0.851
ENSG00000156502	6832	SUPV3L1	Suv3 like RNA helicase	10	TRUE	Known mitochondrial	1	TRUE	TRUE	1	0.506	0.9525	0.932
ENSG00000148290		SURF1	SURF1, cytochrome c oxidase assembly factor	9	TRUE	Known mitochondrial	1	TRUE	FALSE	1	0.989	0.9971	0.918
ENSG00000147642	55638	SYBU	syntabulin	8	FALSE	Known mitochondrial	0.659738	FALSE	FALSE	1	0.004	0.0031	0.303
ENSG00000213463	55333	SYNJ2BP	synaptojanin 2 binding protein	14	TRUE	Known mitochondrial	1	TRUE	TRUE	0	0	0.0169	0.071
ENSG00000136463	51204	TACO1	translational activator of cytochrome c oxidase I	17	TRUE	Known mitochondrial	1	TRUE	TRUE	1	0.954	0.9844	0.898
ENSG00000165632	83860	TAF3	TATA-box binding protein associated factor 3	10	FALSE	Predicted mitochondrial	0.960227	FALSE	FALSE	0	0.019	0.7163	0.137
ENSG00000186051	6887	TAL2	TAL bHLH transcription factor 2	9	FALSE	Predicted mitochondrial	0.86729	FALSE	FALSE	1	0.607	0.719	0.643
ENSG00000144559	132001	TAMM41	TAM41 mitochondrial translocator assembly and maintenance homolog	3	TRUE	Known mitochondrial	1	TRUE	FALSE	0	0.01	0.6441	0.275
ENSG00000170921	26115	TANC2	tetratricopeptide repeat, ankyrin repeat and coiled-coil containing 2	17	FALSE	Predicted mitochondrial	0.868841	FALSE	FALSE	0	0.049	0.7682	0.629
ENSG00000183597	128989	TANGO2	transport and golgi organization 2 homolog	22	FALSE	Known mitochondrial	0.945644	FALSE	FALSE	0	0.059	0.7716	0.457
ENSG00000143374	80222	TARS2	threonyl-tRNA synthetase 2, mitochondrial	1	TRUE	Known mitochondrial	1	TRUE	FALSE	1	0.287	0.9551	0.888
ENSG00000198650	6898	TAT	tyrosine aminotransferase	16	FALSE	Predicted mitochondrial	0.989152	TRUE	FALSE	0	0	0.1071	0.108
ENSG00000102125	6901	TAZ	tafazzin	X	FALSE	Known mitochondrial	0.618712	TRUE	FALSE	0	0.003	0.5445	0.022
ENSG00000121749	64786	TBC1D15	TBC1 domain family member 15	12	FALSE	Known mitochondrial	0.413411	FALSE	TRUE	0	0	0.0277	0.077
ENSG00000146350	221322	TBC1D32	TBC1 domain family member 32	6	FALSE	Predicted mitochondrial	0.863969	FALSE	TRUE	0	0.693	0.3527	0.217
ENSG00000109436	23158	TBC1D9	TBC1 domain family member 9	4	FALSE	Predicted mitochondrial	0.801477	FALSE	FALSE	0	0.01	0.0107	0.05
ENSG00000197226		TBC1D9B	TBC1 domain family member 9B	5	FALSE	Predicted mitochondrial	0.858618	FALSE	FALSE	0	0.01	0.0138	0.164
ENSG00000136270	9238	TBRG4	transforming growth factor beta regulator 4	7	TRUE	Known mitochondrial	1	TRUE	TRUE	1	0.925	0.9869	0.905
ENSG00000179152	285343	TCAIM	T cell activation inhibitor, mitochondrial	3	TRUE	Known mitochondrial	0.9961	TRUE	FALSE	1	0.554	0.8356	0.718
ENSG00000139437	84260	TCHP	trichoplein keratin filament binding	12	TRUE	Known mitochondrial	0.596229	TRUE	FALSE	0	0.081	0.7318	0.621
ENSG00000110719	10312	TCIRG1	T cell immune regulator 1, ATPase H+ transporting V0 subunit a3	11	TRUE	Predicted mitochondrial	0.991186	FALSE	TRUE	0	0.149	0.056	0.035
ENSG00000196116	23424	TDRD7	tudor domain containing 7	9	FALSE	Known mitochondrial	0.307057	TRUE	FALSE	0	0.231	0.278	0.139
ENSG00000182134	11022	TDRKH	tudor and KH domain containing	1	TRUE	Known mitochondrial	0.987579	TRUE	FALSE	0	0	0.1356	0.278
ENSG00000099797	9524	TECR	trans-2,3-enoyl-CoA reductase	19	FALSE	Predicted mitochondrial	0.819986	FALSE	FALSE	0	0	0.0593	0.112
ENSG00000172171	79736	TEFM	transcription elongation factor, mitochondrial	17	TRUE	Known mitochondrial	1	TRUE	TRUE	0	0.158	0.924	0.782
ENSG00000164362	7015	TERT	telomerase reverse transcriptase	5	FALSE	Known mitochondrial	0.755383	TRUE	FALSE	1	0.012	0.9245	0.947
ENSG00000164645	219557	TEX47	testis expressed 47	7	FALSE	Predicted mitochondrial	0.878521	FALSE	FALSE	0	0.005	0.0824	0.666
ENSG00000108064	7019	TFAM	transcription factor A, mitochondrial	10	TRUE	Known mitochondrial	1	TRUE	TRUE	1	0.996	0.9226	0.873
ENSG00000029639	51106	TFB1M	transcription factor B1, mitochondrial	6	TRUE	Known mitochondrial	1	TRUE	FALSE	1	0.12	0.8513	0.5
ENSG00000162851	64216	TFB2M	transcription factor B2, mitochondrial	1	TRUE	Known mitochondrial	1	TRUE	TRUE	1	0.729	0.6124	0.895
ENSG00000072274	7037	TFRC	transferrin receptor	3	FALSE	Predicted mitochondrial	0.962385	FALSE	FALSE	0	0.044	0.1943	0.228
ENSG00000041988	90326	THAP3	THAP domain containing 3	1	FALSE	Predicted mitochondrial	0.972778	FALSE	FALSE	1	0.786	0.9797	0.865
ENSG00000159445	117145	THEM4	thioesterase superfamily member 4	1	TRUE	Known mitochondrial	1	TRUE	FALSE	1	0.997	0.9237	0.916
ENSG00000196407	284486	THEM5	thioesterase superfamily member 5	1	FALSE	Known mitochondrial	0.993674	TRUE	FALSE	1	0.943	0.904	0.927
ENSG00000113272	54974	THG1L	tRNA-histidine guanylyltransferase 1 like	5	TRUE	Known mitochondrial	0.999997	TRUE	FALSE	1	0.865	0.8576	0.682
ENSG00000185875	79896	THNSL1	threonine synthase like 1	10	TRUE	Known mitochondrial	1	FALSE	TRUE	0	0.474	0.6153	0.789
ENSG00000134809	26519	TIMM10	translocase of inner mitochondrial membrane 10	11	TRUE	Known mitochondrial	1	TRUE	TRUE	0	0	0.0319	0.074
ENSG00000132286	26515	TIMM10B	translocase of inner mitochondrial membrane 10B	11	TRUE	Known mitochondrial	1	TRUE	FALSE	0	0.016	0.0505	0.622
ENSG00000099800	26517	TIMM13	translocase of inner mitochondrial membrane 13	19	TRUE	Known mitochondrial	1	TRUE	TRUE	0	0	0.0064	0.058
ENSG00000134375	10440	TIMM17A	translocase of inner mitochondrial membrane 17A	1	TRUE	Known mitochondrial	1	TRUE	TRUE	0	0	0.0994	0.024
ENSG00000126768	10245	TIMM17B	translocase of inner mitochondrial membrane 17B	X	TRUE	Known mitochondrial	1	TRUE	TRUE	0	0	0.1111	0.022
ENSG00000075336	29090	TIMM21	translocase of inner mitochondrial membrane 21	18	TRUE	Known mitochondrial	1	TRUE	FALSE	1	0.343	0.9736	0.504
ENSG00000177370		TIMM22	translocase of inner mitochondrial membrane 22	17	TRUE	Known mitochondrial	1	TRUE	FALSE	0	0	0.0165	0.051
ENSG00000265354	100287932	TIMM23	translocase of inner mitochondrial membrane 23	10	TRUE	Known mitochondrial	1	TRUE	TRUE	0	0	0.0008	0.09
ENSG00000204152		TIMM23B	translocase of inner mitochondrial membrane 23 homolog B	10	FALSE	Known mitochondrial	0.937845	TRUE	FALSE	0	0	0.0011	0.09
ENSG00000142444	90580	TIMM29	translocase of inner mitochondrial membrane 29	19	TRUE	Predicted mitochondrial	1	TRUE	TRUE	1	0.939	0.8272	0.921
ENSG00000104980	10469	TIMM44	translocase of inner mitochondrial membrane 44	19	TRUE	Known mitochondrial	1	TRUE	TRUE	1	0.993	0.9502	0.85
ENSG00000105197	92609	TIMM50	translocase of inner mitochondrial membrane 50	19	TRUE	Known mitochondrial	1	TRUE	TRUE	1	1	0.996	0.924
ENSG00000126953	1678	TIMM8A	translocase of inner mitochondrial membrane 8A	X	TRUE	Known mitochondrial	1	TRUE	TRUE	0	0	0.0048	0.119
ENSG00000150779	26521	TIMM8B	translocase of inner mitochondrial membrane 8 homolog B	11	TRUE	Known mitochondrial	1	TRUE	FALSE	0	0	0.0165	0.059
ENSG00000100575	26520	TIMM9	translocase of inner mitochondrial membrane 9	14	TRUE	Known mitochondrial	1	TRUE	TRUE	0	0	0.0394	0.074
ENSG00000113845	51300	TIMMDC1	translocase of inner mitochondrial membrane domain containing 1	3	TRUE	Known mitochondrial	1	TRUE	TRUE	0	0.018	0.9041	0.095
ENSG00000166548	7084	TK2	thymidine kinase 2, mitochondrial	16	TRUE	Known mitochondrial	0.999997	TRUE	FALSE	1	0.949	0.9882	0.877
ENSG00000101337	9777	TM9SF4	transmembrane 9 superfamily member 4	20	FALSE	Predicted mitochondrial	0.963812	FALSE	TRUE	0	0	0.0122	0.014
ENSG00000139644	7009	TMBIM6	transmembrane BAX inhibitor motif containing 6	12	FALSE	Predicted mitochondrial	0.932427	TRUE	FALSE	0	0.003	0.5853	0.245
ENSG00000170348	10972	TMED10	transmembrane p24 trafficking protein 10	14	FALSE	Predicted mitochondrial	0.930374	FALSE	FALSE	1	0	0.0593	0.263
ENSG00000184840	54732	TMED9	transmembrane p24 trafficking protein 9	5	FALSE	Predicted mitochondrial	0.909878	FALSE	FALSE	1	0.224	0.4011	0.261
ENSG00000178307	8834	TMEM11	transmembrane protein 11	17	TRUE	Known mitochondrial	1	TRUE	TRUE	1	0.152	0.3009	0.843
ENSG00000171202	84233	TMEM126A	transmembrane protein 126A	11	TRUE	Known mitochondrial	1	TRUE	FALSE	0	0	0.0045	0.036
ENSG00000171204	55863	TMEM126B	transmembrane protein 126B	11	TRUE	Known mitochondrial	1	TRUE	TRUE	0	0	0.017	0.157
ENSG00000244187	85014	TMEM141	transmembrane protein 141	9	FALSE	Predicted mitochondrial	0.853132	FALSE	TRUE	0	0	0.0803	0.151
ENSG00000161558	55260	TMEM143	transmembrane protein 143	19	TRUE	Predicted mitochondrial	1	TRUE	FALSE	0	0.976	0.8267	0.809
ENSG00000164124	55314	TMEM144	transmembrane protein 144	4	FALSE	Predicted mitochondrial	0.813298	FALSE	TRUE	0	0	0.0169	0.072
ENSG00000111843	51522	TMEM14C	transmembrane protein 14C	6	TRUE	Known mitochondrial	1	TRUE	FALSE	0	0.003	0.0168	0.056
ENSG00000130748	54958	TMEM160	transmembrane protein 160	19	FALSE	Predicted mitochondrial	1	FALSE	FALSE	1	0.522	0.9967	0.929
ENSG00000144120	80775	TMEM177	transmembrane protein 177	2	TRUE	Known mitochondrial	0.999998	TRUE	FALSE	1	0.56	0.5541	0.849
ENSG00000184857	25880	TMEM186	transmembrane protein 186	16	TRUE	Predicted mitochondrial	1	TRUE	FALSE	1	0.857	0.8716	0.832
ENSG00000168569	79064	TMEM223	transmembrane protein 223	11	FALSE	Predicted mitochondrial	0.992672	TRUE	TRUE	1	0.526	0.9736	0.74
ENSG00000215712	729515	TMEM242	transmembrane protein 242	6	FALSE	Predicted mitochondrial	0.818363	FALSE	FALSE	0	0	0.0027	0.136
ENSG00000165152	84302	TMEM246	transmembrane protein 246	9	FALSE	Predicted mitochondrial	0.898951	FALSE	TRUE	1	0.897	0.9752	0.733
ENSG00000205544		TMEM256	transmembrane protein 256	17	FALSE	Predicted mitochondrial	1	FALSE	FALSE	0	0.46	0.7194	0.837
ENSG00000151135	90488	TMEM263	transmembrane protein 263	12	FALSE	Known mitochondrial	0.22937	FALSE	FALSE	0	0	0.0223	0.061
ENSG00000164983	157378	TMEM65	transmembrane protein 65	8	TRUE	Known mitochondrial	1	TRUE	FALSE	1	0.963	0.9949	0.917
ENSG00000159596	51249	TMEM69	transmembrane protein 69	1	FALSE	Predicted mitochondrial	0.990339	FALSE	FALSE	1	0.944	0.931	0.883
ENSG00000175606	54968	TMEM70	transmembrane protein 70	8	TRUE	Known mitochondrial	1	TRUE	TRUE	0	0.031	0.9919	0.573
ENSG00000185973	55217	TMLHE	trimethyllysine hydroxylase, epsilon	X	TRUE	Known mitochondrial	1	TRUE	TRUE	0	0.391	0.6355	0.437
ENSG00000133687	83857	TMTC1	transmembrane and tetratricopeptide repeat containing 1	12	FALSE	Predicted mitochondrial	0.970902	FALSE	FALSE	0	0.009	0.2896	0.644
ENSG00000139324	160418	TMTC3	transmembrane and tetratricopeptide repeat containing 3	12	FALSE	Predicted mitochondrial	0.934224	FALSE	FALSE	0	0.004	0.0144	0.014
ENSG00000139921	81542	TMX1	thioredoxin related transmembrane protein 1	14	FALSE	Known mitochondrial	0.680197	FALSE	FALSE	0	0	0.5575	0.11
ENSG00000213593	51075	TMX2	thioredoxin related transmembrane protein 2	11	FALSE	Predicted mitochondrial	0.958735	FALSE	FALSE	0	0.046	0.9737	0.208
ENSG00000173726	9804	TOMM20	translocase of outer mitochondrial membrane 20	1	TRUE	Known mitochondrial	1	TRUE	TRUE	0	0.008	0.066	0.123
ENSG00000196860	387990	TOMM20L	translocase of outer mitochondrial membrane 20 like	14	FALSE	Known mitochondrial	0.836126	TRUE	FALSE	0	0.494	0.9647	0.581
ENSG00000100216	56993	TOMM22	translocase of outer mitochondrial membrane 22	22	TRUE	Known mitochondrial	1	TRUE	TRUE	0	0	0.005	0.172
ENSG00000025772	10953	TOMM34	translocase of outer mitochondrial membrane 34	20	TRUE	Known mitochondrial	0.577328	TRUE	FALSE	0	0	0.0661	0.119
ENSG00000130204	10452	TOMM40	translocase of outer mitochondrial membrane 40	19	TRUE	Known mitochondrial	1	TRUE	TRUE	0	0	0.0242	0.159
ENSG00000158882	84134	TOMM40L	translocase of outer mitochondrial membrane 40 like	1	TRUE	Known mitochondrial	0.999985	TRUE	FALSE	0	0	0.8374	0.45
ENSG00000175768	401505	TOMM5	translocase of outer mitochondrial membrane 5	9	TRUE	Known mitochondrial	1	TRUE	TRUE	0	0.003	0.002	0.094
ENSG00000214736	100188893	TOMM6	translocase of outer mitochondrial membrane 6	6	FALSE	Known mitochondrial	1	TRUE	TRUE	0	0	0.0138	0.074
ENSG00000196683	54543	TOMM7	translocase of outer mitochondrial membrane 7	7	TRUE	Known mitochondrial	1	TRUE	FALSE	1	0.056	0.0888	0.481
ENSG00000154174	9868	TOMM70	translocase of outer mitochondrial membrane 70	3	TRUE	Known mitochondrial	1	TRUE	TRUE	0	0	0.2425	0.102
ENSG00000184428	116447	TOP1MT	DNA topoisomerase I mitochondrial	8	TRUE	Known mitochondrial	0.986807	TRUE	TRUE	0	0.958	0.9795	0.871
ENSG00000177302		TOP3A	DNA topoisomerase III alpha	17	TRUE	Known mitochondrial	0.83625	FALSE	FALSE	1	0.863	0.8285	0.913
ENSG00000120471	63970	TP53AIP1	tumor protein p53 regulated apoptosis inducing protein 1	11	FALSE	Known mitochondrial	0.786225	TRUE	FALSE	0	0.003	0.159	0.847
ENSG00000111669	7167	TPI1	triosephosphate isomerase 1	12	TRUE	Predicted mitochondrial	0.975584	FALSE	FALSE	0	0	0.0079	0.044
ENSG00000166340	1200	TPP1	tripeptidyl peptidase 1	11	FALSE	Predicted mitochondrial	0.972858	FALSE	FALSE	0	0	0.0117	0.048
ENSG00000170638	80305	TRABD	TraB domain containing	22	FALSE	Known mitochondrial	0.999998	FALSE	TRUE	0	0	0.0044	0.08
ENSG00000175104	7189	TRAF6	TNF receptor associated factor 6	11	FALSE	Known mitochondrial	0.60207	FALSE	TRUE	0	0	0.0086	0.071
ENSG00000126602	10131	TRAP1	TNF receptor associated protein 1	16	TRUE	Known mitochondrial	1	TRUE	TRUE	1	0.936	0.9966	0.905
ENSG00000170855	51499	TRIAP1	TP53 regulated inhibitor of apoptosis 1	12	TRUE	Known mitochondrial	0.999989	TRUE	TRUE	0	0.032	0.2835	0.068
ENSG00000155890	287015	TRIM42	tripartite motif containing 42	3	FALSE	Predicted mitochondrial	0.88284	FALSE	FALSE	0	0.032	0.258	0.02
ENSG00000043514	54802	TRIT1	tRNA isopentenyltransferase 1	1	TRUE	Known mitochondrial	0.992203	TRUE	FALSE	1	0.106	0.9342	0.709
ENSG00000174173	54931	TRMT10C	tRNA methyltransferase 10C, mitochondrial RNase P subunit	3	TRUE	Known mitochondrial	1	TRUE	TRUE	1	0.577	0.9908	0.948
ENSG00000066651	60487	TRMT11	tRNA methyltransferase 11 homolog	6	TRUE	Known mitochondrial	0.700625	FALSE	FALSE	0	0.063	0.1848	0.081
ENSG00000188917	79979	TRMT2B	tRNA methyltransferase 2 homolog B	X	TRUE	Known mitochondrial	0.993737	FALSE	FALSE	1	0.848	0.8391	0.737
ENSG00000126814	57570	TRMT5	tRNA methyltransferase 5	14	FALSE	Known mitochondrial	0.987591	TRUE	FALSE	0	0.065	0.6802	0.57
ENSG00000171103	55006	TRMT61B	tRNA methyltransferase 61B	2	TRUE	Known mitochondrial	0.980472	TRUE	FALSE	0	0.203	0.7024	0.316
ENSG00000100416	55687	TRMU	tRNA 5-methylaminomethyl-2-thiouridylate methyltransferase	22	TRUE	Known mitochondrial	1	TRUE	TRUE	0	0.678	0.5353	0.438
ENSG00000072756	51095	TRNT1	tRNA nucleotidyl transferase 1	3	TRUE	Known mitochondrial	1	TRUE	TRUE	1	0.523	0.9988	0.884
ENSG00000100991	26133	TRPC4AP	transient receptor potential cation channel subfamily C member 4 associated protein	20	FALSE	Predicted mitochondrial	0.820107	FALSE	FALSE	0	0.255	0.9417	0.537
ENSG00000167112	26995	TRUB2	TruB pseudouridine synthase family member 2	9	TRUE	Known mitochondrial	0.983419	TRUE	FALSE	0	0.05	0.1636	0.59
ENSG00000123297	10102	TSFM	Ts translation elongation factor, mitochondrial	12	TRUE	Known mitochondrial	1	TRUE	TRUE	1	0.968	0.9908	0.944
ENSG00000100300	706	TSPO	translocator protein	22	TRUE	Known mitochondrial	0.999992	TRUE	TRUE	0	0.02	0.3359	0.156
ENSG00000005379	9256	TSPOAP1	TSPO associated protein 1	17	FALSE	Known mitochondrial	0.999998	TRUE	FALSE	0	0	0.0814	0.079
ENSG00000128311	7263	TST	thiosulfate sulfurtransferase	22	TRUE	Known mitochondrial	1	TRUE	TRUE	1	0.659	0.8182	0.392
ENSG00000215845	100131187	TSTD1	thiosulfate sulfurtransferase like domain containing 1	1	TRUE	Predicted mitochondrial	0.817497	FALSE	FALSE	0	0.027	0.1941	0.574
ENSG00000011295	54902	TTC19	tetratricopeptide repeat domain 19	17	TRUE	Known mitochondrial	1	TRUE	TRUE	1	0.996	0.9782	0.933
ENSG00000187862	164118	TTC24	tetratricopeptide repeat domain 24	1	FALSE	Predicted mitochondrial	0.808903	FALSE	FALSE	0	0	0.0578	0.133
ENSG00000183891	130502	TTC32	tetratricopeptide repeat domain 32	2	FALSE	Predicted mitochondrial	0.893413	FALSE	TRUE	0	0	0.0182	0.108
ENSG00000167552	7846	TUBA1A	tubulin alpha 1a	12	FALSE	Predicted mitochondrial	0.828343	FALSE	FALSE	0	0.007	0.0509	0.076
ENSG00000196230		TUBB	tubulin beta class I	6	FALSE	Predicted mitochondrial	0.985616	FALSE	FALSE	0	0	0.0288	0.103
ENSG00000258947	10381	TUBB3	tubulin beta 3 class III	16	FALSE	Known mitochondrial	0.115928	FALSE	FALSE	0	0	0.0427	0.088
ENSG00000178952	7284	TUFM	Tu translation elongation factor, mitochondrial	16	TRUE	Known mitochondrial	1	TRUE	TRUE	1	0.996	0.972	0.777
ENSG00000114383	11334	TUSC2	tumor suppressor candidate 2	3	FALSE	Predicted mitochondrial	0.882763	TRUE	FALSE	0	0.031	0.1099	0.708
ENSG00000104723	7991	TUSC3	tumor suppressor candidate 3	8	FALSE	Predicted mitochondrial	0.949219	TRUE	FALSE	1	0.253	0.9601	0.352
ENSG00000107815	56652	TWNK	twinkle mtDNA helicase	10	TRUE	Known mitochondrial	0.999999	TRUE	FALSE	1	0.367	0.9565	0.828
ENSG00000100348	25828	TXN2	thioredoxin 2	22	TRUE	Known mitochondrial	1	TRUE	TRUE	1	0.996	0.9948	0.921
ENSG00000117862	51060	TXNDC12	thioredoxin domain containing 12	1	TRUE	Known mitochondrial	0.829109	FALSE	FALSE	0	0.003	0.0135	0.065
ENSG00000184470	10587	TXNRD2	thioredoxin reductase 2	22	TRUE	Known mitochondrial	1	TRUE	TRUE	1	0.975	0.9773	0.907
ENSG00000025708	1890	TYMP	thymidine phosphorylase	22	FALSE	Predicted mitochondrial	0.88475	FALSE	FALSE	0	0	0.0035	0.147
ENSG00000176890	7298	TYMS	thymidylate synthetase	18	FALSE	Known mitochondrial	0.543388	TRUE	FALSE	0	0	0.3056	0.276
ENSG00000130985	7317	UBA1	ubiquitin like modifier activating enzyme 1	X	FALSE	Known mitochondrial	0.971291	TRUE	FALSE	0	0	0.054	0.478
ENSG00000186591	7328	UBE2H	ubiquitin conjugating enzyme E2 H	7	FALSE	Predicted mitochondrial	0.908941	FALSE	TRUE	0	0	0.5119	0.173
ENSG00000177889	7334	UBE2N	ubiquitin conjugating enzyme E2 N	12	FALSE	Predicted mitochondrial	0.925532	FALSE	FALSE	0	0.143	0.457	0.378
ENSG00000151148	89910	UBE3B	ubiquitin protein ligase E3B	12	FALSE	Known mitochondrial	0.909108	FALSE	TRUE	0	0.063	0.2128	0.813
ENSG00000120942	29914	UBIAD1	UbiA prenyltransferase domain containing 1	1	FALSE	Known mitochondrial	0.271502	TRUE	FALSE	0	0	0.1419	0.08
ENSG00000186150	164153	UBL4B	ubiquitin like 4B	1	FALSE	Predicted mitochondrial	0.950763	FALSE	FALSE	0	0.32	0.862	0.683
ENSG00000109424	7350	UCP1	uncoupling protein 1	4	TRUE	Known mitochondrial	0.99386	TRUE	FALSE	0	0	0.0363	0.029
ENSG00000175567	7351	UCP2	uncoupling protein 2	11	TRUE	Known mitochondrial	0.999997	TRUE	TRUE	0	0	0.0473	0.042
ENSG00000175564	7352	UCP3	uncoupling protein 3	11	TRUE	Known mitochondrial	0.996866	TRUE	FALSE	0	0	0.0308	0.032
ENSG00000065060	54887	UHRF1BP1	UHRF1 binding protein 1	6	FALSE	Predicted mitochondrial	0.865823	FALSE	FALSE	0	0.08	0.7497	0.298
ENSG00000111647	23074	UHRF1BP1L	UHRF1 binding protein 1 like	12	FALSE	Predicted mitochondrial	0.90814	FALSE	FALSE	0	0.027	0.5333	0.256
ENSG00000076248	7374	UNG	uracil DNA glycosylase	12	TRUE	Known mitochondrial	0.925399	TRUE	FALSE	0	0.103	0.5913	0.731
ENSG00000101019	55245	UQCC1	ubiquinol-cytochrome c reductase complex assembly factor 1	20	TRUE	Known mitochondrial	1	TRUE	FALSE	1	0.831	0.9685	0.785
ENSG00000137288	84300	UQCC2	ubiquinol-cytochrome c reductase complex assembly factor 2	6	TRUE	Known mitochondrial	1	TRUE	TRUE	0	0.013	0.2523	0.423
ENSG00000204922	790955	UQCC3	ubiquinol-cytochrome c reductase complex assembly factor 3	11	FALSE	Known mitochondrial	1	TRUE	TRUE	0	0.014	0.0646	0.03
ENSG00000184076	29796	UQCR10	ubiquinol-cytochrome c reductase, complex III subunit X	22	TRUE	Known mitochondrial	1	TRUE	FALSE	1	0.374	0.7653	0.28
ENSG00000127540	10975	UQCR11	ubiquinol-cytochrome c reductase, complex III subunit XI	19	TRUE	Known mitochondrial	1	TRUE	FALSE	1	0.212	0.2949	0.338
ENSG00000156467	7381	UQCRB	ubiquinol-cytochrome c reductase binding protein	8	TRUE	Known mitochondrial	1	TRUE	FALSE	0	0.052	0.7558	0.284
ENSG00000010256	7384	UQCRC1	ubiquinol-cytochrome c reductase core protein 1	3	TRUE	Known mitochondrial	1	TRUE	TRUE	1	0.996	0.9937	0.951
ENSG00000140740		UQCRC2	ubiquinol-cytochrome c reductase core protein 2	16	TRUE	Known mitochondrial	1	TRUE	TRUE	1	0.996	0.8094	0.83
ENSG00000169021	7386	UQCRFS1	ubiquinol-cytochrome c reductase, Rieske iron-sulfur polypeptide 1	19	TRUE	Known mitochondrial	1	TRUE	TRUE	1	0.996	0.8377	0.863
ENSG00000173660	7388	UQCRH	ubiquinol-cytochrome c reductase hinge protein	1	TRUE	Known mitochondrial	1	TRUE	FALSE	0	0.223	0.002	0.058
ENSG00000164405	27089	UQCRQ	ubiquinol-cytochrome c reductase complex III subunit VII	5	TRUE	Known mitochondrial	1	TRUE	TRUE	0	0.249	0.8035	0.836
ENSG00000135093	84749	USP30	ubiquitin specific peptidase 30	12	FALSE	Known mitochondrial	1	TRUE	FALSE	1	0.987	0.73	0.868
ENSG00000115464	9736	USP34	ubiquitin specific peptidase 34	2	FALSE	Predicted mitochondrial	0.829579	FALSE	FALSE	0	0	0.0091	0.061
ENSG00000106346	84132	USP42	ubiquitin specific peptidase 42	7	FALSE	Predicted mitochondrial	0.93783	FALSE	FALSE	0	0	0.0698	0.058
ENSG00000166348	159195	USP54	ubiquitin specific peptidase 54	10	FALSE	Predicted mitochondrial	0.977858	FALSE	TRUE	1	0.748	0.663	0.799
ENSG00000114374	8287	USP9Y	ubiquitin specific peptidase 9, Y-linked	Y	FALSE	Predicted mitochondrial	0.8115	FALSE	FALSE	0	0	0.0022	0.202
ENSG00000139190	6843	VAMP1	vesicle associated membrane protein 1	12	FALSE	Known mitochondrial	0.845169	TRUE	FALSE	0	0	0.0004	0.166
ENSG00000124164	9217	VAPB	VAMP associated protein B and C	20	FALSE	Predicted mitochondrial	0.818098	FALSE	FALSE	0	0	0.0004	0.073
ENSG00000204394		VARS	valyl-tRNA synthetase	6	FALSE	Predicted mitochondrial	0.999999	FALSE	FALSE	0	0	0.0261	0.055
ENSG00000137411		VARS2	valyl-tRNA synthetase 2, mitochondrial	6	TRUE	Known mitochondrial	1	TRUE	TRUE	1	0.387	0.823	0.879
ENSG00000108828	10493	VAT1	vesicle amine transport 1	17	FALSE	Predicted mitochondrial	0.982846	TRUE	FALSE	0	0	0.0658	0.053
ENSG00000213585	7416	VDAC1	voltage dependent anion channel 1	5	FALSE	Known mitochondrial	1	TRUE	FALSE	0	0	0.3892	0.139
ENSG00000165637	7417	VDAC2	voltage dependent anion channel 2	10	TRUE	Known mitochondrial	1	TRUE	TRUE	0	0.007	0.1577	0.207
ENSG00000078668	7419	VDAC3	voltage dependent anion channel 3	8	TRUE	Known mitochondrial	1	TRUE	TRUE	0	0	0.4923	0.112
ENSG00000026025	7431	VIM	vimentin	10	FALSE	Predicted mitochondrial	0.994312	FALSE	FALSE	1	0.737	0.9878	0.749
ENSG00000197969	23230	VPS13A	vacuolar protein sorting 13 homolog A	9	FALSE	Known mitochondrial	0.985077	FALSE	FALSE	0	0	0.4347	0.057
ENSG00000048707	55187	VPS13D	vacuolar protein sorting 13 homolog D	1	FALSE	Known mitochondrial	0.781021	FALSE	FALSE	0	0	0.0172	0.05
ENSG00000028116	7444	VRK2	vaccinia related kinase 2	2	FALSE	Known mitochondrial	0.235648	TRUE	FALSE	0	0	0.0007	0.117
ENSG00000102763	23078	VWA8	von Willebrand factor A domain containing 8	13	TRUE	Known mitochondrial	1	TRUE	FALSE	1	0.967	0.9697	0.854
ENSG00000116874	10352	WARS2	tryptophanyl tRNA synthetase 2, mitochondrial	1	TRUE	Known mitochondrial	1	TRUE	TRUE	1	0.86	0.7353	0.887
ENSG00000112290	8936	WASF1	WAS protein family member 1	6	FALSE	Known mitochondrial	0.436721	TRUE	FALSE	0	0.07	0.7019	0.349
ENSG00000148225	114987	WDR31	WD repeat domain 31	9	FALSE	Predicted mitochondrial	0.808847	FALSE	FALSE	1	0.433	0.736	0.793
ENSG00000167716		WDR81	WD repeat domain 81	17	TRUE	Known mitochondrial	0.955313	TRUE	FALSE	0	0.009	0.0039	0.525
ENSG00000109046	26118	WSB1	WD repeat and SOCS box containing 1	17	FALSE	Predicted mitochondrial	0.853024	FALSE	TRUE	0	0	0.2594	0.193
ENSG00000179314	23302	WSCD1	WSC domain containing 1	17	FALSE	Predicted mitochondrial	0.813711	FALSE	FALSE	1	0.189	0.9683	0.562
ENSG00000075035	9671	WSCD2	WSC domain containing 2	12	FALSE	Predicted mitochondrial	0.893262	FALSE	FALSE	1	0.663	0.9897	0.681
ENSG00000132530	54739	XAF1	XIAP associated factor 1	17	FALSE	Predicted mitochondrial	0.822391	TRUE	TRUE	0	0.018	0.1221	0.156
ENSG00000196236	63929	XPNPEP3	X-prolyl aminopeptidase 3	22	TRUE	Known mitochondrial	1	TRUE	FALSE	0	0.876	0.9561	0.462
ENSG00000126215	7517	XRCC3	X-ray repair cross complementing 3	14	FALSE	Known mitochondrial	0.506497	TRUE	FALSE	0	0.004	0.0246	0.06
ENSG00000139131	51067	YARS2	tyrosyl-tRNA synthetase 2	12	TRUE	Known mitochondrial	1	TRUE	TRUE	1	0.721	0.974	0.817
ENSG00000182362	54059	YBEY	ybeY metallopeptidase (putative)	21	TRUE	Known mitochondrial	0.986123	FALSE	FALSE	1	0.701	0.9845	0.862
ENSG00000167645	90522	YIF1B	Yip1 interacting factor homolog B, membrane trafficking protein	19	FALSE	Predicted mitochondrial	0.834465	FALSE	FALSE	1	0.071	0.5663	0.78
ENSG00000250067	374887	YJEFN3	YjeF N-terminal domain containing 3	19	FALSE	Predicted mitochondrial	0.825764	TRUE	TRUE	0	0	0.0112	0.1
ENSG00000136758	10730	YME1L1	YME1 like 1 ATPase	10	TRUE	Known mitochondrial	1	TRUE	TRUE	0	0.055	0.3139	0.445
ENSG00000196449	79693	YRDC	yrdC N6-threonylcarbamoyltransferase domain containing	1	FALSE	Known mitochondrial	0.999999	TRUE	TRUE	1	0.303	0.9826	0.898
ENSG00000108953		YWHAE	tyrosine 3-monooxygenase/tryptophan 5-monooxygenase activation protein epsilon	17	FALSE	Predicted mitochondrial	0.929957	TRUE	FALSE	0	0	0.0099	0.088
ENSG00000128245	7533	YWHAH	tyrosine 3-monooxygenase/tryptophan 5-monooxygenase activation protein eta	22	FALSE	Predicted mitochondrial	0.870473	TRUE	FALSE	0	0.01	0.0321	0.124
ENSG00000134308	10971	YWHAQ	tyrosine 3-monooxygenase/tryptophan 5-monooxygenase activation protein theta	2	FALSE	Predicted mitochondrial	0.966381	TRUE	FALSE	0	0	0.0925	0.066
ENSG00000164924	7534	YWHAZ	tyrosine 3-monooxygenase/tryptophan 5-monooxygenase activation protein zeta	8	FALSE	Predicted mitochondrial	0.999997	TRUE	FALSE	0	0.004	0.0672	0.073
ENSG00000180011	284273	ZADH2	zinc binding alcohol dehydrogenase domain containing 2	18	TRUE	Predicted mitochondrial	1	FALSE	FALSE	0	0.206	0.6488	0.656
ENSG00000221886	63920	ZBED8	zinc finger BED-type containing 8	5	FALSE	Predicted mitochondrial	0.956369	FALSE	FALSE	0	0.003	0.8241	0.113
ENSG00000099904	29801	ZDHHC8	zinc finger DHHC-type containing 8	22	FALSE	Known mitochondrial	0.741718	TRUE	FALSE	0	0.012	0.8919	0.225
ENSG00000074755	23140	ZZEF1	zinc finger ZZ-type and EF-hand domain containing 1	17	FALSE	Predicted mitochondrial	0.841716	FALSE	TRUE	0	0	0.0023	0.058
