# Supplementary material for: A novel signature model based on mitochondrial-related genes for predicting survival of colon adenocarcinoma
Source: BMC Med Inform Decis Mak. 2022 Oct 22;22:277. doi: 10.1186/s12911-022-02020-3 (PMC9587559; doi:10.1186/s12911-022-02020-3)
Supplement: Supplementary file 2 — Additional file 2. Raw data. (ZIP 320499 kb) [file 12911_2022_2020_MOESM2_ESM.zip › Raw data/10. COX Analysis/TCGA_riskScore_and_clinical.txt]

id	futime	fustat	age	gender	stage	T	M	N	riskScore
TCGA-AA-A00K	549	0	79	1	2	3	0	0	1.08844225847929
TCGA-AA-3662	184	0	80	0	4	4	1	2	1.10222825495172
TCGA-AA-3982	822	0	75	1	3	3	0	1	0.239692280812931
TCGA-AA-A01X	791	0	80	0	3	2	0	1	1.419411476418
TCGA-AA-3870	912	0	71	0	4	3	1	2	0.945817029016053
TCGA-AA-A00J	549	0	80	1	3	4	0	1	1.2229960099511
TCGA-AA-A01I	943	0	76	1	1	2	0	0	0.458070007013761
TCGA-D5-6530	621	0	53	1	1	2	0	0	0.662717981874642
TCGA-AA-3986	580	0	73	1	1	2	0	0	0.538965861489457
TCGA-AD-6889	2056	0	76	1	2	3	0	0	3.68856833296155
TCGA-CM-4751	607	0	62	1	3	3	0	1	1.23611168854209
TCGA-AA-A00U	518	0	50	1	3	3	0	1	0.845853338348713
TCGA-CK-4950	1227	0	68	0	3	3	0	1	0.597964112156768
TCGA-5M-AAT6	290	1	40	0	4	4	1	2	1.26832878266867
TCGA-F4-6806	481	0	59	0	1	2	0	0	1.12069138580992
TCGA-AA-3666	61	1	68	1	3	3	0	1	0.376777813805052
TCGA-F4-6855	1077	0	70	0	2	3	0	0	1.97497271916714
TCGA-AA-3554	546	0	62	0	2	3	0	0	0.823114882429517
TCGA-AY-6386	360	0	66	0	3	3	0	1	0.576196905848194
TCGA-AA-3966	61	0	89	0	2	3	0	0	1.35424781879615
TCGA-AA-3534	882	0	78	0	2	3	0	0	2.06350176154873
TCGA-AA-3866	518	0	78	0	1	2	0	0	0.819295420561194
TCGA-AA-3561	424	0	72	1	2	3	0	0	0.334013337500136
TCGA-AA-3510	1946	0	70	1	2	3	0	0	0.836432845960206
TCGA-CM-6171	182	0	77	0	1	2	0	0	3.07598659417247
TCGA-AY-A54L	525	0	74	0	1	2	0	0	1.41447235305823
TCGA-AA-A02R	670	1	84	0	2	3	0	0	3.18846669664134
TCGA-G4-6310	1372	0	69	1	3	3	0	1	1.24330382481585
TCGA-AA-3548	1034	0	71	0	3	3	0	2	0.854153770936391
TCGA-AA-3489	214	1	75	1	2	3	0	0	2.32145074850178
TCGA-DM-A1DA	228	1	71	0	3	3	0	2	1.38893948685182
TCGA-DM-A1D6	570	1	88	1	2	3	0	0	1.09410995472258
TCGA-AA-A004	424	0	76	1	2	3	0	0	1.10661761115502
TCGA-AA-3673	1522	0	53	0	2	3	0	0	0.505954726483099
TCGA-A6-A566	758	1	55	0	3	4	0	1	2.47314545985909
TCGA-AA-3970	1096	0	65	1	2	3	0	0	0.721044768808385
TCGA-AA-3862	914	0	82	1	2	3	0	0	0.142064806631238
TCGA-AU-6004	824	0	69	0	1	2	0	0	0.764535660692287
TCGA-AA-A01S	31	0	47	0	3	3	0	1	0.939226075183336
TCGA-AA-3973	397	0	69	1	4	4	1	1	1.39214798265733
TCGA-CM-5868	426	0	59	0	4	4	1	1	0.426601063252522
TCGA-AZ-4684	1977	0	49	1	4	3	1	2	0.829971753193865
TCGA-CA-5255	93	0	45	1	2	3	0	0	2.63064215308138
TCGA-AA-3976	791	0	70	1	3	2	0	1	0.609227678403584
TCGA-AA-3544	426	0	68	1	1	2	0	0	0.423688479506367
TCGA-DM-A1HA	2600	0	82	1	3	3	0	2	2.38793892424881
TCGA-F4-6703	1091	0	64	1	2	3	0	0	2.11533333751752
TCGA-DM-A1D0	3974	0	79	0	2	3	0	0	0.322451887333681
TCGA-D5-6931	365	0	77	1	3	4	0	2	0.774120894605844
TCGA-G4-6626	1	1	90	1	2	3	0	0	1.79939785249363
TCGA-AA-3815	1005	0	65	0	2	3	0	0	0.612187431240045
TCGA-AA-3538	791	0	54	0	1	2	0	0	0.729667067992571
TCGA-A6-5656	462	0	74	1	1	2	0	0	1.2747548623725
TCGA-AA-3524	1096	0	85	1	2	3	0	0	1.78639254413713
TCGA-AA-3516	396	1	74	0	3	3	0	2	1.32684495978144
TCGA-AZ-4315	1776	0	61	1	2	3	0	0	0.183093858600896
TCGA-AA-3811	306	1	84	0	3	3	0	2	1.83487472454724
TCGA-AA-3972	1551	0	72	1	4	3	1	1	0.374621504908647
TCGA-AA-3860	945	0	53	0	3	3	0	1	0.575898438030911
TCGA-AA-A02O	28	0	82	1	2	3	0	0	1.22780704498646
TCGA-G4-6294	858	1	75	1	4	3	1	1	0.503035180852084
TCGA-CM-5864	61	0	60	1	1	2	0	0	0.514531303682416
TCGA-A6-4105	442	1	79	1	2	3	0	0	1.63783744621465
TCGA-AD-6888	472	1	73	1	3	3	0	1	0.996759713657093
TCGA-AA-A02W	1247	0	73	0	1	2	0	0	1.83673126718262
TCGA-AA-3672	0	0	90	0	3	3	0	1	3.35059446066183
TCGA-AA-3715	579	1	77	1	2	3	0	0	6.12165634911797
TCGA-G4-6297	2506	0	55	0	4	3	1	2	1.20203488106959
TCGA-CA-6716	371	0	65	1	2	3	0	0	2.94108608343167
TCGA-AA-3660	2375	0	51	0	2	3	0	0	0.793698214480728
TCGA-AA-3980	242	0	89	0	1	2	0	0	0.287138981555884
TCGA-AA-3549	639	0	69	1	1	2	0	0	1.09741159424339
TCGA-AA-3872	0	0	45	1	4	4	1	2	2.29884509858865
TCGA-AA-3529	0	1	78	0	3	3	0	2	0.415869318765767
TCGA-CM-6165	212	0	74	1	2	3	0	0	0.360840934633438
TCGA-D5-6532	555	0	61	1	2	3	0	0	0.960196726716486
TCGA-AA-3680	335	1	67	0	4	4	1	2	0.529672483292989
TCGA-AA-3663	212	0	42	1	2	3	0	0	1.79715967866983
TCGA-D5-6540	491	0	66	1	1	2	0	0	1.81894878648156
TCGA-CM-6675	153	0	35	1	4	3	1	2	2.57936581419144
TCGA-G4-6588	796	0	58	0	2	3	0	0	0.903222276650611
TCGA-G4-6299	2268	0	69	1	3	3	0	2	2.58699099596088
TCGA-AZ-5407	1868	0	51	0	1	1	0	0	0.156627778200509
TCGA-CK-4952	475	0	48	0	3	4	0	2	1.19204903050945
TCGA-CM-6161	212	0	36	0	1	2	0	0	0.459350244175901
TCGA-F4-6460	407	0	51	0	3	3	0	1	5.27087490033915
TCGA-DM-A285	179	1	71	0	4	3	1	2	3.08167872466034
TCGA-AA-3488	153	1	58	1	4	3	1	2	3.80258611274919
TCGA-AA-A01Z	1126	0	68	1	2	3	0	0	1.20930296573471
TCGA-AZ-4308	2048	0	47	0	3	3	0	1	0.239127530680435
TCGA-AA-A02E	90	1	82	0	4	3	1	1	4.62693826097709
TCGA-D5-6536	543	0	73	1	2	3	0	0	3.11488910789025
TCGA-AA-3527	0	0	90	0	2	3	0	0	0.815243796945079
TCGA-F4-6463	415	0	51	1	2	3	0	0	1.6197281043758
TCGA-AA-A029	1581	0	67	1	2	3	0	0	0.980179037046848
TCGA-A6-6137	348	0	55	1	3	3	0	1	0.767821007836222
TCGA-AA-3560	608	0	72	0	3	3	0	2	1.05675514859502
TCGA-AA-3511	212	0	64	1	2	4	0	0	0.592744610411662
TCGA-G4-6625	2792	0	77	0	2	3	0	0	0.494903052003809
TCGA-D5-6923	378	0	57	1	1	2	0	0	0.695139300133414
TCGA-D5-6932	346	0	69	1	2	3	0	0	1.59310487313541
TCGA-AA-3675	1431	0	84	1	2	3	0	0	0.560908476976423
TCGA-CM-6170	242	0	73	0	1	2	0	0	1.52339622264481
TCGA-D5-6920	377	0	77	0	2	3	0	0	0.38374214313448
TCGA-AA-3975	1036	0	80	1	1	2	0	0	0.923105519087125
TCGA-AA-3949	791	0	87	0	3	3	0	1	1.00140240626366
TCGA-AA-3693	0	0	77	0	4	4	1	1	0.489828592724864
TCGA-CA-5797	100	0	56	1	2	3	0	0	1.25905246163709
TCGA-AA-3812	1066	0	82	0	2	3	0	0	1.18643767788783
TCGA-G4-6315	1117	0	66	1	4	3	1	1	0.744511982252806
TCGA-A6-2678	437	0	43	0	3	3	0	1	0.585952110756842
TCGA-CK-6748	61	0	45	0	4	3	1	1	2.92896798685594
TCGA-AZ-4614	172	1	71	0	4	4	1	1	0.98480024443486
TCGA-AA-3971	489	0	58	1	3	3	0	1	1.27442213233105
TCGA-AA-3844	454	0	78	0	3	3	0	2	0.477455585889817
TCGA-D5-5538	373	0	60	0	3	3	0	1	3.02735391530799
TCGA-AA-A01P	1158	1	80	0	3	3	0	1	0.529961372714616
TCGA-AA-A02K	426	1	50	1	4	4	1	2	2.05729860204785
TCGA-CM-6680	91	0	78	0	3	3	0	2	1.47168061019413
TCGA-CM-4746	699	0	61	1	1	2	0	0	0.230175805808168
TCGA-AA-3947	1004	0	60	0	2	4	0	0	0.475024200416931
TCGA-AA-A02J	153	1	70	0	4	3	1	0	1.80923506876355
TCGA-CM-6166	424	0	48	0	1	2	0	0	1.31528623559248
TCGA-AA-3858	945	0	67	1	1	2	0	0	0.856816113165908
TCGA-AZ-6608	59	1	55	0	3	2	0	1	0.78917459191084
TCGA-AA-A024	1188	1	81	1	2	3	0	0	1.63740162239725
TCGA-AA-A01F	974	0	72	1	3	3	0	1	1.15289236471176
TCGA-DM-A28F	1094	1	73	1	3	3	0	1	2.37028434200185
TCGA-AA-A01D	334	1	47	0	3	3	0	2	0.792646047463249
TCGA-D5-6531	540	0	75	1	2	3	0	0	4.54078863984163
TCGA-CA-6715	383	0	63	1	3	3	0	1	1.12135338334611
TCGA-A6-2684	387	0	75	0	1	2	0	0	1.18598428114171
TCGA-DM-A282	4233	0	60	0	2	3	0	0	0.533502252449197
TCGA-CM-5348	393	0	72	1	3	3	0	1	4.42590888372911
TCGA-AA-3875	549	0	78	0	1	1	0	0	0.658185035874256
TCGA-A6-6649	328	0	66	1	3	3	0	1	1.20396400329568
TCGA-CM-4750	244	0	34	0	3	1	0	1	1.08145457714834
TCGA-CK-4951	2134	1	79	0	2	3	0	0	0.731932717954466
TCGA-CM-6162	212	0	48	0	3	3	0	1	1.73022882288893
TCGA-AA-3712	0	0	65	1	3	3	0	2	1.73298484584239
TCGA-DM-A28A	805	1	78	1	3	3	0	2	2.88476638449603
TCGA-CM-6676	153	0	82	1	1	2	0	0	0.903228538408347
TCGA-AA-A00R	30	0	64	0	1	2	0	0	0.526512735074488
TCGA-AA-A00O	822	0	83	0	3	3	0	2	1.87647651079178
TCGA-NH-A6GC	389	0	66	0	4	4	1	1	5.49325131771711
TCGA-AA-3837	1186	0	67	1	2	3	0	0	0.979640863352599
TCGA-F4-6569	409	0	60	1	1	2	0	0	0.834460261824346
TCGA-AA-A00W	456	0	80	1	1	1	0	0	0.780505178215065
TCGA-F4-6459	262	1	61	0	3	3	0	2	10.2127083404051
TCGA-4N-A93T	146	0	67	1	3	4	0	1	2.63382828825172
TCGA-A6-2677	541	0	68	0	3	3	0	2	0.533770707103227
TCGA-AA-3854	1096	0	71	0	1	2	0	0	1.07898980548572
TCGA-D5-6541	474	0	49	1	2	3	0	0	0.913586634848925
TCGA-A6-6654	399	0	65	0	3	3	0	1	1.88213661496903
TCGA-AA-3681	182	0	77	0	3	3	0	1	1.27371635266206
TCGA-DM-A280	236	1	70	0	2	3	0	0	1.20555333008993
TCGA-AA-A010	1064	0	46	0	2	4	0	0	1.33811727813105
TCGA-CM-4752	123	0	58	1	2	3	0	0	0.448953376374911
TCGA-AA-A01Q	31	0	48	0	2	3	0	0	0.658776135227329
TCGA-F4-6856	591	0	45	1	1	2	0	0	2.06683874938251
TCGA-AA-3713	579	0	68	1	4	3	1	0	1.65433450760776
TCGA-F4-6461	338	1	41	0	3	4	0	2	2.79907187601665
TCGA-AA-3685	1127	0	69	1	2	3	0	0	0.220623412967986
TCGA-G4-6304	1631	0	66	0	2	4	0	0	0.873248942250293
TCGA-AA-3710	821	0	80	0	2	3	0	0	0.26093557001017
TCGA-CM-6163	427	0	74	1	1	1	0	0	0.658272159502557
TCGA-T9-A92H	362	0	82	1	2	3	0	0	0.376854940202264
TCGA-F4-6805	496	0	58	0	2	3	0	0	0.689112336575717
TCGA-A6-6138	280	0	61	1	1	2	0	0	0.954088646469745
TCGA-3L-AA1B	349	0	61	0	1	2	0	0	1.93026917826645
TCGA-AA-A02H	61	1	74	0	4	3	1	2	3.76970770472336
TCGA-CM-5344	304	0	39	0	3	3	0	1	1.10265809383369
TCGA-DM-A0X9	3641	0	71	0	2	3	0	0	0.282133626042944
TCGA-D5-5539	596	0	60	1	3	3	0	1	0.878720174602238
TCGA-AA-3692	1095	1	47	0	4	3	1	2	0.852208245396688
TCGA-AA-3562	608	0	82	1	3	3	0	2	0.582606724909108
TCGA-G4-6307	1674	0	37	0	3	3	0	1	0.877155680160783
TCGA-CM-4743	184	0	69	1	2	3	0	0	0.459347284694733
TCGA-AZ-4313	1532	0	51	0	1	1	0	0	0.780529470256196
TCGA-D5-6930	406	0	67	1	2	3	0	0	4.14704332920025
TCGA-D5-6922	308	0	76	1	3	3	0	1	2.61947303286347
TCGA-CM-6172	212	0	70	0	3	3	0	1	0.524833077129515
TCGA-AA-A00E	913	0	65	1	2	3	0	0	0.945568904605417
TCGA-AA-3939	395	0	83	1	2	3	0	0	0.379923575087094
TCGA-CA-5256	65	0	54	0	2	3	0	0	0.252583052327471
TCGA-AA-A03J	1246	0	65	0	1	2	0	0	0.370103527658537
TCGA-G4-6309	1574	0	40	0	3	3	0	1	1.36098384760051
TCGA-D5-6898	229	0	51	0	1	2	0	0	0.570757168154471
TCGA-AA-3861	914	0	72	1	2	3	0	0	0.358704104873564
TCGA-AA-3696	153	1	75	0	4	3	1	1	5.49798556592445
TCGA-CM-5349	335	0	68	0	2	3	0	0	1.01783272696437
TCGA-AA-3848	306	1	82	0	3	3	0	2	1.06149610881603
TCGA-AA-3494	31	0	55	1	4	3	1	0	0.433496601419478
TCGA-A6-6648	344	0	56	1	4	3	1	0	0.580702218541489
TCGA-AA-3509	1915	0	54	0	2	3	0	0	0.590039123707824
TCGA-AZ-6607	97	1	69	1	4	4	1	2	5.85054141795941
TCGA-D5-6926	275	0	65	1	3	4	0	1	5.12142414135079
TCGA-A6-2674	523	0	71	1	4	3	1	2	1.48105426478866
TCGA-CM-5860	304	0	44	1	2	3	0	0	0.270404166259246
TCGA-AY-A8YK	573	0	44	1	4	3	1	2	0.542140549541825
TCGA-AA-3667	426	0	36	0	1	2	0	0	1.72017396504721
TCGA-AA-3831	547	0	66	1	2	3	0	0	0.90742720109527
TCGA-AA-A00D	578	0	70	1	1	2	0	0	0.153950766328977
TCGA-AA-3864	1612	0	71	1	2	3	0	0	1.9121308088503
TCGA-AA-A00F	1035	0	66	1	3	3	0	2	1.87792443792001
TCGA-F4-6807	494	0	51	0	3	3	0	2	1.073778871772
TCGA-AA-3678	1430	0	60	0	3	2	0	1	0.945047090810231
TCGA-G4-6628	1606	0	78	1	1	2	0	0	0.84644012055905
TCGA-A6-2671	648	0	85	1	4	3	1	2	1.18485802748779
TCGA-AZ-4682	680	1	61	1	4	3	1	0	0.378157830338728
TCGA-DM-A28C	2475	1	74	1	2	3	0	0	1.40424451238479
TCGA-CM-5863	304	0	60	0	3	3	0	1	1.22814634125211
TCGA-AA-A01C	457	0	75	1	3	2	0	1	1.62349826263045
TCGA-G4-6293	3275	0	49	0	3	3	0	1	0.505229491627326
TCGA-AA-A00A	1157	0	80	1	2	3	0	0	0.603130362531671
TCGA-D5-6529	614	0	69	1	2	3	0	0	0.397311601031212
TCGA-DM-A1D4	2821	1	80	1	2	3	0	0	1.06845361083798
TCGA-F4-6809	403	1	52	0	4	3	1	1	3.13026158378334
TCGA-DM-A1HB	4126	0	75	1	3	3	0	1	1.62524861952484
TCGA-AD-6548	650	0	81	0	1	2	0	0	1.38347238184981
TCGA-AA-3495	1127	0	79	1	1	2	0	0	0.334478567172048
TCGA-AA-3655	1856	0	68	1	2	3	0	0	1.27866360196518
TCGA-AA-A01R	1065	0	47	1	3	3	0	2	1.47012506269596
TCGA-AA-3989	242	1	84	1	4	3	1	2	2.9000547948053
TCGA-AA-3532	882	0	63	1	2	3	0	0	0.73666239148284
TCGA-AA-3520	731	0	86	0	2	3	0	0	1.19875659883506
TCGA-AA-3543	30	0	84	1	1	2	0	0	1.51143021211656
TCGA-NH-A50U	334	1	42	1	4	4	1	0	2.20864897641839
TCGA-AA-3955	638	0	38	1	3	2	0	2	0.405004299094133
TCGA-AA-3518	31	0	81	0	2	3	0	0	2.90394660531672
TCGA-AA-3855	975	0	72	1	1	2	0	0	0.569345521823798
TCGA-A6-6141	255	0	31	1	2	3	0	0	0.707322804956981
TCGA-A6-A567	1881	1	56	1	4	3	1	1	1.02188795667935
TCGA-DM-A1D7	405	1	82	1	2	3	0	0	0.610068103063463
TCGA-AA-3869	822	1	76	1	4	4	1	2	1.95455610643747
TCGA-AZ-6605	159	1	77	1	3	4	0	1	0.53600548717545
TCGA-CM-5341	273	0	82	0	3	2	0	1	0.07801193291708
TCGA-CK-4947	534	0	46	0	3	4	0	1	0.600650097857806
TCGA-CA-6718	306	1	46	1	2	3	0	0	0.664630385982201
TCGA-AA-3552	396	1	85	1	3	3	0	2	0.836704490833514
TCGA-AA-A01V	31	0	59	1	1	2	0	0	1.68630445362597
TCGA-A6-A5ZU	293	0	59	1	3	3	0	1	7.05064917695975
TCGA-AA-3984	0	0	61	0	2	3	0	0	0.39192192086703
TCGA-DM-A1D9	4270	0	67	0	2	3	0	0	0.607094201373902
TCGA-AA-3664	1643	0	74	0	2	3	0	0	2.35924176495101
TCGA-5M-AAT4	49	1	74	1	4	3	1	0	2.98415061830601
TCGA-AD-6895	763	0	84	1	3	3	0	1	1.27760592326473
TCGA-D5-6538	521	0	79	0	3	3	0	2	1.66821767154269
TCGA-AA-3867	731	0	74	1	4	3	1	2	1.00865380409897
TCGA-AA-3684	0	0	65	0	4	4	1	2	1.93248889939319
TCGA-AA-3851	1006	0	74	1	2	3	0	0	0.960622100901589
TCGA-AY-A69D	543	0	55	0	2	3	0	0	0.531571852424707
TCGA-AA-3556	700	0	78	1	1	2	0	0	0.510733108039379
TCGA-AZ-6601	3042	1	68	1	2	3	0	0	0.784642480720235
TCGA-G4-6586	1089	0	73	0	2	3	0	0	0.750974095644449
TCGA-A6-2685	464	0	48	0	2	3	0	0	0.850864813801063
TCGA-AA-3553	730	0	61	0	1	2	0	0	0.318065903235186
TCGA-DM-A28E	3648	0	72	0	2	3	0	0	0.805202474851153
TCGA-AA-3517	1186	0	60	1	2	3	0	0	2.99649849944689
TCGA-AA-3979	730	0	84	1	2	3	0	0	0.296998004398415
TCGA-QG-A5Z2	952	0	61	1	1	2	0	0	1.63193759132556
TCGA-A6-5659	286	0	82	1	1	2	0	0	1.79133102684343
TCGA-AA-3679	457	0	59	1	4	3	1	2	1.74632234841121
TCGA-A6-5665	404	0	84	0	2	3	0	0	1.24141622717708
TCGA-A6-3810	247	0	62	1	2	3	0	0	0.517992006763102
TCGA-AA-3968	669	0	55	0	1	2	0	0	1.06587122715606
TCGA-AA-3688	578	0	80	1	4	3	1	1	0.781881585583018
TCGA-AA-3519	276	0	63	1	3	3	0	1	0.333261994343501
TCGA-A6-5661	306	0	80	0	2	3	0	0	0.525696657850985
TCGA-A6-5657	367	0	65	1	3	3	0	1	1.3023961318504
TCGA-A6-2681	552	0	73	0	2	3	0	0	0.954599666914888
TCGA-F4-6808	1024	0	54	0	1	1	0	0	0.502911492711833
TCGA-D5-6534	1316	0	62	0	2	3	0	0	2.21371767562531
TCGA-D5-7000	312	0	79	0	1	2	0	0	0.883745651641343
TCGA-AA-3941	730	0	84	0	4	4	1	1	0.635035558297761
TCGA-G4-6627	1434	0	84	1	2	3	0	0	0.458740688285344
TCGA-CK-5916	643	1	71	0	1	1	0	0	0.798678141812034
TCGA-CM-5862	153	1	80	1	4	3	1	1	1.19651252442312
TCGA-DM-A1DB	1348	1	68	1	2	3	0	0	1.59023170422658
TCGA-AA-3841	1124	0	66	1	2	3	0	0	1.17266944826626
TCGA-CA-6719	435	0	77	1	2	3	0	0	2.94813726472891
TCGA-A6-A56B	1711	1	57	1	3	3	0	1	2.34953415516198
TCGA-AA-3877	943	0	83	0	1	1	0	0	0.799007716553566
TCGA-AA-A02Y	1216	0	73	1	1	2	0	0	0.229477718795383
TCGA-D5-5541	350	0	63	1	3	3	0	1	0.590807593212739
TCGA-AA-3526	580	0	57	1	1	2	0	0	0.334229947157447
TCGA-AA-3821	31	0	81	0	1	2	0	0	2.77846423857852
TCGA-AA-3514	31	0	81	0	1	2	0	0	0.820803601734773
TCGA-CA-6717	388	0	57	1	2	3	0	0	1.03024509806034
TCGA-AA-3542	395	0	69	1	3	3	0	2	0.513702628513226
TCGA-CK-4948	3116	0	45	0	3	3	0	1	0.304846187750728
TCGA-AA-3530	580	0	80	1	1	2	0	0	0.613916210745128
TCGA-AA-A00Q	1278	0	66	0	3	4	0	1	1.00442478586481
TCGA-AA-3522	1127	0	67	1	2	3	0	0	0.278281734446933
TCGA-AA-3845	0	1	86	0	2	3	0	0	3.97151375030364
TCGA-AZ-4615	1002	0	84	1	3	3	0	1	0.197983703731301
TCGA-G4-6314	1093	0	76	0	4	3	1	2	2.83229438659785
TCGA-AA-A00N	122	1	75	1	2	4	0	0	1.1991180656552
TCGA-AM-5821	28	0	68	0	2	3	0	0	2.85978623235546
TCGA-AA-3819	761	0	41	0	2	3	0	0	0.466177933627393
TCGA-A6-6140	356	0	62	1	2	3	0	0	0.760758017879323
TCGA-A6-5666	362	0	78	1	2	4	0	0	1.06517455246225
TCGA-CM-6164	487	0	46	0	2	3	0	0	1.46638491003728
TCGA-AA-A00L	1157	0	66	1	2	3	0	0	1.16385977719197
TCGA-CA-5796	99	0	52	0	2	3	0	0	0.282087775438066
TCGA-A6-3807	333	0	53	0	3	3	0	2	0.312099367194958
TCGA-SS-A7HO	1829	0	44	0	2	4	0	0	2.09060228686715
TCGA-CM-4747	244	0	47	1	4	4	1	1	0.643966330657682
TCGA-A6-2686	488	0	81	0	2	3	0	0	1.25699345738191
TCGA-G4-6303	2003	1	54	0	4	3	1	1	1.17894675500814
TCGA-A6-4107	231	0	57	0	3	3	0	1	0.559428523622539
TCGA-AY-5543	479	0	65	0	4	3	1	1	0.477893646910892
TCGA-AA-A01T	1005	0	63	0	3	3	0	1	0.658572016233965
TCGA-AA-A022	0	0	88	0	2	4	0	0	1.18998241332808
TCGA-NH-A50V	588	0	69	1	3	3	0	2	0.727725890867586
TCGA-AA-A02F	1216	0	68	0	4	3	1	1	0.936833898476553
TCGA-A6-6653	282	0	82	1	1	2	0	0	2.28620211350464
TCGA-A6-5662	453	0	46	1	4	3	1	2	1.04145096564623
TCGA-A6-3809	314	0	71	0	2	4	0	0	1.06863304043657
TCGA-AY-4070	496	1	50	0	3	3	0	2	3.02788279107529
TCGA-A6-2682	424	1	70	1	4	4	1	1	1.41583163638475
TCGA-AA-3850	0	1	74	1	1	2	0	0	0.822926016717503
TCGA-A6-6650	278	0	69	0	2	3	0	0	0.330812156450754
TCGA-AA-3930	61	1	66	1	4	3	1	2	1.37061972536792
TCGA-DM-A28M	2895	0	63	1	2	3	0	0	0.09676407877002
TCGA-AZ-6600	368	1	64	1	4	4	1	1	2.80018847945491
TCGA-CM-6674	150	0	39	1	2	3	0	0	0.439019887725891
TCGA-CM-5861	335	0	63	0	2	3	0	0	2.10981464633964
TCGA-AU-3779	441	0	80	0	2	3	0	0	1.03673104072524
TCGA-AA-3525	1	0	90	1	3	3	0	1	1.80787558845278
TCGA-AA-3842	1126	0	51	1	3	2	0	1	0.978095355888396
TCGA-AA-3950	730	0	79	0	2	3	0	0	1.20709958539545
TCGA-AA-3814	0	0	85	0	2	3	0	0	0.764230837989147
TCGA-CM-6169	243	0	67	1	2	3	0	0	0.504917911249127
TCGA-DM-A28K	2988	0	75	1	2	3	0	0	0.288185028901691
TCGA-CM-6677	153	0	75	0	2	3	0	0	0.304821586283486
TCGA-AA-A01K	943	0	74	0	3	3	0	2	1.88239364304786
TCGA-AA-3833	485	0	63	0	2	3	0	0	2.11915316550862
TCGA-AA-A017	457	0	57	0	2	3	0	0	0.606180253008172
TCGA-D5-6928	354	0	80	1	2	3	0	0	0.809259866209642
TCGA-AA-3846	518	0	74	0	2	3	0	0	0.839112129184473
TCGA-CM-6167	122	0	57	0	3	3	0	2	1.53864444898626
TCGA-AZ-4616	156	1	82	0	4	3	1	2	1.74723192646458
TCGA-G4-6295	254	0	70	0	2	3	0	0	3.02885856257742
TCGA-CM-6679	122	0	58	1	2	3	0	0	1.12927346845186
TCGA-CM-4744	214	0	69	1	1	2	0	0	0.803577923844284
TCGA-DM-A28G	1849	1	75	1	2	3	0	0	0.882935266616626
TCGA-AA-3952	61	1	68	1	3	3	0	2	4.17324496226728
TCGA-AA-A01G	365	0	63	1	2	3	0	0	0.478760099977542
TCGA-A6-2672	503	0	82	0	3	3	0	1	0.931871558303564
TCGA-AA-3818	30	1	78	0	2	3	0	0	2.32539623403345
TCGA-DM-A0XF	1162	1	68	0	3	3	0	2	0.338349017539742
TCGA-DM-A0XD	743	1	65	1	2	3	0	0	0.444265740192507
TCGA-AY-A71X	588	0	54	0	1	2	0	0	0.643328597005296
TCGA-D5-5540	411	0	73	1	2	3	0	0	0.881502207765088
TCGA-AA-3492	1	1	90	0	2	3	0	0	0.484135486297597
TCGA-CA-5254	68	0	42	0	2	3	0	0	6.26342108236267
TCGA-AA-3956	1035	0	65	1	2	3	0	0	0.535583352514305
TCGA-AA-A00Z	669	0	70	1	2	3	0	0	0.396335869974895
TCGA-CM-4748	214	0	53	1	3	4	0	1	2.01557447646976
TCGA-AA-3531	1035	0	75	0	2	3	0	0	0.916046380135954
TCGA-AZ-4323	43	1	37	1	4	4	1	2	47.8333524826425
TCGA-AA-3496	31	0	83	0	2	3	0	0	1.35646028187027
TCGA-A6-2676	447	0	75	0	2	4	0	0	0.69854393641987
TCGA-AA-3994	822	0	69	1	3	3	0	1	1.43710616715002
TCGA-AM-5820	14	0	59	0	4	4	1	2	0.895742963813707
TCGA-D5-6924	435	0	68	1	2	3	0	0	1.23623721774764
TCGA-A6-3808	279	0	73	1	2	3	0	0	1.30469054675829
TCGA-G4-6302	0	0	90	0	2	3	0	0	2.23392416576896
TCGA-AA-3697	2587	0	77	1	2	3	0	0	0.637681968019293
TCGA-A6-6142	368	0	56	0	4	3	1	1	1.84571439039249
TCGA-DM-A28H	3561	0	50	1	3	3	0	2	0.626768714801934
TCGA-F4-6570	188	1	78	0	2	3	0	0	0.876516284617554
TCGA-5M-AATE	1200	0	76	1	2	3	0	0	1.71630255291087
TCGA-AD-6965	805	0	62	1	3	4	0	2	1.67434874428245
TCGA-AZ-6606	357	1	81	1	4	4	1	2	0.235232475954217
TCGA-D5-6927	287	0	34	1	2	3	0	0	5.2574144902278
TCGA-AA-3856	30	0	59	1	2	3	0	0	1.23788811564596
TCGA-AA-3502	1065	0	73	1	1	2	0	0	0.260853839611159
TCGA-CM-6168	181	0	84	0	2	3	0	0	0.702278848119294
TCGA-CM-6678	122	0	63	0	4	4	1	1	0.722537089743084
TCGA-DM-A288	427	1	68	1	3	3	0	2	5.00678123883049
TCGA-A6-2683	472	0	57	0	4	4	1	0	1.33237142923095
TCGA-AA-3555	911	0	81	0	2	3	0	0	0.459975861433082
TCGA-NH-A8F8	511	1	79	1	4	4	1	2	2.70122406635265
TCGA-A6-5660	342	0	73	1	3	3	0	2	0.569036229312115
TCGA-F4-6854	16	0	77	0	2	3	0	0	0.76031663135336
TCGA-A6-2680	522	0	72	0	2	3	0	0	0.754567566847849
TCGA-A6-6652	456	0	59	1	4	3	1	0	2.30286482694238
TCGA-AA-3852	0	1	88	1	2	3	0	0	1.33597085024784
TCGA-AA-A03F	0	0	90	0	3	3	0	2	0.8275201522381
TCGA-AA-3506	1765	0	77	1	1	2	0	0	0.737947163049317
TCGA-D5-6929	408	0	49	0	4	3	1	1	2.59715998447408
