# Supplementary material for: A novel signature model based on mitochondrial-related genes for predicting survival of colon adenocarcinoma
Source: BMC Med Inform Decis Mak. 2022 Oct 22;22:277. doi: 10.1186/s12911-022-02020-3 (PMC9587559; doi:10.1186/s12911-022-02020-3)
Supplement: Supplementary file 2 — Additional file 2. Raw data. (ZIP 320499 kb) [file 12911_2022_2020_MOESM2_ESM.zip › Raw data/11. model gene analysis/clinicalCor Result.xls]

id	age	gender	stage	T	M	N
CDC25C	-0.781(0.435)	-1.143(0.254)	1.26(0.208)	1.257(0.211)	0.809(0.421)	1.123(0.262)
NOL3	0.145(0.884)	0.091(0.927)	-3.822(1.555e-04)	-1.855(0.066)	-2.663(0.009)	-3.721(2.312e-04)
QSOX2	-0.762(0.446)	-0.596(0.551)	-1.229(0.220)	-0.663(0.509)	-1.402(0.164)	-0.57(0.569)
KCNJ11	-0.042(0.966)	1.089(0.277)	2.234(0.026)	1.88(0.063)	1.435(0.155)	2.787(0.006)
DNAJC28	0.584(0.560)	0.693(0.489)	2.021(0.044)	1.084(0.281)	3.386(0.001)	1.601(0.110)
ATCAY	1.458(0.147)	-0.523(0.602)	-1.716(0.088)	-3.038(0.003)	-1.148(0.255)	-1.803(0.073)
TRAP1	0.06(0.952)	0.963(0.336)	0.98(0.328)	2.094(0.038)	0.664(0.508)	1.565(0.119)
P4HA1	-0.711(0.478)	0.674(0.501)	0.069(0.945)	-1.095(0.276)	0.843(0.402)	-0.341(0.733)
riskScore	0.934(0.352)	-0.918(0.360)	-2.417(0.017)	-3.563(4.116e-04)	-1.633(0.107)	-2.316(0.022)
