# Supplementary material for: A novel signature model based on mitochondrial-related genes for predicting survival of colon adenocarcinoma
Source: BMC Med Inform Decis Mak. 2022 Oct 22;22:277. doi: 10.1186/s12911-022-02020-3 (PMC9587559; doi:10.1186/s12911-022-02020-3)
Supplement: Supplementary file 2 — Additional file 2. Raw data. (ZIP 320499 kb) [file 12911_2022_2020_MOESM2_ESM.zip › Raw data/11. model gene analysis/MIT_genes_Clinical.txt]

id	age	gender	stage	T	M	N	CDC25C	NOL3	QSOX2	KCNJ11	DNAJC28	ATCAY	TRAP1	P4HA1	riskScore
TCGA-AA-A00K	>65	MALE	Stage I&II	T3-4	M0	N0	2.125616365	3.229246181	3.268455379	0.81571694	0.292429324	0.053202337	5.164300447	4.82932313	1.088442258
TCGA-AA-3662	>65	FEMALE	Stage III&IV	T3-4	M1	N1-2	2.368481957	3.439123063	3.562587475	0.63078589	0.162758675	0.036103649	4.835293855	3.431665353	1.102228255
TCGA-AA-3982	>65	MALE	Stage III&IV	T3-4	M0	N1-2	2.358134207	2.937150251	2.864548029	0.63148072	0.824424844	0.093621969	4.949968585	5.318321073	0.239692281
TCGA-AA-A01X	>65	FEMALE	Stage III&IV	T1-2	M0	N1-2	1.233353076	3.79333449	3.376852211	2.068185863	0.330505942	0.031667761	4.939454277	2.518457656	1.419411476
TCGA-AA-3870	>65	FEMALE	Stage III&IV	T3-4	M1	N1-2	1.931153049	2.92765383	2.680991198	1.045818481	0.127998956	0.06026007	5.327394073	4.656244267	0.945817029
TCGA-AA-A00J	>65	MALE	Stage III&IV	T3-4	M0	N1-2	2.219702264	3.213573767	2.842480698	1.114112142	0.326095647	0.01288203	4.768002469	5.388087009	1.22299601
TCGA-AA-A01I	>65	MALE	Stage I&II	T1-2	M0	N0	2.481126322	2.318776222	2.734611243	0.783242965	0.154096757	0	4.502216305	3.846701391	0.458070007
TCGA-D5-6530	<=65	MALE	Stage I&II	T1-2	M0	N0	1.60159886	3.31596533	2.879632682	1.901228397	0.635633721	0	4.738926868	4.247019219	0.662717982
TCGA-AA-3986	>65	MALE	Stage I&II	T1-2	M0	N0	2.079511655	2.527599399	2.975065557	2.063195559	0.566935599	0.011777033	4.659101378	4.755757026	0.538965861
TCGA-AD-6889	>65	MALE	Stage I&II	T3-4	M0	N0	2.555420319	3.726397072	3.202545944	1.213819863	0.206520836	0.035585324	4.480110259	5.878657473	3.688568333
TCGA-CM-4751	<=65	MALE	Stage III&IV	T3-4	M0	N1-2	2.460310534	3.153911991	3.301258616	0.820233385	0.323188665	0.096616882	4.253522708	4.377743472	1.236111689
TCGA-AA-A00U	<=65	MALE	Stage III&IV	T3-4	M0	N1-2	2.563770219	2.756983927	3.650089995	1.186197103	0.162123448	0	5.307882664	4.348636812	0.845853338
TCGA-CK-4950	>65	FEMALE	Stage III&IV	T3-4	M0	N1-2	1.844551178	2.199488841	2.751027562	1.690401549	0.31558915	0.028106443	4.396587711	3.916448677	0.597964112
TCGA-5M-AAT6	<=65	FEMALE	Stage III&IV	T3-4	M1	N1-2	2.069701401	3.601233191	3.459294805	1.076285407	0.310841785	0	5.302873916	4.585464175	1.268328783
TCGA-F4-6806	<=65	FEMALE	Stage I&II	T1-2	M0	N0	1.592962183	3.474751801	2.870103045	0.962613123	0.406531368	0.025677124	4.242670683	3.777662289	1.120691386
TCGA-AA-3666	>65	MALE	Stage III&IV	T3-4	M0	N1-2	3.051682474	2.190657305	2.97617118	0.910538576	0.180783831	0.014682767	4.180260966	3.535594792	0.376777814
TCGA-F4-6855	>65	FEMALE	Stage I&II	T3-4	M0	N0	1.602699559	3.015348897	3.127315906	1.444685846	0.210302728	0	4.500734406	4.432402263	1.974972719
TCGA-AA-3554	<=65	FEMALE	Stage I&II	T3-4	M0	N0	1.897631018	3.105272547	2.915009238	0.952877336	0.35276548	0.026011271	5.244722366	5.019305292	0.823114882
TCGA-AY-6386	>65	FEMALE	Stage III&IV	T3-4	M0	N1-2	2.344553957	2.495411712	2.787262669	1.333752855	0.431547381	0.011517354	4.78806768	5.432019698	0.576196906
TCGA-AA-3966	>65	FEMALE	Stage I&II	T3-4	M0	N0	2.780190892	2.900038916	3.07787358	0.635303411	0.172318158	0.020885024	4.079093656	4.918473923	1.354247819
TCGA-AA-3534	>65	FEMALE	Stage I&II	T3-4	M0	N0	2.346304038	2.640869796	4.195929787	2.337028121	0.305465101	0	4.614504939	4.643211511	2.063501762
TCGA-AA-3866	>65	FEMALE	Stage I&II	T1-2	M0	N0	3.045549581	2.785818253	3.369633173	1.402995024	0.155275079	0.024907129	5.059874239	4.616465299	0.819295421
TCGA-AA-3561	>65	MALE	Stage I&II	T3-4	M0	N0	2.951506163	2.504219234	2.613058855	1.019842386	0.19568665	0	4.341240779	3.45422528	0.334013338
TCGA-AA-3510	>65	MALE	Stage I&II	T3-4	M0	N0	2.190872692	3.536973613	2.815830223	1.185767957	0.298905849	0.032354274	5.201245053	4.387347804	0.836432846
TCGA-CM-6171	>65	FEMALE	Stage I&II	T1-2	M0	N0	2.409666457	2.976233315	4.261707138	1.942081	0.438412552	0.034904709	4.263711495	5.461295509	3.075986594
TCGA-AY-A54L	>65	FEMALE	Stage I&II	T1-2	M0	N0	2.654857887	3.089132734	3.106726323	1.441655763	0.251489141	0.020899588	4.731106149	5.37205362	1.414472353
TCGA-AA-A02R	>65	FEMALE	Stage I&II	T3-4	M0	N0	1.899352458	3.654030551	3.186809281	2.256839736	0.167036507	0.011584286	5.794859505	5.863770685	3.188466697
TCGA-G4-6310	>65	MALE	Stage III&IV	T3-4	M0	N1-2	1.74217939	3.266417934	2.883877294	0.911528388	0.348588089	0.187617479	4.139579815	3.572174455	1.243303825
TCGA-AA-3548	>65	FEMALE	Stage III&IV	T3-4	M0	N1-2	2.704861671	3.384896066	3.044305796	1.021450647	0.146833666	0.028147951	4.546060027	3.336747761	0.854153771
TCGA-AA-3489	>65	MALE	Stage I&II	T3-4	M0	N0	2.039419486	3.168724023	3.721053374	1.239167858	0.344193224	0.004821997	4.32958213	4.92820208	2.321450749
TCGA-DM-A1DA	>65	FEMALE	Stage III&IV	T3-4	M0	N1-2	2.552823763	3.274116525	3.72733372	1.21783671	0.163527469	0.007938851	5.014834677	4.161664569	1.388939487
TCGA-DM-A1D6	>65	MALE	Stage I&II	T3-4	M0	N0	2.474272458	2.977225778	3.527204113	1.278693121	0.247934033	0.003357358	4.210480596	3.564378372	1.094109955
TCGA-AA-A004	>65	MALE	Stage I&II	T3-4	M0	N0	1.723336302	2.892962028	4.479148416	2.245742106	0.125767929	0	4.920481728	1.165820495	1.106617611
TCGA-AA-3673	<=65	FEMALE	Stage I&II	T3-4	M0	N0	2.554776266	3.264037656	3.65574449	1.168341684	0.513191689	0.018767546	4.895673401	3.758537053	0.505954726
TCGA-A6-A566	<=65	FEMALE	Stage III&IV	T3-4	M0	N1-2	1.527076687	2.897919567	3.0233587	0.957877991	0.277268167	0.03651959	4.016529315	5.080445049	2.47314546
TCGA-AA-3970	<=65	MALE	Stage I&II	T3-4	M0	N0	2.21473424	3.336563857	3.207334784	1.115220108	0.541870099	0.01503923	4.543759505	4.380203329	0.721044769
TCGA-AA-3862	>65	MALE	Stage I&II	T3-4	M0	N0	3.239935197	2.949908993	2.322397849	0.424688631	0.240976296	0.017123334	4.742520305	2.738349142	0.142064807
TCGA-AU-6004	>65	FEMALE	Stage I&II	T1-2	M0	N0	1.911843387	2.579310512	3.17309062	0.955516388	0.405619418	0.051587555	4.887487621	5.010368466	0.764535661
TCGA-AA-A01S	<=65	FEMALE	Stage III&IV	T3-4	M0	N1-2	2.069763042	2.8706498	3.266575226	1.986019118	0.119066222	0.011367569	5.588910561	3.939563216	0.939226075
TCGA-AA-3973	>65	MALE	Stage III&IV	T3-4	M1	N1-2	1.790137289	3.006140416	3.289009404	0.989937725	0.317511377	0.066479305	4.856024752	4.841924149	1.392147983
TCGA-CM-5868	<=65	FEMALE	Stage III&IV	T3-4	M1	N1-2	2.371414661	3.35015365	2.772312392	0.982865963	0.493920454	0.013703767	4.954831885	4.339883593	0.426601063
TCGA-AZ-4684	<=65	MALE	Stage III&IV	T3-4	M1	N1-2	2.004496302	2.868284495	3.180337218	0.465757048	0.125672841	0.059139709	4.980151452	3.731190706	0.829971753
TCGA-CA-5255	<=65	MALE	Stage I&II	T3-4	M0	N0	1.288679012	3.166702311	3.199708124	1.039189094	0.228111707	0.012569412	4.656146679	4.919199856	2.630642153
TCGA-AA-3976	>65	MALE	Stage III&IV	T1-2	M0	N1-2	3.236725194	3.063519036	2.873020821	0.67831568	0	0	5.276180471	4.419232281	0.609227678
TCGA-AA-3544	>65	MALE	Stage I&II	T1-2	M0	N0	1.949155609	2.664362969	3.051787191	1.092514114	0.310126623	0.028634559	4.61336374	2.812097825	0.42368848
TCGA-DM-A1HA	>65	MALE	Stage III&IV	T3-4	M0	N1-2	2.253063692	3.227686026	4.48580821	0.951611958	0.34687982	0.038462553	4.624244069	4.625354467	2.387938924
TCGA-F4-6703	<=65	MALE	Stage I&II	T3-4	M0	N0	0.788191211	2.459375394	2.642841336	0.18682724	0.205212769	0.004218212	3.956258614	5.088409219	2.115333338
TCGA-DM-A1D0	>65	FEMALE	Stage I&II	T3-4	M0	N0	2.79837754	2.660940581	3.035047663	0.68145899	0.263535886	0.011349324	4.754525981	3.510676514	0.322451887
TCGA-D5-6931	>65	MALE	Stage III&IV	T3-4	M0	N1-2	2.595551668	2.733161575	3.438995378	1.415219305	0.273418512	0.011985188	5.265707323	4.892051944	0.774120895
TCGA-G4-6626	>65	MALE	Stage I&II	T3-4	M0	N0	2.439704651	3.1180756	3.865303187	1.490765877	0.199278321	0.011512335	4.625314042	4.129307142	1.799397852
TCGA-AA-3815	<=65	FEMALE	Stage I&II	T3-4	M0	N0	2.488080715	2.612104585	3.259543185	1.889712921	0.506362241	0.027622042	4.975070292	5.197408388	0.612187431
TCGA-AA-3538	<=65	FEMALE	Stage I&II	T1-2	M0	N0	1.768412089	2.89799472	2.750244236	1.323847885	0.295251703	0.011540509	5.234667793	4.583783643	0.729667068
TCGA-A6-5656	>65	MALE	Stage I&II	T1-2	M0	N0	2.289047704	3.379683207	3.879604249	1.113776766	0.43839256	0.039820789	4.639453896	4.268107017	1.274754862
TCGA-AA-3524	>65	MALE	Stage I&II	T3-4	M0	N0	2.842976129	3.473703345	2.505692032	0.919920333	0	0	5.032799101	5.806823059	1.786392544
TCGA-AA-3516	>65	FEMALE	Stage III&IV	T3-4	M0	N1-2	1.934366788	3.082761957	3.422652636	1.218470148	0.408104885	0.012699877	5.040271837	5.387241834	1.32684496
TCGA-AZ-4315	<=65	MALE	Stage I&II	T3-4	M0	N0	2.920620331	2.074399866	2.494063787	0.954785808	0.332669595	0	4.687177201	4.124048392	0.183093859
TCGA-AA-3811	>65	FEMALE	Stage III&IV	T3-4	M0	N1-2	2.283545515	3.383893106	3.296512385	1.660164914	0.24091951	0.013332277	5.364588078	5.515543094	1.834874725
TCGA-AA-3972	>65	MALE	Stage III&IV	T3-4	M1	N1-2	2.54812597	2.905666578	2.87877428	0.839620889	0.29167142	0	4.826520662	3.589986823	0.374621505
TCGA-AA-3860	<=65	FEMALE	Stage III&IV	T3-4	M0	N1-2	2.722576415	2.479905005	2.853216697	0.670646322	0.297479541	0.012601973	4.302088602	4.828706818	0.575898438
TCGA-AA-A02O	>65	MALE	Stage I&II	T3-4	M0	N0	1.58710058	3.152531253	2.892098239	1.955147453	0.150073747	0.030830459	4.816970092	3.126815812	1.227807045
TCGA-G4-6294	>65	MALE	Stage III&IV	T3-4	M1	N1-2	2.373769314	3.11517305	3.089004168	1.059559541	0.388343428	0.011337424	4.44515068	3.290693804	0.503035181
TCGA-CM-5864	<=65	MALE	Stage I&II	T1-2	M0	N0	2.263449701	2.213746205	3.228313336	0.909059021	0.101716086	0.008052712	4.650154962	3.126664835	0.514531304
TCGA-A6-4105	>65	MALE	Stage I&II	T3-4	M0	N0	2.095697643	2.651924	3.442019943	1.083096883	0.196896822	0.025634971	4.604989775	4.938513852	1.637837446
TCGA-AD-6888	>65	MALE	Stage III&IV	T3-4	M0	N1-2	2.176555223	3.331809796	2.756671478	1.955774395	0.301134251	0	4.745501378	4.135337651	0.996759714
TCGA-AA-A02W	>65	FEMALE	Stage I&II	T1-2	M0	N0	1.887495819	3.103664483	3.364619472	1.361265317	0.263898589	0.054431455	5.019959876	5.071642707	1.836731267
TCGA-AA-3672	>65	FEMALE	Stage III&IV	T3-4	M0	N1-2	1.486028881	3.689464783	3.303787866	2.10645322	0	0.033683578	5.492661699	3.933344039	3.350594461
TCGA-AA-3715	>65	MALE	Stage I&II	T3-4	M0	N0	1.422053724	3.968893076	3.196283646	2.317099444	0.037144009	0	4.72763328	4.084097759	6.121656349
TCGA-G4-6297	<=65	FEMALE	Stage III&IV	T3-4	M1	N1-2	1.664896939	2.664978287	2.469915864	0.775400255	0.284662699	0.047436942	4.015518055	4.827852492	1.202034881
TCGA-CA-6716	<=65	MALE	Stage I&II	T3-4	M0	N0	1.998555353	3.81595922	2.903704314	2.246795062	0.361995952	0.083983634	4.281859784	4.741193356	2.941086083
TCGA-AA-3660	<=65	FEMALE	Stage I&II	T3-4	M0	N0	2.594635491	3.308390897	3.485660631	1.025746127	0.420920696	0.012429863	4.536594011	4.104011964	0.793698214
TCGA-AA-3980	>65	FEMALE	Stage I&II	T1-2	M0	N0	2.56369959	2.574561979	3.590615308	0.609157149	0.525623578	0.012096836	4.887111458	4.014772195	0.287138982
TCGA-AA-3549	>65	MALE	Stage I&II	T1-2	M0	N0	2.096716327	3.762941086	3.155803676	0.239866024	0.302538806	0.011854982	4.896933322	4.362709819	1.097411594
TCGA-AA-3872	<=65	MALE	Stage III&IV	T3-4	M1	N1-2	1.973883061	3.635188385	2.927119708	0.972788593	0.042032374	0.038693273	4.657342743	4.064303321	2.298845099
TCGA-AA-3529	>65	FEMALE	Stage III&IV	T3-4	M0	N1-2	2.482386093	2.600100242	3.34201066	0.828123303	0.304887724	0.025782023	5.680250979	4.747382616	0.415869319
TCGA-CM-6165	>65	MALE	Stage I&II	T3-4	M0	N0	2.00904227	2.414549547	3.081129939	0.938973035	0.674966129	0.059129606	4.340474234	4.519352612	0.360840935
TCGA-D5-6532	<=65	MALE	Stage I&II	T3-4	M0	N0	2.333982049	3.348458292	3.220390826	0.624574775	0.190831277	0.016458809	5.063381968	4.212891264	0.960196727
TCGA-AA-3680	>65	FEMALE	Stage III&IV	T3-4	M1	N1-2	1.354644805	2.987963189	2.452084341	1.762320209	0.794716182	0	4.146765586	4.661684387	0.529672483
TCGA-AA-3663	<=65	MALE	Stage I&II	T3-4	M0	N0	1.931662775	2.901400539	3.461649809	1.993341239	0.42348166	0.00684078	4.793961666	5.554485218	1.797159679
TCGA-D5-6540	>65	MALE	Stage I&II	T1-2	M0	N0	2.477935359	3.129836323	3.390526937	1.327610786	0.407183679	0	4.181540932	5.526330164	1.818948786
TCGA-CM-6675	<=65	MALE	Stage III&IV	T3-4	M1	N1-2	2.630825614	4.09446108	3.397946661	1.298454958	0.514300358	0.005906226	4.214416598	5.731342061	2.579365814
TCGA-G4-6588	<=65	FEMALE	Stage I&II	T3-4	M0	N0	2.571888363	3.216741345	3.636797102	1.129148329	0.350354391	0	5.197096716	4.788276981	0.903222277
TCGA-G4-6299	>65	MALE	Stage III&IV	T3-4	M0	N1-2	1.887624024	3.435620923	3.617293942	1.198304479	0.210199703	0.006106644	4.771925473	4.624058713	2.586990996
TCGA-AZ-5407	<=65	FEMALE	Stage I&II	T1-2	M0	N0	2.546608587	2.509594863	2.942818362	0.934210561	0.631336146	0	4.713655301	3.77124324	0.156627778
TCGA-CK-4952	<=65	FEMALE	Stage III&IV	T3-4	M0	N1-2	2.48146088	2.827057531	3.399279678	0.840784609	0.111484184	0.010618149	5.496298709	5.443362379	1.192049031
TCGA-CM-6161	<=65	FEMALE	Stage I&II	T1-2	M0	N0	2.205114094	2.068505113	3.557964099	1.884874144	0.501344272	0.032699844	4.612559636	4.038933683	0.459350244
TCGA-F4-6460	<=65	FEMALE	Stage III&IV	T3-4	M0	N1-2	1.890138682	3.672565892	3.176058466	2.110765405	0.244223088	0.135130143	3.852847986	4.462258674	5.2708749
TCGA-DM-A285	>65	FEMALE	Stage III&IV	T3-4	M1	N1-2	1.792334159	3.079877617	3.917058587	1.150839794	0.362453703	0.008784239	4.107965366	4.974415523	3.081678725
TCGA-AA-3488	<=65	MALE	Stage III&IV	T3-4	M1	N1-2	2.265680353	3.583760712	4.074831891	1.870369297	0.055104015	0.025595408	5.44967858	4.702107387	3.802586113
TCGA-AA-A01Z	>65	MALE	Stage I&II	T3-4	M0	N0	2.087427704	3.835451453	3.391879893	0.647654093	0	0.043409043	5.935761792	3.529492613	1.209302966
TCGA-AZ-4308	<=65	FEMALE	Stage III&IV	T3-4	M0	N1-2	1.534966494	3.578524788	2.587256383	0.826595241	0.32689944	0	5.499024678	1.863710204	0.239127531
TCGA-AA-A02E	>65	FEMALE	Stage III&IV	T3-4	M1	N1-2	1.837050561	3.46837054	3.360787351	1.281609034	0.136509735	0.01310524	4.119709512	4.807512389	4.626938261
TCGA-D5-6536	>65	MALE	Stage I&II	T3-4	M0	N0	1.874235201	3.772981174	2.921308841	1.509619679	0.254521909	0	4.095602638	4.623254801	3.114889108
TCGA-AA-3527	>65	FEMALE	Stage I&II	T3-4	M0	N0	1.136101194	3.445322346	2.221882967	3.027599445	0.050798418	0.035222015	6.211188102	2.795644493	0.815243797
TCGA-F4-6463	<=65	MALE	Stage I&II	T3-4	M0	N0	2.12956429	2.818417327	3.800651574	1.717163829	0.394123617	0.085794028	4.630969553	4.769582873	1.619728104
TCGA-AA-A029	>65	MALE	Stage I&II	T3-4	M0	N0	1.435047456	2.74119156	3.255748554	0.377572325	0.33026402	0.042037114	5.211919249	5.06885347	0.980179037
TCGA-A6-6137	<=65	MALE	Stage III&IV	T3-4	M0	N1-2	1.536057731	2.725576957	2.84532358	1.028809804	0.482610353	0.005843648	4.551485656	4.8479856	0.767821008
TCGA-AA-3560	>65	FEMALE	Stage III&IV	T3-4	M0	N1-2	1.908099933	3.054076797	2.516238626	0.582877587	0	0.015688781	5.389740474	4.722629537	1.056755149
TCGA-AA-3511	<=65	MALE	Stage I&II	T3-4	M0	N0	2.075116147	3.303025729	2.899136594	0.508098275	0.334302111	0.030203877	4.467621705	3.311980603	0.59274461
TCGA-G4-6625	>65	FEMALE	Stage I&II	T3-4	M0	N0	1.998303134	2.543274097	3.580563541	0.75932064	0.419357704	0.053422455	4.552696299	3.34791246	0.494903052
TCGA-D5-6923	<=65	MALE	Stage I&II	T1-2	M0	N0	1.528469876	2.625596637	3.636257468	0.787318804	0.320074888	0.016799601	5.494858321	4.188855373	0.6951393
TCGA-D5-6932	>65	MALE	Stage I&II	T3-4	M0	N0	2.566404441	3.997691382	3.305946906	0.823677431	0.215958774	0.047408391	4.951355184	4.350523421	1.593104873
TCGA-AA-3675	>65	MALE	Stage I&II	T3-4	M0	N0	2.306789039	3.071188814	2.729670083	1.621122656	0.367492306	0	5.103853836	4.483435613	0.560908477
TCGA-CM-6170	>65	FEMALE	Stage I&II	T1-2	M0	N0	2.380696147	3.585081544	2.979233366	1.855932063	0.235641212	0.042171826	4.462648819	3.859727176	1.523396223
TCGA-D5-6920	>65	FEMALE	Stage I&II	T3-4	M0	N0	2.043563526	2.486030524	3.181622163	1.661480396	0.600462263	0.009890142	4.931646508	4.540542017	0.383742143
TCGA-AA-3975	>65	MALE	Stage I&II	T1-2	M0	N0	1.790303287	3.824532817	3.158983115	0.483039287	0.244478153	0.040260455	5.052983885	3.144643612	0.923105519
TCGA-AA-3949	>65	FEMALE	Stage III&IV	T3-4	M0	N1-2	1.550071229	2.476729125	2.768338316	0.674953969	0.329394469	0.037317554	4.535881369	5.200562869	1.001402406
TCGA-AA-3693	>65	FEMALE	Stage III&IV	T3-4	M1	N1-2	2.596055073	2.991474546	2.61638094	0.739110578	0.359752054	0.017779701	4.318390519	4.187506928	0.489828593
TCGA-CA-5797	<=65	MALE	Stage I&II	T3-4	M0	N0	2.232125581	3.354533485	2.579989575	1.581780004	0.138792244	0	5.340214833	5.103579478	1.259052462
TCGA-AA-3812	>65	FEMALE	Stage I&II	T3-4	M0	N0	1.04371849	3.072603099	2.186843607	1.594087796	0.04404872	0.020418315	4.58578355	2.817703617	1.186437678
TCGA-G4-6315	>65	MALE	Stage III&IV	T3-4	M1	N1-2	2.408919924	2.589968484	3.555706909	1.236187088	0.222241946	0.006887564	5.137953945	4.290319396	0.744511982
TCGA-A6-2678	<=65	FEMALE	Stage III&IV	T3-4	M0	N1-2	2.45771186	3.171220223	3.01196247	0.979071352	0.540131034	0.040957156	4.891385613	5.198782857	0.585952111
TCGA-CK-6748	<=65	FEMALE	Stage III&IV	T3-4	M1	N1-2	1.273167547	3.069437355	2.914804929	0.357723861	0.134513155	0.198642873	4.376443261	4.657609606	2.928967987
TCGA-AZ-4614	>65	FEMALE	Stage III&IV	T3-4	M1	N1-2	2.070165983	3.546738072	3.264217454	0.927141358	0.274949618	0	4.933031897	3.738515795	0.984800244
TCGA-AA-3971	<=65	MALE	Stage III&IV	T3-4	M0	N1-2	2.112049895	3.720594971	2.809710934	1.022352795	0.305669207	0.042069679	4.936768488	4.74098515	1.274422132
TCGA-AA-3844	>65	FEMALE	Stage III&IV	T3-4	M0	N1-2	3.209807119	3.27315144	3.433062416	0.618935908	0.103941914	0	5.14863057	3.19291019	0.477455586
TCGA-D5-5538	<=65	FEMALE	Stage III&IV	T3-4	M0	N1-2	1.8119517	3.250448593	3.098838333	0.930235084	0.214298115	0	4.210773359	5.31366987	3.027353915
TCGA-AA-A01P	>65	FEMALE	Stage III&IV	T3-4	M0	N1-2	2.137530521	2.916784439	2.976446203	1.023682363	0.603288907	0.121040664	4.197944738	4.125627144	0.529961373
TCGA-AA-A02K	<=65	MALE	Stage III&IV	T3-4	M1	N1-2	3.171839649	4.760528668	4.001194518	1.065911184	0.154631634	0.004994063	5.097222034	3.429836648	2.057298602
TCGA-CM-6680	>65	FEMALE	Stage III&IV	T3-4	M0	N1-2	1.724659257	3.727450464	2.852173853	1.302117532	0.460910689	0.017313981	4.446252773	4.608593503	1.47168061
TCGA-CM-4746	<=65	MALE	Stage I&II	T1-2	M0	N0	2.42719447	2.480445454	2.333618641	1.723441782	0.242822395	0	5.244801248	3.437473126	0.230175806
TCGA-AA-3947	<=65	FEMALE	Stage I&II	T3-4	M0	N0	3.425564643	1.580831149	1.919936024	0.283281374	0.163414016	0	3.649745698	6.492871572	0.4750242
TCGA-AA-A02J	>65	FEMALE	Stage III&IV	T3-4	M1	N0	2.549406142	3.009358199	3.360534393	1.934453806	0.068380095	0.031840358	5.225239496	4.882425558	1.809235069
TCGA-CM-6166	<=65	FEMALE	Stage I&II	T1-2	M0	N0	2.185273262	2.664540423	3.155387532	1.470091365	0.154514691	0	4.315062894	4.110138882	1.315286236
TCGA-AA-3858	>65	MALE	Stage I&II	T1-2	M0	N0	1.882390085	2.993930594	3.272372064	1.387005531	0.203555041	0	5.2336997	3.710786222	0.856816113
TCGA-AZ-6608	<=65	FEMALE	Stage III&IV	T1-2	M0	N1-2	2.745174034	3.412056407	2.463172764	1.053513144	0.185497959	0	5.003004553	4.876807874	0.789174592
TCGA-AA-A024	>65	MALE	Stage I&II	T3-4	M0	N0	0.870684547	3.500609553	2.043749101	1.136396277	0.420910707	0	4.102641388	4.706829207	1.637401622
TCGA-AA-A01F	>65	MALE	Stage III&IV	T3-4	M0	N1-2	1.992345898	3.508536197	2.588541156	1.842875687	0.088635492	0	4.989346129	3.433545925	1.152892365
TCGA-DM-A28F	>65	MALE	Stage III&IV	T3-4	M0	N1-2	2.337589083	4.020553042	3.524321828	1.020970215	0.305530109	0.044020817	4.463399265	4.353390624	2.370284342
TCGA-AA-A01D	<=65	FEMALE	Stage III&IV	T3-4	M0	N1-2	1.734217152	3.009381435	3.2299389	0.804501328	0.331049279	0.088471609	4.889541685	3.736811311	0.792646047
TCGA-D5-6531	>65	MALE	Stage I&II	T3-4	M0	N0	1.62021552	2.881031521	3.616996353	2.196596505	0.099862444	0.029409138	4.757642983	5.04892478	4.54078864
TCGA-CA-6715	<=65	MALE	Stage III&IV	T3-4	M0	N1-2	2.633330788	2.955989401	3.53793276	1.868504279	0.380238706	0.019382791	4.806336934	4.970914296	1.121353383
TCGA-A6-2684	>65	FEMALE	Stage I&II	T1-2	M0	N0	2.185627923	3.166202498	2.633855712	1.252257848	0	0.06092945	4.927396505	3.79552471	1.185984281
TCGA-DM-A282	<=65	FEMALE	Stage I&II	T3-4	M0	N0	2.312344384	2.786433696	2.766494175	1.356729624	0.361227582	0.019226483	4.049593724	3.362664267	0.533502252
TCGA-CM-5348	>65	MALE	Stage III&IV	T3-4	M0	N1-2	1.263547754	3.17117971	3.668564907	0.468139862	0.405141286	0.355561276	3.505123026	4.176922272	4.425908884
TCGA-AA-3875	>65	FEMALE	Stage I&II	T1-2	M0	N0	2.610147959	2.892472531	3.25664774	1.355737929	0.412471959	0.049789154	4.748408474	4.543934717	0.658185036
TCGA-A6-6649	>65	MALE	Stage III&IV	T3-4	M0	N1-2	1.894167605	3.300170735	3.063196416	1.153301848	0.350068396	0.020551585	4.148488585	3.749104372	1.203964003
TCGA-CM-4750	<=65	FEMALE	Stage III&IV	T1-2	M0	N1-2	2.426446001	3.288269512	2.584881145	2.088928583	0.096009644	0.011365557	5.25697554	4.36974675	1.081454577
TCGA-CK-4951	>65	FEMALE	Stage I&II	T3-4	M0	N0	2.076315431	2.878026508	2.243012808	1.856290263	0.368639118	0.021297691	4.199369687	4.302382387	0.731932718
TCGA-CM-6162	<=65	FEMALE	Stage III&IV	T3-4	M0	N1-2	1.817895135	2.505170571	2.613415895	1.10139689	0.274886487	0.016610398	3.604063685	5.144379761	1.730228823
TCGA-AA-3712	<=65	MALE	Stage III&IV	T3-4	M0	N1-2	2.265001964	2.963600659	3.525037542	1.65740154	0.090348189	0.031796001	5.549970092	5.026313873	1.732984846
TCGA-DM-A28A	>65	MALE	Stage III&IV	T3-4	M0	N1-2	1.763828158	3.286977511	3.825746785	1.225782926	0.231861569	0.010971591	4.733047096	4.688384088	2.884766384
TCGA-CM-6676	>65	MALE	Stage I&II	T1-2	M0	N0	2.132577162	3.038799193	3.288774148	1.48547108	0.365258894	0.005609577	4.929492002	4.455063305	0.903228538
TCGA-AA-A00R	<=65	FEMALE	Stage I&II	T1-2	M0	N0	2.687582679	2.209515808	3.413885319	1.762356145	0.274925976	0.013857421	5.392433233	4.882296997	0.526512735
TCGA-AA-A00O	>65	FEMALE	Stage III&IV	T3-4	M0	N1-2	0.796028652	3.645897387	3.596212633	1.757363647	0.519578683	0	4.734225273	3.603608795	1.876476511
TCGA-NH-A6GC	>65	FEMALE	Stage III&IV	T3-4	M1	N1-2	2.241527326	5.183289402	3.542742739	0.792243894	0.399952362	0.009599425	3.893720097	4.413016167	5.493251318
TCGA-AA-3837	>65	MALE	Stage I&II	T3-4	M0	N0	1.691669836	2.406950092	2.997761806	1.964377589	0.100297942	0	4.843638107	3.533679825	0.979640863
TCGA-F4-6569	<=65	MALE	Stage I&II	T1-2	M0	N0	1.413066868	2.534913964	2.662375854	1.647032492	0.434241903	0.019689813	4.565413852	4.728169297	0.834460262
TCGA-AA-A00W	>65	MALE	Stage I&II	T1-2	M0	N0	2.170459372	3.831451528	3.382973926	1.14282016	0.18884106	0	5.16631417	2.449006418	0.780505178
TCGA-F4-6459	<=65	FEMALE	Stage III&IV	T3-4	M0	N1-2	1.499735565	3.83177066	3.315445794	1.12466809	0.303646631	0.043724407	3.296106093	5.539008208	10.21270834
TCGA-4N-A93T	>65	MALE	Stage III&IV	T3-4	M0	N1-2	1.563438684	4.972356636	3.612237251	1.023208676	0.500291877	0.023210225	4.441275452	3.241341116	2.633828288
TCGA-A6-2677	>65	FEMALE	Stage III&IV	T3-4	M0	N1-2	2.014489019	2.879104029	3.143441609	0.268674335	0.854876112	0.115638326	3.62157955	4.930156347	0.533770707
TCGA-AA-3854	>65	FEMALE	Stage I&II	T1-2	M0	N0	1.89602109	3.147280624	2.764141977	0.97553146	0.423627357	0.009808825	4.29194501	4.893964001	1.078989805
TCGA-D5-6541	<=65	MALE	Stage I&II	T3-4	M0	N0	1.321185342	3.067922605	2.562959559	0.60622921	0.401728715	0.004169845	4.211083255	4.219643355	0.913586635
TCGA-A6-6654	<=65	FEMALE	Stage III&IV	T3-4	M0	N1-2	1.5357359	2.562251735	2.719367342	1.233533862	0.162266327	0.082210629	4.29754977	4.809888776	1.882136615
TCGA-AA-3681	>65	FEMALE	Stage III&IV	T3-4	M0	N1-2	2.235231082	3.285698768	3.038983547	0.757369336	0.282871155	0	4.713244191	5.074067276	1.273716353
TCGA-DM-A280	>65	FEMALE	Stage I&II	T3-4	M0	N0	2.161617564	3.132436904	2.603639701	1.235533506	0.493354354	0.012820251	4.299260248	5.941365935	1.20555333
TCGA-AA-A010	<=65	FEMALE	Stage I&II	T3-4	M0	N0	2.819428951	3.045010123	3.469813923	1.59611286	0.226755118	0	4.903483994	5.07527834	1.338117278
TCGA-CM-4752	<=65	MALE	Stage I&II	T3-4	M0	N0	1.699981311	2.587875024	2.469403692	0.581057686	0.214030876	0.026277554	4.798959162	3.607624142	0.448953376
TCGA-AA-A01Q	<=65	FEMALE	Stage I&II	T3-4	M0	N0	1.906035734	3.726859415	2.876487866	1.262608223	0.626335759	0.05656916	5.033709065	4.60787676	0.658776135
TCGA-F4-6856	<=65	MALE	Stage I&II	T1-2	M0	N0	2.399614274	3.91049613	3.366142044	2.299071301	0.534060213	0.019044366	4.567940574	5.170086268	2.066838749
TCGA-AA-3713	>65	MALE	Stage III&IV	T3-4	M1	N0	2.127521449	3.414241242	4.132507432	1.065294355	0.412154733	0.015581628	5.043134577	4.782326561	1.654334508
TCGA-F4-6461	<=65	FEMALE	Stage III&IV	T3-4	M0	N1-2	1.527237467	3.030686247	3.586519858	1.427493546	0.376927318	0.045483596	4.237553982	4.9285419	2.799071876
TCGA-AA-3685	>65	MALE	Stage I&II	T3-4	M0	N0	2.896778744	2.360359703	2.513610965	1.066446184	0.176052416	0.010720671	4.826680085	3.286231972	0.220623413
TCGA-G4-6304	>65	FEMALE	Stage I&II	T3-4	M0	N0	2.280790104	4.203968695	3.347975767	2.43551526	0.469632869	0.011053127	5.571742107	3.609353411	0.873248942
TCGA-AA-3710	>65	FEMALE	Stage I&II	T3-4	M0	N0	2.044092812	3.047324744	3.155126014	0.357589184	0.878927863	0	4.719484636	5.004706077	0.26093557
TCGA-CM-6163	>65	MALE	Stage I&II	T1-2	M0	N0	1.966197925	2.548950373	3.436329644	0.669697774	0.376849524	0.020691803	4.484808848	3.974354917	0.65827216
TCGA-T9-A92H	>65	MALE	Stage I&II	T3-4	M0	N0	2.565973178	2.457979762	2.937571296	0.985004089	0.373273699	0.005430226	5.179588583	5.039277091	0.37685494
TCGA-F4-6805	<=65	FEMALE	Stage I&II	T3-4	M0	N0	2.327669621	3.000212967	2.927942675	0.87760992	0.31034864	0.104649627	5.08829538	4.639659465	0.689112337
TCGA-A6-6138	<=65	MALE	Stage I&II	T1-2	M0	N0	1.730434632	2.711076091	3.482160006	0.607494904	0.39070236	0.057770114	4.463413012	4.210536012	0.954088646
TCGA-3L-AA1B	<=65	FEMALE	Stage I&II	T1-2	M0	N0	1.342003717	2.941755407	3.143402191	2.349747372	0.348108793	0.01201653	4.401903997	4.161074213	1.930269178
TCGA-AA-A02H	>65	FEMALE	Stage III&IV	T3-4	M1	N1-2	1.574049202	3.500856024	3.304228419	1.211852115	0.084934011	0	4.740593923	4.699490053	3.769707705
TCGA-CM-5344	<=65	FEMALE	Stage III&IV	T3-4	M0	N1-2	1.67704601	2.727122421	2.457773193	0.90145918	0.27022332	0.046757599	3.884080546	4.228410626	1.102658094
TCGA-DM-A0X9	>65	FEMALE	Stage I&II	T3-4	M0	N0	2.152425976	1.93725354	3.039545507	1.004507236	0.161573501	0	5.309139486	3.490880746	0.282133626
TCGA-D5-5539	<=65	MALE	Stage III&IV	T3-4	M0	N1-2	1.34996707	3.254834325	2.621439834	0.771337241	0.413935023	0.044519287	4.764204447	4.418579738	0.878720175
TCGA-AA-3692	<=65	FEMALE	Stage III&IV	T3-4	M1	N1-2	2.658529059	3.486340275	2.833358078	1.373230396	0.335592342	0.009618294	4.712420545	4.531045807	0.852208245
TCGA-AA-3562	>65	MALE	Stage III&IV	T3-4	M0	N1-2	1.898613228	3.593574123	3.10535331	0.715474574	0.482131713	0	5.215548351	4.163302465	0.582606725
TCGA-G4-6307	<=65	FEMALE	Stage III&IV	T3-4	M0	N1-2	2.422877492	4.17746328	3.193248853	1.301280787	0.449540718	0.014622349	4.929853905	3.765893062	0.87715568
TCGA-CM-4743	>65	MALE	Stage I&II	T3-4	M0	N0	1.994955346	3.370163355	2.861258018	0.457562872	0.827352259	0	3.594617467	4.257677175	0.459347285
TCGA-AZ-4313	<=65	FEMALE	Stage I&II	T1-2	M0	N0	2.635117321	3.768438447	3.236092473	1.349940058	0.321640292	0	5.102788896	3.837758508	0.78052947
TCGA-D5-6930	>65	MALE	Stage I&II	T3-4	M0	N0	2.000790843	3.508062184	3.497328347	1.783923587	0.148365375	0.16286891	4.705880982	4.622084374	4.147043329
TCGA-D5-6922	>65	MALE	Stage III&IV	T3-4	M0	N1-2	1.974971417	3.713128453	3.225204975	1.648824577	0.248121762	0.142126827	4.719660108	4.337610269	2.619473033
TCGA-CM-6172	>65	FEMALE	Stage III&IV	T3-4	M0	N1-2	2.042451521	3.210959185	3.059817684	0.710818153	0.650125517	0	4.004381163	3.993724641	0.524833077
TCGA-AA-A00E	<=65	MALE	Stage I&II	T3-4	M0	N0	2.553704744	3.039959978	3.083352708	1.507963521	0.491701649	0	4.227086643	5.096764871	0.945568905
TCGA-AA-3939	>65	MALE	Stage I&II	T3-4	M0	N0	2.025522662	2.522180327	2.193679282	0.427176566	0.326526481	0.041513123	4.682780224	4.625198489	0.379923575
TCGA-CA-5256	<=65	FEMALE	Stage I&II	T3-4	M0	N0	2.713296864	1.616372256	2.642324155	0.993560446	0.347912894	0.044527249	4.751066237	5.09225932	0.252583052
TCGA-AA-A03J	<=65	FEMALE	Stage I&II	T1-2	M0	N0	1.557274502	3.362761123	2.459526158	0.955152061	0.132383109	0	5.587551507	2.334642446	0.370103528
TCGA-G4-6309	<=65	FEMALE	Stage III&IV	T3-4	M0	N1-2	2.445314301	3.346861394	3.502449598	1.761152546	0.285232317	0.028711476	5.413540414	5.006916307	1.360983848
TCGA-D5-6898	<=65	FEMALE	Stage I&II	T1-2	M0	N0	2.228009123	2.649181362	3.004660696	1.707593901	0.48088116	0.098592573	5.235071541	5.137515786	0.570757168
TCGA-AA-3861	>65	MALE	Stage I&II	T3-4	M0	N0	1.706247613	2.277299209	2.500034077	0.850015875	0.277070956	0	4.727403487	3.674771648	0.358704105
TCGA-AA-3696	>65	FEMALE	Stage III&IV	T3-4	M1	N1-2	1.691162514	4.260113229	3.190828664	2.578623829	0.144267815	0.068122056	4.756978957	4.018205263	5.497985566
TCGA-CM-5349	>65	FEMALE	Stage I&II	T3-4	M0	N0	2.460407067	2.751734387	2.62542122	1.724394573	0.256697727	0.098530608	4.219740697	4.446854908	1.017832727
TCGA-AA-3848	>65	FEMALE	Stage III&IV	T3-4	M0	N1-2	1.644683891	3.632905481	3.087924077	2.101673003	0.039494334	0.018291671	6.079064417	2.958999757	1.061496109
TCGA-AA-3494	<=65	MALE	Stage III&IV	T3-4	M1	N0	2.108253338	3.026203135	3.128181911	1.529645114	0.420642825	0.010652628	5.18131059	3.599409231	0.433496601
TCGA-A6-6648	<=65	MALE	Stage III&IV	T3-4	M1	N0	2.183076622	2.191600847	3.396495733	1.85395935	0.310558913	0.006763264	5.020907904	4.183306988	0.580702219
TCGA-AA-3509	<=65	FEMALE	Stage I&II	T3-4	M0	N0	2.326563737	2.197754217	2.870381513	0.487518654	0.142364351	0.011419599	4.736710685	4.643166713	0.590039124
TCGA-AZ-6607	>65	MALE	Stage III&IV	T3-4	M1	N1-2	1.202609272	2.837017383	2.570487993	0.08990506	0.234186087	0.137624001	2.867186226	5.792729197	5.850541418
TCGA-D5-6926	<=65	MALE	Stage III&IV	T3-4	M0	N1-2	1.330168368	3.673944136	3.614348911	0.829438107	0.208536134	0.005719133	4.534783985	5.05651251	5.121424141
TCGA-A6-2674	>65	MALE	Stage III&IV	T3-4	M1	N1-2	1.474460926	2.324216075	2.47548233	0.172324413	0.653303501	0.15426422	2.769714867	5.977031164	1.481054265
TCGA-CM-5860	<=65	MALE	Stage I&II	T3-4	M0	N0	2.553593012	2.229001296	2.313411407	0.688243966	0.235964297	0.007347451	5.024142031	4.661332905	0.270404166
TCGA-AY-A8YK	<=65	MALE	Stage III&IV	T3-4	M1	N1-2	2.142445701	3.545420841	2.932927637	0.851901579	0.241396275	0.006027676	5.312760753	3.287151515	0.54214055
TCGA-AA-3667	<=65	FEMALE	Stage I&II	T1-2	M0	N0	1.412978794	3.623494994	3.440509513	1.932377236	0	0	5.489391258	2.433622825	1.720173965
TCGA-AA-3831	>65	MALE	Stage I&II	T3-4	M0	N0	2.281307752	3.060821847	2.972581816	1.734509187	0.329853052	0.052286178	5.125769852	4.825850705	0.907427201
TCGA-AA-A00D	>65	MALE	Stage I&II	T1-2	M0	N0	2.36488094	1.557900729	3.106122195	0.912892979	0.471687382	0	4.587632536	3.62887277	0.153950766
TCGA-AA-3864	>65	MALE	Stage I&II	T3-4	M0	N0	2.762939037	3.417136341	3.027780469	1.166817525	0.196615566	0	4.533573661	5.479624914	1.912130809
TCGA-AA-A00F	>65	MALE	Stage III&IV	T3-4	M0	N1-2	1.856224971	3.830889171	3.378644549	1.184344813	0.241700776	0	4.742217195	3.761306944	1.877924438
TCGA-F4-6807	<=65	FEMALE	Stage III&IV	T3-4	M0	N1-2	1.957217428	2.712990174	3.113627258	0.754759198	0.208994766	0.170458056	4.61316962	4.025116026	1.073778872
TCGA-AA-3678	<=65	FEMALE	Stage III&IV	T1-2	M0	N1-2	2.259189422	3.176671545	3.271230565	0.788390145	0.269234863	0.00968757	4.844242519	4.317373818	0.945047091
TCGA-G4-6628	>65	MALE	Stage I&II	T1-2	M0	N0	2.758387994	3.504731908	3.655809662	2.208368501	0.440854497	0.010984056	5.064746764	4.014310123	0.846440121
TCGA-A6-2671	>65	MALE	Stage III&IV	T3-4	M1	N1-2	2.34438168	3.173327331	3.696825216	1.912070168	0.066125425	0.06091237	5.720809365	3.558904948	1.184858027
TCGA-AZ-4682	<=65	MALE	Stage III&IV	T3-4	M1	N0	2.313232069	2.118567682	2.801214744	1.046931182	0.217892849	0.004693901	4.814070843	4.009242433	0.37815783
TCGA-DM-A28C	>65	MALE	Stage I&II	T3-4	M0	N0	1.523422544	3.568556799	2.983447692	2.767094679	0.229323244	0.004959796	5.085900879	2.987350836	1.404244512
TCGA-CM-5863	<=65	FEMALE	Stage III&IV	T3-4	M0	N1-2	1.433791021	3.116206723	2.658879983	1.057219831	0.375173038	0.021723219	4.059216668	4.130713808	1.228146341
TCGA-AA-A01C	>65	MALE	Stage III&IV	T1-2	M0	N1-2	2.079675333	3.091861292	3.294669601	1.324121652	0.05600841	0	5.290968182	4.535449585	1.623498263
TCGA-G4-6293	<=65	FEMALE	Stage III&IV	T3-4	M0	N1-2	1.433288211	3.056841593	2.866719923	1.625195167	0.783848647	0.025994249	4.57778362	4.525648049	0.505229492
TCGA-AA-A00A	>65	MALE	Stage I&II	T3-4	M0	N0	1.819949717	3.136235205	2.931419104	1.272438494	0.560490814	0.012061053	4.943211758	4.724857231	0.603130363
TCGA-D5-6529	>65	MALE	Stage I&II	T3-4	M0	N0	1.838451338	2.067132448	2.683693789	0.798008451	0.335739504	0.01049465	4.647030714	4.347651272	0.397311601
TCGA-DM-A1D4	>65	MALE	Stage I&II	T3-4	M0	N0	2.494896376	3.720946335	3.084050047	1.364943309	0.443500419	0.013973942	4.44663356	4.386089727	1.068453611
TCGA-F4-6809	<=65	FEMALE	Stage III&IV	T3-4	M1	N1-2	2.268808661	4.174933744	3.266135385	0.544464074	0.262654005	0.469748878	4.585899561	4.008358867	3.130261584
TCGA-DM-A1HB	>65	MALE	Stage III&IV	T3-4	M0	N1-2	2.21629719	2.720461066	3.155714971	0.895669079	0.385607657	0.009004414	4.511778983	6.460280636	1.62524862
TCGA-AD-6548	>65	FEMALE	Stage I&II	T1-2	M0	N0	2.25959568	2.997874925	3.181263237	1.039717375	0.1375346	0.045213705	4.974523605	4.752682074	1.383472382
TCGA-AA-3495	>65	MALE	Stage I&II	T1-2	M0	N0	2.275229174	2.290689042	2.76304033	0.534015274	0.462355072	0	4.595178003	4.891447774	0.334478567
TCGA-AA-3655	>65	MALE	Stage I&II	T3-4	M0	N0	2.413509642	3.260531769	3.401145775	1.692743432	0.299115252	0.025246278	4.790683412	4.361148182	1.278663602
TCGA-AA-A01R	<=65	MALE	Stage III&IV	T3-4	M0	N1-2	1.91535167	3.695771118	2.936411203	2.010162869	0.166154579	0	5.491948664	4.16326893	1.470125063
TCGA-AA-3989	>65	MALE	Stage III&IV	T3-4	M1	N1-2	1.813178243	3.418421424	3.017271502	1.66490708	0.053584573	0.012494953	4.790163343	4.473270422	2.900054795
TCGA-AA-3532	<=65	MALE	Stage I&II	T3-4	M0	N0	2.434198085	3.564922419	2.855052538	0.484960564	0.26242548	0.021886209	5.148818965	4.50688815	0.736662391
TCGA-AA-3520	>65	FEMALE	Stage I&II	T3-4	M0	N0	2.556057905	3.484032404	3.216399105	1.079604229	0.17704187	0.024532777	4.764205524	3.991365224	1.198756599
TCGA-AA-3543	>65	MALE	Stage I&II	T1-2	M0	N0	1.817417991	3.483700178	2.792259952	0.836057939	0.369761707	0.012860353	4.657113522	5.320001859	1.511430212
TCGA-NH-A50U	<=65	MALE	Stage III&IV	T3-4	M1	N0	2.317801605	3.706534535	3.667138457	0.623688965	0.174405261	0.004052862	4.48425469	4.102038085	2.208648976
TCGA-AA-3955	<=65	MALE	Stage III&IV	T1-2	M0	N1-2	3.009016927	3.47140453	2.237080378	0.583212259	0.311466087	0	5.253741374	5.253849635	0.405004299
TCGA-AA-3518	>65	FEMALE	Stage I&II	T3-4	M0	N0	2.429690486	4.237066145	3.668969409	1.116614991	0.327037276	0.051013264	5.181797535	5.446660113	2.903946605
TCGA-AA-3855	>65	MALE	Stage I&II	T1-2	M0	N0	2.732287141	2.848106727	3.162804843	2.238658598	0.240445127	0	4.958581542	3.462480345	0.569345522
TCGA-A6-6141	<=65	MALE	Stage I&II	T3-4	M0	N0	2.124149061	3.213446568	2.830519646	1.809029415	0.596769051	0.007368348	4.444557028	4.669848371	0.707322805
TCGA-A6-A567	<=65	MALE	Stage III&IV	T3-4	M1	N1-2	1.932417439	3.402334614	3.297936288	0.624617292	0.183818909	0.087426402	4.628572773	2.82378227	1.021887957
TCGA-DM-A1D7	>65	MALE	Stage I&II	T3-4	M0	N0	3.000951464	2.882240578	3.452571592	0.967910798	0.255418637	0.012789517	4.321753282	3.485925295	0.610068103
TCGA-AA-3869	>65	MALE	Stage III&IV	T3-4	M1	N1-2	2.166457531	3.8608007	2.950420956	0.653542838	0.388905295	0.033803495	4.398807797	5.370791335	1.954556106
TCGA-AZ-6605	>65	MALE	Stage III&IV	T3-4	M0	N1-2	1.751503806	2.795252943	2.705218642	0.511659662	0.355232804	0.018400163	4.662964257	4.117744583	0.536005487
TCGA-CM-5341	>65	FEMALE	Stage III&IV	T1-2	M0	N1-2	2.450210263	2.037968707	1.874790467	0.439405292	0.833837623	0	3.894401621	4.539302047	0.078011933
TCGA-CK-4947	<=65	FEMALE	Stage III&IV	T3-4	M0	N1-2	2.086981645	2.540937274	3.090292783	1.005845035	0.3430721	0.00555362	4.896099641	4.609547723	0.600650098
TCGA-CA-6718	<=65	MALE	Stage I&II	T3-4	M0	N0	2.387996187	2.045362594	4.283940785	1.610286398	0.519532363	0.025904383	4.765542531	4.655642458	0.664630386
TCGA-AA-3552	>65	MALE	Stage III&IV	T3-4	M0	N1-2	2.023884689	3.207919478	2.947258985	1.095546305	0.39922761	0	4.896536638	4.779973369	0.836704491
TCGA-AA-A01V	<=65	MALE	Stage I&II	T1-2	M0	N0	1.470032935	3.313537218	3.154860237	2.246160079	0.187738777	0.034159702	5.326083367	3.829057552	1.686304454
TCGA-A6-A5ZU	<=65	MALE	Stage III&IV	T3-4	M0	N1-2	1.112092899	3.66628729	2.567383849	2.041951517	0.064832353	0.015163132	3.449906904	3.855329994	7.050649177
TCGA-AA-3984	<=65	FEMALE	Stage I&II	T3-4	M0	N0	2.624055817	2.03655986	3.27574778	0.671990951	0.214329949	0.023416226	4.907276606	4.23655831	0.391921921
TCGA-DM-A1D9	>65	FEMALE	Stage I&II	T3-4	M0	N0	3.29785741	3.750235036	3.510641559	1.095747538	0.238318514	0	4.804068099	3.010544733	0.607094201
TCGA-AA-3664	>65	FEMALE	Stage I&II	T3-4	M0	N0	2.09538384	3.816878362	3.355845952	1.234793951	0.335561504	0.019170927	4.720245938	5.035763446	2.359241765
TCGA-5M-AAT4	>65	MALE	Stage III&IV	T3-4	M1	N0	2.466551448	3.710616713	4.033515496	1.467788422	0.221897629	0.010986051	5.152052769	5.089519873	2.984150618
TCGA-AD-6895	>65	MALE	Stage III&IV	T3-4	M0	N1-2	2.130553631	3.27370009	3.806302739	0.463050887	0.30972343	0.012166524	4.658381799	4.142234642	1.277605923
TCGA-D5-6538	>65	FEMALE	Stage III&IV	T3-4	M0	N1-2	1.763336046	2.783402284	3.275462185	1.754217906	0.178908903	0.016326641	4.774811508	4.336640111	1.668217672
TCGA-AA-3867	>65	MALE	Stage III&IV	T3-4	M1	N1-2	1.830393842	3.115911901	2.921396031	0.851905936	0.225891039	0	4.974896733	4.435631087	1.008653804
TCGA-AA-3684	<=65	FEMALE	Stage III&IV	T3-4	M1	N1-2	1.038607936	3.349493496	3.127823629	1.792725745	0.147652911	0.086689936	5.185905161	3.312663832	1.932488899
TCGA-AA-3851	>65	MALE	Stage I&II	T3-4	M0	N0	2.123083089	3.276958558	2.29478522	1.271252562	0.293470941	0.024724305	4.651838711	4.896789349	0.960622101
TCGA-AY-A69D	<=65	FEMALE	Stage I&II	T3-4	M0	N0	2.5559489	2.363562896	3.492681355	1.195776273	0.327244797	0.008634563	4.203021604	3.434282406	0.531571852
TCGA-AA-3556	>65	MALE	Stage I&II	T1-2	M0	N0	2.389816535	2.112160278	3.076359574	1.441595895	0.618209397	0	4.393885758	5.841880775	0.510733108
TCGA-AZ-6601	>65	MALE	Stage I&II	T3-4	M0	N0	2.619333075	2.989306387	3.186729215	1.433594212	0.413263101	0.022389809	4.791182397	5.005979324	0.784642481
TCGA-G4-6586	>65	FEMALE	Stage I&II	T3-4	M0	N0	2.42647458	3.941444296	3.480602095	1.087734425	0.677357781	0	4.82827704	4.682847419	0.750974096
TCGA-A6-2685	<=65	FEMALE	Stage I&II	T3-4	M0	N0	1.74692083	3.854185645	2.502835237	0.762884454	0.297631363	0.21668431	5.222755071	3.593230313	0.850864814
TCGA-AA-3553	<=65	FEMALE	Stage I&II	T1-2	M0	N0	2.281295315	3.164021646	2.482068355	0.636686076	0.366955145	0.011256094	5.701762043	4.783662619	0.318065903
TCGA-DM-A28E	>65	FEMALE	Stage I&II	T3-4	M0	N0	2.237701369	3.183587946	3.079617461	0.973729344	0.136800905	0.010953626	4.786392596	3.232774174	0.805202475
TCGA-AA-3517	<=65	MALE	Stage I&II	T3-4	M0	N0	2.339230602	4.030671278	2.80349621	1.642542448	0.114132451	0.040381892	4.511641524	4.473970337	2.996498499
TCGA-AA-3979	>65	MALE	Stage I&II	T3-4	M0	N0	3.052941592	2.50819935	3.626747745	0.32588967	0.388174381	0.011995631	5.357033804	4.805700535	0.296998004
TCGA-QG-A5Z2	<=65	MALE	Stage I&II	T1-2	M0	N0	2.182685789	4.057325206	3.471235453	1.387675728	0.824355832	0.009100034	3.656083858	4.982159696	1.631937591
TCGA-A6-5659	>65	MALE	Stage I&II	T1-2	M0	N0	1.79636027	2.909151041	3.34540078	0.98713797	0.148424323	0.038189781	5.065960818	4.921243905	1.791331027
TCGA-AA-3679	<=65	MALE	Stage III&IV	T3-4	M1	N1-2	2.757764406	4.387823266	3.606311905	0.504420452	0.238735189	0.016951561	5.010204955	4.314076411	1.746322348
TCGA-A6-5665	>65	FEMALE	Stage I&II	T3-4	M0	N0	2.879358251	3.376138796	3.206594199	1.000562004	0.217213216	0.011925268	5.087722411	5.402621474	1.241416227
TCGA-A6-3810	<=65	MALE	Stage I&II	T3-4	M0	N0	2.689823014	3.228239966	1.849426325	1.034855638	0.440825089	0.033471575	4.074100795	5.016428621	0.517992007
TCGA-AA-3968	<=65	FEMALE	Stage I&II	T1-2	M0	N0	2.074363199	2.740159066	3.694646385	1.782501582	0.449450338	0.013406341	4.905446551	4.866949495	1.065871227
TCGA-AA-3688	>65	MALE	Stage III&IV	T3-4	M1	N1-2	2.260562395	3.369953232	2.823991181	0.575902426	0.171928056	0	5.209348874	4.342470057	0.781881586
TCGA-AA-3519	<=65	MALE	Stage III&IV	T3-4	M0	N1-2	2.780339484	1.926541407	2.886249153	1.410557285	0.164158497	0.03942261	4.996661535	4.074536449	0.333261994
TCGA-A6-5661	>65	FEMALE	Stage I&II	T3-4	M0	N0	2.244908096	2.620754823	2.915392053	0.9153571	0.510445548	0.032126404	4.963701531	5.632437991	0.525696658
TCGA-A6-5657	<=65	MALE	Stage III&IV	T3-4	M0	N1-2	2.008034016	2.206883598	3.667897569	1.533564799	0.218758376	0.16821278	4.631374561	4.09580283	1.302396132
TCGA-A6-2681	>65	FEMALE	Stage I&II	T3-4	M0	N0	1.687616641	3.373499126	2.766073034	1.313853618	0.109970283	0.091593092	5.508710659	3.489105064	0.954599667
TCGA-F4-6808	<=65	FEMALE	Stage I&II	T1-2	M0	N0	2.008036887	3.250940046	2.472372428	1.953915741	0.329795581	0	4.92948361	3.288471199	0.502911493
TCGA-D5-6534	<=65	FEMALE	Stage I&II	T3-4	M0	N0	0.830400983	3.531647881	2.513698048	0.322026314	0.507231952	0.133366136	3.141993071	3.938557989	2.213717676
TCGA-D5-7000	>65	FEMALE	Stage I&II	T1-2	M0	N0	1.880294731	2.414157177	3.122911639	0.706308094	0.251387145	0.020060584	4.889977229	5.009175435	0.883745652
TCGA-AA-3941	>65	FEMALE	Stage III&IV	T3-4	M1	N1-2	3.452260856	3.737316839	2.478465611	0.709916808	0.084061626	0.026289009	5.021385251	4.350664162	0.635035558
TCGA-G4-6627	>65	MALE	Stage I&II	T3-4	M0	N0	1.944854466	2.047521524	2.687047131	1.209090305	0.456184395	0.222444031	4.117103799	3.879405357	0.458740688
TCGA-CK-5916	>65	FEMALE	Stage I&II	T1-2	M0	N0	2.456250058	2.34873346	3.750881012	1.394678995	0.409307956	0.072920595	5.067331044	5.247586572	0.798678142
TCGA-CM-5862	>65	MALE	Stage III&IV	T3-4	M1	N1-2	1.804823817	2.658885151	2.911248174	0.79225306	0.254988307	0.015007276	4.160523143	4.510990822	1.196512524
TCGA-DM-A1DB	>65	MALE	Stage I&II	T3-4	M0	N0	1.908953689	3.037630891	3.726708955	1.400196795	0.448663517	0.0187792	4.28397859	4.463395997	1.590231704
TCGA-AA-3841	>65	MALE	Stage I&II	T3-4	M0	N0	1.234548049	3.559973041	2.622302824	2.187117393	0.16163451	0.07656514	5.553764681	3.159345538	1.172669448
TCGA-CA-6719	>65	MALE	Stage I&II	T3-4	M0	N0	1.41971048	2.955464309	3.644654744	0.802377818	0.228981082	0.287578062	5.214343991	5.154994963	2.948137265
TCGA-A6-A56B	<=65	MALE	Stage III&IV	T3-4	M0	N1-2	2.24350292	3.680318441	3.63927659	2.404772183	0.275486794	0.03068336	4.781781967	3.979652618	2.349534155
TCGA-AA-3877	>65	FEMALE	Stage I&II	T1-2	M0	N0	2.196661909	3.430989979	3.232958002	0.712107729	0.607713143	0.012355838	4.575879602	5.099940973	0.799007717
TCGA-AA-A02Y	>65	MALE	Stage I&II	T1-2	M0	N0	2.002011176	2.79755663	2.684125546	1.104394611	0.318740014	0	5.021556831	2.473838928	0.229477719
TCGA-D5-5541	<=65	MALE	Stage III&IV	T3-4	M0	N1-2	2.895221619	2.895668469	3.289519756	1.088993625	0.462031308	0.018427849	4.689226799	5.058062651	0.590807593
TCGA-AA-3526	<=65	MALE	Stage I&II	T1-2	M0	N0	2.88782918	2.735994367	2.822460295	0.848273866	0.306761705	0.005601527	5.281250382	4.765746076	0.334229947
TCGA-AA-3821	>65	FEMALE	Stage I&II	T1-2	M0	N0	2.152700751	4.214720222	3.325487453	0.940929465	0.450690318	0	4.443453623	5.445029918	2.778464239
TCGA-AA-3514	>65	FEMALE	Stage I&II	T1-2	M0	N0	1.695347615	2.575723197	2.967163698	4.386195532	0.050876866	0.011855002	5.934993221	2.56437426	0.820803602
TCGA-CA-6717	<=65	MALE	Stage I&II	T3-4	M0	N0	1.97674958	2.505100896	3.141263493	1.24636474	0.422334464	0.039930058	4.778404022	5.715666093	1.030245098
TCGA-AA-3542	>65	MALE	Stage III&IV	T3-4	M0	N1-2	1.842933368	3.744648743	2.065631649	0.781781713	0.034798871	0.016102899	5.404290604	2.680667485	0.513702629
TCGA-CK-4948	<=65	FEMALE	Stage III&IV	T3-4	M0	N1-2	2.364166927	2.880856106	3.214943337	0.576603681	0.337470897	0	5.748356425	4.168106575	0.304846188
TCGA-AA-3530	>65	MALE	Stage I&II	T1-2	M0	N0	2.228511129	3.129222746	3.069258979	0.974466869	0.435774502	0.013693271	4.754614238	4.316485154	0.613916211
TCGA-AA-A00Q	>65	FEMALE	Stage III&IV	T3-4	M0	N1-2	1.78857494	3.240144702	3.089776792	1.11584883	0.404880568	0.037431274	4.557719522	4.103744287	1.004424786
TCGA-AA-3522	>65	MALE	Stage I&II	T3-4	M0	N0	2.40115195	2.575648336	2.347931822	0.948281139	0.651645402	0.025028345	4.196782517	4.944378941	0.278281734
TCGA-AA-3845	>65	FEMALE	Stage I&II	T3-4	M0	N0	2.02951815	4.110818212	3.143807558	0.872116291	0.587582373	0.042849993	3.583732141	6.007919911	3.97151375
TCGA-AZ-4615	>65	MALE	Stage III&IV	T3-4	M0	N1-2	2.454019795	1.753429612	2.561848024	0.885294236	0.699901608	0.01031659	4.290404063	5.629445789	0.197983704
TCGA-G4-6314	>65	FEMALE	Stage III&IV	T3-4	M1	N1-2	1.961699457	2.466183603	3.392864478	1.60634899	0.253869734	0.175042258	4.236388822	5.396913477	2.832294387
TCGA-AA-A00N	>65	MALE	Stage I&II	T3-4	M0	N0	1.908706669	3.349985804	2.881386817	0.700060965	0.441535049	0	4.346554948	5.0742852	1.199118066
TCGA-AM-5821	>65	FEMALE	Stage I&II	T3-4	M0	N0	2.039352603	3.318182351	4.04104022	0.419008733	0.219360073	0.012757598	4.80745012	5.213240269	2.859786232
TCGA-AA-3819	<=65	FEMALE	Stage I&II	T3-4	M0	N0	2.385381466	2.914906297	2.97819071	1.415871644	0.398587026	0.019962551	4.827107112	3.908748265	0.466177934
TCGA-A6-6140	<=65	MALE	Stage I&II	T3-4	M0	N0	2.495999039	3.15372274	2.820586819	1.260616586	0.24532195	0.005842541	5.022986786	4.586395663	0.760758018
TCGA-A6-5666	>65	MALE	Stage I&II	T3-4	M0	N0	2.270851266	2.448556698	3.287873719	1.131377845	0.156357493	0	5.049346296	5.11337308	1.065174552
TCGA-CM-6164	<=65	FEMALE	Stage I&II	T3-4	M0	N0	1.674071261	2.80703181	3.076635372	1.783359477	0.139014034	0.070150174	4.644293213	3.587948064	1.46638491
TCGA-AA-A00L	>65	MALE	Stage I&II	T3-4	M0	N0	2.046419188	3.846416231	3.347372374	1.101899764	0.167641923	0	5.168279218	3.148489336	1.163859777
TCGA-CA-5796	<=65	FEMALE	Stage I&II	T3-4	M0	N0	1.186730947	2.283338286	2.715126792	0.565260552	0.854457276	0	3.946610183	4.516811081	0.282087775
TCGA-A6-3807	<=65	FEMALE	Stage III&IV	T3-4	M0	N1-2	2.453591137	3.679961423	3.154805429	0.515945362	0.708204607	0.017409582	4.904542951	4.134479655	0.312099367
TCGA-SS-A7HO	<=65	FEMALE	Stage I&II	T3-4	M0	N0	2.481536084	3.351259886	4.841582152	1.181547227	0.160980724	0.005581839	5.437046336	3.964082116	2.090602287
TCGA-CM-4747	<=65	MALE	Stage III&IV	T3-4	M1	N1-2	1.779290371	2.997974408	2.248328389	1.398508421	0.16516902	0.016001551	4.710321686	3.338850912	0.643966331
TCGA-A6-2686	>65	FEMALE	Stage I&II	T3-4	M0	N0	1.986850289	3.296467243	2.807103509	0.609783297	0.352110934	0.022054327	4.867880172	5.673100916	1.256993457
TCGA-G4-6303	<=65	FEMALE	Stage III&IV	T3-4	M1	N1-2	2.010337438	2.923164454	3.871771082	1.042294619	0.326643067	0.058030965	5.374601564	4.812866626	1.178946755
TCGA-A6-4107	<=65	FEMALE	Stage III&IV	T3-4	M0	N1-2	2.383994962	3.00220182	2.20296828	1.049728527	0.298722015	0.032332489	4.504716428	4.456594442	0.559428524
TCGA-AY-5543	<=65	FEMALE	Stage III&IV	T3-4	M1	N1-2	3.010074113	3.062296187	2.900681767	0.723901487	0.289583616	0.013756413	4.850420655	4.510366045	0.477893647
TCGA-AA-A01T	<=65	FEMALE	Stage III&IV	T3-4	M0	N1-2	2.14490219	3.617586682	2.827044933	0.848068721	0.033447018	0.015473443	5.374833029	2.670926839	0.658572016
TCGA-AA-A022	>65	FEMALE	Stage I&II	T3-4	M0	N0	1.327973706	2.554836601	3.218800976	1.804679665	0.335936242	0.023003263	4.585555409	4.006914588	1.189982413
TCGA-NH-A50V	>65	MALE	Stage III&IV	T3-4	M0	N1-2	2.080549188	3.761614723	3.355725116	0.448949819	0.588161369	0.016063978	4.464668185	3.983032266	0.727725891
TCGA-AA-A02F	>65	FEMALE	Stage III&IV	T3-4	M1	N1-2	3.251945771	3.277818046	3.319025879	2.0034983	0.294125164	0.037019203	4.661388274	4.325848892	0.936833898
TCGA-A6-6653	>65	MALE	Stage I&II	T1-2	M0	N0	2.072550004	2.969821363	2.81084922	1.089484043	0.22522504	0.024691063	4.524152535	6.119762335	2.286202114
TCGA-A6-5662	<=65	MALE	Stage III&IV	T3-4	M1	N1-2	1.964722388	3.258682786	2.988030938	0.733498071	0.443959515	0.054537076	4.457515948	4.792029464	1.041450966
TCGA-A6-3809	>65	FEMALE	Stage I&II	T3-4	M0	N0	2.388790179	3.256650869	3.194552048	1.082320426	0.335781413	0.014412551	5.54551649	5.886065578	1.06863304
TCGA-AY-4070	<=65	FEMALE	Stage III&IV	T3-4	M0	N1-2	1.480392108	3.159792057	3.818737239	1.597132238	0.402534931	0.012502116	4.23366651	4.667723112	3.027882791
TCGA-A6-2682	>65	MALE	Stage III&IV	T3-4	M1	N1-2	1.694156887	3.20118226	2.342152624	1.204228865	0.286184712	0.024053225	4.61750783	5.260294653	1.415831636
TCGA-AA-3850	>65	MALE	Stage I&II	T1-2	M0	N0	2.093481347	3.173107948	2.863931632	1.313979284	0.349213962	0	4.533605164	4.070038543	0.822926017
TCGA-A6-6650	>65	FEMALE	Stage I&II	T3-4	M0	N0	3.368945562	2.109559901	3.324094111	0.341975888	0.153329517	0.022704915	4.824196405	4.349259857	0.330812156
TCGA-AA-3930	>65	MALE	Stage III&IV	T3-4	M1	N1-2	2.12357174	2.7720079	3.375931497	0.340389693	0.212149919	0.017406388	4.270042552	4.604312978	1.370619725
TCGA-DM-A28M	<=65	MALE	Stage I&II	T3-4	M0	N0	2.787998145	2.588236518	2.820461368	0.948882056	0.68968295	0.004273015	4.948702046	3.648381858	0.096764079
TCGA-AZ-6600	<=65	MALE	Stage III&IV	T3-4	M1	N1-2	1.942704645	3.397228328	3.777430117	1.066337628	0.119346474	0.030868645	4.965287088	4.479861423	2.800188479
TCGA-CM-6674	<=65	MALE	Stage I&II	T3-4	M0	N0	2.476065163	2.693515375	2.81111512	1.544569846	0.395815048	0.013891924	4.695359692	4.175597949	0.439019888
TCGA-CM-5861	<=65	FEMALE	Stage I&II	T3-4	M0	N0	1.582663045	3.399016969	3.192610451	1.260660497	0.438366404	0.033257577	4.319829678	4.951472119	2.109814646
TCGA-AU-3779	>65	FEMALE	Stage I&II	T3-4	M0	N0	2.332261712	3.596907733	2.93969484	0.467870509	0.30160844	0.012794956	4.264070047	4.032701084	1.036731041
TCGA-AA-3525	>65	MALE	Stage III&IV	T3-4	M0	N1-2	2.362138693	3.630219396	2.840236735	1.23079238	0.401671813	0.012471537	4.59686821	5.960506183	1.807875588
TCGA-AA-3842	<=65	MALE	Stage III&IV	T1-2	M0	N1-2	2.631853088	3.370436335	2.857847542	0.48814249	0.080937214	0.037775129	5.167384626	4.641508807	0.978095356
TCGA-AA-3950	>65	FEMALE	Stage I&II	T3-4	M0	N0	2.247704345	2.769761758	3.037479173	0.788231413	0.342446822	0	4.689592074	6.008569019	1.207099585
TCGA-AA-3814	>65	FEMALE	Stage I&II	T3-4	M0	N0	1.892890764	2.693713859	2.483347735	0.798501615	0.209192139	0.022817993	4.546580123	4.381410293	0.764230838
TCGA-CM-6169	>65	MALE	Stage I&II	T3-4	M0	N0	1.450775333	2.135873199	2.711464778	0.964300424	0.473514414	0.013498377	4.109854064	4.191777665	0.504917911
TCGA-DM-A28K	>65	MALE	Stage I&II	T3-4	M0	N0	2.426236218	3.451770025	3.058095736	0.851837405	0.769269513	0.012242973	4.747836354	4.310858336	0.288185029
TCGA-CM-6677	>65	FEMALE	Stage I&II	T3-4	M0	N0	2.130853683	2.115357256	3.596986055	1.426773259	0.45138111	0.008675711	5.493209117	4.19216952	0.304821586
TCGA-AA-A01K	>65	FEMALE	Stage III&IV	T3-4	M0	N1-2	1.964458791	3.475761916	3.478137113	0.708921131	0.268589465	0.07921954	4.83195004	4.632049737	1.882393643
TCGA-AA-3833	<=65	FEMALE	Stage I&II	T3-4	M0	N0	1.749305585	3.705273726	3.014900691	1.274703648	0.380511076	0.090516164	4.831397075	5.16601593	2.119153166
TCGA-AA-A017	<=65	FEMALE	Stage I&II	T3-4	M0	N0	1.734537015	4.023691356	2.950744111	0.757782107	0.678216315	0.047461464	4.689562703	3.834109723	0.606180253
TCGA-D5-6928	>65	MALE	Stage I&II	T3-4	M0	N0	1.873349805	2.712098884	3.885458594	0.857141164	0.6430391	0.060785172	4.002424746	4.058004258	0.809259866
TCGA-AA-3846	>65	FEMALE	Stage I&II	T3-4	M0	N0	2.202302063	3.399718686	2.956531803	0.527595486	0.135127857	0	5.162672204	3.966784346	0.839112129
TCGA-CM-6167	<=65	FEMALE	Stage III&IV	T3-4	M0	N1-2	1.51905318	3.200463214	3.006184869	0.773858359	0.460907819	0.207072122	3.834508745	3.952096005	1.538644449
TCGA-AZ-4616	>65	FEMALE	Stage III&IV	T3-4	M1	N1-2	1.805680698	3.151298633	3.180437039	1.226806531	0.193308642	0.027703409	4.729668501	4.408680999	1.747231926
TCGA-G4-6295	>65	FEMALE	Stage I&II	T3-4	M0	N0	2.66386168	3.634328593	3.490490556	3.477096302	0.100382698	0.013591171	5.206775219	4.3175928	3.028858563
TCGA-CM-6679	<=65	MALE	Stage I&II	T3-4	M0	N0	1.993436573	3.718026268	2.88875121	1.185412135	0.370980827	0.089305838	4.333215816	3.498229232	1.129273468
TCGA-CM-4744	>65	MALE	Stage I&II	T1-2	M0	N0	2.505214077	2.774419042	2.858658771	1.446467877	0.166343186	0.012742295	4.910071407	4.489832124	0.803577924
TCGA-DM-A28G	>65	MALE	Stage I&II	T3-4	M0	N0	1.728162414	3.600950393	2.838424419	1.457130254	0.457047742	0.015057131	4.78670637	4.004731831	0.882935267
TCGA-AA-3952	>65	MALE	Stage III&IV	T3-4	M0	N1-2	2.854854562	3.283390811	4.340402059	0.805151989	0.311487775	0	4.120988862	6.075424447	4.173244962
TCGA-AA-A01G	<=65	MALE	Stage I&II	T3-4	M0	N0	2.198507874	2.455180976	3.171116405	1.273327778	0.142559216	0.027295498	5.44545675	3.643177073	0.4787601
TCGA-A6-2672	>65	FEMALE	Stage III&IV	T3-4	M0	N1-2	2.032314193	3.445181551	3.459653164	1.347415814	0.642402986	0	5.095203644	5.457319958	0.931871558
TCGA-AA-3818	>65	FEMALE	Stage I&II	T3-4	M0	N0	1.713878986	3.06755501	2.821462906	1.333669031	0.204172988	0	4.489569256	5.308967555	2.325396234
TCGA-DM-A0XF	>65	FEMALE	Stage III&IV	T3-4	M0	N1-2	2.174858048	3.913109131	2.487655624	1.073581665	0.454526625	0.004157247	5.695347782	3.905311313	0.338349018
TCGA-DM-A0XD	<=65	MALE	Stage I&II	T3-4	M0	N0	1.965572704	2.434531903	2.863189028	0.848504053	0.314791672	0.042187155	4.906699238	4.087938296	0.44426574
TCGA-AY-A71X	<=65	FEMALE	Stage I&II	T1-2	M0	N0	1.810574234	4.404789108	3.052116993	1.844159433	1.047719212	0.004619278	4.517604315	4.621337499	0.643328597
TCGA-D5-5540	>65	MALE	Stage I&II	T3-4	M0	N0	3.514983325	2.534321833	3.222843642	0.835668715	0.086739025	0	4.353724489	5.01173414	0.881502208
TCGA-AA-3492	>65	FEMALE	Stage I&II	T3-4	M0	N0	3.014874191	2.858662062	2.777802404	1.54002969	0.246642991	0.048635863	5.221119554	4.657743278	0.484135486
TCGA-CA-5254	<=65	FEMALE	Stage I&II	T3-4	M0	N0	1.661510015	3.796137564	3.444947606	1.191498881	0.151683306	0.004588537	4.559841245	5.464492713	6.263421082
TCGA-AA-3956	<=65	MALE	Stage I&II	T3-4	M0	N0	1.743876792	3.435728699	2.623417961	0.467810571	0.605467812	0.01809018	4.478918154	4.452577262	0.535583353
TCGA-AA-A00Z	>65	MALE	Stage I&II	T3-4	M0	N0	2.766834537	2.808386692	3.488635774	1.374036803	0.374046827	0.012217932	4.999892303	3.612537163	0.39633587
TCGA-CM-4748	<=65	MALE	Stage III&IV	T3-4	M0	N1-2	2.866764015	2.797453029	3.071929031	1.834048604	0.351340488	1.259722761	4.966729805	3.88068914	2.015574476
TCGA-AA-3531	>65	FEMALE	Stage I&II	T3-4	M0	N0	2.158566759	3.151698555	2.917468347	1.899599661	0.064130184	0.044528618	5.498806087	3.583506204	0.91604638
TCGA-AZ-4323	<=65	MALE	Stage III&IV	T3-4	M1	N1-2	1.825594597	2.945531596	4.3669964	1.420000319	0.541600249	2.588207137	3.935761948	3.817003042	47.83335248
TCGA-AA-3496	>65	FEMALE	Stage I&II	T3-4	M0	N0	1.714154472	2.905204477	3.617255661	1.448533397	0.315376232	0	4.761991112	4.145023345	1.356460282
TCGA-A6-2676	>65	FEMALE	Stage I&II	T3-4	M0	N0	2.805447578	2.623464112	2.86911691	1.632527952	0.159568727	0	5.526770082	5.479890766	0.698543936
TCGA-AA-3994	>65	MALE	Stage III&IV	T3-4	M0	N1-2	2.04982984	3.464775986	3.275501425	1.26734731	0.374441034	0	4.609025102	4.5730334	1.437106167
TCGA-AM-5820	<=65	FEMALE	Stage III&IV	T3-4	M1	N1-2	1.966607998	2.35461848	3.713286812	0.802133969	0.315005641	0.049374432	4.544288553	4.1504674	0.895742964
TCGA-D5-6924	>65	MALE	Stage I&II	T3-4	M0	N0	2.415105512	2.927622176	3.146531994	1.826481813	0.201549376	0.035716407	4.940120261	4.669227007	1.236237218
TCGA-A6-3808	>65	MALE	Stage I&II	T3-4	M0	N0	2.056238115	2.802103466	2.614445726	1.308217638	0.262175043	0.014612446	4.46791984	5.350437907	1.304690547
TCGA-G4-6302	>65	FEMALE	Stage I&II	T3-4	M0	N0	0.947312507	2.482680167	2.39614788	0.859876985	0.474347273	0.852304015	3.946801238	4.260355198	2.233924166
TCGA-AA-3697	>65	MALE	Stage I&II	T3-4	M0	N0	2.078995853	2.858892494	3.097460178	0.851710353	0.242636827	0	5.265344986	4.323641531	0.637681968
TCGA-A6-6142	<=65	FEMALE	Stage III&IV	T3-4	M1	N1-2	1.218728236	3.453103092	2.720736087	0.954920017	0.241363775	0.042013348	4.880806045	4.61188536	1.84571439
TCGA-DM-A28H	<=65	MALE	Stage III&IV	T3-4	M0	N1-2	2.9909725	3.342596476	3.399713101	0.730002835	0.172087748	0.014752843	5.006308559	3.559588097	0.626768715
TCGA-F4-6570	>65	FEMALE	Stage I&II	T3-4	M0	N0	1.756525192	2.271320427	3.150799246	1.151614973	0.292902631	0.005519211	4.601508027	4.598941527	0.876516285
TCGA-5M-AATE	>65	MALE	Stage I&II	T3-4	M0	N0	1.854846528	3.274791793	3.26602414	1.602344986	0.092652174	0	4.947807309	3.707089225	1.716302553
TCGA-AD-6965	<=65	MALE	Stage III&IV	T3-4	M0	N1-2	2.885318301	3.471335323	3.715608825	2.017999076	0.304005766	0.102359903	5.029594384	4.735828193	1.674348744
TCGA-AZ-6606	>65	MALE	Stage III&IV	T3-4	M1	N1-2	3.128642694	2.682864059	3.044853819	0.832101365	0.279730794	0	4.693049595	3.091313931	0.235232476
TCGA-D5-6927	<=65	MALE	Stage I&II	T3-4	M0	N0	2.036267959	3.899834053	3.777642115	1.595267831	0.251256291	0.029388691	5.186188516	6.005287758	5.25741449
TCGA-AA-3856	<=65	MALE	Stage I&II	T3-4	M0	N0	2.161190193	3.468890525	3.407626092	0.768020655	0.315751376	0.009514192	5.017586074	4.711306967	1.237888116
TCGA-AA-3502	>65	MALE	Stage I&II	T1-2	M0	N0	2.415418501	2.575715913	2.685657152	0.806955294	0.480777198	0.028856216	4.601982315	4.032934726	0.26085384
TCGA-CM-6168	>65	FEMALE	Stage I&II	T3-4	M0	N0	1.673830356	2.398633314	3.299422583	0.892168094	0.524444989	0.118814646	4.842787646	5.060215028	0.702278848
TCGA-CM-6678	<=65	FEMALE	Stage III&IV	T3-4	M1	N1-2	1.769594401	2.571502892	2.432892705	1.060773657	0.206668004	0.066545984	4.551280473	4.044138679	0.72253709
TCGA-DM-A288	>65	MALE	Stage III&IV	T3-4	M0	N1-2	2.20293689	3.987790002	3.824948392	0.724970081	0.198328215	0	4.466948825	5.260142008	5.006781239
TCGA-A6-2683	<=65	FEMALE	Stage III&IV	T3-4	M1	N0	0.876402686	3.839766829	2.724811708	1.904182615	0.028714048	0	5.614005363	2.20674788	1.332371429
TCGA-AA-3555	>65	FEMALE	Stage I&II	T3-4	M0	N0	2.266459081	2.126199913	3.295021705	1.116414439	0.777781513	0.030580268	4.467161555	6.243082407	0.459975861
TCGA-NH-A8F8	>65	MALE	Stage III&IV	T3-4	M1	N1-2	1.443431418	3.93675001	2.856304116	1.600322339	0.261124076	0.067652397	4.827505338	4.406789574	2.701224066
TCGA-A6-5660	>65	MALE	Stage III&IV	T3-4	M0	N1-2	1.78681822	2.210193719	2.951794207	0.827517415	0.266899012	0.033309781	4.948120611	4.471808579	0.569036229
TCGA-F4-6854	>65	FEMALE	Stage I&II	T3-4	M0	N0	1.897434053	3.084032907	3.390080728	1.132090641	0.246247904	0.071359453	5.192686836	3.296369627	0.760316631
TCGA-A6-2680	>65	FEMALE	Stage I&II	T3-4	M0	N0	1.818994574	2.772997045	3.246883222	2.27543759	0.126652487	0	5.564308483	3.15613678	0.754567567
TCGA-A6-6652	<=65	MALE	Stage III&IV	T3-4	M1	N0	1.416247692	3.684921834	3.695587778	1.967484721	0.252959681	0.039889255	5.159195619	3.482761705	2.302864827
TCGA-AA-3852	>65	MALE	Stage I&II	T3-4	M0	N0	1.673489591	3.336117111	3.280939276	1.38739357	0.280831248	0	5.078164581	4.172640744	1.33597085
TCGA-AA-A03F	>65	FEMALE	Stage III&IV	T3-4	M0	N1-2	1.667779278	4.387392204	2.464263192	0.970507213	0.406752577	0.021442497	5.163537619	3.674758035	0.827520152
TCGA-AA-3506	>65	MALE	Stage I&II	T1-2	M0	N0	1.79093964	2.633198845	2.816982445	2.378431554	0.107535205	0	5.260303313	3.273483441	0.737947163
TCGA-D5-6929	<=65	FEMALE	Stage III&IV	T3-4	M1	N1-2	2.045121024	3.287559607	3.626953942	1.710197029	0.197987198	0.007485555	5.019015409	4.970874189	2.597159984
