# Supplementary material for: A novel signature model based on mitochondrial-related genes for predicting survival of colon adenocarcinoma
Source: BMC Med Inform Decis Mak. 2022 Oct 22;22:277. doi: 10.1186/s12911-022-02020-3 (PMC9587559; doi:10.1186/s12911-022-02020-3)
Supplement: Supplementary file 2 — Additional file 2. Raw data. (ZIP 320499 kb) [file 12911_2022_2020_MOESM2_ESM.zip › Raw data/2. TCGA COAD data/COAD_clinical_detail.csv]

additional_pharmaceutical_therapy	additional_radiation_therapy	additional_studies	age_at_initial_pathologic_diagnosis	anatomic_neoplasm_subdivision	anatomic_treatment_site	b_symptoms	batch_number	bcr	bcr_drug_barcode	bcr_drug_uuid	bcr_followup_barcode	bcr_followup_uuid	bcr_patient_barcode	bcr_patient_uuid	bcr_radiation_barcode	bcr_radiation_uuid	braf_gene_analysis_performed	braf_gene_analysis_result	circumferential_resection_margin	clinical_M	clinical_N	clinical_T	clinical_stage	clinical_trail_drug_classification	colon_polyps_present	course_number	date_of_withdraw	day_of_dcc_upload	day_of_form_completion	days_to_birth	days_to_death	days_to_drug_therapy_end	days_to_drug_therapy_start	days_to_initial_pathologic_diagnosis	days_to_last_followup	days_to_last_known_alive	days_to_new_tumor_event_additional_surgery_procedure	days_to_new_tumor_event_after_initial_treatment	days_to_psa	days_to_radiation_therapy_end	days_to_radiation_therapy_start	dbgap_registration_code	disease_code	drug_name	drugs	ethnicity	extranodal_involvement	file_uuid	follow_ups
			63	Sigmoid Colon			89.77.0	Nationwide Children's Hospital	TCGA-D5-5541-D13833	a81be0b5-fa86-4b78-91df-05546d47d69c	TCGA-D5-5541-F72334	58454F00-FBBA-40D0-805D-8BD88CB0B8D5	TCGA-D5-5541	94067eb7-98b7-4975-bab1-c09e1b454a25			NO		36						NO			22	25	-23109		279	19	0	1701								COAD	Calcium Foliatum, fluorouracilum, oxaliplatinum, dexamethassone		NOT HISPANIC OR LATINO		E92E7B6F-92D0-4C2D-9C43-D2E9BD2BE217
			84	Hepatic Flexure			36.83.0	Nationwide Children's Hospital			TCGA-AA-3675-F37525	E7A3BDC3-0A78-4B76-BFB8-8D232FDA6861	TCGA-AA-3675	41658cf8-0de1-4a97-bb60-0f0107c84e00			NO											22	3	-30801				0	1431								COAD					3AC24858-BD7E-4F43-A2DD-638C75DB538F
	NO		65				132.71.0	Nationwide Children's Hospital			TCGA-DM-A0XD-F17210	0C7DF1A1-78A4-4A99-A465-513331F15905	TCGA-DM-A0XD	a56f6562-d2af-47b9-bf81-94b3b4893173			YES	Normal							YES			22	25	-23966	743			0				484					COAD			NOT HISPANIC OR LATINO		336DEC69-C97B-4290-B24C-421A8AD1F76D
			45	Sigmoid Colon			41.78.0	Nationwide Children's Hospital					TCGA-AA-3872	20ccd267-74e5-4574-a8e1-028bcd74aaeb			NO											22	18	-16651				0	0								COAD					2E4A55EE-1D20-4AF2-84DD-E3F1084BEE08
NO	NO		68	Sigmoid Colon			123.74.0	Nationwide Children's Hospital			TCGA-AZ-6601-F34152	A281F12A-3018-4200-8C91-6824D8128D05	TCGA-AZ-6601	7ad0617e-bc4a-4869-8419-744f04d9b7a3														22	31	-25082	3042			0			2270	2270					COAD			NOT HISPANIC OR LATINO		DEED8A4D-5B4F-4A99-A458-E3D34A8848D4
			65	Sigmoid Colon			66.81.0	Nationwide Children's Hospital			TCGA-AA-A03J-F37276	F597B718-AC8A-4AA1-86B3-94AEF446F5E6	TCGA-AA-A03J	e6c8c5fc-158a-4de4-b3f6-3b645584bbc7			NO											22	1	-23986				0	1246								COAD					CC972687-DE87-4D55-B85C-7C3B8D9F50D2
NO	NO		47	Cecum			76.78.0	Nationwide Children's Hospital	TCGA-CM-4747-D8959	559f4cb9-8305-40ca-8643-2a5077baa4b1	TCGA-CM-4747-F33816	8FA24AEC-5B9A-4584-B69F-30599D9E0710	TCGA-CM-4747	56eb96a4-d2c2-42fb-b26c-1a80012bcb8e			NO								YES			22	19	-17198		252	98	0	761		61						COAD	Leucovorin		NOT HISPANIC OR LATINO		A376D2F4-3963-484A-AF86-CD01FEAE73B2
			47	Ascending Colon	Primary Tumor Field		66.81.0	Nationwide Children's Hospital	TCGA-AA-A01R-D37396	8EF3060A-3D3D-4F10-83A7-29CB9FDF2D8A	TCGA-AA-A01R-F37294	00D1DBC1-D0DF-4D5C-BED3-84288E4F04D4	TCGA-AA-A01R	97f6c8d3-09a0-4128-8f10-41e736648a5f	TCGA-AA-A01R-R38348	F89DB562-523D-4D5B-B67E-CA87697C9064	NO											22	1	-17289		820	669	0	1065			608		943	881		COAD	Irinotecan				C38C297C-E035-4213-BAD3-302F21DFACE6
			62	Ascending Colon			157.71.0	Nationwide Children's Hospital			TCGA-D5-6534-F58486	9714D280-AEF1-4D26-8D99-3CF1C7FA5DB8	TCGA-D5-6534	d259eeb2-d15e-436d-9d37-2d0b7658bc91			NO								YES			22	11	-22778				0	1316								COAD			NOT HISPANIC OR LATINO		C0ACF7A4-0CA1-4C87-9A60-611C3D54E949
YES	NO		50	Cecum			45.80.0	Nationwide Children's Hospital	TCGA-AY-4070-D20674	5be9b21f-28da-47a0-8c21-25f848f38f4f	TCGA-AY-4070-F3531	f27453aa-abaa-4a40-8c16-d2ccf73dff51	TCGA-AY-4070	6baf61b6-ae5b-42f0-adc9-0d26fda231f7			NO								NO			22	18	-18621	496	146	64	0				186					COAD	Oxaliplatin		NOT HISPANIC OR LATINO		5898B8CA-8099-4465-A1FE-470884DD9AF3
			84	Ascending Colon			89.77.0	Nationwide Children's Hospital			TCGA-CM-6168-F21461	c8e26df1-e523-431e-8652-22c3ecaffda9	TCGA-CM-6168	75c3004d-1ef4-49f9-86e0-1bb7b9553a3d			NO								NO			22	13	-30834				0	395								COAD			NOT HISPANIC OR LATINO		37D76764-AAE7-4E97-844A-E15EBE344CDD
			64	Hepatic Flexure			123.74.0	Nationwide Children's Hospital	TCGA-AZ-6600-D34151	D03EF7A0-DCCB-4070-9D2D-89B401069535	TCGA-AZ-6600-F34147	98402D27-0304-4BA2-9D6A-521B4D30F699	TCGA-AZ-6600	aee20b98-df51-4ead-86cc-0d5f60a74b90														22	31	-23581		144	122	0									COAD	Leucovorin		NOT HISPANIC OR LATINO		DC2716C7-3DC2-4D7E-B89D-76199136AAFF
			54	Hepatic Flexure			76.78.0	Nationwide Children's Hospital	TCGA-CA-5256-D70891	A8E9F2B5-BB30-43C6-81DA-577AEFBC529C	TCGA-CA-5256-F70888	6D49C9B4-A984-49D4-97BD-8E9EB0275B87	TCGA-CA-5256	17633a60-e12b-4a7c-bd8a-c16341ddc606			NO											22	10	-19785		206	20	0	379								COAD	Folinic Acid				EACB1933-11BE-482A-921E-411994A0088A
			73	Transverse Colon			41.78.0	Nationwide Children's Hospital			TCGA-AA-3986-F37937	BCAAE367-C52E-4D07-8FB1-39952154FEA8	TCGA-AA-3986	04d7a52f-a89b-4114-a608-a6254b4d604f			NO											22	6	-26967				0	580								COAD					CF2A45B6-676A-4A92-A1DC-60E0786CC732
			82	Sigmoid Colon			76.78.0	Nationwide Children's Hospital	TCGA-CM-5341-D16157	516885c2-a0e5-4bd5-ad56-d9d59a1c9a8a	TCGA-CM-5341-F37181	0E58279A-7FB0-49BF-91BA-4C0081056334	TCGA-CM-5341	2d3ce817-b269-4662-a92d-392bd3662399			NO								NO			22	29	-30163		273	122	0	884								COAD	Leucovorin Calcium		NOT HISPANIC OR LATINO		6DCA75C4-01A9-49B7-8332-E2750FDCF432
			54	Descending Colon			28.86.0	Nationwide Children's Hospital			TCGA-AA-3538-F37321	2C6C369F-484B-4390-ACD6-1315EB98EC40	TCGA-AA-3538	c594196e-49ef-4195-a6b6-4ef4a1d9ec15			NO											22	1	-19752				0	791								COAD					464C534C-A649-410F-A141-07879CCC3785
			57	Sigmoid Colon			157.71.0	Nationwide Children's Hospital			TCGA-D5-6923-F29707	06ff532c-3574-460a-bab3-b2b370dece40	TCGA-D5-6923	b3c267aa-345d-40d8-a8da-f9f08c64f9c7			NO		10						NO			22	26	-21118				0	378								COAD			NOT HISPANIC OR LATINO		78B018BF-9090-42A6-8946-99777AFAC133
			84	Cecum			157.71.0	Nationwide Children's Hospital			TCGA-AD-6899-F47188	1C49AF32-BFF3-4B1C-96B5-4BE89D2C0AB5	TCGA-AD-6899	ea923671-3903-4a79-830d-e7e4b1eabab0					1						NO			22	22	-30693	176			0									COAD					BBF04AB7-BE17-4370-AF3C-2F8936646B28
			80	Sigmoid Colon			66.81.0	Nationwide Children's Hospital			TCGA-AA-A01X-F37291	DA968E56-35F5-4A1E-AE22-FCE41C38D5AC	TCGA-AA-A01X	2e386e48-b99b-4806-a3e3-081d72a606e7			NO											22	1	-29281				0	791			791					COAD					492E0D2E-74BF-4A32-9F73-9E6617167FF5
			65	Ascending Colon			138.78.0	Nationwide Children's Hospital	TCGA-CA-6716-D70869	1824EB06-30F9-4726-A683-F2313A935926	TCGA-CA-6716-F70864	6DAF087E-7B22-46B4-B37D-3C0781CD0E07	TCGA-CA-6716	95a54459-3fac-42d5-8ec1-ed66d971d64d														22	10	-23943		226	42	0	371								COAD	Folinic Acid		NOT HISPANIC OR LATINO		177451DC-A327-430C-B34B-108F33B88588
			55	Hepatic Flexure			123.74.0	Nationwide Children's Hospital	TCGA-A6-6137-D18042	2b2b0da3-33bf-4d8f-bb44-a404410e818d	TCGA-A6-6137-F39893	EEBA90E6-9663-40AB-835D-D669D23FBCC6	TCGA-A6-6137	326c1637-ea91-4006-b440-d38420af1ae5			NO								NO			22	5	-20095		218	28	0	824								COAD	Leucovorin		NOT HISPANIC OR LATINO		930B8956-8FD5-4A62-B420-5AB360EBED70
			70	Ascending Colon			30.80.0	Nationwide Children's Hospital			TCGA-AA-A00D-F37925	9ACDD043-F212-4F96-AEF3-F58040EDEE2B	TCGA-AA-A00D	081a3dc7-45e1-457d-add0-c4686140a8d0			NO											22	6	-25689				0	578								COAD					1CC3262B-0EB1-4A71-A227-70FF2D74FBE5
			60	Cecum			116.77.0	Nationwide Children's Hospital	TCGA-G4-6321-D21917	2de2d207-7fac-4c6a-b0b3-57c575eff4f3	TCGA-G4-6321-F21916	fe9a60d5-5c9b-4650-95dd-92820bf57f9f	TCGA-G4-6321	e7dbfca1-9657-4952-8e0d-dec6373dda5b			NO		110						YES			22	30	-21921		243	103	0	672								COAD	Oxaliplatin		NOT HISPANIC OR LATINO		DA564405-BED0-4356-B4E1-05F6E3E684DC
			54	Sigmoid Colon			76.78.0	Nationwide Children's Hospital			TCGA-AA-3509-F37280	F82867D0-C02A-4BD0-9EDF-21A2F99B3F5D	TCGA-AA-3509	80e677b1-5ebe-4069-a1a5-1538ffee6642			NO											22	1	-19786				0	1915								COAD					85DE2C7D-E28A-4207-8032-0DEB47165926
YES	YES		55	Descending Colon			300.56.0	Nationwide Children's Hospital	TCGA-A6-A566-D42264	4F12D452-984F-40FF-A277-8CDEDCAA4B42	TCGA-A6-A566-F42248	B606B322-10CC-448D-8676-D394D2E536CD	TCGA-A6-A566	790266BC-C252-43F4-85D1-1B06EE529CF8											NO			22	15	-20181	758	253	76	0				257					COAD	Fluorouracil		NOT HISPANIC OR LATINO		07818367-C3E1-454A-80A7-A9B9C6180CCC
			63	Cecum			36.83.0	Nationwide Children's Hospital					TCGA-AA-3695	23d0681a-912a-408f-b19a-0bbcf5ffc2f3			NO											22	18	-23164				0	0								COAD					9D8EC94B-97C1-4CE3-904F-8C68B5EEF3D3
			81	Hepatic Flexure			41.78.0	Nationwide Children's Hospital			TCGA-AA-3821-F38112	92E23E83-486C-42E4-B167-E3427F4420C7	TCGA-AA-3821	0e87e5fd-d5bb-4c0d-952d-711a6abbf336			NO											22	10	-29706				0	31								COAD					B6B1465B-431A-4435-B80A-2C8F86D2CF93
			59	Sigmoid Colon			89.77.0	Nationwide Children's Hospital			TCGA-AM-5820-F68939	DBDE9F25-9F07-4909-9ABD-D9A05A0A7972	TCGA-AM-5820	26a12266-c6d8-42f9-bd4e-5093d827ac9a			NO								NO			22	24	-21902				0									COAD			NOT HISPANIC OR LATINO		D1343AA4-34D5-4DCB-B0B3-A8EC63E0D8B7
YES	NO		62	Cecum			157.71.0	Nationwide Children's Hospital	TCGA-AD-6965-D72562	9904C076-BC2D-4783-B9E1-4E983C9C15D4	TCGA-AD-6965-F47143	35430D11-7EE9-42EB-AC57-5148A88E8D95	TCGA-AD-6965	c8de215d-53a4-4e6c-be58-5887a8094815			NO											22	22	-22853		196	42	0	805			648					COAD	Leucovorin		NOT HISPANIC OR LATINO		30086B20-FF71-4B7C-B5E6-53CDF213AE1A
NO	NO		70				76.78.0	Nationwide Children's Hospital	TCGA-A6-2682-D6912	ce77ae94-e1dc-41e4-989a-8891fd070a58	TCGA-A6-2682-F6913	9a6eede3-4bca-4aab-afad-6f2fe8c79211	TCGA-A6-2682	77a44132-af22-4115-9fa2-78f2f74bf687			NO								NO			22	2	-25683	424	284	231	0				381					COAD	5 FU		NOT HISPANIC OR LATINO		0CD7B9D0-471A-444B-8F48-D36E3449A7DF
			67	Cecum			36.83.0	Nationwide Children's Hospital	TCGA-AA-3680-D37468	AE2B4E60-C99E-48F0-8B68-5A121C279908	TCGA-AA-3680-F38089	75D11811-3CEE-42FF-82EB-47E11F01886C	TCGA-AA-3680	f3b9defb-88ed-4c95-9feb-7197d869676c			NO											22	10	-24655	335	90	31	0									COAD	Oxaliplatin				F77ABC2E-E349-4045-BE70-19F999D30FCA
			65	Descending Colon			138.78.0	Nationwide Children's Hospital	TCGA-A6-6654-D29786	a044ff74-4c3b-4a2e-b545-074c96ff4752	TCGA-A6-6654-F39973	11FFDC89-245A-45BC-B2CD-DFFCCBE9B392	TCGA-A6-6654	81e7cca8-2d71-4446-9692-872c2fe68d0a			NO											22	7	-23953		290	136	0	726								COAD	5 FU		NOT HISPANIC OR LATINO		BDF314DB-08B5-4024-9E6D-045537F638AA
YES	YES		40	Sigmoid Colon			138.78.0	Nationwide Children's Hospital	TCGA-G4-6309-D21947	0104d92b-90fe-42c8-9f02-dd916ce7b46f	TCGA-G4-6309-F68569	8467B6C9-8C06-41E8-B16A-23FBD0FACB59	TCGA-G4-6309	e4be17c8-0855-432c-bb80-28bb24b62f32			NO								YES			22	26	-14729		254	73	0	2600			2176					COAD	Xeloda		NOT HISPANIC OR LATINO		A98346E2-2DB9-4812-BB18-8E321BF5E137
NO	NO		73	Cecum			76.78.0	Nationwide Children's Hospital			TCGA-A6-2681-F41328	81EF9680-E319-4BCC-9F11-33EBE3588D7B	TCGA-A6-2681	7d8eab0a-e6c8-4449-9ebf-50c41db94a06			NO								NO			22	14	-26929				0	1387			1150					COAD			NOT HISPANIC OR LATINO		8858BFFC-983D-4DC2-A3CE-018E560227E6
			84	Cecum			33.79.0	Nationwide Children's Hospital					TCGA-AA-A02R	764c97c9-01d3-45cb-86bd-f8a52b5468da			NO											22	15	-30834	670			0									COAD					2294FBD4-A7AF-410A-A352-3EC5B3BFE402
			42	Cecum			116.77.0	Nationwide Children's Hospital			TCGA-AA-3663-F37520	F1363562-F9D2-4A2A-90C1-F05E28DC1D47	TCGA-AA-3663	c21d2c68-920f-4526-b754-286579c049f3			NO											22	3	-15675				0	212								COAD					398F79EE-801F-4FCA-B2FB-0427904C27EB
YES	NO		46	Splenic Flexure			89.77.0	Nationwide Children's Hospital	TCGA-A6-5662-D18218	33f69924-19e0-446d-8b33-b9e5d327e610	TCGA-A6-5662-F34137	FCA225F2-4BF3-407A-8A11-7F5B8934615C	TCGA-A6-5662	960d278c-c87d-42dc-ad28-42e010d8f0f1			NO								NO			22	30	-16873		397	60	0	718			661					COAD	Fluorouracil		NOT HISPANIC OR LATINO		7AF3462B-2726-40BE-9A42-D3A7707D89E6
			31	Cecum			123.74.0	Nationwide Children's Hospital	TCGA-A6-6141-D21503	9b6fffa2-0197-4e5d-83b7-6799693aecb7	TCGA-A6-6141-F41639	CD1CF718-A772-4C38-8075-71B8F9F912D2	TCGA-A6-6141	58facedb-fcb8-4ecf-8338-2bfa4947acef			NO											22	22	-11391		214	60	0									COAD	5FU		NOT HISPANIC OR LATINO		D076A339-B729-498B-A285-A695D09A852D
			56	Sigmoid Colon			123.74.0	Nationwide Children's Hospital	TCGA-A6-6142-D28727	698bfec7-fb37-43b9-aa00-8567f13f8a4a	TCGA-A6-6142-F39709	160158B0-425C-40AF-A8EE-1E0ABA0A85F3	TCGA-A6-6142	c7c5348f-5708-45bf-b40e-1bf7c9348f60			NO								NO			22	30	-20485		338	142	0	763			654					COAD	Leucovorin		NOT HISPANIC OR LATINO		3D50313A-AF32-4AFE-A5F8-A11D0792B7F0
			65	Ascending Colon			157.71.0	Nationwide Children's Hospital			TCGA-AD-6890-F48782	38F632B0-5D0F-497A-AED9-BCA2171B5FC0	TCGA-AD-6890	e8e80df9-e3ba-4dec-b8fc-a5e80d8c6798			NO		10						YES			22	20	-23769				0	746								COAD					DD8EC547-3482-41F6-AFBF-413A36CB6F1D
YES	NO		57	Ascending Colon			28.86.0	Nationwide Children's Hospital	TCGA-A6-2683-D4962	1f797061-446e-4ba7-8117-30d480a8de8a	TCGA-A6-2683-F10030	dfbc2156-2077-4676-8204-c186608390fd	TCGA-A6-2683	fafd4576-0709-49e1-926f-ad1ee09907ec			NO								NO			22	12	-20871	504	289	48	0				300					COAD	5 FU		NOT HISPANIC OR LATINO		86717174-ABF8-4871-876B-03858552BF1D
			79	Sigmoid Colon			132.71.0	Nationwide Children's Hospital			TCGA-DM-A1D0-F19074	4D4AB934-A4DF-42E4-83A3-6DBEEAF81AE1	TCGA-DM-A1D0	1b0b0533-7c4f-4edd-a75e-8b56f49d54ab			YES	Normal										22	5	-28875				0	3974	3625							COAD			NOT HISPANIC OR LATINO		740891C6-4938-44C1-8FCC-B28FB85E33C1
			77	Sigmoid Colon			157.71.0	Nationwide Children's Hospital			TCGA-F4-6854-F35416	D0EEDBBB-5F9B-4DD4-A2E5-8A42EA4E34B3	TCGA-F4-6854	01240896-3f3f-4bf9-9799-55c87bfacf36			NO								NO			22	26	-28272				0	16								COAD			NOT HISPANIC OR LATINO		D4087288-A96D-41AF-B295-BEC7FC7FBF87
NO	NO		60	Cecum			89.77.0	Nationwide Children's Hospital	TCGA-D5-5538-D13828	20ccac76-619d-4720-a197-8a648eb7ef26	TCGA-D5-5538-F72336	C2D3CB72-44FE-42CF-845D-4FF7D8B90B32	TCGA-D5-5538	0dacc5ce-498f-4c60-9f78-7a013ffaa9ce			NO		50						NO			22	25	-21974	1661	282	22	0				1007					COAD	Calcium Foliatum, fluorouracilum, oxaliplatinum, dexamethassone		NOT HISPANIC OR LATINO		DE93FF37-7BEF-4B16-9360-05A90EE8925A
			81	Hepatic Flexure			28.86.0	Nationwide Children's Hospital			TCGA-AA-3555-F37511	ECE7F482-8211-4DFE-9245-B21423990D1D	TCGA-AA-3555	36eaf209-c332-4321-b6aa-51a3368ecd79			NO											22	3	-29617				0	911			91					COAD					1A98583A-AF72-407E-AC8E-6B8A5220E9C0
			77	Sigmoid Colon			36.83.0	Nationwide Children's Hospital					TCGA-AA-3693	33522271-b2ca-4da4-a942-501ab9117c51			NO											22	18	-28459				0	0								COAD					C1E341F0-448A-4CD6-91C5-C222B579319A
			74	Ascending Colon			422.38.0	Nationwide Children's Hospital			TCGA-5M-AAT4-F70103	5FB76E81-1057-4EA8-A938-3DD73EEBC1A9	TCGA-5M-AAT4	1136DD50-242A-4659-AAD4-C53F9E759BB3			NO								YES			22	27	-27095	49			0									COAD			HISPANIC OR LATINO		6E78DA6B-E0F4-4E36-BA82-9F1FAA42C54C
			53	Sigmoid Colon			36.83.0	Nationwide Children's Hospital	TCGA-AA-3860-D37485	572E00AF-360A-426A-8377-D9A247751050	TCGA-AA-3860-F37997	2EF46C9E-FC1B-440F-A15A-EE37772766A5	TCGA-AA-3860	ac6a3df9-41b1-4e5a-a15e-f44481384c23			NO											22	8	-19449		184	31	0	945								COAD	Oxaliplatin				55001145-3234-4F93-B821-67DAF3DB82FF
			54	Cecum			385.43.0	Nationwide Children's Hospital			TCGA-AY-A71X-F68764	517DE6A6-B4FC-4A0A-81F7-1AFDD582FF8C	TCGA-AY-A71X	D4DA3298-3A02-44A6-BDCD-D260F38E520B			NO								YES			22	15	-19904				0	588								COAD			NOT HISPANIC OR LATINO		C674AF6B-F9AF-4FC5-9A15-3FD8630CEAA4
			57	Sigmoid Colon			33.79.0	Nationwide Children's Hospital			TCGA-AA-A017-F37309	55613C48-F696-4E1E-8215-9DAA5B91E579	TCGA-AA-A017	af06cde0-c69a-4bb1-a234-8023b95e4835			NO											22	1	-21032				0	457								COAD					2EEC2AA6-8174-4EDB-999B-5A553DD230F4
			67	Cecum			33.79.0	Nationwide Children's Hospital			TCGA-AA-A029-F37286	F6105D3D-79F1-41B3-B0BB-F3B4365BCD2B	TCGA-AA-A029	93ca8937-97c0-4f6e-bdec-66d32f2a7b3d			NO											22	1	-24686				0	1581								COAD					D6632810-C957-4ECA-AA91-8DA30D6DBDE7
			78	Cecum			41.78.0	Nationwide Children's Hospital			TCGA-AA-3866-F37991	F8289B38-8527-4BFE-B8DA-DFA5044814BE	TCGA-AA-3866	02f9668c-71e6-485f-88b1-b37dc8bdd2ab			NO											22	8	-28672				0	518								COAD					788A4C1A-1133-4E55-9C07-E9DD3782C87D
YES	NO		63	Sigmoid Colon			138.78.0	Nationwide Children's Hospital	TCGA-CM-6678-D17049	01518ad8-5c28-40d7-8e5f-2d15a4df5355	TCGA-CM-6678-F30946	78200de2-0c2f-40cc-a6bd-d7dc7f331ada	TCGA-CM-6678	d7048098-09b3-4763-ad54-9c5c6fe14bc0			YES	Normal							NO			22	19	-23070		214	0	0	335		244	0					COAD	Floxuridine		NOT HISPANIC OR LATINO		A694F624-65DE-4C0B-BEF4-AB1B44851617
			51	Descending Colon			76.78.0	Nationwide Children's Hospital			TCGA-AZ-4313-F71199	DCAC74CD-5D81-4EA2-AFA4-08DE59A6B8F4	TCGA-AZ-4313	1fd75c4d-e74c-410c-a150-814722c6c1cc					12									22	22	-18765				0	2310								COAD			NOT HISPANIC OR LATINO		794E4AD5-8BA8-4E13-80B7-08EDB7A0FD9B
			58	Ascending Colon			76.78.0	Nationwide Children's Hospital			TCGA-CM-4752-F33820	0106A724-29C2-4DE1-90FB-1497676474BF	TCGA-CM-4752	7ea546ce-f48a-4d9c-96b4-a0124c692870			NO								NO			22	19	-21519				0	396								COAD			NOT HISPANIC OR LATINO		89E0114D-4BFE-4736-AC33-918C0F9A7F8F
			66				123.74.0	Nationwide Children's Hospital	TCGA-A6-6649-D19176	5a80c12d-0cbd-4019-9d7c-d07152df3d3d	TCGA-A6-6649-F38993	37A42D30-E25F-4B57-A62F-ECA286DAAEE3	TCGA-A6-6649	39b6ae01-c97b-4234-8a28-208fdf170432			NO								YES			22	8	-24237		145	68	0	735								COAD	Leucovorin		NOT HISPANIC OR LATINO		569764C2-DC6F-46CE-A6EE-CEDA98A1B6E7
			60	Transverse Colon			123.74.0	Nationwide Children's Hospital	TCGA-F4-6569-D63480	6AC4AB3C-AA5A-4D66-B031-2ED464C10E17	TCGA-F4-6569-F63482	5068A8B9-3D06-49AC-8D7E-67D663DE500E	TCGA-F4-6569	d3062aac-4c42-41b4-a9f3-90aa72e6fb1e			NO											22	11	-22203		201	23	0	1087								COAD	5-Fluorouracil		NOT HISPANIC OR LATINO		4D3994BB-89DE-48F4-B333-AF3576040A5F
			83	Ascending Colon			138.78.0	Nationwide Children's Hospital					TCGA-AA-3496	639e1050-088a-48fe-a0ef-4a01a3468cac			NO											22	18	-30438				0	31								COAD					3D1AD2FD-EFC5-4F91-9441-01624ED0F170
			66	Transverse Colon			30.80.0	Nationwide Children's Hospital			TCGA-AA-A00L-F37320	98A32611-7271-4A70-A38A-74BC81F2C611	TCGA-AA-A00L	381cf7f3-cd7b-4660-8175-ff8062f7bf78			NO											22	1	-24319				0	1157								COAD					8BAFFC70-CB1E-4470-999E-C283791999A4
			65				89.77.0	Nationwide Children's Hospital	TCGA-A6-5657-D12384	acfd75b3-5851-4076-9e2d-847babf77bf1	TCGA-A6-5657-F39852	60E9814D-4CF2-4A54-B8BF-7868AC49BAC5	TCGA-A6-5657	dbbee8f5-d83d-4195-85cf-f89d327da0a9			NO								NO			22	4	-23920		54	40	0	962								COAD	Oxaliplatin		NOT HISPANIC OR LATINO		EBCC28CA-877F-47D2-A1F3-1679DBED7337
			59	Descending Colon			36.83.0	Nationwide Children's Hospital	TCGA-AA-3679-D37462	AED3958D-DA22-4743-AE53-4EF7F530F02B	TCGA-AA-3679-F38086	59725454-43AB-4DD9-8AFA-20448C8C34B1	TCGA-AA-3679	d17a2ab0-faef-40de-a87d-1291868b200d			NO											22	10	-21611			61	0	457								COAD	Bevacizumab				CEACC0DD-DC50-4FBD-9454-2EAF3E603E47
			64	Ascending Colon			138.78.0	Nationwide Children's Hospital			TCGA-F4-6703-F70149	06791582-C883-41BD-9C0F-D3403C5C0FD8	TCGA-F4-6703	0c53b010-4243-4da3-a059-7f54c9a850ec											NO			22	28	-23644				0	1456								COAD			NOT HISPANIC OR LATINO		9F4FFC11-C2E9-4CA2-8B07-97ADBFEC3B5E
			45	Sigmoid Colon			89.77.0	Nationwide Children's Hospital			TCGA-CK-4948-F71703	CAE05703-FDD2-4CFF-BBCB-E899E79F66A9	TCGA-CK-4948	5d73b382-3da3-4220-890e-2095228bbe6c			NO		1						NO			22	30	-16736				0	4502								COAD			NOT HISPANIC OR LATINO		4422EF5B-48B2-47C6-BC7A-441B9C13528B
			38	Descending Colon			41.78.0	Nationwide Children's Hospital	TCGA-AA-3955-D37379	CDACF96B-2A58-4F42-8195-990F0E68F7C0	TCGA-AA-3955-F37979	9B65EC20-49D8-46CA-A6D0-5A0B54E49744	TCGA-AA-3955	5c24435e-8e50-42c2-80c7-919b1cad0133			NO											22	8	-14186		150	28	0	638								COAD	Oxaliplatin				56B6AE47-0E99-48C4-B304-010350D42761
YES	NO		46	Sigmoid Colon			89.77.0	Nationwide Children's Hospital	TCGA-CK-4947-D14535	74525cbb-3c61-46d2-a8ee-503e66ff4ad3	TCGA-CK-4947-F71702	05BA871B-3E46-4035-8344-CC87C12D4E8A	TCGA-CK-4947	73f9681a-f9ef-4880-bd16-93624fd117c6			NO								NO			22	30	-16980		448	448	0	534			21					COAD	Oxaliplatin		NOT HISPANIC OR LATINO		180A0334-3648-4B25-AC22-6B0AF5960ADE
			55	Transverse Colon			385.43.0	Nationwide Children's Hospital			TCGA-AY-A69D-F59400	442544BB-0F7A-43E1-8E08-80D969458C49	TCGA-AY-A69D	ACD51808-870C-4684-A2DE-AA0B058729E1			NO								NO			22	12	-20299				0	543								COAD			NOT HISPANIC OR LATINO		6D32BE60-9AB1-457E-B8DD-7CF36049B622
			60	Splenic Flexure			28.86.0	Nationwide Children's Hospital	TCGA-AA-3517-D37450	0DADF926-9A5E-4BB7-A9EF-9122111FAC39	TCGA-AA-3517-F37289	C1D7F57B-5339-487C-934B-91305B8E0B01	TCGA-AA-3517	c4d74653-d26b-4e51-aee0-82ee3d42f883			NO											22	1	-22099		1127	821	0	1186			821					COAD	Bevacizumab				93B36D64-A699-4AEC-AE7F-118A39558661
			78	Ascending Colon			28.86.0	Nationwide Children's Hospital			TCGA-AA-3534-F37319	5B6EA674-C1CC-40B6-98B2-2BA694B2AD0D	TCGA-AA-3534	df228c56-89ac-4122-93b3-6c0740c4ec09			NO											22	1	-28489				0	882								COAD					6F594437-AE92-41FB-B812-4A236FE2B155
			67	Hepatic Flexure			36.83.0	Nationwide Children's Hospital			TCGA-AA-3837-F38115	AC108FF4-DD05-45FD-9BA6-53CD0927D398	TCGA-AA-3837	0f940ec0-eb0b-422a-a764-a26c8e5c216d			NO											22	10	-24655				0	1186								COAD					E7F377EC-4D28-4906-B7F5-50A3121AD360
			68	Sigmoid Colon			28.86.0	Nationwide Children's Hospital			TCGA-AA-3544-F37505	8575946B-7CD5-4A0B-A749-83C08F057172	TCGA-AA-3544	e831369c-78c0-4c75-9cf3-f46ed669312e			NO											22	3	-24959				0	426								COAD					52DC4744-4E87-476F-9C98-608BB76CA62D
			71	Transverse Colon			41.78.0	Nationwide Children's Hospital			TCGA-A6-3809-F38739	E7420A9E-9AF7-4F79-AB0F-E83CEDAB1A1A	TCGA-A6-3809	8632579e-d318-4dab-9994-d3945afc42ab			NO								YES			22	20	-26274				0	996								FPPP			NOT HISPANIC OR LATINO		98AEE28B-E618-4751-81CC-5F486D3AE369
			75	Sigmoid Colon			41.78.0	Nationwide Children's Hospital			TCGA-AA-3982-F37939	6774694D-864E-4280-B673-729BDDA233E6	TCGA-AA-3982	5a195baa-2d05-4273-a7c4-64cc816b0406			NO											22	6	-27608				0	822								COAD					FD08682E-9DFA-4F87-9648-2426C86816EB
			78	Sigmoid Colon			116.77.0	Nationwide Children's Hospital			TCGA-A6-2675-F40792	E0C4F942-2DB3-40B5-8DE3-1BCBD3AB94DD	TCGA-A6-2675	07dc5a1d-64b7-42ba-928e-9753bd533c1e			NO								NO			22	28	-28813				0	1321								COAD			NOT HISPANIC OR LATINO		D604A45F-B417-4274-827E-48398CC1C459
			73	Hepatic Flexure			116.77.0	Nationwide Children's Hospital	TCGA-G4-6320-D21913	536049c4-8854-4618-8702-adba0c21b59c	TCGA-G4-6320-F21910	cb06e666-d3ef-4c7c-a79a-4c1ac6ab428c	TCGA-G4-6320	da21e143-dbf6-4ac7-8872-f1d9ae39512d			NO								YES			22	30	-26840		209	41	0	804								COAD	Fluorouracil		NOT HISPANIC OR LATINO		DEA9700D-1646-4BA3-81CA-BADF7A90E0BC
			72	Ascending Colon			28.86.0	Nationwide Children's Hospital			TCGA-AA-3561-F37515	CF705B43-4F5B-42BB-8DC6-5B6E7F015D20	TCGA-AA-3561	01ad5016-f691-4bca-82a0-910429d8d25b			NO											22	3	-26420				0	424								COAD					2F95EAB1-26D3-4F6A-8BD0-C094E6FC1569
			58	Sigmoid Colon			138.78.0	Nationwide Children's Hospital			TCGA-CM-6679-F30885	571f10bd-e55b-46df-876c-d0ddf7d0bc5a	TCGA-CM-6679	76e96b5a-b565-42c7-a651-34d5132e6dde			NO		40						NO			22	18	-21519				0	306								COAD			NOT HISPANIC OR LATINO		DA87AD06-28FA-42B1-92EA-FAEF8F6F5E9B
			84	Cecum			29.82.0	Nationwide Children's Hospital			TCGA-AA-3543-F37502	626FFFA0-E469-49F8-A680-86BCBF2AA13D	TCGA-AA-3543	912b61a1-6a5b-451c-b753-9c3dac03e8cb			NO											22	3	-30772				0	30								COAD					8FA3EF42-4A2E-43E8-AE02-147012A5BD9D
			62	Descending Colon			123.74.0	Nationwide Children's Hospital	TCGA-A6-6140-D20355	555b9c92-b76f-4e07-8f57-cde03e8e773d	TCGA-A6-6140-F39598	7D133BFC-E43E-463A-959A-AE7CF6039C59	TCGA-A6-6140	21ddbfaa-1b21-4a2b-be2c-237dd69b20ff			NO								NO			22	25	-22835		188	34	0	734								COAD	Fluorouracil		NOT HISPANIC OR LATINO		C7B64D00-909C-4878-8F34-7ED9DC8A2512
			69	Transverse Colon			45.80.0	Nationwide Children's Hospital	TCGA-AA-3994-D37439	09F57FC8-2E45-4B15-83F1-490E1762A214	TCGA-AA-3994-F37935	32EEB948-E325-44CE-BCA5-13765A63879F	TCGA-AA-3994	750770db-53cf-4021-a8c2-5e0ddb97fef5			NO											22	6	-25323		334	30	0	822								COAD	Capecitabine				DD7E778F-C979-4047-A97D-64AB067D0FD1
			43	Transverse Colon			28.86.0	Nationwide Children's Hospital	TCGA-A6-2678-D2530	b23a79b4-3671-4ae4-8a1b-461b91a9de9a	TCGA-A6-2678-F39965	EC329768-805A-47D4-B7D6-BB7CD027199B	TCGA-A6-2678	3a785e32-7960-4c72-84c4-fb42c4dd86f1			NO								NO			22	7	-16030		214	60	0	1286								COAD	Leucovorin		NOT HISPANIC OR LATINO		AE4C4846-93FA-436E-B9EC-AD7D5F3CF534
			61	Sigmoid Colon			28.86.0	Nationwide Children's Hospital			TCGA-AA-3553-F37509	29DBF706-091A-4486-8574-F8A7D2ACCAF1	TCGA-AA-3553	d181c72b-843c-4b2d-b014-2a6dd1c3c1ec			NO											22	3	-22524				0	730								COAD					5D898B39-0B31-4E8D-9363-47E64E406068
			50	Ascending Colon			66.81.0	Nationwide Children's Hospital	TCGA-AA-A02K-D37386	AD48478E-2CDC-4B13-B6E6-61CAE4FEE9E9	TCGA-AA-A02K-F37283	0705ED4D-DC6A-4AAD-9525-E2EEA03A47D7	TCGA-AA-A02K	10881458-55b2-41d1-8358-4ee6ccb8ec85			NO											22	1	-18506	426	275	31	0				306					COAD	Bevacizumab				98AB0334-BA81-42E6-83E6-056316A2B08A
			61	Cecum			123.74.0	Nationwide Children's Hospital			TCGA-A6-6138-F38416	9B8F8966-2426-45C5-9CE8-C9108B81C9D6	TCGA-A6-6138	4ad9784e-1edc-4186-9b45-4dfe0003f74b			NO								YES			22	13	-22523				0	685								COAD			NOT HISPANIC OR LATINO		96B34E9C-1693-465D-8E59-99E28B97B082
			61	Sigmoid Colon			41.78.0	Nationwide Children's Hospital					TCGA-AA-3984	db246424-3979-4f23-b316-8d30c449ee15			NO											22	18	-22585				0	0								COAD					958FEAD7-D6FD-451F-ADC2-D84083AFA7D7
			82	Ascending Colon			132.71.0	Nationwide Children's Hospital			TCGA-DM-A1HA-F19072	D0C8AE24-AF2B-4916-BF49-5383AC7B66FD	TCGA-DM-A1HA	56c8b812-ca8e-4eb2-b0fe-f264316789bf			YES	Normal							YES			22	5	-30272				0	2600	2600							COAD			NOT HISPANIC OR LATINO		238B9BB0-D619-48FE-8BFF-5B435A5D9EEF
NO	NO		64	Transverse Colon			116.77.0	Nationwide Children's Hospital			TCGA-D5-6537-F28923	867db67e-686b-4bfa-97d6-ba7216a534f9	TCGA-D5-6537	ebc5a6f8-34fd-48c1-a2b9-7f60f45fbf27			NO		18						YES			22	2	-23381	146			0				123					COAD			NOT HISPANIC OR LATINO		A8CCA3BE-3015-4354-BE5D-7E8C0A9008AE
			75	Hepatic Flexure			116.77.0	Nationwide Children's Hospital			TCGA-D5-6531-F28622	b98f9c34-3631-493a-81d5-b49fe9ffe73f	TCGA-D5-6531	e4c0d890-a634-48bd-9108-e674532b0d2e														22	27	-27633				0	540								COAD			NOT HISPANIC OR LATINO		D6C235F0-6095-47F7-BF3E-478F80A923E6
			82	Cecum			138.78.0	Nationwide Children's Hospital	TCGA-AZ-4616-D31069	ee6f05bf-df9b-4ced-8826-a19eafb73cc6	TCGA-AZ-4616-F19858	7c0436fc-b486-4981-a45d-a209f91e7e77	TCGA-AZ-4616	e703af88-c05f-4d7b-b225-d640e4d1a2a5														22	30	-30043	156		113	0									COAD	XELODA		NOT HISPANIC OR LATINO		F9BE6BDA-212C-45E6-BFA7-511BA54C5598
			81	Descending Colon			33.79.0	Nationwide Children's Hospital			TCGA-AA-A024-F37288	A68DA852-7F42-4C35-8871-76D24DEC29D0	TCGA-AA-A024	d4e1472a-7b5f-46f4-acb7-b961f634e28e			NO											22	1	-29708	1188			0									COAD					50DCC7B3-0B72-467A-A55E-AC1F5498D769
			36	Sigmoid Colon			36.83.0	Nationwide Children's Hospital			TCGA-AA-3667-F37522	502C0404-DDE0-459C-AD14-9529830F55C3	TCGA-AA-3667	d651f9ba-8746-46c4-852c-6c2992c7d10e			NO											22	3	-13302				0	426								COAD					5D109323-9967-4F22-BEBC-067AB5987FC3
			81	Cecum			89.77.0	Nationwide Children's Hospital			TCGA-CK-5912-F39300	6B9AC565-5657-47A8-AE67-657A6BD77FA2	TCGA-CK-5912	c085da47-d634-491a-80ea-514e5a231f70			NO		140						YES			22	30	-29938	1493			0									COAD			NOT HISPANIC OR LATINO		F98F1AAC-1524-4CC6-BE2C-CB5D5106E463
			69				123.74.0	Nationwide Children's Hospital			TCGA-A6-6650-F38408	268A0891-FD32-40D0-965C-65123CB53FFC	TCGA-A6-6650	6cd8d2dd-5545-43b0-b796-ae0506d62eb8			NO								NO			22	13	-25516				0	627								FPPP			NOT HISPANIC OR LATINO		76BFD3E3-0A99-46D0-B96D-F43CA647450C
NO	YES		46	Ascending Colon	Distant site		138.78.0	Nationwide Children's Hospital			TCGA-CA-6718-F70854	18A956D9-89A5-4F2D-8F6D-E2C4A08BF25B	TCGA-CA-6718	df5ab6cc-6f68-4b6b-95e2-954c6b57ba9c	TCGA-CA-6718-R70856	41A7F8BE-B2F9-462C-A2C6-8C96323519AE												22	10	-17109	306			0				207		238	207		COAD			NOT HISPANIC OR LATINO		05FDF782-1BF5-4A0A-B7B3-BBFAEAAF533F
YES	NO		48	Sigmoid Colon			76.78.0	Nationwide Children's Hospital			TCGA-A6-2685-F34259	CA20F199-C3B5-4B5B-B89B-9F747E69C43E	TCGA-A6-2685	e5921d6b-51cf-44be-b295-610cf7c3a69a			NO								NO			22	8	-17757				0	1133		948	948					COAD			NOT HISPANIC OR LATINO		B28D980C-9C67-4C97-A5F4-141D9487D12B
			77	Sigmoid Colon			45.80.0	Nationwide Children's Hospital	TCGA-AA-3967-D37422	845B10DA-CB7B-4517-ADFB-318C6F3A217E	TCGA-AA-3967-F37952	641DCD68-3906-4437-9AD3-B08A5E91B4C3	TCGA-AA-3967	86a9e44f-728e-48e4-9e1b-682b023f7c0a			NO											22	6	-28216		182	90	0	943								COAD	Oxaliplatin				2B7B1853-D23E-42B5-80EA-69DAC5D34B5B
			75	Sigmoid Colon			138.78.0	Nationwide Children's Hospital			TCGA-AA-3489-F37296	7AEABA35-8CEC-4929-B387-91118928317D	TCGA-AA-3489	b95720b1-aa00-4c6a-b202-3350d035829f			NO											22	1	-27606	214			0									COAD					EEAAD985-95B1-479F-9241-35F376199B4D
			78	Cecum			154.69.0	Nationwide Children's Hospital			TCGA-DM-A28A-F19065	860F60C3-2E50-4686-B22F-02038CF2602E	TCGA-DM-A28A	9B2C325C-1F03-43C7-AD5C-B49C6D205635			YES	Normal										22	2	-28833	805			0	805								COAD			NOT HISPANIC OR LATINO		8FB39462-B0B3-4B25-857D-7DDA12642E75
			71	Ascending Colon			154.69.0	Nationwide Children's Hospital			TCGA-DM-A285-F19064	092D6CE5-DC12-4656-ADBA-1C40E4682633	TCGA-DM-A285	99C532B0-6B42-4925-A344-FC7262C415EE			YES	Normal							YES			22	2	-26021	179			0									COAD			NOT HISPANIC OR LATINO		50EEFC17-C5FB-43AC-BFC6-5AC9F7BAB25B
			39	Sigmoid Colon			116.77.0	Nationwide Children's Hospital	TCGA-CM-5344-D15263	c73bd755-af7e-413c-8d7d-ccd715806859	TCGA-CM-5344-F37183	FB72C3D8-3AC8-4C5E-8C79-A1CA1FD4D714	TCGA-CM-5344	b6202d8d-dd3c-4fa2-9242-6e55759846af			NO								YES			22	29	-14426		81	81	0	670								COAD	Filgrastim (G-CSF)		HISPANIC OR LATINO		CDB6D780-AC45-4A58-B43C-369C2623ED79
			66	Descending Colon			116.77.0	Nationwide Children's Hospital	TCGA-G4-6315-D21990	ac5b93fb-3aa7-4ff2-8699-5acfe146f59e	TCGA-G4-6315-F68571	776543D9-F047-4E55-B324-8344C759BC2B	TCGA-G4-6315	ca5b878f-8bff-410a-8e6e-b1c133018c8d			NO		1						YES			22	26	-24174		138	40	0	1883								COAD	Oxaliplatin		NOT HISPANIC OR LATINO		B8226FD2-5305-4704-9678-F211099FB6B1
			68	Transverse Colon			116.77.0	Nationwide Children's Hospital	TCGA-D5-6533-D34457	752BD87B-FBD0-4A45-AA82-C60FF3B4B3F3	TCGA-D5-6533-F34448	F1D508A2-A881-423E-B96C-A2EF901D96FE	TCGA-D5-6533	fa83dfb5-7386-4a35-9861-aa866478d5f1			NO		0						NO			22	15	-24971		195	67	0	775								COAD	Oxaliplatin, Folinic acid, Fluorouracil		NOT HISPANIC OR LATINO		ACD4F6C7-3B3E-4197-A3F0-4377C6B91481
			69	Sigmoid Colon			28.86.0	Nationwide Children's Hospital	TCGA-AA-3542-D37455	FA7BF379-E96D-4367-95B2-B00912AE20E1	TCGA-AA-3542-F37322	FB094A2F-6E19-4AB1-8D1F-78D3895A57CD	TCGA-AA-3542	9dcb4e16-b582-4cd0-87cf-04f480ec2cec			NO											22	1	-25324		214	30	0	395								COAD	Oxaliplatin				F92359FE-5A53-42B3-8F8E-23E4910B1958
			68	Sigmoid Colon			116.77.0	Nationwide Children's Hospital			TCGA-AA-3655-F37517	D0D562BA-4412-4082-ACE4-97CCEC788DE3	TCGA-AA-3655	31a3877d-3e82-450e-811f-3448b06f3950			NO											22	3	-24896				0	1856								COAD					7DDC0AE3-5423-4A34-99D5-2ADA47A40735
			73	Cecum			66.81.0	Nationwide Children's Hospital			TCGA-AA-A02Y-F37278	3AF503B2-8405-4BFD-A28D-3CE34F771865	TCGA-AA-A02Y	a435fdf4-a89a-499e-9006-cbb5693eab26			NO											22	1	-26724				0	1216								COAD					E1276D72-3947-48BC-8F0A-94ABD667F5CF
			88	Cecum			66.81.0	Nationwide Children's Hospital					TCGA-AA-A022	7a481097-14a3-4916-9632-d899c25fd284			NO											22	15	-32446				0	0								COAD					261CE67A-71E5-4B5E-B001-DB28FE31691C
			63	Sigmoid Colon			89.77.0	Nationwide Children's Hospital			TCGA-CK-5915-F39695	F6177CAD-6A95-4C97-9576-A851E544A1CC	TCGA-CK-5915	c658f35d-ceeb-4189-8e3d-03e3b9706667			NO								YES			22	30	-23040				0	0								COAD			NOT HISPANIC OR LATINO		3C0E610B-F17F-458F-83C1-979DD8087FCC
			77	Sigmoid Colon			138.78.0	Nationwide Children's Hospital			TCGA-AZ-6603-F34153	E2EE8BA9-6429-4858-B328-FF367A87CF95	TCGA-AZ-6603	56d5b0b9-9093-4286-a2c6-7faa9a1680f5														22	31	-28424	899			0									COAD			NOT HISPANIC OR LATINO		3B0099C1-EFE4-4CC8-83FF-1688D4A2C0CD
			66	Sigmoid Colon			36.83.0	Nationwide Children's Hospital	TCGA-AA-3841-D37474	4C4944D0-9643-4CFB-9322-92554CEE4DA5	TCGA-AA-3841-F38116	6F563EF6-A97C-4E05-851D-589DD30A013F	TCGA-AA-3841	7dfbc0ed-e684-4966-8b59-fb6b9e80c129			NO											22	10	-24230		242	59	0	1124								COAD	Oxaliplatin				B6F89671-A0A6-4F07-83DE-DBD8ECF9D5E0
			57	Sigmoid Colon			28.86.0	Nationwide Children's Hospital			TCGA-AA-3526-F37308	A1C51A07-126C-44B3-AD37-202A4711211F	TCGA-AA-3526	88e64f45-adc4-4223-9838-4d7d45b8f0c0			NO											22	1	-21123				0	580								COAD					7058A15D-810B-41C6-9728-F19438555F6D
			74	Sigmoid Colon			41.78.0	Nationwide Children's Hospital			TCGA-AA-3846-F38006	8328B6CE-A20C-4933-94C9-70F97D45B279	TCGA-AA-3846	f2ef5afa-6191-43a1-a023-d53c0d985139			NO											22	8	-27057				0	518								COAD					0B31858F-EB80-4459-AA78-F37F5BBC38BA
			63	Cecum			30.80.0	Nationwide Children's Hospital			TCGA-AA-A01G-F37301	3D7DE0AF-DAF1-4C5A-9C19-5E6F3B70F99E	TCGA-AA-A01G	6f2b5a14-569c-4084-8c67-b1a44d787897			NO											22	1	-23133				0	365								COAD					812BB56B-155D-423B-949A-07EBC2A77930
			65	Cecum			41.78.0	Nationwide Children's Hospital			TCGA-AA-3956-F37978	8423C589-DAD2-4222-AD99-BA5A1FD92075	TCGA-AA-3956	7b47489f-c3cc-4388-b5d7-c7c02790a5f6			NO											22	8	-24045				0	1035								COAD					E363C039-928D-4F28-B2D8-5A269671B2F0
			86	Ascending Colon			28.86.0	Nationwide Children's Hospital			TCGA-AA-3520-F37299	EB555C35-2840-4E84-A86F-BB59443F3866	TCGA-AA-3520	5f1399ef-8100-49e7-806f-9f532e55c0ba			NO											22	1	-31531				0	731								COAD					D6E03167-BFE3-4774-BB11-618356BA4422
			53	Sigmoid Colon			41.78.0	Nationwide Children's Hospital	TCGA-A6-3807-D2550	4a311e57-72d6-43e9-8b60-bd0c5e8c7bb6	TCGA-A6-3807-F38738	4A03D4AB-3C64-44C4-8107-790EC991F54D	TCGA-A6-3807	5116e3b4-2bac-40f5-8046-b9c1783faaa5			NO								YES			22	20	-19624		244	74	0	1054								COAD	5 FU		NOT HISPANIC OR LATINO		8CD0B50A-9B2D-4D68-BA14-430AB512446C
			71	Sigmoid Colon			36.83.0	Nationwide Children's Hospital			TCGA-AA-3854-F38001	EB5A947D-2DD0-45E4-8D03-02B97240DA5C	TCGA-AA-3854	7a6c54f1-f4e4-426b-b306-2ca3c4de12ca			NO											22	8	-26022				0	1096								COAD					EB31A0E7-DCD8-4831-80D0-E5EFF0E8FD0D
			36	Sigmoid Colon			89.77.0	Nationwide Children's Hospital			TCGA-CM-6161-F21453	aa74a6c3-e686-4d36-ae77-c35ac4716e96	TCGA-CM-6161	3470b1af-689f-467a-9f9e-de74088f9b94			NO								YES			22	13	-13363				0	457								COAD			NOT HISPANIC OR LATINO		C182B499-A7E3-4447-9639-A65EC2CBBA99
			72	Sigmoid Colon			41.78.0	Nationwide Children's Hospital			TCGA-AA-3855-F38000	2E5E8D2E-24B6-496F-A860-87A0CA7AD72E	TCGA-AA-3855	b4c3cf95-a27c-4bcf-9321-38723473e83b			NO											22	8	-26541				0	975								COAD					0D998AB2-DFA4-41DE-93E7-784D1A85A053
			64	Sigmoid Colon			138.78.0	Nationwide Children's Hospital			TCGA-AA-3511-F37282	0455CE0A-2E50-467D-A71B-B5B65FD7ED51	TCGA-AA-3511	93edb105-5dc9-4a4a-9fca-c91f0161fcc7			NO											22	1	-23407				0	212			59					COAD					C0E7EAF8-833F-4D99-8D40-20C46FC1131C
			90	Transverse Colon			36.83.0	Nationwide Children's Hospital			TCGA-AA-3672-F37523	2FB64AB5-5FC7-4A29-A92B-826B4A5E9CE4	TCGA-AA-3672	c46971a1-cbac-425d-bac2-f4142c92522e			NO											22	3	-32873				0	0								COAD					7060758D-227A-4098-A89F-1E25D2F5292E
			66	Ascending Colon			41.78.0	Nationwide Children's Hospital	TCGA-AA-3930-D37377	7BFAB3A6-37A3-4A3A-9D2D-FF9B6CAE4884	TCGA-AA-3930-F37985	4C38428C-E96C-4135-9E4E-0416F3A601A7	TCGA-AA-3930	81f6b141-2195-4091-9cd3-dfb022663949			NO											22	8	-24321	61	31		0									COAD	Capecitabine				245C14C9-A3B5-4BFD-8915-08E6BC67F144
			85	Sigmoid Colon			28.86.0	Nationwide Children's Hospital			TCGA-AA-3524-F37304	5B501504-C513-4987-909E-E7449DB244C4	TCGA-AA-3524	03efbc94-a43d-4db0-9377-e397348430a6			NO											22	1	-31197				0	1096								COAD					D3108AA7-F169-49D3-AC4D-FE0BA8A7762C
			78	Sigmoid Colon			28.86.0	Nationwide Children's Hospital					TCGA-AA-3529	bfb07784-693b-4c25-874e-4ad6e04a5d46			NO											22	18	-28609	0			0									COAD					E6CD0A17-21BC-483F-9C8F-422E2D15FE01
			63	Sigmoid Colon			138.78.0	Nationwide Children's Hospital	TCGA-CA-6715-D70879	56419CB6-A31A-4499-A503-8EBEDBCC1950	TCGA-CA-6715-F70873	0386CE41-CC4D-4F0D-89FE-56E3E6574DD8	TCGA-CA-6715	794131b8-f4be-4f15-b3b9-6f0b10a5a38b														22	10	-23075		227	44	0	383								COAD	Folinic Acid		NOT HISPANIC OR LATINO		B43628E7-9651-458B-A2CB-1418B8730D4E
YES	NO		54	Sigmoid Colon			123.74.0	Nationwide Children's Hospital	TCGA-G4-6303-D21601	fbdd2907-7af7-4844-b7e9-b01ee80daa88	TCGA-G4-6303-F21450	b4f1d500-2d0c-4ab4-8ec2-d35eb74d483f	TCGA-G4-6303	264c0d45-078a-4207-a101-71f99bcd237e			NO								YES			22	20	-19800	2003	682	516	0				872					COAD	Oxaliplatin		NOT HISPANIC OR LATINO		2D9C6AA7-A6A1-4F21-88BF-FE3A69B5D472
			72	Cecum			123.74.0	Nationwide Children's Hospital			TCGA-AZ-6599-F34146	EA99C322-2FBC-4A46-B456-B22E30205E6F	TCGA-AZ-6599	fbb69964-f962-4b89-b59b-dd05f8faf61a														22	31	-26438	206			0									COAD			NOT HISPANIC OR LATINO		6D985917-72BA-4C46-81C1-15AEF4BC3396
			78	Transverse Colon			123.74.0	Nationwide Children's Hospital			TCGA-F4-6570-F29806	2BFF0D84-1719-401B-9A98-83D0477A9CD7	TCGA-F4-6570	eeb42912-0c7a-46bb-bd95-369b2b425727			NO											22	29	-28772	188			0									COAD			NOT HISPANIC OR LATINO		1F6D6164-6F33-4EE1-A2F2-9B709B511ABA
			52	Sigmoid Colon			138.78.0	Nationwide Children's Hospital			TCGA-F4-6809-F31711	F13A8E30-9361-4847-BC94-78EBB5A83C83	TCGA-F4-6809	e7af286b-3dec-4cf2-8fbd-fa64b3efdf7f			NO								NO			22	8	-19039	403			0									COAD			NOT HISPANIC OR LATINO		1641A079-3539-4D76-8E85-1ECD03EAE8D5
			80	Cecum			41.78.0	Nationwide Children's Hospital			TCGA-AA-3530-F37312	60CACA5D-BC3E-4B00-977D-744A56DB765E	TCGA-AA-3530	1ad0b9b9-7ded-4281-b114-9dcc6138c037			NO											22	1	-29402				0	580								COAD					7D5C4615-94F1-4C00-B580-734372258C8E
			66	Sigmoid Colon			30.80.0	Nationwide Children's Hospital	TCGA-AA-A00F-D37419	157B2E65-0CA0-485B-9762-7F17FCBD7934	TCGA-AA-A00F-F37931	118C2D51-6961-4975-8E8E-2895C8A36910	TCGA-AA-A00F	60ad2c8a-6bbf-43fc-ae73-cc1f6d6c163c			NO											22	6	-24379		213	61	0	1035								COAD	Oxaliplatin				E4ABCDD9-A7AC-4010-A5BE-72A0D16AA4CD
			60	Hepatic Flexure			154.69.0	Nationwide Children's Hospital			TCGA-DM-A282-F19063	F8D1B315-42FE-4F86-89FC-739790CD55F9	TCGA-DM-A282	E75985CB-357E-4072-B047-EEA37965D70C			YES	Normal							NO			22	5	-22265				0	4233								COAD			NOT HISPANIC OR LATINO		42083965-AFBE-4031-B9E9-588C63A4BA16
			62	Sigmoid Colon			41.78.0	Nationwide Children's Hospital			TCGA-A6-3810-F39915	31B76605-EC70-4386-9D8F-4B4ECF0C4F96	TCGA-A6-3810	b728e6e8-a0e4-496b-904c-6f07c12e901f			NO								NO			22	6	-22999				0	1111								FPPP			NOT HISPANIC OR LATINO		ECE57F61-78F8-441F-A9F7-8771050FAD05
			34				76.78.0	Nationwide Children's Hospital	TCGA-CM-4750-D9916	0d47bdc8-bec1-4090-b4be-f7bfe1c3ea6a	TCGA-CM-4750-F33818	8D0D5714-8E38-4ADF-9D22-0C165738B930	TCGA-CM-4750	c777a777-373a-4773-9566-6c373261f00a			NO		4						YES			22	19	-12478		210	49	0	244								COAD	Fluorouracil		NOT HISPANIC OR LATINO		4A1E64CC-129B-4AA6-B74D-A6A4FC49F84A
			70	Cecum			116.77.0	Nationwide Children's Hospital			TCGA-G4-6295-F21796	98402fef-6ffb-4a00-93a5-76e4ed148257	TCGA-G4-6295	e17959bd-045d-4540-b43a-c3863e8ff3c0			NO								YES			22	19	-25758				0	254								COAD			NOT HISPANIC OR LATINO		C4946EAE-5616-4A0C-816F-5E044A00D9D6
			84	Sigmoid Colon			41.78.0	Nationwide Children's Hospital			TCGA-AA-3979-F37940	626714A4-4E90-4BAD-8039-117AC1D46D3C	TCGA-AA-3979	af17788e-a562-43aa-bd36-fd3e031f483c			NO											22	6	-30742				0	730								COAD					126013D5-6769-4ED5-96A3-45DD08EA9E26
			86	Ascending Colon			41.78.0	Nationwide Children's Hospital					TCGA-AA-3845	bc02f801-081b-489b-87cb-d275c70299d5			NO											22	18	-31593	0			0									COAD					C696E736-A7AE-4138-9AED-5BE0F899C0C4
			74	Cecum			36.83.0	Nationwide Children's Hospital			TCGA-AA-3664-F37521	0C8F1A4A-503F-48E3-9D50-AF76307D0D44	TCGA-AA-3664	a06c09a8-0951-49f4-a765-5147bbcae109			NO											22	3	-27363				0	1643								COAD					043508C1-C59B-4379-9399-142354C2ADEB
			61	Sigmoid Colon			300.56.0	Nationwide Children's Hospital	TCGA-QG-A5YX-D44483	07AF7F33-432C-43A3-BF5B-12A81384FB74	TCGA-QG-A5YX-F58610	F05B2671-9D64-40B1-B6AF-3F965F5F795B	TCGA-QG-A5YX	300FFF5A-0F61-402D-B845-3938BA7B1294			NO		25						YES			22	16	-22617		527	42	0	1003								COAD	Xeloda		NOT HISPANIC OR LATINO		E7B3EC0C-8D28-4460-9D94-67B2A5A40E46
			71				132.71.0	Nationwide Children's Hospital			TCGA-DM-A0X9-F17075	B8FB36F5-52B5-4E84-96B4-07ADC17A8D51	TCGA-DM-A0X9	75ea63a9-357b-4566-bd78-eaa67809decd			YES	Normal							YES			22	25	-26217				0	3641								COAD			NOT HISPANIC OR LATINO		8FC076F9-90C8-4126-ADDB-C88B7FB07490
NO	YES		78	Cecum	Distant Recurrence		157.71.0	Nationwide Children's Hospital	TCGA-AD-6901-D47119	CCB03758-E07C-42D8-B066-C6C9C73796AC	TCGA-AD-6901-F47111	B92E9923-B382-4122-ADDC-0DA7859F0A80	TCGA-AD-6901	b76d1de7-6447-474d-bf67-77e0bb2da73a	TCGA-AD-6901-R47121	FCEF6FC8-7C3B-4CE2-BDD8-248E165E2725	NO		1						NO			22	22	-28579	682	214	61	0			468	468		503	488		COAD	Xeloda				6E0CF11E-2B68-4D4F-AA8A-17897710E469
			76	Sigmoid Colon			33.79.0	Nationwide Children's Hospital			TCGA-AA-A01I-F37300	ED9F7290-E92C-4628-A0CF-1F9B300F2FE6	TCGA-AA-A01I	86d18004-9478-4e46-83b4-4fbe445ccb70			NO											22	1	-27759				0	943								COAD					87B941D0-DDAA-458F-819C-B4F25AE00CDC
			53	Transverse Colon			36.83.0	Nationwide Children's Hospital			TCGA-AA-3673-F37524	B4F44533-0295-4464-A514-C8DDBCC17BFA	TCGA-AA-3673	628408ce-0691-4e0b-b4c7-aca9a0d73bb0			NO											22	3	-19509				0	1522								COAD					ABC3A5F9-FF32-4BE0-959E-99FDF4C26207
			64	Sigmoid Colon			300.56.0	Nationwide Children's Hospital	TCGA-QG-A5YV-D44472	90AC2E57-1CE1-40BD-A06A-24E02797C282	TCGA-QG-A5YV-F58611	958B8030-CB7F-4A51-A42C-D8BBCCB79DDD	TCGA-QG-A5YV	C83D38FC-E011-4F75-A100-96513611F3E9			NO		4						NO			22	16	-23499		174	72	0	1301								COAD	Xeloda		NOT HISPANIC OR LATINO		8ED8D01F-6179-4E9E-B877-1D4F709041C1
			75	Ascending Colon			33.79.0	Nationwide Children's Hospital			TCGA-AA-A01C-F37307	46508480-8E1F-419E-BAF0-708998F1FF2A	TCGA-AA-A01C	80809d79-92e1-4d6c-ba2e-0a9589997792			NO											22	1	-27729				0	457								COAD					A6B980C5-C6E8-44A3-B5C2-105AA2EED356
			48	Ascending Colon			116.77.0	Nationwide Children's Hospital			TCGA-CK-4952-F71705	09D14D74-8AE5-4C7E-8DAD-B9FC8E7BC772	TCGA-CK-4952	5342e2e8-1465-4f7b-9450-ef27280f80c7			NO		21						NO			22	30	-17826				0	475								COAD			NOT HISPANIC OR LATINO		32BF9E6B-7E05-4093-AF5E-4AE5FE499EAB
			72	Cecum			116.77.0	Nationwide Children's Hospital			TCGA-CM-5348-F37184	DD837452-4A42-48A5-8AF1-B514FE3560D9	TCGA-CM-5348	b89267a4-0e6b-401e-85b0-e66775858aa6			NO								YES			22	29	-26543				0	699								COAD			NOT HISPANIC OR LATINO		971E396B-021C-47E5-B7D4-5CF8A04945BF
			60	Ascending Colon			41.78.0	Nationwide Children's Hospital			TCGA-AA-3947-F37982	2F441C1E-987A-495C-8488-DF77BBA7D3BA	TCGA-AA-3947	654c6f5c-3e5c-49f0-b53f-87cd9797d7c9			NO											22	8	-22035				0	1004								COAD					8BB1F3EF-BE85-478F-B5BF-DC3714340F8C
			60	Sigmoid Colon			138.78.0	Nationwide Children's Hospital					TCGA-F4-6704	c6ed47f4-358b-4f06-b5cd-cdf1d5c47b43			NO								NO			22	25	-21949				0	47								COAD			NOT HISPANIC OR LATINO		FC00DB9E-BC7C-4BBE-856F-1854A7EC5B95
			45	Sigmoid Colon			138.78.0	Nationwide Children's Hospital			TCGA-CK-6748-F71710	DB790945-2BCD-4E15-8C7C-D03A2C3DEDD1	TCGA-CK-6748	8a84b03a-e37e-4827-98f0-4d480ec31037			NO		26						NO			22	30	-16529				0	61								COAD			NOT HISPANIC OR LATINO		EA78B602-1566-4FFD-BCE7-1166DCDF81EC
NO	NO		58	Ascending Colon	Distant site		385.43.0	Nationwide Children's Hospital	TCGA-NH-A6GA-D58982	74ED3264-9A64-47E0-8F75-79C3CC3E61DC	TCGA-NH-A6GA-F64783	F615DBA7-6A47-49BC-80E0-456FC6B54725	TCGA-NH-A6GA	51DCBFAC-6F04-4364-877D-0BF1BD566335	TCGA-NH-A6GA-R48253	9489281F-763F-4FB4-AF49-EC4AD1927943	NO		50						NO			22	11	-21313	302	135	61	0				6		118	106		COAD	fluorouracil		NOT HISPANIC OR LATINO		18074522-DA50-42CF-AF4E-1E4C0270DECB
			90	Ascending Colon			123.74.0	Nationwide Children's Hospital			TCGA-G4-6626-F21885	4a594724-3caa-46df-8191-ee10cf41514c	TCGA-G4-6626	3aae5316-6a5d-4b83-9020-ad691d4edf99											NO			22	2	-32871	1			0									COAD			NOT HISPANIC OR LATINO		49CD2172-6E6C-4F94-866C-487AD47C9F49
YES	NO		51	Sigmoid Colon			123.74.0	Nationwide Children's Hospital	TCGA-F4-6460-D29828	DE75E343-2A6A-4264-A2B7-1F99A217E0C7	TCGA-F4-6460-F63466	DCFD5636-99A2-40AB-8ECA-1D845E974125	TCGA-F4-6460	2a7bbafe-d499-4241-ba3d-a52ba0a5db3c			NO								NO			22	11	-18637	972		313	0				313					COAD	Raltitrexed		NOT HISPANIC OR LATINO		5020AB92-122D-4873-BA89-90921B861895
			37	Cecum			138.78.0	Nationwide Children's Hospital	TCGA-AZ-4323-D30624	d2b47817-125a-48ac-85c5-bda942ea8cb8	TCGA-AZ-4323-F19855	d48d2369-d5d1-43a9-bc42-08696d05ce5e	TCGA-AZ-4323	c59d90a6-9cda-426d-b8ea-41f0a87033d5														22	29	-13755	43		27	0									COAD	Oxaliplatin		NOT HISPANIC OR LATINO		7A6143FD-F072-4DEE-9DF9-EEC89AF38748
YES	NO		40	Transverse Colon			422.38.0	Nationwide Children's Hospital			TCGA-5M-AAT6-F70107	783689E7-9A4D-45AD-81DF-3DE92AA8A28F	TCGA-5M-AAT6	CE00896A-F7D2-4123-BB95-24CB6E53FC32											YES			22	27	-14852	290			0				219					COAD			HISPANIC OR LATINO		1FA41166-87D4-495E-B48F-2349D88A41FB
			46	Transverse Colon			33.79.0	Nationwide Children's Hospital	TCGA-AA-A010-D37412	5E8AE646-9F65-4EE8-BED1-F1874A391471	TCGA-AA-A010-F37310	322EA713-ED84-4859-8741-62719504B7C0	TCGA-AA-A010	0712566e-3371-4715-95f1-5b792e72d758			NO											22	1	-16922		183	0	0	1064								COAD	Oxaliplatin				ACE5AEF6-2369-46C7-B78F-AFC877FA4D74
			66	Cecum			116.77.0	Nationwide Children's Hospital	TCGA-AY-6386-D21747	9cf53d79-7012-4ee9-bd20-adcaaa841a4c	TCGA-AY-6386-F33452	7F82E1B5-5E20-45E6-A215-670FE9B042FD	TCGA-AY-6386	35c9264f-34ec-4d75-ab80-aaac86108fc8			NO								YES			22	3	-24453		246	73	0	542								COAD	Leucovorin		NOT HISPANIC OR LATINO		AFFB1E65-7942-4F12-A854-C9D11D4DFD7B
			77	Ascending Colon			89.77.0	Nationwide Children's Hospital			TCGA-CM-6171-F21507	592175ac-cd48-4eb1-908d-05c6895168db	TCGA-CM-6171	eed7405f-f8f3-41a4-a0e7-242f23087f59			NO								NO			22	14	-28307				0	427								COAD			NOT HISPANIC OR LATINO		F65D87E4-39AF-4621-B84E-5417ABD12F10
			73	Cecum			41.78.0	Nationwide Children's Hospital			TCGA-A6-3808-F38751	F6F732AE-83D5-46CC-80D4-3DB4A7937B03	TCGA-A6-3808	4f9775f2-b663-4daf-aa9e-50915cae9407			NO								NO			22	21	-26666				0	1014								COAD			NOT HISPANIC OR LATINO		0C9CB20B-E98D-44EC-8585-EBED2249F535
			76	Sigmoid Colon			33.79.0	Nationwide Children's Hospital			TCGA-AA-A004-F37918	F6D48268-49CF-448F-90C9-9B97ADB1FEF4	TCGA-AA-A004	d2c99bed-3446-4d12-99e0-00611faa37dc			NO											22	6	-27943				0	424								COAD					8C0D3C3B-A491-48DB-823A-2EB58D378468
			68	Splenic Flexure			300.56.0	Nationwide Children's Hospital			TCGA-NH-A50T-F50647	D9756179-A885-4B19-A492-F11FF3522066	TCGA-NH-A50T	490EABCA-4575-4BD6-9604-6B6E23D069CE			NO								NO			22	28	-25089				0	553								COAD			NOT HISPANIC OR LATINO		11A1FE0B-F17D-4CA1-9451-BD2DD1C3133D
			87	Ascending Colon			41.78.0	Nationwide Children's Hospital			TCGA-AA-3949-F37981	AEF77669-A4D5-4595-B86E-5001F2BCDEE8	TCGA-AA-3949	cbdabbcd-d8f1-4d7c-9e18-ebd83d888c51			NO											22	8	-32081				0	791								COAD					181145D3-5FA0-4FBA-AC03-2C83CEAA5B65
			65	Sigmoid Colon			41.78.0	Nationwide Children's Hospital			TCGA-AA-3977-F37942	7E76868D-8DD7-462C-95F2-664196FD580D	TCGA-AA-3977	33e989b9-fac4-47d8-b429-269044ac772a			NO											22	6	-23832				0	761								COAD					62A7A564-FF48-4C20-AFAF-9CD72B8236EB
			84	Transverse Colon			41.78.0	Nationwide Children's Hospital			TCGA-AA-3989-F37936	9DC9B43A-5510-4D0C-B38E-36B93205F5C1	TCGA-AA-3989	d5619045-060a-4b60-86e4-6a5774994fd4			NO											22	6	-30712	242			0									COAD					33CE5A8D-F7F9-44EB-8925-57F0D309DB17
NO	NO		65	Descending Colon			116.77.0	Nationwide Children's Hospital	TCGA-G4-6322-D21962	48474a61-d438-4c32-8b45-e077144102f9	TCGA-G4-6322-F21960	b8500ee6-e106-4046-8c89-9ca1cab89d29	TCGA-G4-6322	b3fea9bb-53f9-4ddb-922d-b570562d7a7d			NO								YES			22	21	-23825		190	36	0	792			789					COAD	Fluorouracil		NOT HISPANIC OR LATINO		E45F7D6A-C996-43AB-8878-9A852524135F
			83	Sigmoid Colon			33.79.0	Nationwide Children's Hospital			TCGA-AA-A00O-F37318	CA52500B-891D-48D2-B9C0-61527674AD59	TCGA-AA-A00O	01f493d4-229d-47a6-baa8-32a342c65d01			NO											22	1	-30316				0	822								COAD					9C2A7A45-2515-49A3-8277-1DB687B37441
			51	Sigmoid Colon			116.77.0	Nationwide Children's Hospital			TCGA-AA-3660-F37518	C344AAB6-3523-4FF6-8FC8-93DDCB53C432	TCGA-AA-3660	f9b5e6a5-c2da-4a0d-9251-bb6f557b7b58			NO											22	3	-18932				0	2375								COAD					35F0DBC6-5E9D-4CD8-B251-51E77DC6EEDC
			72	Sigmoid Colon			154.69.0	Nationwide Children's Hospital			TCGA-DM-A28E-F19159	FB59BD36-E991-4383-95B9-B811AB68EC5B	TCGA-DM-A28E	85BDC1AC-A1A4-46C2-BC2D-E5FABF5C89E9			YES	Normal							YES			22	5	-26602				0	3648								COAD			NOT HISPANIC OR LATINO		41DA556D-D24C-4542-A04B-3941DEFFEC48
			58	Descending Colon			138.78.0	Nationwide Children's Hospital	TCGA-F4-6805-D35065	8EEA3753-54B7-4A29-9F52-588A974F7AA9	TCGA-F4-6805-F58378	9D0E31B2-0943-4DA1-AF2B-47626205FE40	TCGA-F4-6805	e76258b7-e13a-4b05-855b-d792701ffba1			NO								NO			22	8	-21241		111	29	0	1047								COAD	Xeloda		NOT HISPANIC OR LATINO		1D22C0F1-C915-412D-81F5-2DA0E1D766AC
			63	Ascending Colon			36.83.0	Nationwide Children's Hospital			TCGA-AA-3833-F38114	EBDEE7A5-CF60-4FBC-84B0-6AAD6A6914E7	TCGA-AA-3833	1a09207e-9184-4f32-bd07-a9f4dc6c825d			NO											22	10	-23011				0	485								COAD					D886192B-AD35-400E-A434-AEFAA0C8F3EE
			68	Sigmoid Colon			132.71.0	Nationwide Children's Hospital			TCGA-DM-A1DB-F19082	195A04DA-878F-47BB-969C-1461D9C4FEA2	TCGA-DM-A1DB	d71ae66e-2c8a-4fd8-8b4b-a5a2d456a21d			YES	Normal										22	2	-24888	1348			0	1348	1348							COAD			NOT HISPANIC OR LATINO		8918AAF4-AFD0-450D-BBB2-E50601B25AFE
			61	Sigmoid Colon			76.78.0	Nationwide Children's Hospital	TCGA-AZ-4682-D31203	5e969a71-8847-4099-91f4-03911df0d7ab	TCGA-AZ-4682-F19860	0362c34c-8577-47bf-b8c3-03677d2ee7c0	TCGA-AZ-4682	e588714a-7753-4c3c-abb6-eaf1aab53ab3														22	30	-22409	680		100	0									COAD	5-FU		NOT HISPANIC OR LATINO		9EFA37E3-C427-4D77-9B4C-D75827693665
			67	Cecum			89.77.0	Nationwide Children's Hospital	TCGA-CM-6169-D15215	d843573b-abb6-4375-b320-65b6e417f688	TCGA-CM-6169-F21462	2416ff66-704b-413f-96ba-e05a9ead754a	TCGA-CM-6169	8e87ddca-f43e-4c6f-9d5b-430b666a7f6c			NO								NO			22	13	-24564		159	89	0	396								COAD	Oxaliplatin		NOT HISPANIC OR LATINO		B1D95541-A157-46CA-825D-8B618DC15086
			90	Cecum			28.86.0	Nationwide Children's Hospital					TCGA-AA-3527	269e8ca8-722d-449b-ace1-6545bd72bdd6			NO											22	18	-32871				0	0								COAD					FE7C7DF7-F28F-4751-B509-9CD23EBDFDF5
			63	Sigmoid Colon			28.86.0	Nationwide Children's Hospital			TCGA-AA-3519-F37293	F4BE0EA6-7463-4E03-A667-39E8FF29CE0C	TCGA-AA-3519	09942e9f-c178-44bc-9cd9-f5bfa350b23f			NO											22	1	-23131				0	276								COAD					FA607C7F-7107-47BF-8FB0-235F6757A096
			75	Cecum			33.79.0	Nationwide Children's Hospital					TCGA-AA-A00N	e457344d-76fb-46bf-b362-61a6e811d131			NO											22	15	-27667	122			0									COAD					40F14FB6-2255-4CC0-9842-F2C982791DD6
			81	Ascending Colon			28.86.0	Nationwide Children's Hospital			TCGA-AA-3514-F37285	3CC56A86-697C-47BB-AD11-765EDCDB8456	TCGA-AA-3514	ddf69ed9-4c53-48b8-9f01-495bd60c3425			NO											22	1	-29738				0	31								COAD					C655A642-77CD-471F-B965-9BA9E0ED1688
			74	Ascending Colon			29.82.0	Nationwide Children's Hospital			TCGA-AA-3516-F37287	DF185582-7617-426F-8ABA-564EF8A496AD	TCGA-AA-3516	d9d7f0d4-fa64-48f2-8037-52cbf0b34ad8			NO											22	1	-27303	396			0									COAD					8A2285D9-4163-40CE-BFE2-96C22F21B8FF
			68	Descending Colon			41.78.0	Nationwide Children's Hospital					TCGA-AA-3952	c1e141af-bdd1-4176-8c0e-cf1ab0c1d9d3			NO											22	18	-24868	61			0									COAD					DA0B2228-AF2A-4EC1-9520-7BEBCBD78C72
			61	Sigmoid Colon			116.77.0	Nationwide Children's Hospital			TCGA-D5-6532-F28623	20ad0e10-8b26-4e04-afa5-99b9f2f686ef	TCGA-D5-6532	ac13d568-f79e-4ba7-b7bf-18e4354e0920					10									22	27	-22344				0	555								COAD			NOT HISPANIC OR LATINO		9EFBEBF5-3647-468F-8CF3-9C50D5C803BB
			69	Sigmoid Colon			138.78.0	Nationwide Children's Hospital			TCGA-AZ-6607-F34176	03947DF6-B8A3-4B22-8555-47DA919E0892	TCGA-AZ-6607	64dcf1a5-c78c-4d3f-852c-15865b3b6189														22	1	-25448	97			0									COAD			NOT HISPANIC OR LATINO		0BB75FF7-41E2-4072-91EA-1B5EBDF99F45
	NO		84				76.78.0	Nationwide Children's Hospital	TCGA-AZ-4615-D20214	9550a75a-dc24-400b-92c2-7665b57c6325	TCGA-AZ-4615-F19857	c0630af6-c2eb-4c0b-8452-cbb1963a40ee	TCGA-AZ-4615	bf69a4ce-ec7e-4752-a86d-dcc80e3c9a57					50									22	30	-30908		264	89	0	1002			688					COAD	XELODA		NOT HISPANIC OR LATINO		A0264FD0-C03E-42FE-9FC0-125402676942
			74	Ascending Colon			41.78.0	Nationwide Children's Hospital			TCGA-AA-3851-F38003	DFC12F42-56A9-44A7-9390-F15DB394871C	TCGA-AA-3851	1add38c2-df6f-47c9-9373-0bec0e40baf8			NO											22	8	-27090				0	1006								COAD					388C7DC4-62B7-416E-ACA9-AA10A5FC446C
			78	Hepatic Flexure			36.83.0	Nationwide Children's Hospital					TCGA-AA-3818	fdffda5f-72b2-4153-b7f1-d7043b7ca898			NO											22	18	-28763	30			0									COAD					3EC2A161-D919-4BA1-929A-66F9C00AF4EC
			82	Sigmoid Colon			36.83.0	Nationwide Children's Hospital			TCGA-AA-3812-F38106	44BB46EE-5F4C-4567-A7FB-F04050C4FFC7	TCGA-AA-3812	4563e4e0-a661-46de-ad25-9c86a621e147			NO											22	10	-29980				0	1066			762					COAD					3F46DC27-2E93-4C3F-AE45-19E13400B2CC
			68	Sigmoid Colon			89.77.0	Nationwide Children's Hospital			TCGA-AM-5821-F68940	E2F32BB9-25C6-4409-9ABB-84EE6AD29138	TCGA-AM-5821	605baa86-79e3-484d-82d2-4de27d405ba1			NO											22	24	-24903				0									COAD			NOT HISPANIC OR LATINO		1C39861D-36AE-4BA6-9EDE-E257860D1850
			34	Transverse Colon			157.71.0	Nationwide Children's Hospital			TCGA-D5-6927-F72333	D35BFD1C-CC8A-459D-9B00-076C8E691DDE	TCGA-D5-6927	a782f174-241d-42c6-9bc4-61cc39f8b397			NO		13						NO			22	25	-12737				0									COAD			NOT HISPANIC OR LATINO		A3EE9AEA-E4D1-453A-BEC2-6F2343275193
			84	Hepatic Flexure			41.78.0	Nationwide Children's Hospital			TCGA-AA-3811-F38105	5A316774-DC19-48A9-BAB0-C37335014C2F	TCGA-AA-3811	d7ebd11a-1339-4b28-be90-a788d2cfa706			NO											22	10	-30893	306			0									COAD					68E123CB-2CBF-4E1C-98F9-3F8906D29503
			74	Sigmoid Colon			138.78.0	Nationwide Children's Hospital			TCGA-A6-5656-F39926	358B4DBB-EA8B-4DBA-8AB1-DA8B3C93331A	TCGA-A6-5656	eb4e4e09-98b3-4e85-8dd2-75676ff2af14			NO								NO			22	6	-27184				0	1001								FPPP			NOT HISPANIC OR LATINO		D66A4BC5-FB4F-4789-9BDE-B5CB06921371
			69	Cecum			300.56.0	Nationwide Children's Hospital	TCGA-NH-A50V-D67775	16E59916-25D8-47FA-BCB8-D292AF311082	TCGA-NH-A50V-F50653	56B89B24-F861-46C9-9FAD-68D0AC29AB4A	TCGA-NH-A50V	D3B7ADA6-5395-4212-A921-8E97C92B605D			NO		0.45						NO			22	28	-25467		210	53	0	588								COAD	leucovorin		NOT HISPANIC OR LATINO		70081354-83D9-433D-9036-5C2867D80B8F
			61	Cecum			76.78.0	Nationwide Children's Hospital			TCGA-AZ-4315-F19854	d385c440-824e-4c54-b439-999e2a62ffed	TCGA-AZ-4315	de287a25-981d-49f8-81af-fe0300e4cd31					5									22	29	-22340				0	1776								COAD			NOT HISPANIC OR LATINO		1E6A5324-1D23-4449-A21D-042C81653A7B
			58	Cecum			89.77.0	Nationwide Children's Hospital			TCGA-CK-5913-F39698	DE4032FA-32BB-4738-A068-53A1EFB5A0FC	TCGA-CK-5913	3758f4f7-ac2f-4f9d-bee2-526196f8129a			YES	Normal	2						NO			22	30	-21399				0	1561								COAD			NOT HISPANIC OR LATINO		13DFF8B6-8044-4EB8-AFFB-E914848BDC8D
			49	Sigmoid Colon			157.71.0	Nationwide Children's Hospital	TCGA-D5-6929-D29898	5EED9D54-58D8-44C3-ADFA-E95A41C3B1D7	TCGA-D5-6929-F29897	AE4CEDC0-70C2-4922-83B7-7E89FD9C9274	TCGA-D5-6929	64b0461f-038d-4712-948e-818dc2f10eef			NO								NO			22	30	-17919		216	48	0	408								COAD	oxaliplatinum+5 fluorouracilum		NOT HISPANIC OR LATINO		550952A0-76FE-4FDF-A4D5-E1C0FDBD7CBF
			77	Sigmoid Colon			157.71.0	Nationwide Children's Hospital			TCGA-D5-6920-F29706	7c51dfe2-d915-4be3-9762-f3ca3dfe4476	TCGA-D5-6920	dc22eba5-6fb7-4875-b30a-99fa00758301			NO								NO			22	26	-28124				0	377								COAD			NOT HISPANIC OR LATINO		871501FC-473D-4967-AB6C-5086E0A82B82
			73	Sigmoid Colon			33.79.0	Nationwide Children's Hospital			TCGA-AA-A02W-F37279	5E1742B6-6CBD-4623-BA87-384CD18456D0	TCGA-AA-A02W	73448b56-a6c6-4c98-a153-ab704261e073			NO											22	1	-26693				0	1247			1005					COAD					7A15EFEB-CED3-47D8-9134-57A8B4FF7C64
			89	Sigmoid Colon			41.78.0	Nationwide Children's Hospital			TCGA-AA-3980-F37938	8E8D6FD6-0697-4F04-AB07-F2887AFE211E	TCGA-AA-3980	384400c1-98d6-4cc3-8724-de6711f6208b			NO											22	6	-32630				0	242								COAD					35986A00-1A7E-4408-88E0-966B4F7BB555
			47	Sigmoid Colon			76.78.0	Nationwide Children's Hospital	TCGA-AZ-4308-D72532	2D0F4E33-22EC-4990-80E0-158C353540BB	TCGA-AZ-4308-F71198	B51ACB0F-A0B5-416A-AC7E-D15373EF6B6B	TCGA-AZ-4308	3d8fd9b2-9aa2-4c81-8843-535ae66d6140					1									22	22	-17321		196	53	0	3324								COAD	Leucovorin		NOT HISPANIC OR LATINO		87BFB22B-3D57-44FE-AF0C-84E4BB6F083B
			69	Hepatic Flexure			116.77.0	Nationwide Children's Hospital	TCGA-CM-4743-D8949	84924e2f-cab0-49c8-988d-1c3f4b53769a	TCGA-CM-4743-F33815	BA0ABBC4-F683-4806-8A25-AA1D16C15892	TCGA-CM-4743	c8d7eb0f-2502-4277-a8ef-435b08f3c863			NO								NO			22	19	-25291		235	108	0	701								COAD	Capecitabine		NOT HISPANIC OR LATINO		BE762442-D9FD-44E8-A2E0-49B5A3DD3002
			82	Sigmoid Colon			138.78.0	Nationwide Children's Hospital			TCGA-CM-6676-F30883	3ff9508c-cf0d-4e75-b505-ca17face6a1b	TCGA-CM-6676	4138aca8-e085-45fb-b353-74852efe61bf			NO								NO			22	18	-30223				0	337								COAD			NOT HISPANIC OR LATINO		D8B7E0F4-4D8E-4629-9EBA-1C95B36A8611
			81	Cecum			76.78.0	Nationwide Children's Hospital			TCGA-A6-2686-F40177	42719F04-8B04-4B84-B09B-0634E6FAABD4	TCGA-A6-2686	19d1a5fc-3ce9-4e43-a364-a4150bcf911b			NO								NO			22	13	-29623	1126			0									COAD			NOT HISPANIC OR LATINO		44D20932-DBC1-472B-B762-1A67A191AAE4
			42	Transverse Colon			138.78.0	Nationwide Children's Hospital	TCGA-CA-5254-D70900	7C8A2022-E668-46AD-A54F-04CFC91BA4D1	TCGA-CA-5254-F70897	03E5D120-5DD6-48CE-AD9F-061696CD5A73	TCGA-CA-5254	26a41625-4680-47b2-afa9-6a72b148e1c0														22	10	-15415		204	50	0	386								COAD	Folinic Acid		NOT HISPANIC OR LATINO		29EBC64A-E925-455A-86B7-3597041BB57D
			48	Ascending Colon			89.77.0	Nationwide Children's Hospital	TCGA-CM-6162-D15250	d84d0e07-d035-423a-8c82-89b97d740df7	TCGA-CM-6162-F21454	10c4783b-e5e8-44d3-889b-dad314a551ff	TCGA-CM-6162	ec3f3f11-75df-4fcc-ba03-f19aca907645			NO								YES			22	13	-17624		240	86	0	365								COAD	Leucovorin		NOT HISPANIC OR LATINO		B322918B-F5A7-4AA6-BC5F-8EAD88143583
NO	NO		71	Sigmoid Colon			28.86.0	Nationwide Children's Hospital	TCGA-A6-2674-D18368	3779457f-da47-48bc-bb01-e9f988c8a6fc	TCGA-A6-2674-F39524	2E945FF4-9E46-4D88-B27D-21850B6816D6	TCGA-A6-2674	57cdaa1c-4e94-4a28-ab3b-300c0457555f			NO								NO			22	24	-26292		944	761	0	1331			1219					FPPP	Leucovorin		NOT HISPANIC OR LATINO		0CA9A3DC-D96E-4EA9-B42B-A052BA235679
NO	NO		79	Ascending Colon			76.78.0	Nationwide Children's Hospital			TCGA-CK-4951-F9636	a69b950d-1420-422a-8c0a-3ab468e37ffd	TCGA-CK-4951	2db3c23d-c591-4ea0-b0a8-ed9c4343c80e			NO		72						NO			22	29	-28982	2134			0	2134		480	480					COAD			NOT HISPANIC OR LATINO		D024FAFB-5E94-4205-A393-FD184E89EDBB
			88	Splenic Flexure			132.71.0	Nationwide Children's Hospital			TCGA-DM-A1D6-F19075	A78E9FF2-0513-4D6C-BAF0-B214AF995AC0	TCGA-DM-A1D6	eb191e71-4b6e-4c8d-8348-519be5a1e657			YES	Normal										22	2	-32302	570			0	570	570							COAD			NOT HISPANIC OR LATINO		F2E341FB-ABF6-4A33-B37F-C405E3118716
			65	Ascending Colon			30.80.0	Nationwide Children's Hospital			TCGA-AA-A00E-F37929	EAA0C903-F259-42FE-B068-C337AAADC9CF	TCGA-AA-A00E	124b6856-f581-46da-9068-b0a49b999785			NO											22	6	-23741				0	913								COAD					6EF72430-0CA6-4E6E-8A85-A64AA3F3AABE
			72	Sigmoid Colon			28.86.0	Nationwide Children's Hospital	TCGA-AA-3560-D37465	1791EB2A-6782-4676-B313-4B8F73B36DD0	TCGA-AA-3560-F37514	4ED04A14-4E95-45D1-98E7-D07792B41B14	TCGA-AA-3560	2d02bd7a-5beb-4e43-9ccb-18d89c9d5ca2			NO											22	3	-26359		212	31	0	608								COAD	Oxaliplatin				153DADCF-0C21-44B8-BC4D-9DADEB047498
			88	Ascending Colon			138.78.0	Nationwide Children's Hospital			TCGA-CK-6751-F14758	bd6e9673-e145-4c90-9fd5-3c2a1d9854c4	TCGA-CK-6751	7a70f061-9a6f-408e-a416-7f5295ceba3b			NO								NO			22		-32354				0	518								COAD			NOT HISPANIC OR LATINO		2986C44E-1CF1-48FD-8734-B3A197178B6C
			54	Sigmoid Colon			138.78.0	Nationwide Children's Hospital			TCGA-F4-6808-F35403	8E64F2AF-6776-479E-9EE3-7FBA9B924E6E	TCGA-F4-6808	4a785dc7-f5f6-4607-a19d-e6354b2fb5a9			NO								NO			22	26	-19803				0	1024								COAD			NOT HISPANIC OR LATINO		1C23378C-01EE-4E57-B647-15B3F53A819D
			72	Sigmoid Colon			30.80.0	Nationwide Children's Hospital	TCGA-AA-A01F-D37402	AED5627D-9A57-44F6-82C4-CDAC2CB1EE4C	TCGA-AA-A01F-F37303	72C00353-3FBC-46E8-A778-98182FB4F3B0	TCGA-AA-A01F	132229e5-947d-43e9-a54c-a97d4be7d604			NO											22	1	-26298		215	62	0	974								COAD	Oxaliplatin				F40364C5-18E4-4327-8E8B-D6F96A388E4D
NO	NO		77	Descending Colon			138.78.0	Nationwide Children's Hospital			TCGA-CA-6719-F70853	F82DDDBD-3E83-4D29-96E3-FA35360E29E1	TCGA-CA-6719	9cdca5d8-ea77-4df9-b2ba-0d5e8ec37bcd														22	10	-28343				0	435			354					COAD			NOT HISPANIC OR LATINO		2240B24C-7802-444F-8912-31DCB63AD71C
			58	Cecum			123.74.0	Nationwide Children's Hospital			TCGA-G4-6588-F21886	5790aa3d-cbd3-4c7f-96db-e2f4dc41252e	TCGA-G4-6588	93690a96-421c-4c59-85ba-fa6dd538c721			NO								NO			22	31	-21532				0	796								COAD			NOT HISPANIC OR LATINO		EBA5BCC0-B822-485C-BC85-D56D30E8319E
			74	Transverse Colon			41.78.0	Nationwide Children's Hospital					TCGA-AA-3850	21bdad0d-c6a2-428c-b2b4-0de282b34abc			NO											22	18	-27090	0			0									COAD					F8911E1C-D70D-403B-97DA-08686C5E58CD
	NO		74	Sigmoid Colon			154.69.0	Nationwide Children's Hospital			TCGA-DM-A28C-F19041	5E611E2B-F4B7-4940-95A5-D4744C57536A	TCGA-DM-A28C	F83B909C-DA90-41ED-B532-A2EF9371CFF9			NO								YES			22	2	-27073	2475			0	2475			1929					COAD			NOT HISPANIC OR LATINO		73F12B29-7438-447E-B049-7079267709F5
			50	Ascending Colon			30.80.0	Nationwide Children's Hospital	TCGA-AA-A00U-D37382	EA070337-0D97-467F-B588-9F256BE4C9F4	TCGA-AA-A00U-F37314	68EDBD99-5315-477A-A969-8A979FD02A8F	TCGA-AA-A00U	091e3084-04ee-4497-893c-d46226dec78f			NO											22	1	-18263		214	61	0	518								COAD	Oxaliplatin				51348B30-BD7F-4154-A115-FA89039C2CF2
			73	Cecum			89.77.0	Nationwide Children's Hospital	TCGA-A6-5660-D12432	75cb6eb3-4e9a-421e-a611-3bb290130d80	TCGA-A6-5660-F41075	7FD5D4CD-DD8A-4A6B-99CE-C0CFA42A6D41	TCGA-A6-5660	0dc41cd5-0672-407c-9b4a-0f5f3970aa54			NO								YES			22	11	-26803		245	82	0	888								COAD	5 FU		NOT HISPANIC OR LATINO		9AF609E8-893C-4739-9A93-CA888614B7BC
			67	Ascending Colon			89.77.0	Nationwide Children's Hospital			TCGA-AD-5900-F42776	F5239F86-7BB6-436A-BFD0-1B0C782886B1	TCGA-AD-5900	0f008098-d8aa-46dc-8445-cca59838c582											NO			22	30	-24776				0	370								COAD			NOT HISPANIC OR LATINO		655A25E9-37EE-4497-8623-C324EA3BADC4
			79	Hepatic Flexure			76.78.0	Nationwide Children's Hospital			TCGA-AA-3495-F37274	3F0F1A83-DE10-469B-BEBE-E923D79110CE	TCGA-AA-3495	15b987ba-77ab-477b-a54a-65ec5c7c399e			NO											22	1	-28886				0	1127								COAD					6EE6466D-AFE6-457C-9A72-4EBC9CF75B5F
			80	Sigmoid Colon			36.83.0	Nationwide Children's Hospital			TCGA-AA-3688-F38093	E1BC44E9-B580-412A-ACA6-1C7EAF2A713F	TCGA-AA-3688	2c9996bb-af6e-4424-881a-e81b9c9aeb78			NO											22	10	-29220				0	578								COAD					601B8015-AF63-4CCE-B008-0351DD4FA310
			77	Sigmoid Colon			116.77.0	Nationwide Children's Hospital			TCGA-AA-3697-F38098	07FD1649-F843-448D-82A0-03DCF86A777A	TCGA-AA-3697	dde411b2-5d2b-4638-8149-89bc1eb3c7ad			NO											22	10	-28367				0	2587								COAD					A58ABA48-3D3E-4818-B2ED-98267F83DDE1
			73	Transverse Colon			76.78.0	Nationwide Children's Hospital			TCGA-AA-3502-F37275	26FD1E03-8B6A-46D4-A2B1-FEDFA68A3E53	TCGA-AA-3502	8368d745-c74d-4236-ba75-16ca7aaeb3ca			NO											22	1	-26724				0	1065								COAD					68B84933-F794-4216-B45E-973B20C2651E
			79	Sigmoid Colon			30.80.0	Nationwide Children's Hospital			TCGA-AA-A00K-F72574	276C9D30-A166-4AEB-A63D-A499C579271A	TCGA-AA-A00K	0cbe9848-8eac-4ea8-a36b-fb74b4a33de7			NO											22	24	-29189				0	549								COAD					A9F34C04-CF32-4FB5-8053-E0EA3664F6D7
			55	Cecum			300.56.0	Nationwide Children's Hospital	TCGA-QG-A5YW-D48503	8B2088DB-6AF0-441E-A2FF-1AD44019549B	TCGA-QG-A5YW-F58609	7B1A87B7-6636-4298-8E71-2668C157A716	TCGA-QG-A5YW	9F45A227-1FD5-478C-A194-4A5C61B68CC3			NO		165						NO			22	16	-20391		197	42	0	896								COAD	oxaliplatin		NOT HISPANIC OR LATINO		9F2818BC-A6A4-4C5C-B47C-4C1A19D3CC97
YES	NO		90	Cecum			116.77.0	Nationwide Children's Hospital	TCGA-G4-6298-D21967	4b271363-fb42-41fc-ba0a-4a1866ebd1d7	TCGA-G4-6298-F21899	f60f0d08-60bd-4515-aa39-c364b1163c69	TCGA-G4-6298	ab9cc98a-86ae-4913-bcb2-cc3aeff8abb1			NO								NO			22	20	-32873	0	0	0	0				0					COAD	Erbitux		NOT HISPANIC OR LATINO		BD84EEFC-4534-4F85-B33F-2508930C36CC
			68	Ascending Colon			66.81.0	Nationwide Children's Hospital			TCGA-AA-A01Z-F37290	B46558D6-D06C-417E-AC84-0B7110CA1C36	TCGA-AA-A01Z	c9e829d9-cd08-41a9-a5a4-34f2d7d619c7			NO											22	1	-24990				0	1126			1126					COAD					104D4CFE-2914-4882-A3F1-C35D02C56713
			69	Cecum			76.78.0	Nationwide Children's Hospital			TCGA-CM-4744-F33813	5B491038-6510-4B8D-9DE8-6E521B06DABB	TCGA-CM-4744	cc15469c-7bad-4e86-9da3-ae0c72e9d380			NO								YES			22	19	-25506				0	609								COAD			NOT HISPANIC OR LATINO		9E7A317F-74A2-4D6F-AB91-FB432B9C6CF0
			53	Transverse Colon			76.78.0	Nationwide Children's Hospital	TCGA-CM-4748-D33838	BD739F62-0557-4954-8F18-02B97C1411C4	TCGA-CM-4748-F33824	9EEC646F-D8FD-401B-993B-F23C8CCB890A	TCGA-CM-4748	cd845618-4cc4-49c2-9055-c171d4c24ee1			NO								NO			22	19	-19509			670	0	792								COAD	IRINOtecan HCl		NOT HISPANIC OR LATINO		4ACAEE87-93CE-418B-9FF3-D693A8ED57F7
			72	Hepatic Flexure			76.78.0	Nationwide Children's Hospital			TCGA-A6-2680-F39660	5BA2C933-3B21-499B-BB88-EDC575612909	TCGA-A6-2680	ff1407c6-9174-4bae-a19b-d34ca71b898c			NO								NO			22	29	-26533				0	1068								COAD			NOT HISPANIC OR LATINO		A4D4C2D2-D205-4D06-AFEE-66DE3D7DDDE1
			55	Sigmoid Colon			138.78.0	Nationwide Children's Hospital			TCGA-AZ-6608-F34186	5D17EE3B-FD93-4381-9AA0-A0254630B49C	TCGA-AZ-6608	f1e6ce83-b4a0-4643-8e8e-a1ef8a158a27														22	1	-20094	59			0									COAD			NOT HISPANIC OR LATINO		5094A245-2589-45E1-80DB-F06CCE3B91F6
			59	Transverse Colon			300.56.0	Nationwide Children's Hospital	TCGA-A6-A5ZU-D51213	8049EF92-87B1-4195-A843-E594E482D74A	TCGA-A6-A5ZU-F51209	6ECF4958-2F65-442A-B152-5460B63406E3	TCGA-A6-A5ZU	4881A390-C4E4-48B4-AE66-140C64A87614			NO								NO			22	13	-21554		274	105	0	293								COAD	Fluorouracil		NOT HISPANIC OR LATINO		C0499703-E6D9-41A9-A13E-EA8006AE0800
			82				138.78.0	Nationwide Children's Hospital			TCGA-A6-6782-F39391	73BA73AF-7E68-41B6-9E27-B95FE5F65E56	TCGA-A6-6782	3eb37b12-b8b4-40a3-bd8b-f89fc39c05fa			NO								NO			22	22	-30012				0	617								COAD			NOT HISPANIC OR LATINO		9036C106-FBB6-463F-9470-44555279F991
			69	Descending Colon			123.74.0	Nationwide Children's Hospital	TCGA-G4-6299-D22029	f7f479e8-c97f-4318-841c-4093a7451dfc	TCGA-G4-6299-F22028	cb9fbe96-b7d6-4ab4-8c09-98fa666fc952	TCGA-G4-6299	23252dca-e836-47a0-b294-758ad60aa259			NO								NO			22	20	-25318		363	38	0	2268								COAD	Bevacizumab		NOT HISPANIC OR LATINO		F66AFAA7-BAE7-4B59-BC06-09DC07764ACE
			79	Ascending Colon			76.78.0	Nationwide Children's Hospital			TCGA-AZ-4681-F71196	D1828983-E241-4EDB-AB00-1A269DD43730	TCGA-AZ-4681	6fbc2b46-6762-4778-aa7e-782162c5397c											YES			22	22	-28906				0	3247								COAD			NOT HISPANIC OR LATINO		F666D81D-23B3-4CA3-B52A-005572F96F84
NO	NO		73	Sigmoid Colon			116.77.0	Nationwide Children's Hospital	TCGA-D5-6536-D28926	16cf1090-853e-4a5c-8ba5-6eb873d29def	TCGA-D5-6536-F28925	041460eb-afaa-4b47-a417-48b06dddf2f9	TCGA-D5-6536	e83e5700-f968-4978-bb78-56a83936ce8c			NO		11						NO			22	2	-26890			539	0	543		514	493					COAD	5-FU		NOT HISPANIC OR LATINO		82C390E9-892B-4337-8A1D-21AD903A01C6
			82	Ascending Colon			123.74.0	Nationwide Children's Hospital			TCGA-A6-6653-F40812	A393B4BE-435A-453B-8318-A7FB76071A63	TCGA-A6-6653	68801d41-535f-4b38-989b-ef4fe5f00039			YES	Abnormal							NO			22	1	-29996				0	742								COAD			NOT HISPANIC OR LATINO		78AE997B-2BF5-41D0-8D05-9FA9E704896E
			76	Cecum			41.78.0	Nationwide Children's Hospital	TCGA-AA-3869-D37496	634D660B-99EA-421D-A10D-A9B924C6AB3B	TCGA-AA-3869-F37989	A9036708-7CA4-4F63-B1B6-3A7C82C9FBC7	TCGA-AA-3869	39d3b5b3-d51e-4d77-a8aa-2977fa734fab			NO											22	8	-28062	822	761	608	0									COAD	Cetuximab				A51217C3-9743-4F1E-96E1-BE456776625D
			45	Sigmoid Colon			28.80.0	Nationwide Children's Hospital			TCGA-A6-2670-F11778	902F565A-18FE-4F7D-B0DC-BBCA7C91A821	TCGA-A6-2670	65bb7520-f055-43a8-b735-1152fa2c9e04			NO								NO		2011-04-19-04:00	17	16	-16512				0	775	424							COAD			NOT HISPANIC OR LATINO		9b816ff5-bac9-4f59-9d85-02b3ce44de03
			73	Descending Colon			89.77.0	Nationwide Children's Hospital			TCGA-CM-6170-F21463	bbf9aeb6-4a1c-4c62-9471-aed9ead72e26	TCGA-CM-6170	9d8c4693-8e36-473b-bb34-a7cdc04dd223			NO								YES			22	13	-26663				0	457								COAD			NOT HISPANIC OR LATINO		4A7946AE-D4FA-461B-9DDC-7A315314C84C
			59	Sigmoid Colon			36.83.0	Nationwide Children's Hospital					TCGA-AA-3856	0b8de222-119a-40f3-8beb-12b9d933225b			NO											22	18	-21670				0	30								COAD					61DA20D1-5376-4D53-8F8E-BE2EFFA48DAD
			65	Sigmoid Colon	Primary Tumor Field		157.71.0	Nationwide Children's Hospital	TCGA-D5-6926-D29710	b896f753-4ea9-43d6-a893-529e05927fbb	TCGA-D5-6926-F29708	ea66d5f0-67f6-4508-a51f-6c3bf90e1f40	TCGA-D5-6926	3a8ca50f-bc9f-4250-8c8d-22893763ea46	TCGA-D5-6926-R29711	c6d6548c-5524-47d9-b2fd-55f412ec75e4	NO								NO			22	26	-23768		196	42	0	275					179	157		COAD	5-Fluorouracil + leucovorin		NOT HISPANIC OR LATINO		13EC59BC-986A-479E-8EDF-DB137E528D91
			77	Hepatic Flexure			76.78.0	Nationwide Children's Hospital			TCGA-AA-3506-F37277	C40D3DA3-C685-44E7-BB2F-A9479B871988	TCGA-AA-3506	28033279-cc74-4775-afdf-2497f6ddb55c			NO											22	1	-28275				0	1765								COAD					4C90E8CD-0883-47FE-94DE-FDFEB08C0822
			70	Sigmoid Colon			30.80.0	Nationwide Children's Hospital			TCGA-AA-A00Z-F37311	2CD8A5D2-EF19-4961-B1BD-CA6728FD960C	TCGA-AA-A00Z	af3a0634-4292-45bd-b948-6b6bd2d58090			NO											22	1	-25872				0	669								COAD					8F2F5DC2-8BA7-4899-BB74-3DB7B8CC7AB5
			61	Cecum			300.56.0	Nationwide Children's Hospital			TCGA-QG-A5Z2-F58666	374D3867-2F01-4A24-9A99-5E4E95FDE2A6	TCGA-QG-A5Z2	84959E50-17F5-4F2B-8E0C-5EBB139D2C3A			NO								YES			22	18	-22367				0	952								COAD			NOT HISPANIC OR LATINO		BA26BFB1-D240-4E16-9A74-FD41579D7CC6
			84	Ascending Colon			41.78.0	Nationwide Children's Hospital			TCGA-AA-3941-F37983	6CC1236D-57B5-4C61-AD13-DFDAFBAF19F0	TCGA-AA-3941	835c3e23-ac2b-4bc9-ac65-e3e81adecf77			NO											22	8	-31015				0	730								COAD					4ED5A84B-7EC6-4891-A417-91E4B7F52522
	NO		80	Cecum			132.71.0	Nationwide Children's Hospital			TCGA-DM-A1D4-F19037	0C2A00EB-52A7-4024-A2C8-BB758E75ACD0	TCGA-DM-A1D4	849442d3-eb82-416e-9d36-2fc15dfac67a			YES	Normal										22	2	-29403	2821			0	2821	2821		1920					COAD			NOT HISPANIC OR LATINO		0CA4780E-3637-418E-A249-19693DE5CB7B
			90	Ascending Colon			76.78.0	Nationwide Children's Hospital			TCGA-AA-3492-F37295	B2E5C2D6-8729-4BDB-951B-57A6B35C799D	TCGA-AA-3492	85e95dda-6198-464a-9187-fd0832bebb72			NO											22	1	-32871	1			0									COAD					B4260556-2FDF-4739-972B-7FCBC9764E4E
			65	Sigmoid Colon			41.78.0	Nationwide Children's Hospital			TCGA-AA-3970-F37949	FF73958F-360C-43C3-9677-3E75FB84464B	TCGA-AA-3970	733d8b6a-ca9d-4a69-8c9c-1f88733e8b68			NO											22	6	-23741				0	1096								COAD					CABD5248-CD67-4F9B-8D53-5B8572BCBCA2
			65	Cecum			36.83.0	Nationwide Children's Hospital					TCGA-AA-3684	d761bc06-dee8-478a-be99-8af9c504e49c			NO											22	18	-23741				0	0								COAD					D31732BC-075B-455B-A4AB-1F517270D528
			82	Transverse Colon			66.81.0	Nationwide Children's Hospital					TCGA-AA-A02O	6fa41234-9077-4d05-a295-6820f3bedf5b			NO											22	15	-30288				0	28								COAD					904AA4BA-AE92-47CA-8EA5-49B8DBB868B2
			85	Cecum			28.86.0	Nationwide Children's Hospital			TCGA-AA-3552-F37508	877C5351-9662-4840-846C-66D848A52F4C	TCGA-AA-3552	265d7b06-65fe-42c5-ad21-e6b160e94718			NO											22	3	-31290	396			0				122					COAD					DE56D974-06EF-4AAD-8A6D-CB19E7A52D92
YES	NO		59	Sigmoid Colon			138.78.0	Nationwide Children's Hospital	TCGA-F4-6806-D65813	3BAE1404-D8D7-407F-B349-E6868293CD6B	TCGA-F4-6806-F65809	D9F38095-ED8E-4D57-8714-DD0DACAF8107	TCGA-F4-6806	bab21810-f51b-421e-a87f-1f1136cbc77a			NO								NO			22	30	-21625			1161	0	1260			1132					COAD	Bevacizumab		NOT HISPANIC OR LATINO		2C01D99D-E209-4A22-B670-073A1E1DFF31
			74	Sigmoid Colon			89.77.0	Nationwide Children's Hospital			TCGA-CM-6165-F21458	35f5e985-6a2f-4602-b41a-8edba1376f06	TCGA-CM-6165	f4e047a5-bdb2-4bc2-aff0-e0f45bcc9062			NO								NO			22	13	-27302				0	488								COAD			NOT HISPANIC OR LATINO		0CC634EB-1AB8-411C-AEFA-89210881985E
			68	Sigmoid Colon			33.79.0	Nationwide Children's Hospital	TCGA-AA-A02F-D37391	9C785800-15D7-46C2-95F4-282E60286F9C	TCGA-AA-A02F-F37284	B2DD90E7-DAE0-4B5B-B680-86B485017428	TCGA-AA-A02F	dd4be58e-da22-4bcd-bf4c-2b9e60ffda19			NO											22	1	-25051		1096	59	0	1216								COAD	Bevacizumab				8FDEBC4A-E7E3-4595-9F16-0335898D19D7
			66	Descending Colon			422.38.0	Nationwide Children's Hospital	TCGA-NH-A6GC-D60513	072FE925-4152-4D53-82CE-09E9B5CC0652	TCGA-NH-A6GC-F60510	D2E1662D-2E0B-454F-A8F4-1B051D6DB387	TCGA-NH-A6GC	0687BEA4-911A-4EF2-9FA2-531EF6BA7910			NO		1						NO			22	10	-24355			186	0	389								COAD	bevacizumab		NOT HISPANIC OR LATINO		4E6B8DD9-2970-4D2C-8844-22773C7732E2
			68	Cecum			36.83.0	Nationwide Children's Hospital					TCGA-AA-3666	a512701f-88bb-4b05-8c94-fd285b9dd13e			NO											22	18	-25020	61			0									COAD					E3C4A6B9-EC4B-4E86-89CD-EDA46673C57A
YES	NO		34	Transverse Colon			300.56.0	Nationwide Children's Hospital	TCGA-A6-A565-D42144	5BD8C24D-85AD-4D45-8D64-5DF0775A2B08	TCGA-A6-A565-F42133	FE61AD85-7191-41E6-A1C8-607C0EBBB29F	TCGA-A6-A565	DD7A53EE-CB08-40C4-9935-51D1CA17E9E8											YES			22	12	-12526	494			0				439					COAD	Oxaliplatin				AD1B8A8F-D114-40DD-871A-7947B764EBAD
			75	Hepatic Flexure			138.78.0	Nationwide Children's Hospital			TCGA-CM-6677-F30884	df35fb6a-9e5c-49e1-ab44-d38a48f89409	TCGA-CM-6677	a85e8208-a6f5-4e91-8f35-ef574f4273fc			NO								YES			22	18	-27575				0	337								COAD			NOT HISPANIC OR LATINO		C9880ED7-FB38-4AC1-AD79-51D677572697
			81	Cecum			29.82.0	Nationwide Children's Hospital					TCGA-AA-3518	c5c4a0a5-900d-483d-9282-475654d63265			NO											22	18	-29769				0	31								COAD					CFC45DF4-7BD9-43BC-806B-264A60ACCB9E
			42	Descending Colon			422.38.0	Nationwide Children's Hospital			TCGA-4T-AA8H-F72132	C2B6C9C4-0D25-4666-AF33-D1A6CF2B6B35	TCGA-4T-AA8H	A5E14ADD-1552-4606-9FFE-3A03BCF76640			NO		20						NO			22	20	-15494				0	385								COAD			NOT HISPANIC OR LATINO		C6A066DD-3776-47D6-90F9-3FC786A7A657
			90	Cecum			66.81.0	Nationwide Children's Hospital			TCGA-AA-A03F-F72573	33151CF1-B174-4AA8-9CC4-41354018B4F6	TCGA-AA-A03F	2a971e32-b0e7-4a3f-8c40-62d69c0307d8			NO											22	24	-32873	0			0									COAD					832FAC8D-2DA4-42C5-B6D6-29709F1016AA
			75	Ascending Colon			154.69.0	Nationwide Children's Hospital			TCGA-DM-A28G-F19069	180A5BE8-4D27-4BD3-931D-FD1D3F63D3EB	TCGA-DM-A28G	FFA7E03A-4A3C-41F0-937A-4FB862FD2194			YES	Normal							YES			22	2	-27641	1849			0	1849								COAD			NOT HISPANIC OR LATINO		746DD828-BCEE-4351-A7DB-6B2604DA4BFD
			59	Sigmoid Colon			89.77.0	Nationwide Children's Hospital	TCGA-CM-5868-D15268	4f3182e8-b6a8-4457-b4c7-719105d866d1	TCGA-CM-5868-F20507	fb63b396-92b1-4d29-9180-2fec4f7e2bef	TCGA-CM-5868	4aadf2a2-ce1e-4f94-b146-59292e83e7fd			YES	Normal							NO			22	16	-21672			78	0	518								COAD	Dexamethasone		NOT HISPANIC OR LATINO		2B5341C9-940D-4494-882E-9E802F0BAA10
			70	Sigmoid Colon			28.86.0	Nationwide Children's Hospital			TCGA-AA-3558-F37513	82D8FEFE-9026-45EC-90A6-711F94B11C65	TCGA-AA-3558	a56d528b-238a-4556-92c8-7645304a2da0			NO											22	3	-25752				0	638			92					COAD					7F23F31D-DB9D-4370-92A0-987371C378F4
			39	Hepatic Flexure			138.78.0	Nationwide Children's Hospital			TCGA-CM-6674-F30882	56045152-a712-4509-bd94-59c74eb23c8f	TCGA-CM-6674	55697871-b9aa-4acd-8dbe-dcd5391db8f0			NO								NO			22	18	-14368				0	394								COAD			NOT HISPANIC OR LATINO		A5497683-3F0E-4A19-A150-27A79A3261A6
			63				45.80.0	Nationwide Children's Hospital			TCGA-AY-4071-F10086	4fb84d41-5c59-47e8-a4a2-025ed838701f	TCGA-AY-4071	315ef7f6-ca21-4d87-8f19-40bd455885ec			NO								YES			22	7	-23320	29			0									COAD			NOT HISPANIC OR LATINO		CB544AA8-ADEA-4EBF-BFD5-7FF991743C87
			50	Ascending Colon			132.71.0	Nationwide Children's Hospital			TCGA-DM-A1D8-F19077	61D68E12-E4FB-46B0-99BA-D6A6FB4929D8	TCGA-DM-A1D8	92c043b6-8d53-4c1c-808a-c4be5e2926e6			YES	Normal										22	2	-18311	383			0	383	383							COAD			NOT HISPANIC OR LATINO		919CBD80-C377-4055-B4FD-4DE87D3F910D
			71	Cecum			132.71.0	Nationwide Children's Hospital			TCGA-DM-A1DA-F19080	C60647C0-0763-4233-8BCE-A2507FFEC411	TCGA-DM-A1DA	f4a804d3-b5c4-4da5-800f-6e5757ecfa1c			YES	Normal										22	2	-26169	228			0	228	228							COAD			NOT HISPANIC OR LATINO		0A3227C8-0F9F-4184-A215-1EE82BBBA3FF
			82	Transverse Colon			41.78.0	Nationwide Children's Hospital			TCGA-AA-3862-F37995	D6F7944F-1E66-4166-B9E6-1B9EFDD9DB90	TCGA-AA-3862	05ff79c5-1127-4cac-8f4c-84089a3f2cde			NO											22	8	-30163				0	914								COAD					DEAA1C69-A42E-4D2A-B8BA-951BD1876BFF
			70	Sigmoid Colon			33.79.0	Nationwide Children's Hospital					TCGA-AA-A02J	73a142e1-8ac2-4cfe-b8cf-7e9dea64f488			NO											22	15	-25749	153			0									COAD					9AD340D5-51B7-420C-94B0-E2326C069879
			80	Ascending Colon			116.77.0	Nationwide Children's Hospital			TCGA-D5-6535-F28924	4c8edf3f-088b-44b8-ac9a-3174e674e754	TCGA-D5-6535	a123dc45-e427-461e-8d60-c51307aa498c			NO		1						YES			22	2	-29278				0	460								COAD			NOT HISPANIC OR LATINO		EC155DA3-81A0-4E87-84C8-D0FDA8F92C48
			63	Descending Colon			154.69.0	Nationwide Children's Hospital			TCGA-DM-A28M-F19071	B74CE1D8-BCCC-4AC6-B29C-A151BD6F07DE	TCGA-DM-A28M	C48E2CE0-3806-4675-92F3-D38FF67C5EFA			YES	Normal										22	5	-23043				0	2895								COAD			NOT HISPANIC OR LATINO		8C4222FC-CDED-41B9-BB7D-CF57962B3995
			43				157.71.0	Nationwide Children's Hospital	TCGA-A6-6781-D29219	c2c8bb68-9f4d-4197-8e3e-b42eb78201c6	TCGA-A6-6781-F39602	E8074596-31DF-48A9-99BF-24EFEE2A975E	TCGA-A6-6781	b54865b6-824e-4163-b759-21a6eacc98ce			NO								YES			22	25	-15842		221	32	0	598								FPPP	Leucovorin		NOT HISPANIC OR LATINO		6B33CDB5-6BC0-44D0-82E8-321B47333A2F
			80	Sigmoid Colon			116.77.0	Nationwide Children's Hospital	TCGA-AA-3662-D37403	7ABB665F-CA40-4858-A7EB-4D5B975E83F4	TCGA-AA-3662-F37519	F088688F-498E-4403-8FCC-ADF69EF64C0C	TCGA-AA-3662	d9fb85c3-ade1-47bf-8159-170f81eb130f			NO											22	3	-29554		184	62	0	184								COAD	Capecitabine				489CDD49-A8D4-4649-BEB2-B22DE6457970
			71	Ascending Colon			123.74.0	Nationwide Children's Hospital			TCGA-G4-6306-F21445	c46277c9-79be-4a2a-9a00-542f8f9ccc9e	TCGA-G4-6306	303286c2-bc58-4bbb-9171-74cdb1d7f62f			NO		15						NO			22	23	-26163				0	1359								COAD			NOT HISPANIC OR LATINO		37C888D6-84DB-4CAE-82E1-DA800AC47A8E
			55	Sigmoid Colon			41.78.0	Nationwide Children's Hospital			TCGA-AA-3968-F37951	C4C7AB20-9C5D-4A4B-8B26-AC3F1ED65703	TCGA-AA-3968	cab7bdbc-0a11-4901-97c3-26b884f79cb5			NO											22	6	-20089				0	669								COAD					DDA77EF3-17DF-48F2-8B7B-47A80A21565A
YES	NO		75	Cecum			123.74.0	Nationwide Children's Hospital	TCGA-G4-6294-D22043	4801f827-3069-49da-9725-5b242a26f836	TCGA-G4-6294-F22034	62a43703-e6c3-4be9-83bd-d3d4e9e9d1b4	TCGA-G4-6294	41f8c9fd-ae52-4458-886b-faf37de77dd0			NO								YES			22	21	-27755	858	699	535	0				517					COAD	Fluorouracil		NOT HISPANIC OR LATINO		18D0D7C5-364C-4B6C-9C63-42478D646D15
			58	Sigmoid Colon			41.78.0	Nationwide Children's Hospital	TCGA-AA-3971-D37425	969A32A8-5D14-4A37-9062-DAF425EA1C5B	TCGA-AA-3971-F37948	2E430C9C-D4FA-4B21-B122-BFE742F043D0	TCGA-AA-3971	10994156-7c2f-420e-aeb8-11d566b3d5e4			NO											22	6	-21518		215	31	0	489								COAD	Oxaliplatin				A3A3756A-8A6E-4B0D-9A06-FD8199F0A094
YES	NO		80	Cecum			138.78.0	Nationwide Children's Hospital	TCGA-A6-5664-D33774	D8CFB903-4B53-4FDB-B226-2893791A7ADF	TCGA-A6-5664-F33775	8B0F74CD-4FFD-4D3C-B24B-A723F4EDD911	TCGA-A6-5664	f88c0259-58ff-4bcc-a777-7705cdbd8213			NO								YES			22	16	-29426		637	301	0	672			643					COAD	Fluorouracil		NOT HISPANIC OR LATINO		97A84A19-32D3-447D-BB35-947F38E79BD4
			79	Hepatic Flexure			116.77.0	Nationwide Children's Hospital	TCGA-D5-6538-D28625	fe993031-2966-48c0-af72-b6e31f2652ec	TCGA-D5-6538-F28624	798baee4-cda2-479c-ac27-f84845d43d2d	TCGA-D5-6538	a117ace8-ac5a-48d8-8aee-3024d6f0f873											NO			22	27	-29194			23	0	521								COAD	XELODA		NOT HISPANIC OR LATINO		E5469655-F16F-489F-A6B0-E45433B89506
			74	Sigmoid Colon			33.79.0	Nationwide Children's Hospital	TCGA-AA-A01K-D37399	4BEE62E4-B052-4D7B-B1AE-7020CE37EC3F	TCGA-AA-A01K-F37298	E5AA78A4-0BE9-43F2-93DD-3C7CE6B26EA0	TCGA-AA-A01K	a72dd578-3a6f-4807-a843-4a942500944e			NO											22	1	-27029		243	61	0	943								COAD	Oxaliplatin				4E9F13F2-4CE8-4911-B604-A01DB2D52FD7
			51	Sigmoid Colon			41.78.0	Nationwide Children's Hospital	TCGA-AA-3842-D37477	2CE1D74C-9405-46AD-BC26-F102D37AE18D	TCGA-AA-3842-F38229	3D95E78B-2025-41B4-B8CA-F463B4644D6C	TCGA-AA-3842	80311cf5-7e18-4545-92ad-c4b7dd5c9677			NO											22	11	-18842		212	59	0	1126			396					COAD	Oxaliplatin				C807C424-9DA4-46CF-A5AC-7A1B168D43DB
			71	Cecum			41.78.0	Nationwide Children's Hospital			TCGA-AA-3864-F37994	3098EF39-C768-4CA8-8638-D0772354CF6D	TCGA-AA-3864	c82bbe23-0264-45a7-b1a6-82b4654108c8			NO											22	8	-26237				0	1612								COAD					DBB0926A-CDD4-41E3-813E-E6207125B67F
			90	Cecum			116.77.0	Nationwide Children's Hospital			TCGA-G4-6302-F21446	14156fbf-46da-4770-b3c6-6409bba1da9e	TCGA-G4-6302	7144a65f-a63f-4b79-8fe2-cfe48696de03			NO		1						YES			22	20	-32872	0			0									COAD			NOT HISPANIC OR LATINO		58D10F92-7B3D-4603-A4FC-B63318B40B2D
			45	Cecum			157.71.0	Nationwide Children's Hospital	TCGA-F4-6856-D63488	62D6AB27-A225-4519-9D76-92ACDD34CADF	TCGA-F4-6856-F63492	770DC7A0-DD76-4F1E-A27D-04030D295B04	TCGA-F4-6856	64bd568d-0509-48fe-8d0a-aef2a85d5c57			NO											22	11	-16519		41	11	0	1074								COAD	5-Fluorouracil		NOT HISPANIC OR LATINO		1BF718B3-9C90-49EF-B6E4-0EAADDA717B8
			51	Cecum			116.77.0	Nationwide Children's Hospital			TCGA-AZ-5407-F71195	45624377-10E3-431A-A3AF-795048D74732	TCGA-AZ-5407	b718134c-5231-4f29-a423-7bad17c93fc5														22	22	-18820				0	2683								COAD			NOT HISPANIC OR LATINO		36D27C18-5E53-4F10-BDFC-0B000AABD436
			66	Sigmoid Colon			30.80.0	Nationwide Children's Hospital	TCGA-AA-A00Q-D37415	2FFB89A0-6358-4261-AD46-64CC67C11629	TCGA-AA-A00Q-F37316	CF962324-805E-4A84-AFE0-43118E001C25	TCGA-AA-A00Q	62d39be5-f029-4eb8-8b00-46470e06a755			NO											22	1	-24199		334	61	0	1278								COAD	Oxaliplatin				DB3D0CE4-ACF8-47D4-A6AB-7CE0349C08EA
NO	NO		73	Hepatic Flexure			157.71.0	Nationwide Children's Hospital			TCGA-AD-6888-F37065	B32EF3E1-DAA3-4FEA-A05A-FDC5809D1030	TCGA-AD-6888	13eff2e5-e33a-485f-9ba4-8a7ccb3c7528			NO		90						YES			22	26	-26816	472			0				343					COAD			NOT HISPANIC OR LATINO		6F1D1E09-2B76-4D1C-A676-2C02B03DE871
			68	Cecum			116.77.0	Nationwide Children's Hospital			TCGA-CM-5349-F37185	AEDC9F08-57EC-46ED-B749-C5D91821C54D	TCGA-CM-5349	227f945f-76fd-4a63-9609-d4e730a3d22a			NO								NO			22	29	-24867				0	915								COAD			NOT HISPANIC OR LATINO		5683590F-7BAC-42D1-AE64-F39A8F4088DF
			41	Hepatic Flexure			123.74.0	Nationwide Children's Hospital			TCGA-F4-6461-F29823	4B99A840-611B-4FF1-880C-E1E3FBA76407	TCGA-F4-6461	2900eadd-7e27-4371-94e5-7d58cdff0138			NO								NO			22	29	-15151	338			0				288					COAD			NOT HISPANIC OR LATINO		2DCD0C28-C849-43DF-8E71-5E72AE856B00
			80	Hepatic Flexure			41.78.0	Nationwide Children's Hospital			TCGA-AA-3710-F38099	7BB6223F-E63D-4581-B21F-B7561591D123	TCGA-AA-3710	f5c3bc61-1018-4351-bb23-aacc1459365f			NO											22	10	-29465				0	821								COAD					0764110A-BBF6-442E-92CD-EC589EA8098D
			80	Ascending Colon			157.71.0	Nationwide Children's Hospital			TCGA-D5-6928-F29714	4379456e-4118-4173-abde-f743c00e081b	TCGA-D5-6928	eecaa5cd-0b69-4af2-a782-035025f207b6			NO		65						NO			22	28	-29411				0	354								COAD			NOT HISPANIC OR LATINO		CDD5226B-D661-4CB7-8EAE-C3C3BC760F7B
			68	Cecum			28.86.0	Nationwide Children's Hospital	TCGA-A6-2677-D2510	07c7b730-6602-4b6b-bb72-99d5b986f227	TCGA-A6-2677-F11649	abc264a9-4b23-4e56-a33a-f78aefda81a8	TCGA-A6-2677	d976782c-90c1-421d-b83c-7fc2617e2709			NO								NO			22	6	-25143	740	252	112	0									FPPP	Oxaliplatin		NOT HISPANIC OR LATINO		D7BA6D97-E637-4E0B-A331-FF4DF25BFF21
			51	Ascending Colon			300.56.0	Nationwide Children's Hospital			TCGA-AD-A5EK-F66010	807FD883-0A18-4540-A30F-14BC7E8A1839	TCGA-AD-A5EK	E8EC26BD-C88D-42B9-AC8A-AB121B8140F8			NO		15						YES			22	1	-18731				0	500								COAD			NOT HISPANIC OR LATINO		60E1C5F6-CC71-4BE5-8424-4A1644F23283
			73	Cecum			89.77.0	Nationwide Children's Hospital			TCGA-D5-5540-F72335	DE97C1CC-C5D9-47D9-BD09-204DE709548E	TCGA-D5-5540	31d960d7-8f5b-4d22-bf5e-fae0849c4efd			NO		70						NO			22	25	-26972				0	1706								COAD			NOT HISPANIC OR LATINO		653D2520-9BB4-4300-94C6-836B25AF3965
			90	Hepatic Flexure			29.82.0	Nationwide Children's Hospital			TCGA-AA-3525-F37306	95AC1AA9-E012-4D2A-91DC-9DDB8A973FFA	TCGA-AA-3525	b107565b-7558-4745-952b-689178367e1c			NO											22	1	-32871				0	1								COAD					5185D74B-7229-4EDC-B781-5665FED5C6DE
			70	Sigmoid Colon			41.78.0	Nationwide Children's Hospital	TCGA-AA-3976-D37438	22945031-905D-47E4-814D-EB4815FCF8B5	TCGA-AA-3976-F37943	EF8165F7-3507-4141-9E35-BD662066009A	TCGA-AA-3976	14efca0c-882d-4fba-b15c-64af6e213b80			NO											22	6	-25599		61	30	0	791								COAD	Oxaliplatin				797C5F25-499E-4302-9C08-E97B46E5E589
			87	Sigmoid Colon			28.86.0	Nationwide Children's Hospital					TCGA-AA-3521	ad440651-a2de-4bb1-90da-1e5e8975ab59			NO											22	18	-31805				0									COAD					CCB18272-7E68-4F20-AF02-EEC586844C20
			73	Sigmoid Colon			154.69.0	Nationwide Children's Hospital			TCGA-DM-A28F-F19066	7402E1C9-2010-4212-9C2F-B89E2583811A	TCGA-DM-A28F	022F39E9-57EE-4B2B-8B3A-8929E3D69A37			YES	Normal							YES			22	2	-26856	1094			0	1094								COAD			NOT HISPANIC OR LATINO		589B41B4-3F5E-4CB0-96DD-142FA39EC465
			51	Hepatic Flexure			138.78.0	Nationwide Children's Hospital	TCGA-F4-6807-D35070	7599BE98-8FE6-4E14-A6BF-8F31624CF90F	TCGA-F4-6807-F65808	67A5F794-4FDD-41C6-B840-5500D0838554	TCGA-F4-6807	9382987c-b5b3-48fe-8194-4d83fe340cd0			NO								NO			22	30	-18690		284	73	0	1309								COAD	Xeloda		NOT HISPANIC OR LATINO		82DE6931-CC6F-4390-977C-FEA49B236868
			67	Ascending Colon			157.71.0	Nationwide Children's Hospital			TCGA-D5-6930-F34404	A70E2535-70FD-4B2F-AE14-26F324CFFF29	TCGA-D5-6930	286cbae3-8324-43b7-9b20-0f40dda1588e			NO		40						YES			22	14	-24764				0	406								COAD			NOT HISPANIC OR LATINO		721FC1EB-5C97-4D8F-A642-6F1A19B6D411
			75	Hepatic Flexure			154.69.0	Nationwide Children's Hospital			TCGA-DM-A28K-F19070	6DC528BD-12EA-4A66-907A-29EB3EACD41B	TCGA-DM-A28K	3E1886A8-2ED2-41EE-8B58-10F5321ADE6F			NO											22	5	-27428				0	2988								COAD			NOT HISPANIC OR LATINO		3D4159BC-FBAD-408C-B2E9-2F95529C4DA9
			78	Cecum			138.78.0	Nationwide Children's Hospital			TCGA-CM-6680-F30887	90c1e683-5170-4341-84a1-6d89b7456cd3	TCGA-CM-6680	fb9e7684-a7f7-4f17-bc5d-1f359e1b0d42			NO								NO			22	18	-28701				0	366								COAD			NOT HISPANIC OR LATINO		D9E7C027-6CDD-438F-9392-72061992FFF2
			57	Cecum			89.77.0	Nationwide Children's Hospital			TCGA-CM-6167-F21460	6fb6c411-1bc7-4a1f-8cdb-432cee3304b2	TCGA-CM-6167	d42bc7f0-cfb2-4ece-ae47-521308635633			NO								YES			22	13	-21031				0	456								COAD			NOT HISPANIC OR LATINO		057A2887-EE24-4349-B665-9E07D086F261
			87	Cecum			138.78.0	Nationwide Children's Hospital			TCGA-CK-6747-F71709	10BFC99C-248A-4CB4-AE65-53BECDF95843	TCGA-CK-6747	755d3bde-76c3-45c1-8427-8e4d5d686dc1			NO								NO			22	30	-32052				0	820								COAD			NOT HISPANIC OR LATINO		91FF0332-F3F5-4BC8-871C-43BA2F0DC284
NO	NO		60	Ascending Colon			89.77.0	Nationwide Children's Hospital	TCGA-D5-5539-D20730	cfa250cc-1c8d-4e9f-8385-fe6426cd2c8c	TCGA-D5-5539-F20729	747a6f16-843f-475d-a1af-3bba604fc855	TCGA-D5-5539	15d1b0fb-5c5f-4689-94f5-b33120a2bfae			NO											22	19	-22097		195	38	0	596			579					COAD	5-FU		NOT HISPANIC OR LATINO		C72B238A-5A2B-4600-949E-6A0EF92F262A
			78	Sigmoid Colon			28.86.0	Nationwide Children's Hospital			TCGA-AA-3556-F37512	C9594DA2-4604-4F06-BFB6-5AD600AB26ED	TCGA-AA-3556	fd16b634-2e04-44a3-862d-fb03cd73c057			NO											22	3	-28704				0	700								COAD					5E5173E6-1871-4BEF-AB26-5C5AD68F7D41
			89	Hepatic Flexure			45.80.0	Nationwide Children's Hospital					TCGA-AA-3966	bc42fe2d-1a33-428d-a601-b1871f4c8d9b			NO											22	18	-32537				0	61								COAD					4481764D-B6A1-4FF6-9DA8-E519A6825876
			63	Sigmoid Colon			66.81.0	Nationwide Children's Hospital	TCGA-AA-A01T-D37393	70E04694-EC9B-4596-B5C3-25BC492B1919	TCGA-AA-A01T-F37292	789DD55E-9B97-45A5-A8B1-0A62864EA7A5	TCGA-AA-A01T	f87c6dcc-1a9e-4df5-962c-1f946e2611f8			NO											22	1	-23192		184	61	0	1005								COAD	Folinic acid				6A1F1F6A-A952-4360-A960-AA9D74182934
	YES		50	Cecum			154.69.0	Nationwide Children's Hospital			TCGA-DM-A28H-F19042	9364276D-F763-4A86-BD7A-BBF10B1523DB	TCGA-DM-A28H	AEC0C661-AFAC-4F7A-8C31-154D743F2499			YES	Normal										22	5	-18325				0	3561		484	484					COAD			NOT HISPANIC OR LATINO		3E0115D6-4A1F-4E66-9CF0-EE35AC4E45DD
			66	Sigmoid Colon			36.83.0	Nationwide Children's Hospital			TCGA-AA-3831-F38113	D7BE3EE5-2807-49CC-8466-CD1AEE337AC4	TCGA-AA-3831	bce5579c-08c6-48e9-853e-fac85ba8cbea			NO											22	10	-24411				0	547								COAD					90817438-2C89-4827-AAC0-ECBC2B4632B7
			71	Cecum			28.86.0	Nationwide Children's Hospital	TCGA-AA-3548-D37458	E07A2591-6A1E-4F73-A3D3-516AC60E8D80	TCGA-AA-3548-F37506	63124CE1-05B3-4E7A-B8C1-A08BC2750EBE	TCGA-AA-3548	2dced66c-1f0d-4039-a5e5-54cca77c16e9			NO											22	3	-26175		304	31	0	1034								COAD	Irinotecan				C8EBC728-9447-4D71-8CDD-8DBDCFAF8F3B
NO	YES		76	Cecum	Distant Recurrence		116.77.0	Nationwide Children's Hospital	TCGA-G4-6314-D21813	d2536ed5-5f4a-4cda-a592-2ff4aac998f2	TCGA-G4-6314-F21803	b88cfe5e-3c22-4b28-9ed0-4f3112ab1e85	TCGA-G4-6314	abe658e0-33f9-4f57-849b-dec4d20964d6	TCGA-G4-6314-R21823	41e91ef0-9f0d-4ff5-8a49-5eacb7820a13	YES	Normal							YES	1		22	9	-27958		181	48	0	1093			605		622	609		COAD	Oxaliplatin		NOT HISPANIC OR LATINO		5CE8EBDD-CEDA-4C7B-AC15-86F8864375D8
			80	Sigmoid Colon			30.80.0	Nationwide Children's Hospital			TCGA-AA-A00W-F37313	6C202792-4958-4348-856D-ED281CC43A63	TCGA-AA-A00W	fa96d094-0165-401c-8fd5-6d1ee4ef3994			NO											22	1	-29311				0	456								COAD					F14DD154-DE04-4124-A4DF-DA8FB2B93AAB
			68	Cecum			116.77.0	Nationwide Children's Hospital	TCGA-CK-4950-D72395	41B9C695-3F5C-4EC0-B94D-60E1AE573021	TCGA-CK-4950-F71704	E729867C-DEB0-443F-BF0D-245E5BA166BF	TCGA-CK-4950	c293a148-a88c-4fb3-b2f4-e64e918044f9			NO		25						NO			22	30	-24944		237	49	0	2599								COAD	Fluorouracil		NOT HISPANIC OR LATINO		D435AEA6-C69C-439C-92DD-BD142307F482
			71				76.78.0	Nationwide Children's Hospital			TCGA-AZ-4614-F19856	2dfe3fab-275b-44f2-a179-cd71f09078c1	TCGA-AZ-4614	3334201d-a3c0-45ec-a9ed-cf48cc8c38e8														22	30	-26267	172			0									COAD			NOT HISPANIC OR LATINO		B86C8E98-C970-44FC-AD91-BB86C0D9D0BD
YES	YES		83	Ascending Colon			157.71.0	Nationwide Children's Hospital			TCGA-D5-5537-F58487	D66E0780-F997-47CD-A0C5-2191584254B3	TCGA-D5-5537	ae6b315f-3f78-4695-adfa-48b0bbab2c89			NO								YES			22	11	-30505	1381			0				722					COAD			NOT HISPANIC OR LATINO		F61519E3-A7F3-4CED-8A4E-6D10596518C3
			78	Sigmoid Colon	Primary Tumor Field		41.78.0	Nationwide Children's Hospital	TCGA-AA-3844-D37482	BAC19AFA-78D6-45CA-B1DB-BC08D71E505E	TCGA-AA-3844-F38230	C3740971-CEB9-4D61-BA5F-16B5EE9D2DAE	TCGA-AA-3844	4f786107-3cf5-4ab3-bba4-f399dee23f0e	TCGA-AA-3844-R38347	B7EBC09D-93F7-42B2-88AA-53817AB5FCB7	NO											22	11	-28521		393	393	0	454			365		424	393		COAD	Bevacizumab				BB8AF61E-D511-4AAC-805D-4497D51E449B
			79	Ascending Colon			41.78.0	Nationwide Children's Hospital			TCGA-AA-3950-F37980	F6FB6CCD-DAA1-4F96-A6EC-A69815E2AB1D	TCGA-AA-3950	cc53bf9e-5e27-4305-a08b-552120c10aa5			NO											22	8	-29130				0	730								COAD					2982297C-9BCD-4E04-A1AB-F7815035A6CB
			55	Sigmoid Colon			76.78.0	Nationwide Children's Hospital	TCGA-AA-3494-D37445	D326355B-264D-4391-9026-C1B14D59A663			TCGA-AA-3494	67ba29e7-f294-4dcd-9630-ad768c22c588			NO											22	3	-20089		1065	792	0	31								COAD	Cetuximab				B508C874-31B9-4357-99A9-ACD7A6CF49BA
			80	Sigmoid Colon			41.78.0	Nationwide Children's Hospital			TCGA-AA-3975-F37945	FA8E3DF4-1413-4B2E-8C89-09093D15E907	TCGA-AA-3975	a9cb21d1-4c4a-4f30-ad4d-c54bed26f187			NO											22	6	-29310				0	1036								COAD					F6A2CADF-E5DB-4CF8-97ED-77757591BC8E
			69	Transverse Colon			157.71.0	Nationwide Children's Hospital			TCGA-D5-6932-F29862	790E3205-F033-455F-8318-57634526CFA3	TCGA-D5-6932	131e0571-de86-415f-b3fb-dc9f971258d3			NO								YES			22	29	-25466				0	346								COAD			NOT HISPANIC OR LATINO		77DE4F7D-1354-42C0-BC6E-94C6CF344BB4
			67	Sigmoid Colon			36.83.0	Nationwide Children's Hospital			TCGA-AA-3858-F37998	3477AA26-DE8E-4C5E-AC8A-B1B6F381AF35	TCGA-AA-3858	44c2854e-3f8c-48e1-b4d5-1b5778d4fce4			NO											22	8	-24806				0	945								COAD					491FB496-478C-4815-8BA0-09BD64A798D0
			74	Sigmoid Colon			41.78.0	Nationwide Children's Hospital			TCGA-AA-3867-F37990	9D943DE2-F368-4514-B60D-2AD6315A5DA9	TCGA-AA-3867	d655bbf6-c710-411d-aff5-ceb0fb6e6680			NO											22	8	-27028				0	731			394					COAD					96E3D2E8-E012-4ECA-9855-6ECEC66EC586
NO	NO		80	Ascending Colon			89.77.0	Nationwide Children's Hospital			TCGA-CM-5862-F20515	cf8ef37d-9f03-41ee-a49e-e2daaa280252	TCGA-CM-5862	a19cd9f8-482b-4b70-b7d7-06d6bb1b0260			YES	Normal							YES			22	16	-29493	153			0				31					COAD			NOT HISPANIC OR LATINO		59365C9B-7333-4CAD-97EB-B360D08F06D3
			69	Cecum			116.77.0	Nationwide Children's Hospital			TCGA-AU-6004-F13413	8FDE2AB2-7281-4311-8727-4120B80DA989	TCGA-AU-6004	32b77693-18e1-4692-8488-add1940c9e7c			NO		90						NO			22	14	-25259				0	824								COAD			NOT HISPANIC OR LATINO		81FDC986-8350-43DA-B1E1-310FB06B5870
			69	Sigmoid Colon			36.83.0	Nationwide Children's Hospital			TCGA-AA-3685-F38092	556272C5-235F-451D-B5C3-DAEFE899DBF7	TCGA-AA-3685	dca004bf-9c14-45a1-b186-ab3759f6c7fe			NO											22	10	-25506				0	1127								COAD					98566325-C3BB-4ED3-8B0D-815A8B35898B
			67	Ascending Colon			28.86.0	Nationwide Children's Hospital			TCGA-AA-3522-F37302	1F9782D5-2B86-4AB3-B873-EEBAAF45910D	TCGA-AA-3522	d7ba64d7-b4e5-488d-9f28-bcb7bf3c0f35			NO											22	1	-24653				0	1127								COAD					2AB8D4B2-9A16-4969-A968-19FBBE44E4E3
	YES		68	Cecum			154.69.0	Nationwide Children's Hospital			TCGA-DM-A288-F19048	387BF43C-FD01-45CB-A9EE-62EC13DA3367	TCGA-DM-A288	143F2DD6-A280-41C5-9242-442EF91B73EC			NO											22	2	-25084	427			0	427			320					COAD			NOT HISPANIC OR LATINO		D80C2025-6608-49A4-8097-6070F6C38FC0
NO	NO		57	Sigmoid Colon			300.56.0	Nationwide Children's Hospital	TCGA-A6-A56B-D42092	E4C65970-C55E-48AF-A90D-85AC6045F18C	TCGA-A6-A56B-F45684	9057886A-BF48-4C84-BAA1-32D272E06D4D	TCGA-A6-A56B	74A0264D-1D31-430D-9A88-E7334C8AA96C			NO		15						YES			22	22	-20903	1711	243	82	0				1678					COAD	Cetuximab		NOT HISPANIC OR LATINO		879316C9-2D16-4496-84CD-CFC6A08807A3
			69	Sigmoid Colon			41.78.0	Nationwide Children's Hospital	TCGA-AA-3973-D37435	830E21DE-6412-4062-B970-4C321B01D3D4	TCGA-AA-3973-F37946	8B813650-4DEB-41F0-B373-EFA3FB00A0CC	TCGA-AA-3973	e8841edf-e070-425b-b4d4-bbb2115f9dbd			NO											22	6	-25536		305		0	397								COAD	Bevacizumab				30A56DB3-B03E-4437-B046-3E5952715439
NO	NO		44	Cecum			385.43.0	Nationwide Children's Hospital	TCGA-SS-A7HO-D71980	056AC44F-3B85-41FF-9157-7475F0735646	TCGA-SS-A7HO-F71977	8CE76096-EE71-482B-97A4-09D5E492C4DD	TCGA-SS-A7HO	8D0FA506-3F51-4108-8427-7DABF270BCD4			NO		1						NO			22	31	-16416		93	37	0	1829			1801					COAD	Leucovorin		NOT HISPANIC OR LATINO		C65A06B9-C9EF-43C6-A155-24052140B688
			81	Splenic Flexure			138.78.0	Nationwide Children's Hospital			TCGA-AD-6548-F42777	D4B7D882-E20C-4891-B587-258174C8B3BB	TCGA-AD-6548	c113808a-773f-4179-82d6-9083518404b5					4						YES			22	30	-29758				0	650								COAD			NOT HISPANIC OR LATINO		E8717F1B-A1A9-4669-B23D-73C94D612BDC
NO	NO		84	Ascending Colon			89.77.0	Nationwide Children's Hospital			TCGA-A6-5665-F33996	9E93E4B9-524A-4842-9C59-A516DDF6999E	TCGA-A6-5665	4c6c8d3d-e4a3-490a-9211-cfbe7e6ee25b			YES	Abnormal							YES			22	25	-30915				0	671			529					COAD			NOT HISPANIC OR LATINO		83168171-7625-41CA-AD3D-40ABFED2282D
			90	Transverse Colon			385.43.0	Nationwide Children's Hospital			TCGA-NH-A5IV-F55782	91BB200A-6B03-42E1-B4F9-32CA6B6008A7	TCGA-NH-A5IV	CC22913D-2DDA-48BB-82AA-9960B73F3E44			NO		30						NO			22	15	-32872				0	0								COAD			NOT HISPANIC OR LATINO		10ECBB7E-09C7-436F-AD49-3358D9EF262D
			52	Ascending Colon			89.77.0	Nationwide Children's Hospital	TCGA-CA-5796-D70887	5D7CAFE8-C18A-445B-9AB4-094EB5D34245	TCGA-CA-5796-F70882	B0BBAC2C-4214-4371-9FD0-97F8EE3E6FED	TCGA-CA-5796	65ab030d-39f2-48ab-80ac-90cb1faa823a														22	10	-19353		183	30	0	377								COAD	Folinic Acid		NOT HISPANIC OR LATINO		ADDBB4DE-588A-4670-9E5F-6F4378892112
			78	Ascending Colon			36.83.0	Nationwide Children's Hospital			TCGA-AA-3875-F37987	6838AD54-9C45-43AE-AF67-65EDBAAB6436	TCGA-AA-3875	5498d5ef-ad24-4034-9750-7c996c5355e1			NO											22	8	-28640				0	549								COAD					6E062E63-DF76-4A1D-9F2B-828FDAD8672D
			46	Sigmoid Colon			89.77.0	Nationwide Children's Hospital			TCGA-CM-6164-F21457	d3093809-08ca-4c5d-8cd0-093c07fe089b	TCGA-CM-6164	6a4031c6-ee88-48be-81a5-a522720edd02			NO								NO			22	13	-16802				0	883								COAD			NOT HISPANIC OR LATINO		702DE5B4-A324-451E-825C-E8778DFD0F3F
			48	Ascending Colon			30.80.0	Nationwide Children's Hospital					TCGA-AA-A01Q	4be66108-e72a-406b-bb4b-f58ff2877336			NO											22	15	-17715				0	31								COAD					BC7E21BE-869B-4373-91E6-267F2C95DD16
			40	Sigmoid Colon			116.77.0	Nationwide Children's Hospital	TCGA-A6-5667-D13429	70fb07b7-8554-46f0-b865-ad8979c5ddba	TCGA-A6-5667-F39592	AE22E690-7CB3-4E0F-8B82-4EA5AA07E567	TCGA-A6-5667	28d03569-8717-40da-8989-70baf2b18f9f			NO								NO			22	25	-14756		225	62	0	887								COAD	5FU		NOT HISPANIC OR LATINO		EF60F5CC-FE3F-417F-9E94-377F864C9F13
			79	Ascending Colon			422.38.0	Nationwide Children's Hospital	TCGA-NH-A8F8-D67096	3B1F2085-8877-45C8-9B40-3405840006A1	TCGA-NH-A8F8-F67097	1DA4F0B8-1AEC-47E8-8B55-F9FB0F18A2F1	TCGA-NH-A8F8	1E0789D6-7EFB-4807-8D36-CD9224675A0C			NO		80						NO			22	30	-29185	511		323	0									COAD	capecitabine		NOT HISPANIC OR LATINO		90AAD9C3-CAE9-49A3-85D9-50A4FBBB35C9
			77	Cecum			36.83.0	Nationwide Children's Hospital			TCGA-AA-3681-F38090	4422CB61-6976-46C1-A681-DBC2C2541401	TCGA-AA-3681	abb0d53f-f74e-45dc-8fbb-40863016f3c6			NO											22	10	-28399				0	182								COAD					52275E87-50A9-4AF8-986D-2B561713AD67
			83	Ascending Colon			41.78.0	Nationwide Children's Hospital			TCGA-AA-3939-F37984	F8DCB4DC-6DEA-4AAB-98C0-336DB5B0DD20	TCGA-AA-3939	81555ac5-9cc2-49ae-9033-657f56243f20			NO											22	8	-30439				0	395								COAD					477CEDB4-F1A1-485A-B63E-E531288F1A18
			59	Sigmoid Colon			123.74.0	Nationwide Children's Hospital	TCGA-A6-6652-D30910	2cfdae08-2b02-48d5-b9ea-12f073efa831	TCGA-A6-6652-F40044	5E26EF80-BE5A-4D52-8251-242FE8FB6A88	TCGA-A6-6652	96ac1f4b-79b0-4517-8caf-fc05abcaaf4f			NO								YES			22	11	-21638			86	0	751								COAD	Fluorouracil		NOT HISPANIC OR LATINO		B04F8B8F-6D2C-478C-B4EF-10FC0B3BCD76
			74	Sigmoid Colon			89.77.0	Nationwide Children's Hospital			TCGA-CM-6163-F13929	b245fa46-9213-4b0e-8ed3-04a9137b94d7	TCGA-CM-6163	8c043ecd-2265-411f-bc3b-dc341cf56ac2			NO								YES			22	19	-27150				0	90								COAD			NOT HISPANIC OR LATINO		D7D070DC-733F-4F42-A355-7814B3C3856F
			84	Cecum			422.38.0	Nationwide Children's Hospital			TCGA-QL-A97D-F66328	571D720E-E5C4-4E8F-BA2D-4E9120DE296F	TCGA-QL-A97D	D5A1F43E-25A7-47F5-B63E-43714F9F732A														22	29	-30914				0	666								COAD					A8E83A33-526D-4D42-BF04-15E67B7B59A0
			72	Sigmoid Colon			41.78.0	Nationwide Children's Hospital	TCGA-AA-3972-D37431	D468F9E0-47B4-4132-AD13-0ABB40C4E310	TCGA-AA-3972-F37947	1461B87D-2A34-4F25-8075-53CF6A9B9262	TCGA-AA-3972	93cd5d07-e0d3-40f8-ae7f-beadb1efb7c1			NO											22	6	-26360		1369	1246	0	1551			1216					COAD	Bevacizumab				52E54F80-AEBF-468A-A784-6FABCF251D39
			53	Sigmoid Colon	Regional site		422.38.0	Nationwide Children's Hospital	TCGA-NH-A8F7-D67149	F3DB5B7D-5099-444B-B993-6B84A5F90C3A	TCGA-NH-A8F7-F67150	54FAA61A-7D39-43D3-B225-321889A5200E	TCGA-NH-A8F7	6454FF0C-26F8-4CC2-B77C-7E5ABDC20ACD	TCGA-NH-A8F7-R72200	5E600A38-40D1-41EB-8605-47FFA81C90DD	NO								NO			22	31	-19535		397	334	0	543					468	466		COAD	BEVACIZUMAB		NOT HISPANIC OR LATINO		4C914635-7CB8-43DF-A1E0-12861169506E
			80	Ascending Colon			116.77.0	Nationwide Children's Hospital	TCGA-G4-6311-D21922	f10cb485-4558-454a-9a1e-905a5cabba57	TCGA-G4-6311-F21920	fff8f999-e75e-4ceb-881d-eaf85fc19430	TCGA-G4-6311	79d33c28-a7e2-4fca-8be1-a16fb6d68d49			NO								NO			22	27	-29297		190	36	0	1199								COAD	Fluorouracil		NOT HISPANIC OR LATINO		017FFD49-42A9-462C-940E-3C9322EBD077
			81	Cecum			138.78.0	Nationwide Children's Hospital	TCGA-AZ-6606-D34174	410BCD90-40D4-47F1-82A9-917465D28CD4	TCGA-AZ-6606-F34172	4604BF3C-B5B2-45B2-86AA-DE805C7D7810	TCGA-AZ-6606	c8d6fe73-3504-42a5-9723-e1916fba8208														22	1	-29704	357	165	165	0									COAD	5 FU		NOT HISPANIC OR LATINO		CD99B5A9-A589-4CE3-8E34-EF21329D34EC
			75	Transverse Colon			172.69.0	Nationwide Children's Hospital			TCGA-DM-A1HB-F19073	043C0172-CA50-4673-8F8B-1D3D02CAF515	TCGA-DM-A1HB	8C0894FB-5E78-40AE-BE0B-329CA30F758A			YES	Abnormal							NO			22	5	-27708				0	4126	3786							COAD			NOT HISPANIC OR LATINO		AD5BC667-3D76-487F-BDB8-2AE27BAD4F44
			88	Transverse Colon			36.83.0	Nationwide Children's Hospital					TCGA-AA-3852	6fc5e56a-1f5e-4ff1-948e-5ef636ebb48d			NO											22	18	-32203	0			0									COAD					55A5B638-59DA-46AA-87B7-536C465C6A7F
			82	Cecum			89.77.0	Nationwide Children's Hospital			TCGA-A6-5659-F39984	55901D8E-45C2-4E30-AA8A-84C5E4CAAFF8	TCGA-A6-5659	98d45099-feae-4dad-aa38-ec03fed6d999			NO								YES			22	8	-30028				0	926								FPPP			NOT HISPANIC OR LATINO		DE620312-A5AE-468A-86FC-5EED29B91011
YES	NO		43	Sigmoid Colon			89.77.0	Nationwide Children's Hospital			TCGA-AZ-5403-F32209	c08f9325-5b69-41d4-9706-4256f974f1e5	TCGA-AZ-5403	85a57cfe-f1c9-44d9-8b50-022c0d3438d1					65									22	18	-15983	1910			0				304					COAD			NOT HISPANIC OR LATINO		85F81361-FA04-436B-B53A-89268485CCEA
			77				123.74.0	Nationwide Children's Hospital			TCGA-AZ-6598-F34145	F3C4F561-2E93-4C4A-9ED1-26FA330668D6	TCGA-AZ-6598	a8b4284d-cbbb-43e3-897b-d04af4bfba74														22	31	-28182	1503			0									COAD			NOT HISPANIC OR LATINO		28158B57-A9F3-4E10-AC6A-C0DDBE71347F
			85	Ascending Colon			36.83.0	Nationwide Children's Hospital					TCGA-AA-3814	f38d49b7-6cad-4460-abd0-3685a3b2d941			NO											22	18	-31380				0	0								COAD					1C6035D9-7325-482F-9CAB-2DED1CF4BCB8
			44	Sigmoid Colon			422.38.0	Nationwide Children's Hospital	TCGA-AY-A8YK-D66237	8E470806-DD81-425B-AAD4-C6CFF304F12C	TCGA-AY-A8YK-F70633	35FF010C-C88E-44BF-ABFC-F936C4474116	TCGA-AY-A8YK	C6F6C032-5D4E-4028-AED0-24A587620354			NO								NO			22	26	-16140		111	83	0	573								COAD	Bevacizumab		NOT HISPANIC OR LATINO		FA75E0F1-AD8C-45DD-917A-1C8C24F5DEBB
YES	NO		78	Sigmoid Colon			89.77.0	Nationwide Children's Hospital			TCGA-A6-5666-F39990	9C3D2181-7F46-4EF7-BEAA-8DA28D3906F2	TCGA-A6-5666	25c3201a-3dd5-4edf-ad09-104e5c10663e			NO								NO			22	8	-28514				0	995			970					COAD			NOT HISPANIC OR LATINO		39DDE795-BCE5-4684-8774-FC4EFC7C210A
			76	Sigmoid Colon			157.71.0	Nationwide Children's Hospital			TCGA-D5-6922-F29859	66bc8d5c-ee7d-4545-9bf9-06e36badd434	TCGA-D5-6922	0a94eecf-4db2-4846-8383-c83ff02e4a9f			NO								NO			22	30	-27771				0	308								COAD			NOT HISPANIC OR LATINO		7D5FCD3F-97D3-48EA-935F-6BD0D06D1D97
			74	Cecum			300.56.0	Nationwide Children's Hospital					TCGA-AD-A5EJ	613AA3E8-A70B-45A9-9C08-0C2346C8BF00					1.0						YES			22	12	-27180				0	0								COAD			NOT HISPANIC OR LATINO		D6B59AC1-30C6-48CD-A3CC-EB424C26B7F1
			49	Splenic Flexure			116.77.0	Nationwide Children's Hospital			TCGA-D5-6541-F28627	51177e35-3947-4f3c-88dc-2dbbfc7835c3	TCGA-D5-6541	39aec099-a33e-47a4-a602-cbf65ddd3830			NO		30									22	27	-18029				0	474								COAD			NOT HISPANIC OR LATINO		498E643C-4D1F-458E-BBD4-DDBD8BDC3AEB
			82	Sigmoid Colon			36.83.0	Nationwide Children's Hospital			TCGA-AA-3848-F38005	A9B405F7-95EE-42F4-91EE-4B56E948F007	TCGA-AA-3848	0a815133-0edd-4422-89f2-2f067b6f2156			NO											22	8	-30194	306			0									COAD					FB3D1892-6209-49D7-A9C9-936E558D641A
YES	NO		56	Sigmoid Colon			300.56.0	Nationwide Children's Hospital			TCGA-A6-A567-F42414	5F11CCA6-115A-4400-B869-884FB7517976	TCGA-A6-A567	857A5889-19E7-4208-8362-F1377C408037											YES			22	18	-20493	1881			0			1137	1069					COAD					35EEA297-CB6A-4DB6-B5D3-B368B1BCC97E
			47	Splenic Flexure	Distant Recurrence		36.83.0	Nationwide Children's Hospital	TCGA-AA-3692-D37490	086DF84A-9DAF-4E7C-8F35-043714901C01	TCGA-AA-3692-F38095	E980278C-4FF6-4B4B-B66D-CFABB2F7970E	TCGA-AA-3692	bce3ce45-4fb3-4d8e-9ec7-d24427c2ba4d	TCGA-AA-3692-R38346	1081C34F-DA75-4856-966C-8F9B10E784AA	NO											22	10	-17167	1095	883	883	0				396		761	365		COAD	Cetuximab				FBCFA125-E0E5-48B2-B2D3-3F4BAEC662CE
YES	NO		74	Transverse Colon			300.56.0	Nationwide Children's Hospital			TCGA-AY-A54L-F55757	147E0DA1-63D4-426F-A6F1-871537C1A230	TCGA-AY-A54L	D8E9EA52-FF28-4626-BAA3-71350FD53DDF											NO			22	14	-27074				0	525			396					COAD					18FF32FE-18AA-4BD0-9A8F-AF69377E3CA7
			79	Cecum			157.71.0	Nationwide Children's Hospital			TCGA-D5-7000-F29705	7497b543-0ff3-4c35-bd9a-d62033faad7a	TCGA-D5-7000	d5a296ae-c165-413c-adcc-33c9e99ff873			NO		30						NO			22	28	-28913				0	312								COAD			NOT HISPANIC OR LATINO		8F539266-F5BC-4739-8CC0-808410383C96
			68				132.71.0	Nationwide Children's Hospital	TCGA-DM-A0XF-D30353	5A51E617-F6C8-4325-A8B3-8355D2A9C937	TCGA-DM-A0XF-F17209	3D64F934-0A2F-4F67-8614-554332DF8ED6	TCGA-DM-A0XF	b823d6e5-54b0-43d3-95e2-9be33dc6f734			NO											22	25	-25032	1162		201	0									COAD	FOLFIRI		NOT HISPANIC OR LATINO		BDFF2A33-3AF7-48F3-AB70-533E6289A219
			82	Sigmoid Colon			385.43.0	Nationwide Children's Hospital			TCGA-T9-A92H-F69239	384957FB-FAFF-40F5-A5F7-817FAC4DD9C1	TCGA-T9-A92H	81A7184E-F9F5-4E3F-9603-5F5642386C1E			NO		53						NO			22	30	-30058				0	362			81					COAD			NOT HISPANIC OR LATINO		CEF65DE4-6AA9-4CF4-8736-6DFE84F7CB70
			37	Sigmoid Colon			116.77.0	Nationwide Children's Hospital	TCGA-G4-6307-D21943	14d134ef-0304-4361-99b3-d74891f94c8a	TCGA-G4-6307-F21940	59ed0f8f-0e78-4a58-820c-451e0ec019e9	TCGA-G4-6307	568dbda7-88b5-4330-881f-dc5d6c7ce4ae			NO								YES			22	25	-13648		229	47	0	1674								COAD	Leucovorin		NOT HISPANIC OR LATINO		2C976F84-320F-4FD6-A237-148CA5ED7667
			59	Cecum			66.81.0	Nationwide Children's Hospital					TCGA-AA-A01V	0cb0dac8-4ce2-444a-b1ae-1550e065b4d9			NO											22	15	-21792				0	31								COAD					A32B21EF-8996-43C7-A41A-8E7D8DF65991
			62	Cecum			138.78.0	Nationwide Children's Hospital	TCGA-CM-4751-D16811	7814e988-0038-4dcb-8e97-89c1cbbb1f6f	TCGA-CM-4751-F33819	A15ED52F-70CC-4110-ADE8-76195E5B96FF	TCGA-CM-4751	e3ca9046-9634-4332-b19f-88b18110f941			NO								NO			22	19	-22891		208	54	0	822								COAD	Leucovorin Calcium		NOT HISPANIC OR LATINO		7D3C8C42-78C5-4B61-B817-12A12BB9C52F
NO	NO		63	Cecum			89.77.0	Nationwide Children's Hospital			TCGA-CM-5861-F20511	c2467273-6794-4b2f-9fe3-6f8a23b4a97b	TCGA-CM-5861	9743d31a-ea8f-4847-87d2-ebf77cc5983d											NO			22	16	-23253				0	457		335	335					COAD			NOT HISPANIC OR LATINO		477D472D-8EA6-4561-A815-EE3826D77D7A
			83	Transverse Colon			41.78.0	Nationwide Children's Hospital			TCGA-AA-3877-F37986	943CAA49-964B-4317-8CD8-C791D92B9488	TCGA-AA-3877	043a4745-566b-4106-b159-99cb8b394b81			NO											22	8	-30377				0	943								COAD					AD9C8500-6F79-4150-ADEB-5D56584132E2
			76	Ascending Colon			157.71.0	Nationwide Children's Hospital	TCGA-AD-6889-D47707	2285FF7F-F87C-4232-BE93-94606723E640	TCGA-AD-6889-F47706	0BA4320D-4AC3-4DFF-9C94-81DA6C218CEE	TCGA-AD-6889	955464c8-9c62-430c-87b8-107db5c980a8			NO											22	28		2532		42	0				1516					COAD	Xeloda				89B1B018-B260-4BF4-BB98-865895F9FB9E
			48	Ascending Colon			89.77.0	Nationwide Children's Hospital			TCGA-CM-6166-F21459	05ba0157-4b44-4740-8100-69f7a4b52422	TCGA-CM-6166	aedde4a5-6520-40b9-9721-c9b826490b7a			NO								NO			22	13	-17807				0	669								COAD			NOT HISPANIC OR LATINO		68BA633B-B362-46B5-A60A-E5B41AFD43B6
			82	Cecum			33.79.0	Nationwide Children's Hospital					TCGA-AA-A02E	35620be9-3ba5-4be7-9e00-83103e6a92e6			NO											22	15	-30256	90			0									COAD					1B3EF1E9-5EA7-44B5-8416-62919988C5F4
			68	Ascending Colon	Distant Recurrence		116.77.0	Nationwide Children's Hospital	TCGA-AA-3713-D37500	9597EA4B-6886-4161-8F9B-825AF0C1FD21	TCGA-AA-3713-F38102	2EB4E61D-7410-424A-8F8C-6E1AF49CE27E	TCGA-AA-3713	57a2044d-20cc-4d02-b268-ce570a0fabe3	TCGA-AA-3713-R38350	0A2C52C9-F534-4B59-8257-9908132D9638												22	10	-24927		456	244	0	579					306	275		COAD	5-Fluorouracil				C46013B0-19C5-46DD-B099-1141FF36D439
			67	Cecum			132.71.0	Nationwide Children's Hospital			TCGA-DM-A1D9-F19079	1639BA4A-7C03-4A96-B3A8-9E1AD72C9943	TCGA-DM-A1D9	e3b6018c-ab2c-47c5-b183-a295d0110835			NO								YES			22	5	-24514				0	4270	3920							COAD			NOT HISPANIC OR LATINO		D7AA1EAE-BE31-4851-A09D-A95395B0EA76
			77	Ascending Colon			36.83.0	Nationwide Children's Hospital			TCGA-AA-3715-F38103	D6B2820C-2B23-4C8D-8F95-F9F7DF323A5C	TCGA-AA-3715	e394e9ec-7288-4ede-9ef8-41b631d100dd			NO											22	10	-28428	579			0				153					COAD					E115E375-BF2B-411F-8AA2-E3E990A727BF
YES	NO		69				123.74.0	Nationwide Children's Hospital	TCGA-D5-6529-D28929	8f6e7fb1-f1f1-4c84-a677-d71f8713a584	TCGA-D5-6529-F28928	e5a41cd8-0a19-47b5-821d-d6db0345375e	TCGA-D5-6529	9c34830b-4d7f-4b41-9659-fbfc36c145c9			NO		50						NO			22	2	-25394			502	0	614			386					COAD	oxaliplatinum+ 5-FU		NOT HISPANIC OR LATINO		46E1A416-EE5F-4B2A-BB6C-A2797E5478B4
			61	Cecum			385.43.0	Nationwide Children's Hospital			TCGA-3L-AA1B-F70121	9F19C5A6-1A27-409D-B136-B731A79B9F2C	TCGA-3L-AA1B	A94E1279-A975-480A-93E9-7B1FF05CBCBF			NO								YES			22	26	-22379				0	475								COAD			NOT HISPANIC OR LATINO		BF669F52-D312-49DA-A2C5-70623DCDC809
NO	NO		58	Cecum			157.71.0	Nationwide Children's Hospital	TCGA-AD-6964-D47096	80AE8305-E49C-40BD-A961-158C125E4D50	TCGA-AD-6964-F47088	185C7219-945C-44E9-8726-B8E986FB2145	TCGA-AD-6964	5e7074a6-5011-4dc5-950c-41365dbc6d09			YES	Normal	0						NO			22	22	-21457	331	214	63	0			325	325					COAD	Folfox		NOT HISPANIC OR LATINO		3107D1AE-F8A1-41F8-B600-A28DE0191ED3
			66	Cecum			116.77.0	Nationwide Children's Hospital			TCGA-D5-6540-F28626	3c36a5cb-a781-4214-bd44-b0491edcc689	TCGA-D5-6540	b08b5f49-9434-4653-9772-097ec29b2ca3											YES			22	27	-24282				0	491								COAD			NOT HISPANIC OR LATINO		C6D61BE1-C224-4058-838D-FCC7C4A08915
			62	Ascending Colon			29.82.0	Nationwide Children's Hospital			TCGA-AA-3554-F37510	70EC0EFB-FA28-40CD-B9AD-8CAC20E2CF16	TCGA-AA-3554	ba49b428-246d-46d2-b549-39a5fc8f7003			NO											22	3	-22799				0	546								COAD					F11FE695-7134-405D-9D54-7368FCFBF9AF
			61	Sigmoid Colon			123.74.0	Nationwide Children's Hospital			TCGA-F4-6459-F29831	05EBC8EB-FA35-4BE4-9E17-29A5F91E2AA7	TCGA-F4-6459	9fd08502-355b-4f5a-a25c-73ec7184f6d3			NO								NO			22	29	-22574	262			0									COAD			NOT HISPANIC OR LATINO		3DCE3537-6463-4142-9A6E-8B012E727890
			58	Sigmoid Colon			76.78.0	Nationwide Children's Hospital					TCGA-AA-3488	6e9e0c2f-2ddb-40f1-8e8c-618119e62ec1			NO											22	18	-21519	153			0									COAD					883E6C01-9DDF-4271-B644-4212B3EFD08E
			80	Ascending Colon			30.80.0	Nationwide Children's Hospital			TCGA-AA-A00A-F37921	4274FADE-C589-4BCE-B8FB-07317015B2A9	TCGA-AA-A00A	10628a61-bd5e-4415-af97-631c5ca320cb			NO											22	6	-29463				0	1157								COAD					98C92EC8-5A64-4E87-BB20-CC9E57AEA7C5
			74				138.78.0	Nationwide Children's Hospital			TCGA-A6-6780-F39386	477A1380-238D-4CF0-860C-8268A168B334	TCGA-A6-6780	88832340-46ad-449c-8f81-6a8e5b495510			NO								NO			22	22	-27250				0	612								FPPP			NOT HISPANIC OR LATINO		37AA97F9-9BCB-41F3-80C7-75D178F4821F
			80	Ascending Colon			30.80.0	Nationwide Children's Hospital	TCGA-AA-A00J-D37416	B3019D2B-1967-4313-8010-AE45C7D73ADA	TCGA-AA-A00J-F37934	58F5600A-7ED6-4DE3-8793-E927257C4EF3	TCGA-AA-A00J	56e612e8-2c29-4782-be79-2813cc8dd2e6			NO											22	6	-29371		245	31	0	549								COAD	5-Fluorouracil				771B774A-97AC-4015-B361-0B9A26B00D97
			49	Transverse Colon			116.77.0	Nationwide Children's Hospital	TCGA-G4-6293-D21800	b280e2a2-cbfb-45dd-9277-bb4a0c42f558	TCGA-G4-6293-F68570	DC2FD9F9-E96E-47F6-8E55-73B405C1F429	TCGA-G4-6293	27d9c162-11bb-48fb-a41a-aa05fcb4c1c2			NO								YES			22	26	-18076		235	25	0	4051								COAD	Fluorouracil		NOT HISPANIC OR LATINO		2CF39EE2-30E9-4962-9CD1-9F1565E60750
			77	Transverse Colon			157.71.0	Nationwide Children's Hospital			TCGA-D5-6931-F29860	f6243a61-da18-4069-b6ea-1352e162e728	TCGA-D5-6931	5d66191d-da49-4d7e-89a4-a382db338340			NO								NO			22	30	-28292				0	365								COAD			NOT HISPANIC OR LATINO		12E5EB61-45E0-4262-A374-839D6D1C76C4
YES	NO		51	Cecum	Distant Recurrence		385.43.0	Nationwide Children's Hospital	TCGA-RU-A8FL-D68088	6F9A2902-54C7-401D-BEEB-5A1F444AFCCE	TCGA-RU-A8FL-F56044	812A0A9A-C44E-42EF-B200-38EED15CB539	TCGA-RU-A8FL	5F6ED48B-3B5A-4D20-8FBF-C9AA3FEEA186	TCGA-RU-A8FL-R68275	07403C45-7D5F-4DAB-AFD2-0AC913DD0AFB	NO		65						NO			22	13	-18975		210	48	0	1177		463	256		788	788		COAD	FOLFOX		NOT HISPANIC OR LATINO		709615F4-712A-4C91-8174-0F29353C4C0D
			82	Descending Colon			28.86.0	Nationwide Children's Hospital	TCGA-AA-3562-D37471	F7B983DE-0C58-48A5-A415-655D45D9C330	TCGA-AA-3562-F37516	514803E9-5964-4C55-B49A-83AF0D222A67	TCGA-AA-3562	127f738d-afa1-42f6-a9a0-f33806667b84			NO											22	3	-30254		182	62	0	608								COAD	Oxaliplatin				EAD997FD-E458-4C2B-A204-925DA138BF32
			68	Sigmoid Colon			157.71.0	Nationwide Children's Hospital			TCGA-D5-6924-F29901	f5daaff5-f2bc-42ab-9bda-53dcf1a305d0	TCGA-D5-6924	be85f845-b281-467c-8b97-bed7b7fdff64			NO								NO			22	30	-24964				0	435								COAD			NOT HISPANIC OR LATINO		2D666229-F339-43C4-ADF4-6E0EAADDC9B2
			57	Ascending Colon			138.78.0	Nationwide Children's Hospital	TCGA-CA-6717-D70862	9D0EF700-AC63-4DFE-A616-CF5C42039D73	TCGA-CA-6717-F70858	4BDF04E5-1D50-46E2-AFD6-5D1CC319CA79	TCGA-CA-6717	268c01b3-d2ce-44c0-a2fe-ea846a1253cc														22	10	-20984		318	128	0	388								COAD	Folinic Acid		NOT HISPANIC OR LATINO		277555DA-461D-4C8E-BE73-475382FD0EAF
YES	YES		75	Cecum			76.78.0	Nationwide Children's Hospital			TCGA-A6-2684-F34805	1831F9F4-FB52-4B61-B670-3F800F0BF447	TCGA-A6-2684	49929108-023e-4d35-b26d-50ab4d3ae581			NO								NO			22	13	-27708				0	1127		990	976					FPPP			NOT HISPANIC OR LATINO		27E8FE24-F274-49D6-8469-7213E1E4AA7D
			69	Cecum	Primary Tumor Field		116.77.0	Nationwide Children's Hospital	TCGA-G4-6310-D21936	1b57d686-2c1f-43ea-a842-1360b246b826	TCGA-G4-6310-F72303	AD18E2DB-E2ED-4F38-A1D6-F5D01F212814	TCGA-G4-6310	14c13b05-abfe-472e-83a9-b28f60e58ad8	TCGA-G4-6310-R21939	951909fd-4b2b-4d3f-918a-34269d0a70fc	NO		8						NO	1		22	12	-25243		194	153	0	1935					132	90		COAD	Oxaliplatin		NOT HISPANIC OR LATINO		05350918-73E0-4299-8797-272CFAD4437A
			75	Sigmoid Colon			36.83.0	Nationwide Children's Hospital			TCGA-AA-3696-F38096	5E737FE8-F80B-493A-966A-8F8951042C35	TCGA-AA-3696	aa909ffb-03e1-4e3f-8888-2212b23d90b7			NO								YES			22	10	-27667	153			0									COAD					036DF02A-48C0-48BE-ADE3-F3296575420E
			51	Sigmoid Colon			157.71.0	Nationwide Children's Hospital			TCGA-D5-6898-F29704	1d4ecc0c-2e03-4d83-8d35-9eed43623f72	TCGA-D5-6898	27e2438d-bd01-4c50-9102-563276ed9922			NO		23						NO			22	28	-18874				0	229								COAD			NOT HISPANIC OR LATINO		1E975B5B-1B00-445C-8AF3-98EDA6D9268C
			71	Ascending Colon			41.78.0	Nationwide Children's Hospital	TCGA-AA-3870-D37499	C0DDC956-119F-4DAE-B704-8917CA66D803	TCGA-AA-3870-F37988	E2FBA897-7789-4DC4-8E4C-C430A3AC06BF	TCGA-AA-3870	beb63625-d9bf-4ccd-bc53-635b53d24240			NO											22	8	-26086		153	30	0	912								COAD	Oxaliplatin				7A361D1C-3E32-44EF-AC40-2073DE80285A
			81	Sigmoid Colon			89.77.0	Nationwide Children's Hospital			TCGA-CK-5914-F39696	626CA4B2-7AFA-488C-BF0D-0EF08F525251	TCGA-CK-5914	57b0f89f-1b75-453e-922c-01cd4d44ca49			NO		25						NO			22	30	-29586				0									COAD			NOT HISPANIC OR LATINO		4770CDD6-6AC6-4687-9496-DA9762435710
			69	Cecum	Distant Recurrence		28.86.0	Nationwide Children's Hospital			TCGA-AA-3549-F37507	A318169E-5927-47ED-B574-0D5F52F854AF	TCGA-AA-3549	e6ec5a68-7555-4f26-bd7e-9cdb4c5f7004	TCGA-AA-3549-R38338	B72A855F-225F-4537-A74F-8485ABDBA0D0	NO											22	3	-25415				0	639					1126	1126		COAD					B6387546-55B4-4F70-B958-2510150D6C0D
			71	Sigmoid Colon			300.56.0	Nationwide Children's Hospital	TCGA-QG-A5Z1-D44489	807D7DF2-414D-4DA2-9BC6-74DBA0713296	TCGA-QG-A5Z1-F57368	33F88B72-AAB9-4040-8E56-81025767EE53	TCGA-QG-A5Z1	9C45EAEC-D854-4F51-80A3-2D80D6B4AEBC			NO		5						NO			22	18	-26220	256			0									COAD			NOT HISPANIC OR LATINO		4B036983-FA40-40ED-B5BD-996FFD198712
			70	Sigmoid Colon			89.77.0	Nationwide Children's Hospital	TCGA-CM-6172-D15211	fede8ba2-c2c4-4f42-93f9-5599ab87d56d	TCGA-CM-6172-F21465	7e8f262a-70b0-4400-98d7-1ff14780452a	TCGA-CM-6172	40c217ee-429f-41f4-adc6-db9186622b17			NO								NO			22	13	-25902		245	89	0	335								COAD	Fluorouracil		NOT HISPANIC OR LATINO		B957206E-368A-4B4F-AD71-503A1D9C25CC
			52	Cecum			422.38.0	Nationwide Children's Hospital			TCGA-WS-AB45-F66635	3963FADD-C5DA-4112-8E8B-9D7C80318C3D	TCGA-WS-AB45	7F6898E2-A840-4AD1-80F7-783F8B766FCC					0.05						NO			22	21					0	2130								COAD			NOT HISPANIC OR LATINO		8F7FB491-ADC5-4C55-A42E-C514040AAA7D
			75	Cecum			29.82.0	Nationwide Children's Hospital	TCGA-A6-2676-D2540	5b1553bb-4c01-431e-b6c3-32fd8f32636b	TCGA-A6-2676-F40770	75BE770B-DB90-4C28-BA89-D7BC9587ECA5	TCGA-A6-2676	89a6384e-1cea-440b-9f17-d57cb0805174			NO								NO			22	28	-27403	1305	111	76	0									COAD	Leucovorin		NOT HISPANIC OR LATINO		29296AB1-CF62-4378-B342-D3668A0C530B
YES	NO		71	Cecum			89.77.0	Nationwide Children's Hospital			TCGA-CK-5916-F39677	979BC2CE-B529-4A5F-9037-AB91E6C3BC2E	TCGA-CK-5916	38d65618-4857-490e-86b3-0a3f772a9f60			NO								NO			22	29	-26024	643			0				292					COAD			NOT HISPANIC OR LATINO		AFA40EF3-23B5-46CE-9D8A-23C17E797EE2
			70	Transverse Colon			76.78.0	Nationwide Children's Hospital			TCGA-AA-3510-F37281	2CD258E2-1FA2-4226-8A41-8B85515B3DC7	TCGA-AA-3510	35c295c2-37d1-44b2-87a3-1039645e5bae			NO											22	1	-25902				0	1946								COAD					C4E07884-3541-4754-945B-E14F06160613
			57	Ascending Colon			76.78.0	Nationwide Children's Hospital	TCGA-A6-4107-D7158	f448b097-dfa4-4115-9bcc-0bfb694afc51	TCGA-A6-4107-F40791	6540918F-103C-4773-ADE8-A5AA4F4D2A08	TCGA-A6-4107	b079a153-62f9-4026-a2f8-a1390168bbb9			NO								NO			22	28	-21064		197	50	0	987								COAD	Leucovorin		NOT HISPANIC OR LATINO		6A150B70-C49A-430E-B11B-C6A3E8607B8A
			65	Ascending Colon			89.77.0	Nationwide Children's Hospital	TCGA-AY-5543-D19916	465c3779-5d7e-4817-8fd0-d76b54c4dfff	TCGA-AY-5543-F44844	7A7871D8-E0ED-49DC-9584-9A7349C97C62	TCGA-AY-5543	14cc6f5b-5692-471e-98b4-ae200b3d8fed			NO								NO			22	27	-23870		251	60	0	1004								COAD	5FU		NOT HISPANIC OR LATINO		6C598A01-8D73-4950-954F-359C0EA11224
			60	Cecum			116.77.0	Nationwide Children's Hospital			TCGA-AY-6197-F50663	6C6331B2-469A-4DAC-8BD9-C1C8EDBD000E	TCGA-AY-6197	f6c674bf-396d-4bfe-8d08-e7266c314be3			NO								NO			22	28	-21957				0	652								COAD			NOT HISPANIC OR LATINO		E3C53A6A-867F-4B16-B66A-E6B15D72DB80
			73	Ascending Colon			123.74.0	Nationwide Children's Hospital			TCGA-G4-6586-F21888	ca0e57d3-a4db-4194-ab5c-3fd15caa2377	TCGA-G4-6586	7570761b-c333-40df-ac8c-9b7f94c58ef9			NO								NO			22	31	-27020				0	1089								COAD			NOT HISPANIC OR LATINO		77C149D2-96B6-4EBB-B195-0A57B55B1EA7
			65	Descending Colon			116.77.0	Nationwide Children's Hospital					TCGA-AA-3712	2b94070a-21ec-457b-88af-3d2a89b97ac6			NO											22	18	-23831				0	0								COAD					14F00673-AFEA-4038-A086-145E0049FA0F
			70	Ascending Colon			154.69.0	Nationwide Children's Hospital			TCGA-DM-A280-F19061	18538D25-0C10-4219-9020-1F4B3F9E6789	TCGA-DM-A280	6775CE57-B4CF-425C-A898-061BB9A8A1A8			YES	Normal							NO			22	2	-25649	236			0	236								COAD			NOT HISPANIC OR LATINO		D4C64415-5D13-4AFA-9029-060033681ACF
			74	Sigmoid Colon			33.79.0	Nationwide Children's Hospital					TCGA-AA-A02H	69fb431f-0caf-4cdd-9085-eda5b18ed15d			NO											22	15	-27362	61			0									COAD					D557A1E2-27C4-48DD-B470-324FA67B967A
			80	Rectosigmoid Junction			116.77.0	Nationwide Children's Hospital			TCGA-AU-3779-F43364	ADD6727D-E925-44B7-A783-A73B0DE32940	TCGA-AU-3779	fb4cc403-694c-421f-b360-3108b6d57ad5			NO		35						NO			22	20	-29460				0									COAD			NOT HISPANIC OR LATINO		070F3F83-1B41-4C3F-B495-1D9F970613D4
NO	NO		51	Sigmoid Colon			116.77.0	Nationwide Children's Hospital	TCGA-G4-6317-D21907	8a1ce59a-d27d-4bf6-b512-3c41d7ee9704	TCGA-G4-6317-F21905	10c5ef89-d062-465e-a0ed-a8eea2794475	TCGA-G4-6317	cee553c8-460d-436b-b55d-8f41624816cc			NO								NO			22	30	-18822		201	47	0	1095		621	592					COAD	Oxaliplatin		NOT HISPANIC OR LATINO		5543CDB3-0716-4360-91CE-E2A2F72311FF
YES			84	Ascending Colon			123.74.0	Nationwide Children's Hospital			TCGA-G4-6627-F68573	6982BDAE-A9C7-4C43-82C4-CFFE14FCADC4	TCGA-G4-6627	19089ae0-b590-4649-9d94-a147fa506e32			NO		6						YES			22	26	-30697				0	2175			1003					COAD			NOT HISPANIC OR LATINO		F749D1EA-2A8E-4E64-ADF3-B6A476E19983
			47	Sigmoid Colon			33.79.0	Nationwide Children's Hospital	TCGA-AA-A01D-D37409	45839A4B-3333-43FE-ABE2-E6FCFE5D837D	TCGA-AA-A01D-F37305	26344A26-417D-42DC-B6A6-3C793D445365	TCGA-AA-A01D	e2edbf3f-25d8-49aa-b656-2a59c3b99aeb			NO											22	1	-17318	334	304	273	0				183					COAD	Panitumumab				410337C2-82E3-4E97-AB6E-1BCABDE71C72
			80	Ascending Colon			66.81.0	Nationwide Children's Hospital			TCGA-AA-A01P-F37297	3ACB864C-2C63-4A17-B328-9B4146D83682	TCGA-AA-A01P	13ae9d83-a22f-451f-88bb-686051725cf3			NO											22	1	-29554	1158			0				762					COAD					E2DA0BCE-5657-450B-A26C-0BA7BB95959F
			60	Cecum			89.77.0	Nationwide Children's Hospital			TCGA-CM-5864-F20512	095b83b6-c29b-4b31-80c1-3d8e6d442a4b	TCGA-CM-5864	5b259d18-3976-4f44-967f-fe5fa8447c8b			NO								NO			22	16	-22219				0	457								COAD			NOT HISPANIC OR LATINO		E7E3A524-A87F-4DBF-A2AE-B6AB8D71D1FD
YES	NO		76	Ascending Colon			422.38.0	Nationwide Children's Hospital			TCGA-5M-AATE-F70110	AB186DC8-D4BE-474C-9EEC-3C380DF9C952	TCGA-5M-AATE	A54B322B-80D3-435C-8D14-25841B741F6C			NO								NO			22	27	-27870				0	1200			810					COAD			HISPANIC OR LATINO		5F49CFDF-3B6D-4D3C-B54B-27EC625F13FE
YES	NO		85	Sigmoid Colon			76.78.0	Nationwide Children's Hospital	TCGA-A6-2671-D31184	f8603c4a-b9ed-4efa-a9d1-07b84ae5c330	TCGA-A6-2671-F36756	1D1F813A-9E27-4121-9E12-6BE5520AAD63	TCGA-A6-2671	565e2726-4942-4726-89d3-c5e3797f7204			NO								NO			22	29	-31329	1331	1091	1041	0				1215					COAD	Erbitux		NOT HISPANIC OR LATINO		52D02D27-F523-4FB1-99CD-D84719859480
YES	NO		49				76.78.0	Nationwide Children's Hospital	TCGA-AZ-4684-D30846	2bb28cde-e6d2-4b5b-be40-2e267a44ce8b	TCGA-AZ-4684-F19861	6fd93547-1428-44dd-a46a-42c1afdb9de0	TCGA-AZ-4684	cac80259-3a26-4a99-b0d3-13454068e6ed	TCGA-AZ-4684-R31210	eb0c5b8d-85cd-42ff-8ba3-14b1cf54e5c8			34									22	30	-18252			22	0	1977			411			22		COAD	Folfox		NOT HISPANIC OR LATINO		B0D5CFCD-06E9-4F56-A8AA-039482D444EE
			67	Ascending Colon			385.43.0	Nationwide Children's Hospital	TCGA-4N-A93T-D65957	25E5CD87-BB8D-4D2A-8219-1660D2F13AEE	TCGA-4N-A93T-F67783	B614BDCE-3651-4441-BA59-DDDD53D595FF	TCGA-4N-A93T	92554413-9EBC-4354-8E1B-9682F3A031D9			NO		30						YES			22	11	-24523			68	0	146								COAD	Xeloda		NOT HISPANIC OR LATINO		2C27A502-16F5-4EDD-BD90-07A25B2B8A48
			63	Sigmoid Colon			28.86.0	Nationwide Children's Hospital			TCGA-AA-3532-F37317	77DB2106-5A6E-462F-AD80-6BDFC1E4209B	TCGA-AA-3532	aa85d9e8-caa6-422c-95ce-780e4ac2a5e4			NO											22	1	-23133				0	882								COAD					32D47447-2574-4C92-B78B-FB2C209F4155
			72	Cecum			41.78.0	Nationwide Children's Hospital			TCGA-AA-3861-F37996	72BF7711-DBDA-4FF2-9FE2-43BB072B5E0F	TCGA-AA-3861	5da56982-6de7-4994-aa9e-3b01200b2959			NO											22	8	-26602				0	914								COAD					438BAE56-D341-421E-BDD1-49F5BE25068B
YES	NO		56				123.74.0	Nationwide Children's Hospital	TCGA-A6-6648-D17992	186076eb-7755-4b35-8e49-fd1156a8beea	TCGA-A6-6648-F36674	37262776-D605-4119-8AA8-E3A47D7BF358	TCGA-A6-6648	65056295-8fcd-4f82-a3c9-a5acd79521fe			NO								NO			22	8	-20641		93	63	0	766			686					COAD	5 FU		NOT HISPANIC OR LATINO		42BD93CD-41C5-4FB1-8C83-F7D7B89AB642
			44	Ascending Colon			89.77.0	Nationwide Children's Hospital	TCGA-CM-5860-D15253	615d6a0c-5eb5-45db-9971-0001fd1f9cd8	TCGA-CM-5860-F44811	9A06BBD1-B253-460A-BFF8-2F999E8E36DE	TCGA-CM-5860	96e013d9-8e89-46a7-8d07-bae95af36708			NO								NO			22	27	-16344		197	57	0	974								COAD	Oxaliplatin		NOT HISPANIC OR LATINO		DB4A70F7-DCA6-4C7F-B9B6-24121F5E427C
			84	Cecum			138.78.0	Nationwide Children's Hospital			TCGA-CK-6746-F71708	94A8D6DF-0BA6-4D82-B998-1CF1A62042A6	TCGA-CK-6746	a6f98ee5-9638-4ebe-804b-fba54aea9f90			NO		20						NO			22	30	-30957				0									COAD			NOT HISPANIC OR LATINO		B91D3B36-347A-496C-9372-51DFB14AC0FC
YES			42	Cecum			385.43.0	Nationwide Children's Hospital	TCGA-NH-A50U-D55547	AE3FD02D-394D-4F6E-8768-2E54B0E05B02			TCGA-NH-A50U	9D68516E-7E5C-403E-8ACA-EA1ABE0D6014			NO		5						YES			22	8	-15450	334		280	0				276					COAD	regorafenib		NOT HISPANIC OR LATINO		6F7011DB-A33E-4A90-9B44-36A0FDFB2AEE
			61	Sigmoid Colon			76.78.0	Nationwide Children's Hospital			TCGA-CM-4746-F33814	912C4517-8E94-4579-9CD0-CE56FDCC0560	TCGA-CM-4746	c0b8c55c-b993-481d-aeea-9ebfa64ee20e			NO								YES			22	19	-22403				0	1126								COAD			NOT HISPANIC OR LATINO		A08E2005-5988-4EEE-A1D9-1906C16F2F98
			70	Sigmoid Colon			157.71.0	Nationwide Children's Hospital			TCGA-F4-6855-F70147	EEE394B3-0C11-4C09-9358-DC20F2205C39	TCGA-F4-6855	1c111912-c664-42f5-9802-065b1994a2f4											NO			22	28	-25890				0	1442								COAD			NOT HISPANIC OR LATINO		E099EF6F-BEA3-41D9-8382-DEC8D305C4EE
			60	Sigmoid Colon			36.83.0	Nationwide Children's Hospital	TCGA-AA-3678-D37452	12C68CEF-0CF7-4B84-9CF2-95B80C236707	TCGA-AA-3678-F38085	B25EE50A-4ED3-4E52-8722-931E8E9BAA95	TCGA-AA-3678	c616f95f-4ea1-4019-8c17-041878085c88			NO											22	10	-22219		242	30	0	1430								COAD	5-Fluorouracil				1C6BDB2A-156A-49BE-A4FA-F97335CB50C4
			80	Ascending Colon			89.77.0	Nationwide Children's Hospital			TCGA-A6-5661-F40759	C3E3F128-41A9-4DA1-8FED-B784912FD1D1	TCGA-A6-5661	4beee9d4-ee52-4fed-bcc4-d300f5ddd4d0			NO								YES			22	27	-29446				0	1020								COAD			NOT HISPANIC OR LATINO		FBBBF827-3416-4231-8DA3-3C149C08429D
			77	Ascending Colon			138.78.0	Nationwide Children's Hospital	TCGA-AZ-6605-D34155	06300BAA-C980-4F05-B262-22DD1912B178	TCGA-AZ-6605-F34154	58A9C23A-7394-458B-A7EB-75006F85004B	TCGA-AZ-6605	849031de-ac8a-4012-9362-d192512997f1														22	31	-28485	159	105	56	0									COAD	FOLFOX		NOT HISPANIC OR LATINO		12AB7C76-BD33-4CA6-8F8D-EA318F18D4C5
YES	NO		35	Cecum			138.78.0	Nationwide Children's Hospital	TCGA-CM-6675-D17052	c2c0fc72-b0b4-41c1-83bf-df641b19a714	TCGA-CM-6675-F30934	2d5dcdd9-0ad5-4b23-b1a0-c75fd3a3642d	TCGA-CM-6675	fce1fd5a-54d2-4260-b187-4eb7035e96e9			NO								NO			22	19	-12935		178	24	0	397			337					COAD	Fluorouracil		NOT HISPANIC OR LATINO		CDF8ECDC-B428-442E-8AD0-F4C0DCFFA6AA
			53				116.77.0	Nationwide Children's Hospital			TCGA-D5-6530-F28927	810c037c-fbfe-4fd0-9bda-09511085edda	TCGA-D5-6530	f89bbd17-c732-4847-b71c-a8627a702747			NO		40						NO			22	2	-19591				0	621								COAD			NOT HISPANIC OR LATINO		60A83767-9045-49DC-AE24-3D7BCF38C10E
			71	Transverse Colon			385.43.0	Nationwide Children's Hospital	TCGA-NH-A6GB-D66875	BEFB19FB-01C4-46FB-AA30-1EC5EAE2D187	TCGA-NH-A6GB-F64052	FB304E65-E495-4720-AAB8-1DED76C06642	TCGA-NH-A6GB	E3B0EE77-C419-4B2B-833F-90A221415489			NO		25						NO			22	25	-26100		576	49	0	476								COAD	fluorouracil		NOT HISPANIC OR LATINO		72ABF7D2-5CCA-4526-9292-8A407C53C9D4
			47	Sigmoid Colon			66.81.0	Nationwide Children's Hospital					TCGA-AA-A01S	84e34cf2-b3bb-4a1a-8fb7-6c2c604c4008			NO											22	15	-17257				0	31								COAD					66BB3826-555C-40B4-86F2-AFA8562BDDE4
			60	Ascending Colon			138.78.0	Nationwide Children's Hospital	TCGA-CM-5863-D17064	999f4791-5483-46b6-b0e8-cec6ba836469	TCGA-CM-5863-F20514	7341218e-f244-48e9-873d-be4a48fe079f	TCGA-CM-5863	cc1d6ad3-b60d-482e-8fa4-0af26823007d			NO								NO			22	16	-22127		240	86	0	457								COAD	Fluorouracil		NOT HISPANIC OR LATINO		A321F822-D4F9-40F2-96C5-BEB1D7030BEE
			65	Cecum			41.78.0	Nationwide Children's Hospital			TCGA-AA-3815-F38109	04BF5C9A-0596-4403-9951-FAD10EEBDE8D	TCGA-AA-3815	b16bb717-d1cf-4237-a554-43f3995b82f2			NO											22	10	-23922				0	1005								COAD					2D910627-C583-478D-B321-424784C5B137
			64	Cecum			30.80.0	Nationwide Children's Hospital					TCGA-AA-A00R	ca22edd4-eb7c-4677-84aa-6f0354459a19			NO											22	15	-23528				0	30								COAD					237A9FCB-C007-4CB2-B41F-96F1140B626A
			45	Transverse Colon			116.77.0	Nationwide Children's Hospital			TCGA-D5-6539-F28922	0d71e69a-dd69-4022-92fa-542c7818f224	TCGA-D5-6539	ef4bb5bf-4535-4bd1-8a74-aba920123ee2			NO											22	2	-16703				0	380								COAD			NOT HISPANIC OR LATINO		389167CC-B976-4B4B-9C03-8FD621D6AB69
			79	Ascending Colon			123.74.0	Nationwide Children's Hospital			TCGA-A6-4105-F13353	955d7416-0751-4214-bf0e-66d3b0afd770	TCGA-A6-4105	95d4f0c4-5997-4ffb-b876-0ddfeee972bb			NO								YES			22	24	-29097	442			0				364					COAD			NOT HISPANIC OR LATINO		2516E9FE-D51A-4DFA-872F-1E07DD43F075
			58	Ascending Colon			157.71.0	Nationwide Children's Hospital			TCGA-AD-6963-F47190	3BFE1894-8F19-4850-8F76-C5DA73AAF49A	TCGA-AD-6963	47a8e514-904c-4867-8f43-7eb573be835b			NO		48									22	22	-21294				0	834								COAD					AAAB3374-2B62-437D-8783-FEF44F484502
YES	YES		66	Transverse Colon			157.71.0	Nationwide Children's Hospital	TCGA-G4-6304-D21879	acd0a481-2c9c-4f44-8241-5c356396a8e8	TCGA-G4-6304-F21875	bd0b5c0b-747f-4aa4-936d-8b4165073514	TCGA-G4-6304	567ddc8e-2b00-417d-a326-479cb02e08dd			NO								NO			22	6	-24172		258	46	0	1631			859					COAD	Leucovorin		NOT HISPANIC OR LATINO		F1EC1ED0-2519-4719-82B3-1957AEEE6EBF
NO	YES		77	Sigmoid Colon			123.74.0	Nationwide Children's Hospital			TCGA-G4-6625-F21901	055b44fa-ba11-4899-984d-01306fe1c57d	TCGA-G4-6625	5eed7e8a-c219-4497-a99f-bfc48faca4d8			NO								YES			22	2	-28163				0	2792			2564					COAD			NOT HISPANIC OR LATINO		543F0D7B-503B-423A-8BEA-4B6416E6D0FF
			41	Sigmoid Colon			36.83.0	Nationwide Children's Hospital			TCGA-AA-3819-F38111	CF3D0041-586F-4810-861E-51CE0B3324D3	TCGA-AA-3819	192da41f-f0a5-494e-8eb9-96bcdae56ff8			NO											22	10	-15280				0	761								COAD					4665E0FB-3BA5-4525-8A03-E743C34FDD6D
			55	Transverse Colon			138.78.0	Nationwide Children's Hospital	TCGA-A6-6651-D18530	1d1b2876-8f89-4115-a26e-e437e8174fc0	TCGA-A6-6651-F38775	DE4817AE-F9AA-4E5E-B343-EE1E531D8EAE	TCGA-A6-6651	0ec6ed47-db99-4273-9823-ffbde6a77091			NO								YES			22	21	-20110		247	77	0	662								COAD	Fluorouracil		NOT HISPANIC OR LATINO		6462DD79-6504-4451-8EF3-4E1BE9F76737
	NO		82	Sigmoid Colon			132.71.0	Nationwide Children's Hospital			TCGA-DM-A1D7-F19039	8F7011C6-9338-4D60-AF46-F06870B3F98F	TCGA-DM-A1D7	fac2c617-8149-45bb-b766-fbe13dc3c425			YES	Normal										22	2	-30142	405			0	405	0		80					COAD			NOT HISPANIC OR LATINO		5DA8AAB6-9C07-477B-8BD6-000FD2EA3365
YES	NO		55	Cecum			116.77.0	Nationwide Children's Hospital	TCGA-G4-6297-D22068	bc52a962-29c2-4ed2-bea0-fe0240f2aca4	TCGA-G4-6297-F22064	d7035a2c-884f-4052-b38b-cc5578b55ff2	TCGA-G4-6297	622cc1c4-d721-4b5c-a88b-216d6368660b			NO								YES			22	19	-20103		103	33	0	2506			1013					COAD	Avastin		NOT HISPANIC OR LATINO		EF5D8C08-1709-499C-858F-3ADBC9C4E1AC
			56	Sigmoid Colon			89.77.0	Nationwide Children's Hospital			TCGA-CA-5797-F71898	EDC99F6A-0788-4D1B-87E4-810C6B5B4047	TCGA-CA-5797	3e0c34cb-fca5-4bcf-a5c1-5a7d286dd072														22	31	-20662				0	383								COAD			NOT HISPANIC OR LATINO		FCB31FE6-A2D6-4F30-A21C-37DF6009C4D7
			51	Transverse Colon			116.77.0	Nationwide Children's Hospital			TCGA-F4-6463-F63465	B3B16218-1921-4134-9A55-60E2D52FE8C1	TCGA-F4-6463	cbe23011-93b7-4e9f-b934-bd0122f91f54			NO											22	11	-18804				0	1087								COAD			NOT HISPANIC OR LATINO		15D9DED5-F3FB-4971-ACDC-314EB5A6E072
			82				29.82.0	Nationwide Children's Hospital			TCGA-A6-2672-F40805	53B03779-5367-46FF-B215-C40A0072650E	TCGA-A6-2672	b612d491-7442-4119-a53c-5ebcc35c31f4			NO								NO			22	1	-30237				0	1419								COAD			NOT HISPANIC OR LATINO		775CDD1E-8C8D-4173-9AA1-13B39D480018
			84	Cecum			157.71.0	Nationwide Children's Hospital			TCGA-AD-6895-F47141	783101A7-E808-4F09-A2E9-5D0BDEF470AE	TCGA-AD-6895	4f601d7b-8db1-4c6d-9374-21dcd804980d			NO		1						NO			22	22	-30879				0	763								COAD			NOT HISPANIC OR LATINO		E2D4CA85-2A38-4A92-800C-118886105C0B
			50	Cecum			116.77.0	Nationwide Children's Hospital			TCGA-G4-6323-F21889	d0240b51-d0a9-464c-896a-930684fdd57a	TCGA-G4-6323	0c463362-7925-4d9a-9d63-098b50af2fb9			NO								NO			22	30	-18334				0	419								COAD			NOT HISPANIC OR LATINO		CD4EA537-FC24-47B6-A41E-962E4A964CAB
			78	Cecum			138.78.0	Nationwide Children's Hospital			TCGA-G4-6628-F68572	504964FE-757F-49EE-A9BE-5B8065A29705	TCGA-G4-6628	2c0a725a-e829-4d84-89d9-d0d47f6cfa37			NO								YES			22	26	-28772				0	2424								COAD			NOT HISPANIC OR LATINO		59491CD2-5BD1-436E-96FF-4888990B47EF
			73	Ascending Colon			76.78.0	Nationwide Children's Hospital			TCGA-A6-2679-F40075	5FDA9444-21F2-405A-8666-B8CAAE2F19D8	TCGA-A6-2679	0f74d992-00da-4728-9564-086ca1b95921			NO								NO			22	12	-26820				0	1366								COAD			NOT HISPANIC OR LATINO		EFC95944-5AD8-4E7F-AC70-F2A68C165342
			75	Sigmoid Colon			28.86.0	Nationwide Children's Hospital			TCGA-AA-3531-F37315	4B7183C5-7857-4D7A-A996-1495DF05F4CA	TCGA-AA-3531	401a37f3-6630-4400-a811-a262351e37de			NO											22	1	-27514				0	1035								COAD					B8E21336-51B5-4930-8455-009AAC93A733
			47	Cecum			116.77.0	Nationwide Children's Hospital			TCGA-AY-6196-F34042	DE345545-9075-4130-A202-DA75035F17AC	TCGA-AY-6196	2c30dc20-18a8-44f9-ab10-558c1e5634dc			NO								NO			22	26	-17311				0									COAD			NOT HISPANIC OR LATINO		FC468624-8A8F-432C-AFA2-BCEFA42036D5
			45	Ascending Colon	Primary Tumor Field		138.78.0	Nationwide Children's Hospital	TCGA-CA-5255-D70896	F33C7ED2-B534-4BF8-9791-20E4CFC321B2	TCGA-CA-5255-F70892	69E23C94-26FA-439F-AE54-B6DFF5A3E241	TCGA-CA-5255	563d67a1-f1ba-4722-aa2d-9b35b1689468	TCGA-CA-5255-R21106	D992B8B8-3891-40B4-B4E8-04B088504C74										1		22	10	-16743		331	164	0	376					49	19		COAD	Folinic Acid		NOT HISPANIC OR LATINO		D4BD4336-0FF3-421C-8DCF-5E29DC3C31D7
[truncated: 93 more columns]
