# Supplementary material for: A novel signature model based on mitochondrial-related genes for predicting survival of colon adenocarcinoma
Source: BMC Med Inform Decis Mak. 2022 Oct 22;22:277. doi: 10.1186/s12911-022-02020-3 (PMC9587559; doi:10.1186/s12911-022-02020-3)
Supplement: Supplementary file 2 — Additional file 2. Raw data. (ZIP 320499 kb) [file 12911_2022_2020_MOESM2_ESM.zip › Raw data/2. TCGA COAD data/COAD_TMB.txt]

id	TMB
TCGA-CM-6163-01A-11D-1650-10	2.18421052631579
TCGA-AA-3489-01A-21D-1835-10	2.47368421052632
TCGA-QL-A97D-01A-12D-A40P-10	5.81578947368421
TCGA-CM-6166-01A-11D-1650-10	2.36842105263158
TCGA-AA-3955-01A-02W-0995-10	3.39473684210526
TCGA-AA-3979-01A-01W-0995-10	3.68421052631579
TCGA-AA-3939-01A-01W-0995-10	1.81578947368421
TCGA-G4-6293-01A-11D-1719-10	3.31578947368421
TCGA-D5-6535-01A-11D-1719-10	4.63157894736842
TCGA-G4-6314-01A-11D-1719-10	3.97368421052632
TCGA-DM-A0X9-01A-11D-A152-10	5.23684210526316
TCGA-D5-6533-01A-11D-1719-10	4.81578947368421
TCGA-AA-3818-01A-01W-0900-09	3.23684210526316
TCGA-NH-A50T-01A-11D-A28G-10	3.36842105263158
TCGA-CM-5862-01A-01D-1650-10	2.65789473684211
TCGA-AY-A71X-01A-12D-A36X-10	2.44736842105263
TCGA-CM-6678-01A-11D-1835-10	3.55263157894737
TCGA-AA-3956-01A-02W-0995-10	3.92105263157895
TCGA-D5-5538-01A-01D-1650-10	3.36842105263158
TCGA-AA-3495-01A-01D-1408-10	1.84210526315789
TCGA-AA-3811-01A-01D-1981-10	24.7631578947368
TCGA-AA-3509-01A-01D-1408-10	1.76315789473684
TCGA-D5-6931-01A-11D-1924-10	7.84210526315789
TCGA-AD-6965-01A-11D-1924-10	3.07894736842105
TCGA-AA-3855-01A-01W-0995-10	3.47368421052632
TCGA-D5-6538-01A-11D-1719-10	3.97368421052632
TCGA-D5-5540-01A-01D-1650-10	3.10526315789474
TCGA-AA-3877-01A-01W-0995-10	34.8684210526316
TCGA-AA-A02R-01A-01W-A00E-09	38.1052631578947
TCGA-AA-3655-01A-02D-1719-10	2.10526315789474
TCGA-D5-6537-01A-11D-1719-10	2.94736842105263
TCGA-AA-3666-01A-02W-0900-09	3.84210526315789
TCGA-AA-3837-01A-01W-0900-09	3.39473684210526
TCGA-CM-4743-01A-01D-1719-10	39.3684210526316
TCGA-AA-3511-01A-21D-1835-10	3.07894736842105
TCGA-QG-A5Z1-01A-11D-A28G-10	2.57894736842105
TCGA-AA-3684-01A-02W-0900-09	2.73684210526316
TCGA-CK-4952-01A-01D-1719-10	4.15789473684211
TCGA-DM-A1D8-01A-11D-A152-10	4.52631578947368
TCGA-DM-A1D6-01A-21D-A152-10	2.86842105263158
TCGA-RU-A8FL-01A-11D-A36X-10	3.97368421052632
TCGA-CK-6746-01A-11D-1835-10	41.0789473684211
TCGA-AA-3814-01A-01W-0900-09	2.57894736842105
TCGA-G4-6628-01A-11D-1835-10	59.2105263157895
TCGA-AA-A01I-01A-02W-A00E-09	2.89473684210526
TCGA-CM-6169-01A-11D-1650-10	2.71052631578947
TCGA-A6-6650-01A-11D-1771-10	2.31578947368421
TCGA-AA-3850-01A-01W-0995-10	2.47368421052632
TCGA-AA-3672-01A-01W-0900-09	59.5789473684211
TCGA-CM-6172-01A-11D-1650-10	2.36842105263158
TCGA-A6-4107-01A-02D-1408-10	4.13157894736842
TCGA-G4-6588-01A-11D-1771-10	68.3684210526316
TCGA-A6-A565-01A-31D-A28G-10	3.68421052631579
TCGA-F4-6570-01A-11D-1771-10	52.7105263157895
TCGA-AA-A02K-01A-21W-A096-10	3.23684210526316
TCGA-A6-5664-01A-21D-1835-10	1.21052631578947
TCGA-AZ-6607-01A-11D-1835-10	1.73684210526316
TCGA-CA-6716-01A-11D-1835-10	4.07894736842105
TCGA-CM-5863-01A-21D-1835-10	1.34210526315789
TCGA-CA-5254-01A-21D-1835-10	5.65789473684211
TCGA-CK-4947-01B-11D-1650-10	2.36842105263158
TCGA-AA-A004-01A-01W-A00E-09	1.76315789473684
TCGA-AD-5900-01A-11D-1650-10	46.6052631578947
TCGA-D5-6924-01A-11D-1924-10	3.84210526315789
TCGA-AU-6004-01A-11D-1719-10	30.2894736842105
TCGA-AA-3941-01A-01W-0995-10	2.07894736842105
TCGA-DM-A1D0-01A-11D-A152-10	3.07894736842105
TCGA-D5-6926-01A-11D-1924-10	3.02631578947368
TCGA-A6-2685-01A-01D-1408-10	1.26315789473684
TCGA-A6-6142-01A-11D-1771-10	2.39473684210526
TCGA-D5-6541-01A-11D-1719-10	2.55263157894737
TCGA-AZ-4614-01A-01D-1408-10	4.65789473684211
TCGA-A6-2671-01A-01D-1408-10	1.84210526315789
TCGA-D5-6898-01A-11D-1924-10	2.10526315789474
TCGA-G4-6304-01A-11D-1924-10	19.1578947368421
TCGA-F4-6703-01A-11D-1835-10	8.42105263157895
TCGA-AA-3984-01A-02D-1981-10	143.657894736842
TCGA-AA-3833-01A-01D-1981-10	11.7105263157895
TCGA-CM-6677-01A-11D-1835-10	3.55263157894737
TCGA-D5-6529-01A-11D-1771-10	2.89473684210526
TCGA-AA-3968-01A-01W-0995-10	3.07894736842105
TCGA-AA-3930-01A-01W-0995-10	3.34210526315789
TCGA-AD-6889-01A-11D-1924-10	59.7894736842105
TCGA-A6-2675-01A-02D-1719-10	2.5
TCGA-AA-3982-01A-02W-0995-10	3.02631578947368
TCGA-A6-5661-01A-01D-1650-10	40.5789473684211
TCGA-A6-A56B-01A-31D-A28G-10	2.57894736842105
TCGA-AA-3866-01A-01W-0995-10	2.86842105263158
TCGA-AA-3872-01A-01W-0995-10	0.842105263157895
TCGA-AD-A5EJ-01A-11D-A28G-10	45.8947368421053
TCGA-AA-3680-01A-01W-0900-09	3.05263157894737
TCGA-NH-A6GB-01A-11D-A36X-10	5.02631578947368
TCGA-AZ-4323-01A-21D-1835-10	0.789473684210526
TCGA-D5-6531-01A-11D-1719-10	5.5
TCGA-F4-6856-01A-11D-1924-10	30.7894736842105
TCGA-D5-6530-01A-11D-1719-10	36.6052631578947
TCGA-AA-3506-01A-01D-2188-10	4
TCGA-F4-6460-01A-11D-1771-10	3.68421052631579
TCGA-G4-6626-01A-11D-1771-10	3.73684210526316
TCGA-A6-5667-01A-21D-1719-10	1.60526315789474
TCGA-CA-6718-01A-11D-1835-10	96.9473684210526
TCGA-AA-3854-01A-01W-0900-09	3.21052631578947
TCGA-CM-6165-01A-11D-1650-10	3.13157894736842
TCGA-AA-3856-01A-01W-0900-09	1.42105263157895
TCGA-CK-6747-01A-11D-1835-10	5.36842105263158
TCGA-AA-3994-01A-01W-1073-09	4.28947368421053
TCGA-AA-3862-01A-01W-0995-10	2.34210526315789
TCGA-5M-AAT5-01A-21D-A40P-10	2.39473684210526
TCGA-CM-6170-01A-11D-1650-10	2.57894736842105
TCGA-QG-A5YW-01A-11D-A28G-10	4
TCGA-G4-6322-01A-11D-1719-10	2.42105263157895
TCGA-CM-6676-01A-11D-1835-10	2.26315789473684
TCGA-AA-A02F-01A-01W-A00E-09	1.52631578947368
TCGA-AA-A01R-01A-21D-A17O-10	50.3157894736842
TCGA-D5-6536-01A-11D-1719-10	3.07894736842105
TCGA-DM-A0XD-01A-12D-A152-10	4.71052631578947
TCGA-NH-A50V-01A-11D-A28G-10	4.05263157894737
TCGA-AA-3696-01A-01W-0900-09	2.42105263157895
TCGA-AA-3967-01A-01W-1073-09	3.65789473684211
TCGA-DM-A28C-01A-11D-A16V-10	3.21052631578947
TCGA-AD-6901-01A-11D-1924-10	6.39473684210526
TCGA-AZ-6606-01A-11D-1835-10	3.65789473684211
TCGA-CA-6717-01A-11D-1835-10	221.631578947368
TCGA-AA-A02O-01A-21W-A096-10	4.57894736842105
TCGA-AA-3660-01A-01D-1719-10	3.31578947368421
TCGA-AD-A5EK-01A-11D-A28G-10	2.42105263157895
TCGA-DM-A282-01A-12D-A16V-10	2.68421052631579
TCGA-D5-6928-01A-11D-1924-10	46.1052631578947
TCGA-CM-5349-01A-21D-1719-10	2.84210526315789
TCGA-AA-3848-01A-01W-0900-09	3.44736842105263
TCGA-G4-6317-01A-11D-1719-10	2.44736842105263
TCGA-D5-5539-01A-01D-1650-10	2.89473684210526
TCGA-5M-AATE-01A-11D-A40P-10	3.21052631578947
TCGA-A6-2679-01A-02D-1408-10	2.55263157894737
TCGA-D5-6539-01A-11D-1719-10	1.73684210526316
TCGA-CM-4746-01A-01D-1408-10	24.1315789473684
TCGA-5M-AAT4-01A-11D-A40P-10	3.84210526315789
TCGA-CA-5256-01A-01D-1408-10	2.18421052631579
TCGA-D5-6930-01A-11D-1924-10	35.8157894736842
TCGA-CA-5797-01A-01D-1650-10	1.81578947368421
TCGA-F4-6459-01A-11D-1771-10	3.71052631578947
TCGA-DM-A28M-01A-12D-A16V-10	2.60526315789474
TCGA-AZ-4681-01A-01D-1408-10	2.07894736842105
TCGA-AZ-4615-01A-01D-1408-10	27.2105263157895
TCGA-A6-5666-01A-01D-1650-10	2.86842105263158
TCGA-CK-4950-01A-01D-1719-10	4.42105263157895
TCGA-A6-6649-01A-11D-1771-10	2.84210526315789
TCGA-AA-3715-01A-01W-0900-09	61.0263157894737
TCGA-A6-6652-01A-11D-1771-10	2.36842105263158
TCGA-CM-4750-01A-01D-1408-10	2.39473684210526
TCGA-AA-3860-01A-02W-0900-09	1.13157894736842
TCGA-AA-3662-01A-01D-1719-10	2.26315789473684
TCGA-A6-2686-01A-01D-1408-10	65.0789473684211
TCGA-DM-A28H-01A-11D-A16V-10	3.57894736842105
TCGA-A6-6654-01A-21D-1835-10	4.28947368421053
TCGA-CM-6164-01A-11D-1650-10	1.81578947368421
TCGA-AA-A01Z-01A-11W-A096-10	2.63157894736842
TCGA-A6-5659-01A-01D-A270-10	3.57894736842105
TCGA-NH-A8F7-01A-11D-A40P-10	2.94736842105263
TCGA-AA-3952-01A-01W-0995-10	3.05263157894737
TCGA-AD-6964-01A-11D-1924-10	41.5526315789474
TCGA-G4-6320-01A-11D-1719-10	31.6052631578947
TCGA-AA-A017-01A-01W-A00E-09	1.28947368421053
TCGA-DM-A28F-01A-11D-A16V-10	6.63157894736842
TCGA-AA-A00N-01A-02D-A17O-10	133.026315789474
TCGA-A6-5660-01A-01D-1650-10	3.02631578947368
TCGA-CA-5796-01A-01D-1650-10	1.84210526315789
TCGA-AA-3971-01A-01W-0995-10	2.36842105263158
TCGA-AA-A024-01A-02W-A00E-09	1.81578947368421
TCGA-A6-3808-01A-01W-0995-10	3.31578947368421
TCGA-AD-6888-01A-11D-1924-10	3.21052631578947
TCGA-AA-A01P-01A-21D-A17O-10	27
TCGA-D5-7000-01A-11D-1924-10	2.89473684210526
TCGA-AZ-5407-01A-01D-1719-10	2.23684210526316
TCGA-DM-A28E-01A-11D-A16V-10	2.57894736842105
TCGA-4N-A93T-01A-11D-A36X-10	2.60526315789474
TCGA-CK-4951-01A-01D-1408-10	122.315789473684
TCGA-AA-3950-01A-02W-0995-10	24.1052631578947
TCGA-G4-6323-01A-11D-1719-10	2.86842105263158
TCGA-DM-A1D4-01A-21D-A152-10	4.97368421052632
TCGA-NH-A8F8-01A-72D-A40P-10	3.21052631578947
TCGA-DM-A1D9-01A-11D-A152-10	3.84210526315789
TCGA-AA-3681-01A-01W-0900-09	2.65789473684211
TCGA-A6-2680-01A-01D-1408-10	2.10526315789474
TCGA-A6-2672-01B-03D-2298-08	27.8947368421053
TCGA-AA-A01V-01A-23W-A096-10	3.18421052631579
TCGA-A6-A566-01A-11D-A28G-10	4.34210526315789
TCGA-CM-6168-01A-11D-1650-10	4.94736842105263
TCGA-AA-3502-01A-01D-1408-10	4.94736842105263
TCGA-AA-3693-01A-01W-0900-09	3.52631578947368
TCGA-AY-4071-01A-01W-1073-09	2.26315789473684
TCGA-AD-6548-01A-11D-1835-10	2.60526315789474
TCGA-G4-6294-01A-11D-1806-10	4.55263157894737
TCGA-AA-3966-01A-01D-1981-10	29.5789473684211
TCGA-AA-3989-01A-01W-0995-10	2.89473684210526
TCGA-AA-3858-01A-01W-0900-09	1.5
TCGA-AA-3875-01A-01W-0900-09	2.71052631578947
TCGA-CK-5916-01A-11D-1650-10	48.0263157894737
TCGA-G4-6310-01A-11D-1719-10	2.94736842105263
TCGA-NH-A6GC-01A-12D-A40P-10	3.23684210526316
TCGA-AA-3845-01A-01D-1981-10	22.6578947368421
TCGA-QG-A5Z2-01A-11D-A28G-10	26.3157894736842
TCGA-AA-3821-01A-01W-0995-10	24.4736842105263
TCGA-AA-3831-01A-01W-0900-09	3.13157894736842
TCGA-G4-6627-01A-11D-2188-10	1.57894736842105
TCGA-AZ-6603-01A-11D-1835-10	1.97368421052632
TCGA-CM-5861-01A-01D-1650-10	44.5
TCGA-AA-3973-01A-01W-0995-10	1.84210526315789
TCGA-G4-6297-01A-11D-1719-10	2
TCGA-A6-5657-01A-01D-1650-10	0.0526315789473684
TCGA-CM-6161-01A-11D-1650-10	2.34210526315789
TCGA-G4-6309-01A-21D-1835-10	26.4210526315789
TCGA-AA-3697-01A-01D-1719-10	5.31578947368421
TCGA-AA-3664-01A-01W-0900-09	4
TCGA-DM-A28K-01A-21D-A16V-10	2.68421052631579
TCGA-CM-5344-01A-21D-1719-10	1.97368421052632
TCGA-T9-A92H-01A-11D-A36X-10	5.21052631578947
TCGA-A6-2684-01A-01D-A270-10	2.05263157894737
TCGA-CM-4751-01A-02D-1835-10	2.28947368421053
TCGA-G4-6321-01A-11D-1719-10	0.973684210526316
TCGA-5M-AAT6-01A-11D-A40P-10	56.9473684210526
TCGA-AA-A02E-01A-01W-A00E-09	3.68421052631579
TCGA-AA-3842-01A-01W-0995-10	1.97368421052632
TCGA-DM-A28G-01A-11D-A16V-10	3.13157894736842
TCGA-CA-6715-01A-21D-1835-10	2.57894736842105
TCGA-AZ-6598-01A-11D-1771-10	78.2105263157895
TCGA-AA-3812-01A-01W-0900-09	2.94736842105263
TCGA-F4-6463-01A-11D-1719-10	1.71052631578947
TCGA-AA-3852-01A-01W-0900-09	3.52631578947368
TCGA-A6-2674-01A-02D-A270-10	2.63157894736842
TCGA-AA-3861-01A-01W-0995-10	2.78947368421053
TCGA-AZ-5403-01A-01D-1650-10	1.94736842105263
TCGA-AA-3867-01A-01W-0995-10	2.73684210526316
TCGA-G4-6303-01A-11D-1771-10	2.65789473684211
TCGA-AA-3712-01A-21D-1719-10	3.5
TCGA-AA-A010-01A-01D-A17O-10	243.342105263158
TCGA-CM-5348-01A-21D-1719-10	4.65789473684211
TCGA-DM-A1HA-01A-11D-A152-10	4.26315789473684
TCGA-AA-3688-01A-01W-0900-09	1.52631578947368
TCGA-AZ-6605-01A-11D-1835-10	1.94736842105263
TCGA-D5-6534-01A-21D-1924-10	3.92105263157895
TCGA-AU-3779-01A-01D-1719-10	2.84210526315789
TCGA-AY-A69D-01A-11D-A36X-10	5.36842105263158
TCGA-F4-6805-01A-11D-1835-10	1.84210526315789
TCGA-AZ-4684-01A-01D-1408-10	1.26315789473684
TCGA-CK-4948-01B-11D-1650-10	2.89473684210526
TCGA-AA-3819-01A-01W-0900-09	4.65789473684211
TCGA-D5-6922-01A-11D-1924-10	2.86842105263158
TCGA-CM-6167-01A-11D-1650-10	1.94736842105263
TCGA-AA-3947-01A-01D-1981-10	66.4473684210526
TCGA-AZ-4682-01B-01D-1408-10	2.13157894736842
TCGA-A6-6648-01A-11D-1771-10	2.5
TCGA-AA-3678-01A-01W-0900-09	1.92105263157895
TCGA-AA-3667-01A-01W-0900-09	1.92105263157895
TCGA-AD-6963-01A-11D-1924-10	2.10526315789474
TCGA-D5-5541-01A-01D-1650-10	1.52631578947368
TCGA-AA-A03J-01A-21W-A096-10	2.36842105263158
TCGA-A6-3810-01A-01D-A270-10	4.07894736842105
TCGA-AA-3976-01A-01W-0995-10	2.13157894736842
TCGA-AA-3492-01A-01D-1408-10	67.7894736842105
TCGA-G4-6302-01A-11D-1719-10	11.6842105263158
TCGA-DM-A288-01A-11D-A16V-10	2.15789473684211
TCGA-A6-6782-01A-11D-1835-10	2.94736842105263
TCGA-G4-6299-01A-11D-1771-10	4.89473684210526
TCGA-AA-A01X-01A-21W-A096-10	1.73684210526316
TCGA-AY-5543-01A-01D-1650-10	3.26315789473684
TCGA-G4-6311-01A-11D-1719-10	3.65789473684211
TCGA-CM-5341-01A-01D-1408-10	4.23684210526316
TCGA-NH-A5IV-01A-42D-A36X-10	80.2894736842105
TCGA-DM-A1HB-01A-21D-A183-10	38.3684210526316
TCGA-CM-4752-01A-01D-1408-10	2.86842105263158
TCGA-F4-6855-01A-11D-1924-10	2.81578947368421
TCGA-CM-5864-01A-01D-1650-10	4.78947368421053
TCGA-D5-6927-01A-21D-1924-10	19.8421052631579
TCGA-A6-2681-01A-01D-1408-10	3.57894736842105
TCGA-A6-6653-01A-11D-1771-10	37.6315789473684
TCGA-AY-6386-01A-21D-1719-10	2.92105263157895
TCGA-AZ-6608-01A-11D-1835-10	4.34210526315789
TCGA-CK-5912-01A-11D-1650-10	1.92105263157895
TCGA-AA-A02W-01A-01W-A00E-09	2
TCGA-WS-AB45-01A-11D-A40P-10	74.5
TCGA-CK-5913-01A-11D-1650-10	27.8421052631579
TCGA-A6-6780-01A-11D-A270-10	42.1842105263158
TCGA-3L-AA1B-01A-11D-A36X-10	3.02631578947368
TCGA-AA-A01S-01A-21W-A096-10	1.39473684210526
TCGA-QG-A5YX-01A-11D-A28G-10	2.57894736842105
TCGA-AA-3663-01A-01D-1719-10	58.6842105263158
TCGA-AA-3494-01A-01D-1408-10	1.78947368421053
TCGA-AA-3949-01A-01W-0995-10	31.3947368421053
TCGA-D5-6929-01A-31D-1924-10	3.02631578947368
TCGA-A6-2677-01A-01D-A270-10	3.63157894736842
TCGA-AZ-6599-01A-11D-1771-10	8.3421052631579
TCGA-G4-6625-01A-21D-1771-10	3.07894736842105
TCGA-DM-A1D7-01A-11D-A152-10	3.52631578947368
TCGA-AA-3864-01A-01D-1981-10	69.8947368421053
TCGA-D5-6932-01A-11D-1924-10	3.78947368421053
TCGA-CM-6679-01A-11D-1835-10	2.34210526315789
TCGA-CM-5868-01A-01D-1650-10	2.15789473684211
TCGA-AZ-4616-01A-21D-1835-10	2.55263157894737
TCGA-A6-6781-01A-22D-A270-10	63.9473684210526
TCGA-AA-3530-01A-01W-0995-10	2.02631578947368
TCGA-G4-6295-01A-11D-1719-10	4.26315789473684
TCGA-F4-6854-01A-11D-1924-10	3
TCGA-D5-6532-01A-11D-1719-10	2.89473684210526
TCGA-AA-3972-01A-01W-0995-10	1.5
TCGA-DM-A280-01A-12D-A16V-10	3.26315789473684
TCGA-F4-6806-01A-11D-1835-10	2.73684210526316
TCGA-AA-3675-01A-02W-0900-09	2.52631578947368
TCGA-AZ-4308-01A-01D-1408-10	1.81578947368421
TCGA-AA-3975-01A-01W-0995-10	3.39473684210526
TCGA-F4-6569-01A-11D-1771-10	3.05263157894737
TCGA-G4-6586-01A-11D-1771-10	39
TCGA-CM-6680-01A-11D-1835-10	2.34210526315789
TCGA-AA-3844-01A-01W-0995-10	2.76315789473684
TCGA-DM-A1DA-01A-11D-A152-10	8.18421052631579
TCGA-DM-A1DB-01A-11D-A152-10	1.97368421052632
TCGA-A6-4105-01A-02D-1771-10	4.34210526315789
TCGA-AZ-4315-01A-01D-1408-10	209.657894736842
TCGA-CK-5914-01A-11D-1650-10	3.89473684210526
TCGA-AZ-6600-01A-11D-1771-10	3.92105263157895
TCGA-AZ-4313-01A-01D-1408-10	16.6315789473684
TCGA-AA-3846-01A-01W-0995-10	2.44736842105263
TCGA-AY-A54L-01A-11D-A28G-10	3.55263157894737
TCGA-CM-6171-01A-11D-1650-10	39.1578947368421
TCGA-A6-6651-01A-21D-1835-10	2.13157894736842
TCGA-CK-6751-01A-11D-1835-10	4.47368421052632
TCGA-AD-6890-01A-11D-1924-10	2.97368421052632
TCGA-AA-3692-01A-01W-0900-09	1.63157894736842
TCGA-AA-3679-01A-02W-0900-09	1.76315789473684
TCGA-AA-A01C-01A-01W-A00E-09	1.57894736842105
TCGA-G4-6315-01A-11D-1719-10	3.78947368421053
TCGA-AA-3870-01A-01W-0995-10	1.92105263157895
TCGA-CM-5860-01A-01D-1650-10	2.84210526315789
TCGA-F4-6807-01A-11D-1835-10	4.28947368421053
TCGA-AA-3851-01A-01W-0995-10	2.5
TCGA-AA-3510-01A-01D-1408-10	92.8157894736842
TCGA-AA-A02Y-01A-43W-A096-10	2.97368421052632
TCGA-AA-3841-01A-01W-0900-09	2.05263157894737
TCGA-QG-A5YV-01A-11D-A28G-10	3.57894736842105
TCGA-DM-A0XF-01A-11D-A152-10	2.92105263157895
TCGA-AA-3695-01A-01W-0900-09	3.73684210526316
TCGA-A6-3807-01A-01W-0995-10	1.76315789473684
TCGA-AA-3869-01A-01W-0995-10	1.18421052631579
TCGA-A6-5656-01A-21D-A270-10	3.10526315789474
TCGA-AY-6197-01A-11D-1719-10	32.7105263157895
TCGA-CA-6719-01A-11D-1835-10	2.84210526315789
TCGA-AZ-6601-01A-11D-1771-10	56.5
TCGA-CK-6748-01A-11D-1835-10	1.60526315789474
TCGA-DM-A28A-01A-21D-A16V-10	3.47368421052632
TCGA-F4-6809-01A-11D-1835-10	3.76315789473684
TCGA-AY-A8YK-01A-11D-A40P-10	1.97368421052632
TCGA-F4-6461-01A-11D-1771-10	3.97368421052632
TCGA-A6-A567-01A-31D-A28G-10	1.44736842105263
TCGA-AA-3488-01A-01D-1408-10	1.36842105263158
TCGA-NH-A50U-01A-33D-A36X-10	2.44736842105263
TCGA-CM-4747-01A-01D-1408-10	2.02631578947368
TCGA-AA-3977-01A-01D-1981-10	93.1052631578947
TCGA-F4-6704-01A-11D-1835-10	1.84210526315789
TCGA-AA-A01T-01A-21W-A096-10	2.57894736842105
TCGA-G4-6298-01A-11D-1719-10	2.31578947368421
TCGA-AA-A02H-01A-01W-A00E-09	1.84210526315789
TCGA-D5-6540-01A-11D-1719-10	40.8947368421053
TCGA-CM-4748-01A-01D-1408-10	1.5
TCGA-A6-3809-01A-01D-A270-10	38.5526315789474
TCGA-AA-3685-01A-02W-0900-09	2
TCGA-G4-6307-01A-11D-1719-10	2
TCGA-5M-AATA-01A-31D-A40P-10	2.13157894736842
TCGA-CA-5255-01A-11D-1835-10	1.31578947368421
TCGA-AD-6899-01A-11D-1924-10	3.78947368421053
TCGA-CM-6674-01A-11D-1835-10	28.4210526315789
TCGA-4T-AA8H-01A-11D-A40P-10	3.57894736842105
TCGA-DM-A285-01A-11D-A16V-10	4.21052631578947
TCGA-AA-A022-01A-21D-A17O-10	48.7368421052632
TCGA-AA-3986-01A-02W-0995-10	2.07894736842105
TCGA-AA-3496-01A-21D-1835-10	2.86842105263158
TCGA-A6-2682-01A-01D-1408-10	1.42105263157895
TCGA-AA-A03F-01A-11W-A096-10	3.23684210526316
TCGA-AD-6895-01A-11D-1924-10	48.5789473684211
TCGA-AA-3713-01A-21D-1719-10	33.8157894736842
TCGA-AA-3980-01A-02W-0995-10	2.65789473684211
TCGA-A6-6138-01A-11D-1771-10	3.10526315789474
TCGA-F4-6808-01A-11D-1835-10	2.65789473684211
TCGA-G4-6306-01A-11D-1771-10	3.13157894736842
TCGA-A6-6137-01A-11D-1771-10	3.02631578947368
TCGA-CM-6675-01A-11D-1835-10	2.47368421052632
TCGA-AM-5821-01A-01D-1650-10	39.8421052631579
TCGA-A6-5665-01A-01D-1650-10	63.6315789473684
TCGA-CK-5915-01A-11D-1650-10	2.60526315789474
TCGA-AA-3673-01A-01W-0900-09	2.02631578947368
TCGA-D5-6920-01A-11D-1924-10	2.76315789473684
TCGA-D5-5537-01A-21D-1924-10	2.76315789473684
TCGA-AA-3815-01A-01W-0995-10	27.5
TCGA-CM-4744-01A-01D-1408-10	3.47368421052632
TCGA-NH-A6GA-01A-11D-A36X-10	2.39473684210526
TCGA-AY-4070-01A-01W-1073-09	2.21052631578947
TCGA-AM-5820-01A-01D-1650-10	2.44736842105263
TCGA-AY-6196-01A-11D-1719-10	5.57894736842105
TCGA-SS-A7HO-01A-21D-A36X-10	4.47368421052632
TCGA-CM-6162-01A-11D-1650-10	33.5789473684211
