# Supplementary material for: A novel signature model based on mitochondrial-related genes for predicting survival of colon adenocarcinoma
Source: BMC Med Inform Decis Mak. 2022 Oct 22;22:277. doi: 10.1186/s12911-022-02020-3 (PMC9587559; doi:10.1186/s12911-022-02020-3)
Supplement: Supplementary file 2 — Additional file 2. Raw data. (ZIP 320499 kb) [file 12911_2022_2020_MOESM2_ESM.zip › Raw data/2. TCGA COAD data/TCGA-COAD-Mitochondrion-related genes expression.txt]

id	TCGA-A6-2683-11A-01R-A32Z-07	TCGA-A6-2678-11A-01R-A32Z-07	TCGA-AA-3655-11A-01R-1723-07	TCGA-AA-3527-11A-01R-A32Z-07	TCGA-AA-3517-11A-01R-A32Z-07	TCGA-A6-2684-11A-01R-A32Z-07	TCGA-AA-3496-11A-01R-1839-07	TCGA-AA-3534-11A-01R-A32Z-07	TCGA-AA-3525-11A-01R-A32Z-07	TCGA-AA-3697-11A-01R-1723-07	TCGA-A6-5667-11A-01R-1723-07	TCGA-A6-2680-11A-01R-A32Z-07	TCGA-A6-5659-11A-01R-1653-07	TCGA-A6-2675-11A-01R-1723-07	TCGA-A6-2682-11A-01R-A32Z-07	TCGA-AA-3520-11A-01R-A32Z-07	TCGA-AA-3514-11A-01R-A32Z-07	TCGA-A6-2685-11A-01R-A32Z-07	TCGA-AZ-6600-11A-01R-1774-07	TCGA-AA-3489-11A-01R-1839-07	TCGA-AA-3660-11A-01R-1723-07	TCGA-AZ-6598-11A-01R-1774-07	TCGA-A6-2686-11A-01R-A32Z-07	TCGA-AA-3713-11A-01R-1723-07	TCGA-AA-3518-11A-01R-1672-07	TCGA-AA-3662-11A-01R-1723-07	TCGA-AA-3531-11A-01R-A32Z-07	TCGA-A6-2679-11A-01R-A32Z-07	TCGA-AZ-6603-11A-02R-1839-07	TCGA-AA-3712-11A-01R-1723-07	TCGA-AZ-6599-11A-01R-1774-07	TCGA-AA-3511-11A-01R-1839-07	TCGA-A6-5665-11A-01R-1653-07	TCGA-F4-6704-11A-01R-1839-07	TCGA-AZ-6601-11A-01R-1774-07	TCGA-AA-3516-11A-01R-A32Z-07	TCGA-AA-3663-11A-01R-1723-07	TCGA-AA-3522-11A-01R-A32Z-07	TCGA-A6-2671-11A-01R-A32Z-07	TCGA-AZ-6605-11A-01R-1839-07	TCGA-A6-5662-11A-01R-1653-07	TCGA-CM-4746-01A-01R-1410-07	TCGA-DM-A0XD-01A-12R-A155-07	TCGA-AA-3511-01A-21R-1839-07	TCGA-AA-A01K-01A-01R-A00A-07	TCGA-A6-6650-01B-02R-A277-07	TCGA-F4-6461-01A-11R-1774-07	TCGA-AA-3979-01A-01R-1022-07	TCGA-G4-6317-01A-11R-1723-07
BLID	0.0	0.0	0.0	0.0	0.0	0.0	0.0	0.0	0.0265999796028	0.0	0.0	0.0	0.0	0.0	0.0	0.0	0.0	0.0	0.0	0.0	0.0	0.0	0.0	0.0	0.0	0.0	0.0	0.0	0.0	0.0	0.0	0.0	0.0	0.0	0.0	0.0	0.0	0.0	0.0	0.0238107498829	0.0	0.0	0.0	0.0	0.11793494613	0.135542289054	0.0	0.0	0.0
SAMM50	10.9067185471	10.2351587345	10.5388073474	9.98381159293	9.40746521751	11.2263104524	9.45534457917	10.3629707964	10.3225860861	10.3607211946	10.0324625251	10.4180440673	9.69321918019	7.88430147115	9.5782084631	9.26802387274	9.98249560992	10.290114239	10.3611409269	9.42141625006	8.71086825841	7.83425459044	10.9417128022	12.1608399253	9.61426062563	9.94333524355	6.99472752538	10.1565127442	7.37310057625	8.23219648719	8.48614972019	10.3217331291	7.68083751765	8.4841874416	8.94493462144	6.37242442909	10.1446862923	9.87974546352	8.4211163639	6.29620610282	7.49575022697	6.43901667626	9.59773415527	7.81594167435	11.3587389343	4.48466991945	8.23677798766	12.4364194392	10.1749625538
RARS	19.9654161089	17.1157099787	19.5302606109	17.86819588	15.144162415	17.6958224901	16.8388940432	17.1370897375	20.0069013495	24.8570593725	14.9803518561	22.2223949635	18.8508985846	14.1806801964	18.6504366666	18.4866128627	21.0601439147	18.3320076884	19.6219382157	21.9945898568	17.2214684728	15.9975121815	19.0899787933	23.850493023	14.4317948804	17.6495474825	12.8407121207	16.3638839789	17.2915971914	16.3285406696	16.9301291553	16.8250796861	14.8772968279	19.6920428457	16.8907705541	11.4638210978	17.0129006492	17.4876173857	13.8104654697	9.97744893937	14.9466783974	25.2754327088	25.4166997988	24.2249069178	26.5070598711	30.5214081589	21.1808739035	35.1162707588	24.7101180644
BCLAF3	2.0843613442	2.32546880211	1.71957121391	2.28259163785	1.98854071732	1.86125057381	1.51301593028	2.19819031155	2.00597134708	1.19072641617	2.30119597813	1.33266819149	2.50029889979	1.56224281757	2.1150057472	1.8648043399	1.63572031929	2.17810559237	1.49212624609	1.07351447783	2.03079658467	2.2096959683	2.00600200542	1.0137171007	2.15869548769	2.23264587425	2.63533078575	1.66428804627	1.35128958121	2.8449368836	2.08413571902	1.90240934221	2.54239494375	1.64422973974	2.07964602616	2.32942303841	1.81570519586	2.33517437313	1.79175355837	1.19391459239	2.0447101482	0.406262407905	1.55434566551	1.49011199723	1.67273570638	10.7089716632	1.36929881204	1.42183239511	2.42279525506
TBC1D32	0.633283351204	0.581701597318	0.506880098127	0.411331140351	0.461821040554	0.461270764887	0.512129360518	0.753590402093	0.467739398275	0.245507668472	0.469024886603	0.34211175855	0.846577978074	0.362732619767	0.606401534332	0.560102068066	0.475012156756	0.417811140481	0.45847242496	0.600722322766	0.661273436964	0.372827440848	0.404193892472	0.691368429974	0.467287275009	0.633540282209	0.444293942692	0.450120216795	0.374167879915	0.533470971717	0.672626987784	0.548136772946	0.829572719219	0.643411525741	0.444570387601	0.288376115245	0.523444585225	0.746986806917	0.250534922488	0.252403594317	0.419188959346	0.237151283835	0.309272241898	0.62291766057	0.647140717132	3.20040863221	0.91204776083	0.456861548269	1.05165628592
TRAF6	3.57419635486	3.74128297821	2.82209675457	3.50209916909	3.45352526646	3.14845895034	3.12625393994	3.31367309087	3.3562937926	3.02314645064	3.20434265205	3.96248980742	3.37032234671	3.42823866062	3.83175517789	3.81441521565	3.51875499921	3.59936817061	3.42843842645	2.92684492366	3.03381915008	2.50023240644	3.29545683924	2.48119693929	3.28779911499	3.67532473014	3.55736550524	3.18925167142	3.06984560475	3.42296056588	3.11009908323	3.27823512783	3.56556756349	2.75323331133	3.69824404409	3.16874450036	2.7787204347	3.88056124952	3.36120132063	2.21639904042	2.90590802685	1.48629735022	1.85784299235	2.66351358716	2.14965553831	9.41064000376	3.1466952924	2.88952702804	1.83884049194
TMEM246	12.4655873915	13.6482355964	11.6788380878	11.686898987	11.8311870603	15.2974378763	10.4838244628	13.2547216062	9.91621251105	10.8023374128	11.4635294732	4.99976494784	12.0053514994	7.25134838969	11.3816903367	12.4849330853	9.56798303357	11.7174669734	12.9772539597	8.55643156963	11.6687412575	11.2928146221	12.1001971493	10.6395811588	11.7500881541	13.8880254318	11.0653837721	10.6319373267	8.02713261125	12.2658333167	14.2407437945	10.6218719134	8.04702086542	11.5829613889	10.2977698477	9.74512389449	9.38226697388	11.8012027109	12.333543645	7.06279526231	10.2112440001	8.39842649996	4.53990321986	4.22222980671	4.74705102849	5.91041953569	5.56330634152	2.27665587305	4.9090875369
IER5L	1.83397285911	1.23913834777	1.97556371466	1.79248090189	1.66720677531	2.68707789925	1.14559463197	2.84646466891	1.70848205398	1.11279905208	0.784022175057	1.24607497239	0.569589904835	1.70133395818	1.44037355623	1.87104948549	1.14267346173	1.25435538753	1.46579748997	1.2040396469	1.90320472901	1.05618397112	1.94789529367	0.662186466945	1.60981044902	2.56544842639	1.12183276406	2.30312492731	2.74920605732	0.861706363915	4.06934512587	0.844838432006	0.56810245265	0.759585885784	1.5113097352	1.06830819188	2.46753457425	1.5355588397	1.64530898428	2.06687145958	0.744634480637	9.06965883735	3.77834623816	2.45257243936	13.2746635712	2.35599930149	9.29235508378	19.1696091528	5.64381914095
SLC25A11	30.8512322469	31.2442139462	46.9974536474	30.6636434023	29.7093288053	37.5759861909	33.0944098915	30.8240152611	32.0957008288	38.8826748288	36.2544777616	27.2352075857	27.8618994358	23.6972148376	33.6029326236	31.0484400854	31.7963824573	34.0356022036	34.2061704544	39.1715443624	39.7662384891	35.2308940611	34.6276122152	59.2178171748	34.9430736213	33.7405293577	26.0692204874	33.3180214906	27.4578024425	32.1188435137	31.3103631958	34.1488816207	22.4868923686	33.6883709939	33.8804827788	23.1768724092	33.5774792766	30.0756432362	36.6549854863	22.6627131053	27.0418164548	40.4491769363	12.6213665879	19.3297403548	29.7857100888	8.05473637404	21.8504556393	29.2407041023	30.2646226021
NDUFB7	152.736522123	147.309431313	313.679708978	174.287164886	198.406132643	264.798910289	200.682647629	164.742210153	194.401467503	195.438529413	192.134157431	170.26457169	133.53930592	140.09111936	192.243780988	178.332396277	169.741316242	163.673690668	167.669915414	306.093301223	292.241465085	173.524422819	190.352157544	417.120039366	166.693703759	194.089960706	166.376131111	194.998724687	155.236891649	169.075309887	138.011232334	166.404309472	129.805180479	168.710878323	155.283161825	183.261329331	155.929680437	171.227599031	224.792234017	134.706514879	139.500122215	537.821596281	154.959022137	151.693297383	163.689707433	35.3519475363	104.474298081	295.987875797	222.157233259
CDC25C	1.94073616415	1.87367126069	2.05066582503	1.42343611949	0.862202932827	1.35101535747	1.27134398892	1.53361678737	1.73831346848	1.64602135139	1.45150132111	0.846618662207	0.746833477211	0.566676082108	1.37559809823	1.35867476431	2.6542952056	2.11429672281	1.31241466446	1.00825158254	1.71173957953	1.71028317598	1.39919693734	1.66791944924	0.801326802509	1.25962959548	0.905616374276	1.66450036946	1.9290571844	1.40558721575	2.00426551716	1.70005242288	0.699862752378	1.27781948543	1.47619622261	0.436113271759	0.896967041938	1.95037649942	1.26295254658	0.262707512163	1.60564118946	4.378464924	2.90567716549	3.21378336897	2.90266273386	5.29162078659	1.88233388869	7.29902349696	4.78021706477
NDUFB11	60.9230144983	51.1124261319	84.0219984056	63.3934683031	60.3522863711	83.5911469042	49.8094423842	60.7388431528	74.7381390226	59.6897357867	56.1720596124	44.7765154165	51.2388634628	42.7353604424	67.0506275462	64.1696956349	52.1953546003	63.2312655292	57.6261870782	68.5335049035	89.6607748371	60.4298067395	57.2050435445	78.4206547337	49.7043767129	63.4892199247	46.5154261223	71.3232124837	54.1357929235	57.1439482577	53.8901712598	51.7015718328	55.0414909152	44.8111288187	44.6913876319	46.5556753265	59.7128050929	54.150667778	69.2027633569	43.1195888594	51.6860597498	108.084791613	117.211126216	45.5862179981	72.6961653694	27.3554544786	68.0286988783	76.1619775317	175.771479356
SCARB2	68.0707714622	60.0948957629	57.7027063088	54.5680382759	53.1732121524	44.7455042251	52.3212995338	54.9403856487	49.2906839622	41.7463053246	49.0079464493	67.3461070145	59.9779277173	42.587709688	48.3896362828	60.1085104121	48.2845003343	55.7854760333	53.2827562333	42.5729519789	55.3130091204	41.6024270881	62.9231189275	34.5619239037	55.7625019413	68.8130116922	66.4925105634	44.6699908362	49.6819410901	52.1225103116	59.0202703369	56.4931756228	62.3677469997	48.8331294757	55.3056374258	55.787006248	53.7340125764	55.9622846757	54.6571650251	37.1974843464	58.3898326542	16.7234830404	22.627173239	30.5659515882	46.0643734566	73.664798234	53.7662389536	27.741583786	43.0809496318
SNAP29	10.5517397974	10.3141105861	10.8356774676	10.6398698989	9.75274308634	11.0082830885	10.0190840617	9.93656711264	9.68923456491	8.84315350382	9.60992580042	8.77342398354	9.38568341046	10.840317589	10.5418879229	10.0128827663	8.27299144927	10.8228896737	10.2826038375	8.8338442433	10.5812792533	8.22439419523	11.0594846152	9.35208856711	9.63799715924	10.6666089633	9.52794227782	9.03504582919	9.51751558079	9.28966932047	10.0150567095	10.7177285797	9.30452276652	10.6594138061	10.1557751599	8.58181951867	9.57501990502	9.07600165519	9.87428471333	10.6498902979	7.80140742577	5.3687258538	5.92364054645	8.66215583201	8.64099087834	5.1739043127	8.70980102722	6.45755633913	7.70630113635
CLIC4	19.8950246524	27.326400384	39.537651768	23.0768395064	17.7096628841	10.8774298386	99.1142792293	18.9318748598	17.2262178029	33.4062584888	21.6892470273	20.5918116694	20.1415873831	59.5979522551	16.5692538825	18.6022556095	14.8933492396	18.4986250261	33.308309448	66.7652786433	27.4548373526	32.2406904701	19.2136146291	38.6886829083	23.2844949767	32.8534730862	24.5256960419	21.2386892657	48.4401785874	26.1789998131	26.7472839921	31.6149409023	17.2844094512	52.9106251595	55.1304605876	19.2535656894	37.6394528293	18.7252533302	26.8663020433	111.578561808	56.6658410676	6.55392237668	13.5141305149	19.318373525	26.212202761	38.8245181781	37.987515511	18.285589809	12.5858379972
PPP1R12B	2.33440230607	8.73885016223	14.9683035623	9.87276114696	2.37715358235	2.14347528216	45.3773522109	3.86221724573	3.09493244115	10.3794918912	10.2505783909	11.0171466806	6.01055709303	57.0758823464	3.44789431141	3.14233346951	3.65712020693	7.7478796775	6.14128556312	28.2182743546	3.62718472584	15.9174011045	4.23916829844	4.76604049438	7.56966095017	10.554551865	4.92092966376	3.47785460759	40.378333729	5.66953415054	5.61178800054	6.59160108011	4.76140789326	24.8001431969	29.2002405446	11.0094164507	22.4231511569	2.89232336726	16.0746087098	100.413536615	31.7207632932	0.512345301027	1.45195554534	2.75748158646	2.62509035169	8.82254987913	2.93390790371	0.485912986595	0.557694139135
NOL3	2.90941016787	4.28162109106	4.91510887209	3.85429354039	2.8371473286	4.46476878175	6.14989284345	4.94333810998	2.91979227978	4.08356712307	4.49195516994	2.76103362995	2.74345590756	4.32424422265	3.7656263111	2.89008207119	1.64913130177	2.98701318975	4.05164935977	4.24351244095	4.21743237249	6.20129664178	3.54610142923	2.79716364029	3.77185435274	7.31789844691	2.67753987318	3.05544940071	6.73436699921	5.29703876737	4.31266501548	4.0921716409	2.45495157462	4.78881643629	4.21974924516	2.977948991	4.14099784361	3.13666858289	4.29112610068	5.50851193797	3.49256760728	4.5806975252	4.40588905035	8.8698333753	10.1252196598	6.75564150986	7.17198324767	4.68909570153	5.76891259263
YRDC	7.76144243771	10.5616310727	10.7300824579	7.66594656725	8.28433597205	8.0340810794	7.90060797101	6.97298106997	7.71003176582	16.0979889131	14.5795319269	7.6186572255	9.21314215788	6.51555910184	10.5354155861	7.6991476863	7.76118030522	11.6417065469	13.1950530367	11.2907758991	10.9800033173	9.11577385272	6.94250588811	16.7131367481	7.23326483212	8.57692964958	7.64526646164	7.8190397785	7.53238726374	12.4924382491	8.32880208416	9.24901815138	9.77095533826	13.5896358866	8.21910063128	5.79385979828	9.29408121871	8.16858300138	9.19617582655	3.41706428549	9.22144958828	18.6022194339	9.50214404372	15.9109094702	9.0191169865	16.5295776201	14.8249922997	23.4205915859	14.1044661647
CLIC5	21.2748590908	20.0774222053	12.7018322279	45.993623874	28.5988219316	26.1653666164	12.6533878367	20.689734075	30.1746715376	28.702670724	21.7702102671	19.0397742655	27.3931066997	18.615784834	20.5401624286	27.969618444	64.1206411272	28.5582530316	9.85109673088	28.7015653934	22.0259461728	15.7534822622	26.5381705988	9.88384935715	22.3154659763	13.9030472714	46.4029490318	36.8498258484	12.1960059589	25.5807793637	20.3306003187	14.7554834444	31.1709516279	16.9294592452	18.6388924161	46.2672837606	12.0583984588	28.0447718723	26.238811251	2.98166059615	13.5681030354	1.33608139102	1.95426231839	5.56696896058	3.11861052614	6.83077696617	2.40981111601	19.2842101736	2.12122427078
NDUFA2	43.8591312194	42.3094698449	78.4196730568	44.4725054919	48.1253647285	64.5515379919	44.0774124237	44.3114757818	50.4503650774	46.1237632638	46.2431885633	54.0728631193	38.4510255848	26.9592243852	48.7408399506	50.2691276385	43.7561772391	46.2806186378	41.6808479244	67.116017946	76.8118892114	43.5911447398	54.2860358793	107.696297614	45.1955084234	54.9802365895	43.2005756787	46.0423454635	33.4657507423	47.0369404324	35.4017300995	46.7663461699	40.0477280715	36.8069834281	34.9121811256	46.0600342087	38.1690592329	48.5782387982	49.1959484158	22.8697772107	41.6573184771	94.5239117119	50.377455248	39.7031321469	43.041499896	11.9611819212	26.6158727198	51.7815721289	72.2886956549
DNMT1	6.52893730791	4.52022795108	3.95467010688	5.4018845843	5.60158915347	3.3226772933	4.64307683011	7.26477422243	6.80666215499	8.21681786229	6.61005738851	2.42332533721	2.92033105707	5.59209132519	6.6119233289	6.03768971689	8.2617419147	8.76216530771	6.23113849596	4.38811707779	3.61249937957	6.61364519324	4.71811178374	3.45607588958	3.57387675442	4.65429098444	3.59227589888	7.52456119652	7.97072171371	5.84961354108	7.75048622763	13.4711200435	3.84342088667	9.91706304951	7.40117706295	2.64867261725	6.01837258786	6.45847838738	4.12834382242	3.95579295236	4.50454228025	6.35398882815	8.28874865308	10.8967698988	10.3880750804	8.13425306843	11.1394739663	11.6785996133	8.03462488157
ESYT1	22.7997511738	26.2812754437	16.7214942476	20.6877479288	27.2561977855	17.8721095645	34.8416206901	26.3562896492	20.6750847468	21.1616615341	18.8000128736	12.2913016342	16.5783178492	26.6800283535	22.5720061271	22.0183366971	17.9350210181	21.1261895505	24.1065566536	15.895876964	16.2591201498	22.3136646425	20.9411592053	13.7261743126	24.2550423904	19.0812636642	14.7248210135	23.0128780679	27.5390532005	18.8459260193	22.6121317331	21.607839893	16.3612344844	24.9471068092	31.0151422517	16.6828060211	36.6056843007	20.3040991518	20.5266231196	71.7118579884	25.1373309425	15.2439964513	22.2700337052	28.5440879212	23.0414354337	21.3624155826	28.8894256109	24.0957698928	21.3516964073
MICU1	14.350272935	14.7704468147	15.0461109767	14.3678251294	12.2773599307	14.4805069979	15.2223461825	13.1356182801	14.6995570101	15.1740474394	13.9380251071	17.9682117335	13.1149905363	11.330141553	12.9534090507	12.936834386	13.9692069061	15.9867845294	14.3275556053	15.5537011809	13.3152000848	11.5072545619	13.6329108271	14.0051627928	14.4603827961	13.9634936059	14.1992042631	13.2710701015	13.9879715836	14.6773356722	13.5976980028	12.9632267058	13.4869846586	13.5330699167	12.5249647667	12.9244178868	13.4822802834	14.8156224731	14.3974540537	13.2057742308	12.7089619883	13.2914689402	11.3212140938	10.2478901388	12.7988264538	7.6302378796	12.5414857779	8.85919475116	11.3116207866
L2HGDH	2.02422223685	1.86480826064	1.93668209925	1.47186968605	1.37157688951	1.54298963011	1.69910521901	1.76058076527	1.63994152485	1.38143835224	1.53242367158	0.875007483947	1.60676291347	1.46820616144	1.52848420556	1.40697248673	1.62332833536	2.08168853265	1.75128411433	1.93990686104	1.78136670277	1.47348948973	1.8146862881	2.76036236316	1.15425866797	2.17934866612	0.923043643468	1.16477469933	1.3978982012	1.66136050659	1.83282364733	2.06303986781	1.33643930952	2.1080366233	1.83213004272	0.785074927182	1.65354404787	1.97372179132	1.09848781461	1.31282762256	1.44657997189	1.78716711063	2.06134737347	1.1798049769	0.960589479816	3.5328085853	1.60284187384	1.84277073719	2.36273661642
ACTN1	14.2095336109	20.894727177	27.7464911855	22.5612658581	13.8944111075	10.7960088048	95.0708688639	17.1548235097	10.655402106	29.1004911155	19.3743069637	22.0195869281	15.3693817905	82.3488799902	14.0232758243	13.6678875591	15.2642519183	18.9665505352	19.5173083357	39.6517554608	12.3158727214	35.6445769398	16.798005985	16.4540890199	21.2012801364	21.9967239776	9.89735028716	15.0708784235	67.6686980376	13.8718655229	22.5884324581	16.5182274752	10.1858929796	54.6022113595	61.6318428937	21.3475733282	49.3490343434	14.9604578329	29.3704452102	218.831466599	57.8717072064	22.6294013314	18.9976630343	26.8271661235	23.161930637	13.6123439693	69.2216713638	13.3348588031	25.8772339585
FPGS	6.99627900306	8.42169433566	9.63358902748	8.335898824	9.28449894698	9.33240134714	8.48672214032	10.949479607	10.4409149141	13.3054539089	10.2241089764	7.57791441603	7.26708911018	7.58746183296	9.65552908597	9.58246946716	9.23470378408	10.31553448	11.1452935379	12.0402433222	9.95817094391	10.6054089793	8.54080524323	13.1921046033	8.57837342534	9.78330978935	6.26859720844	11.6171211989	11.2143931077	9.2054005244	11.335888663	11.0102583398	7.21496006776	11.0315735618	10.2867450158	4.94059167601	7.62135024865	8.36342233226	9.32663628748	4.47464016891	5.97512482128	23.8379571838	21.0406458158	11.2195098904	22.4732825177	4.24034850797	15.4959708289	19.4975764428	26.0960118214
MGST3	23.4959412092	19.8463750605	25.5643024094	23.3686936426	19.277466564	27.7766374897	21.0321812522	19.3432001825	25.044420648	22.5761616157	21.9167653006	26.6286879621	23.7739169846	13.1736626295	20.2767196134	22.4965343082	23.5044378445	22.0676336305	18.0942203683	18.8672010265	27.2334806532	16.3848451623	24.8031640522	40.8172954531	20.5208141643	16.9191972358	18.4521731301	20.5488272211	14.6144821196	19.7158760383	17.0830175245	15.1653116502	24.5319032825	17.4960783331	13.1546247827	23.0004224636	17.0780336527	22.6803068147	20.3714651663	11.5511925169	17.6771064978	23.9345236672	9.25585812961	12.4862249993	18.393415524	13.722130753	8.85761177348	15.932240674	7.77761689501
FAAH	18.4160768179	16.2269469423	20.0808591043	13.3509045308	17.8640684222	20.4480944743	15.085357741	21.9991449817	15.5449284258	13.0069538247	24.0758887685	20.3277303744	18.4588155104	11.817931708	22.7515510713	19.8451376803	15.2486489334	21.3972197364	23.1663530465	9.31167132913	17.3439509283	20.250869179	15.5091521476	17.7791838657	14.4884064452	20.1450988831	9.3042867317	21.117889917	9.02002400794	22.6965462209	23.901141117	18.2514846662	12.9481864411	10.9212936009	21.5452590901	10.6968296634	21.3502620397	17.7726889853	16.3639933443	2.98704827997	10.1037867221	13.8436207648	15.600155344	22.510249887	8.05662218446	9.73645443039	7.16007740687	7.76781245544	35.0314632954
SLC25A52	0.0125230793011	0.0131961489934	0.0	0.0	0.0214167815005	0.0152988144399	0.0506363903457	0.0	0.0173837622575	0.0	0.0162771315626	0.0116414268735	0.0	0.0179324521709	0.0	0.0107121229157	0.0	0.01295544232	0.0	0.0	0.0425189374391	0.0	0.0	0.0	0.0	0.0	0.0337427314488	0.0	0.0	0.0	0.044806649936	0.0	0.0	0.0131194203424	0.0337637265726	0.0	0.019733987341	0.0334569235267	0.0	0.0155609297946	0.0	0.0	0.0135057476371	0.0	0.0	0.0885803284039	0.0	0.0342015273653	0.0
COX16	13.6541224161	10.1369869923	13.9188254916	11.7961157552	11.7286078192	13.6260619419	10.790987149	11.9085890701	12.7138193437	13.0557894422	10.1067007718	11.6955473234	10.3825086651	6.64007998295	12.4894829576	12.9158245219	11.2910774711	11.9516702262	10.8944945039	16.2841695644	14.9914515749	10.6458544312	14.0773381613	20.6020476064	10.0719918379	12.7343217032	10.009818414	11.7129555402	9.23795353796	11.0887432731	11.0924798457	10.6853682881	7.63099590801	10.486740699	9.41843049255	8.23927675436	9.69630474293	12.8701703122	11.7082073453	5.06786824667	9.90516919474	11.4138125141	15.7295563415	8.44681780386	8.45801833194	6.48051717321	9.60742143696	8.45089817154	18.8075394797
EEF1B2	210.972497938	203.751455326	304.121949105	163.577541923	212.403933354	250.526874284	232.053924467	203.038023424	174.956247251	214.070584597	148.246308904	187.804592587	152.230193162	120.512474341	186.997425915	182.396961462	152.872176312	170.337959432	165.073877298	397.766762432	315.584745756	138.994119458	166.111893218	525.74244501	159.135213107	304.359765178	102.632596784	159.150273194	143.044765939	203.362543068	152.209429912	209.234486617	104.4773796	194.533476873	129.010097285	104.050874863	171.153418371	206.099826158	157.865474018	117.490122959	176.62653027	485.051774687	295.657932459	147.526154193	288.629245126	92.1887163091	191.59118222	310.317458829	362.652725409
BRINP3	4.65082383813	5.41181973962	4.03594635687	3.81594945673	3.45022715105	3.71471474644	0.147070020991	3.88934658884	1.69646329102	1.48913447578	5.5281220017	9.11113915889	1.09761842372	0.965282945822	5.97948780663	3.83722647281	2.88101962065	5.29303610782	6.61621744909	0.789232163973	6.06764337072	4.68532223021	2.73102209027	2.17507605048	5.2269066688	4.9385286712	3.6500864563	2.88426841964	1.6359922796	5.33233210249	5.66822977493	1.48944031268	3.60352833485	3.68851385888	2.51698866845	1.70563810627	3.07978247475	2.69926123824	3.11218056919	0.578504748769	3.77230114905	0.0267369621235	0.0	0.246112667227	0.089541917408	0.0457378951516	0.159683178132	0.0662240378667	0.0159864355879
TRNT1	2.36783106274	2.46670414071	3.08568904407	2.01628962532	2.01959512111	1.912593015	2.36026327997	2.65321120022	2.08182681972	2.55249669031	2.09326035769	1.11587021756	2.77630936775	2.22469325672	2.37941635308	2.36853812366	2.57502981005	1.77137851691	2.5068445128	3.29265008693	2.52056083066	2.12750823802	2.75979847167	4.98996676803	1.6758756183	3.47779211438	1.55668465327	1.49840572092	2.36476960397	2.37827226905	2.41340948264	2.56412483502	2.06970365819	3.12974019586	2.421222654	1.3275898221	2.43875676867	2.07132795798	1.55962508932	1.33906341132	2.04439894373	2.02167386582	4.01930609115	1.71593418668	3.29777570097	9.75409932788	2.62092926669	2.66517788291	3.7447805279
NDUFV1	56.1387336263	56.5539263096	57.4544423043	54.8346891902	56.6810795742	72.9149819585	48.9022524437	60.5187960293	63.6983064754	46.9241395396	67.153030368	38.7461605025	49.9387259863	40.5128586668	69.233937364	59.068187849	57.3100424734	61.8574123143	65.8005527462	43.0852927136	55.4344382878	68.9796463616	65.9063777184	67.2037314068	54.8256309653	45.273586301	43.4852452271	62.6212662925	38.6969409877	52.2452974373	52.5459542307	51.6579646606	48.3467495636	51.3844963526	51.2080761497	39.8513341485	54.9281048309	61.1519403573	62.9522862091	28.2229265458	46.1439310247	78.0112402299	54.2484656563	33.3605144113	41.1142685574	21.6105223515	28.8342340718	53.9951714408	58.0282289082
HARS2	14.1969987922	13.9950366535	11.2789219909	13.1142929511	12.0154489466	12.1465495973	10.520946668	13.4686875972	13.9364229889	12.4833411659	11.7329852031	7.91849924231	14.7690482581	9.75534866686	14.1657981822	13.1552850863	13.3694438874	12.0404589807	13.0511035656	9.61030225774	10.8743086761	13.5116426741	13.9036388246	10.8361419229	13.2193167378	11.1151342699	11.3975701401	13.0146686931	10.9590887365	14.397391554	14.5163907127	13.4057241877	10.5995070399	11.0304230076	11.2478967309	9.64511616447	11.4225806503	13.7476451815	11.1396008225	6.55061737816	10.2549735177	10.4583090075	13.8426227404	14.1222590905	16.133182355	11.9956317418	14.2428077664	10.8644176539	14.646660676
LYRM4	1.35215173731	1.53357613837	2.61605546706	1.43782194143	1.53763101629	2.02795724851	2.46136935353	1.51861939619	1.4860382971	1.99671597359	1.44145781645	0.834177334496	1.213521075	1.69325038478	1.41506699412	1.68779405506	1.11969581131	1.45312373413	1.64598127278	3.18981233441	2.33404787075	1.81932526467	1.30485400078	3.65221091741	1.4149895004	2.74420804282	0.895506293379	1.27953586126	2.01426255548	1.65167946139	1.38315086834	1.86556011137	0.966036565005	1.75372458626	1.55160467118	0.748712806808	1.79995991048	1.69172349165	1.48930231782	2.13008250249	2.30628556306	4.91832123545	2.67503622228	2.62881703422	4.03711440607	2.43746460589	2.47663654589	4.30910269665	4.10261912785
COA7	7.07118604312	8.83032111973	6.54199149098	6.61377180974	5.78878635081	5.72670805354	5.58850072144	5.78989024417	6.31447112436	6.92632246725	8.60327886444	3.73461166691	6.22463481406	6.25822344865	10.2699299247	7.68714800122	6.55583465722	7.29480675414	9.86696188906	6.32154186951	5.83715592365	6.67304725051	6.99081958397	11.9045794458	5.59456103809	5.73934078049	5.77393360287	8.15042326796	6.28850966272	9.8869725366	5.87452295413	7.30295246684	10.3367198677	8.78728694786	7.13725863041	6.58957931175	5.90576883339	6.6256329475	6.82456800753	3.51854852555	7.20751911118	5.87064729137	9.94423496637	9.18490432776	5.95558735885	9.24787844577	6.19085216217	12.2825444779	8.56293367255
SUCLA2	23.1751107723	16.2768751518	18.683661478	16.6650009653	13.6663505445	17.7237379506	19.7088544214	15.2590290463	17.5403288599	18.4531994893	16.337534902	20.6662363301	20.2300239751	15.1866548102	14.5266689979	16.5161714411	16.3154226301	22.6981069904	16.7928825104	21.5624583605	25.2700235038	13.2642746095	22.5278953157	22.5669292876	16.8089825888	14.6535153385	15.467829272	13.734884058	13.6217698133	14.6413845445	14.717194821	14.4640486867	22.1063329127	19.362031936	18.3817683522	11.1173123438	18.9792385064	16.7223965335	13.9265285859	14.446006956	18.2265001321	10.8559332598	7.88374869179	16.8920470455	12.9037148193	44.9236038265	11.3225810222	22.4026553022	15.5126436512
AIFM3	13.8694436489	14.7470055749	16.1841058783	10.6489861467	13.005087776	20.4855034323	6.76426609511	13.7121857854	24.6952516429	8.12709021461	17.0293453989	0.591343963264	11.985324665	6.70041543281	12.4035381987	12.5073386579	7.48029776018	10.9565885982	13.2248442819	5.57700386481	16.2245644563	12.2498906482	13.05739036	20.2190383728	14.3630861095	14.1791361842	13.7533086801	13.051809209	2.65977304511	23.8314673997	14.0646478553	10.395455294	13.1083865906	8.00025458854	11.2840705972	10.1221482708	14.1398750924	13.2064943934	14.5188215679	1.1894618002	6.19130518406	2.79892083629	2.47701813203	8.68439973718	1.75048563071	5.17018168976	3.34598762307	8.89540502563	8.59945918709
PPP1R15A	14.9478559759	24.4006479744	15.1729025806	13.3707739017	15.2568740647	23.2585259352	15.9685614166	13.4170873558	17.9400651311	26.2250767585	76.0561628747	35.5752445206	33.6594805793	25.274118683	26.6916211283	27.3540864123	13.9377089508	38.8891173131	28.3054789309	14.7203727648	13.8800961132	32.721833779	12.8701727665	19.8236349974	14.5947471366	15.3321447344	30.2179087746	25.7329798069	17.3769620855	23.6210614376	23.1075219045	17.8480520532	23.6712604881	45.5579273067	16.0326558944	23.8277892326	26.8454324202	17.824986381	32.1278508978	7.28622803302	34.4762606484	21.5814568909	12.8897231091	28.3768527412	20.7066769626	12.0753440656	18.8950777232	16.6124658336	25.2708332828
EPRS	25.5649242901	22.898902045	16.6446000625	26.3312062263	22.4253488273	17.4540272045	23.265995183	25.0932544736	25.7311705809	27.4798490164	19.6692469541	17.1018541688	22.5994379585	22.5679087982	22.1289229044	25.4845728324	26.9531189693	22.9860188161	23.636843305	17.0121656474	14.5762992238	20.6929217341	24.620656549	18.3114229472	20.1215492948	22.2047328258	15.95706772	22.7526113247	25.1765564313	18.9483928047	23.1303190293	26.4835414181	19.7031754272	31.4148395744	25.1067535432	14.6512812767	21.4489577428	23.1417672536	19.4946342542	19.7038717431	18.8949830068	26.5428419668	25.5803667797	34.2504961524	38.8919157121	46.4205563155	30.5417025143	36.3460509882	24.8820598046
CYB5A	8.45318475862	8.86826413384	12.9992847253	5.6212969358	7.78789075453	8.79275581306	9.59205637102	6.50912507274	6.77805639382	7.23790244342	6.83069223039	30.8914493478	8.7833942396	7.48217077226	4.94301221784	5.74395924153	5.21851427659	6.62941794072	5.79544140145	13.8599796254	9.10820881609	5.63459840077	8.49850379669	12.0408041088	8.0283582274	11.7772825927	5.0880232264	6.61283418247	7.90696284263	7.51786429365	6.68441637851	6.81252326001	6.2613046587	6.11687585105	6.41499384742	5.98733498543	8.45744070332	6.60231473247	7.15790865959	7.17147162702	8.85663842376	14.012424703	2.28964405847	5.77698212342	4.46460954984	8.18811458164	3.9393578019	6.73310665594	5.75894476735
ACAD9	9.11979719855	7.80783534408	8.80866893693	7.64676313519	7.04423037863	7.19584174437	8.80595147979	8.41665058798	8.20299847063	10.414472744	8.89147433874	5.53945473399	7.05279476626	8.20499411246	9.12373911505	8.2418137919	8.80110579928	8.33283151525	10.0439200544	7.69899376359	7.54333313534	9.75834252756	8.16597029309	9.26761017083	7.18902550621	8.63197450266	5.62633338137	8.52490534827	8.84596166222	8.40528123158	10.6353542005	9.90367955246	6.14396576249	10.3619134466	8.58884204737	5.44124527021	9.28795369619	8.23373315792	8.04053032579	7.08195644413	8.21104500931	11.7541975818	9.8354147972	12.9929644003	16.2345752675	10.9807944581	8.01017951146	20.2779014067	17.321504314
CHCHD1	23.3790690591	18.5441931391	31.3291701107	22.0373458973	21.2294099351	23.2679183958	19.5234014892	20.958474358	26.0678365179	29.7128180375	18.516208512	19.3620557156	22.7702645917	13.0944265161	22.9488334171	21.579799147	22.36462142	24.3821249744	19.1638912088	34.957792247	31.274585101	20.002657293	24.5012781299	42.095086728	16.7883115391	23.8483550087	21.1279100457	21.3241703356	18.279558567	22.2232866986	19.5804355238	21.3330369105	15.1623978	22.9987861873	18.1981249775	18.6331746074	18.5521171092	20.3042165259	21.7026855677	10.753756704	19.4896105804	56.371323916	26.7031034116	18.6531163661	28.1055756313	10.2945114948	17.4036555056	37.1419592854	28.3630952128
LEXM	0.632087804546	0.54852017403	0.414415345632	0.710184308751	0.461009177927	0.658632471739	0.300683844079	0.554885298258	0.69677875664	1.16716307442	0.604095006503	0.648074368856	0.548822639697	0.173037567459	0.816480382835	0.628145143466	1.02299576413	0.836621200085	0.268913482796	0.580781032796	0.646984135556	0.494137979001	0.6361477353	0.569146452523	0.865527680376	0.304411397409	1.05193012763	0.587608467349	0.714469805303	0.708865610643	0.931231961416	0.373416640795	0.76002915632	0.331093711128	0.363392319958	0.997064069817	0.366194841062	0.529787967816	0.521705299276	0.0693017436095	0.400947547487	0.0768706468707	0.0701736454323	0.150095109531	0.286043679133	0.175332887886	0.0556485296687	0.126932511522	0.122565671609
ALDH18A1	77.3483537133	69.8077543201	28.774492927	52.8961851538	73.7760040142	69.9357637508	31.4349998646	65.4276729818	43.0028718575	32.3929310762	51.8096516183	81.2520652933	67.9240578478	34.6942761497	67.2491101938	80.1197532227	48.1965222719	47.2399219548	39.9896755243	18.0550067762	39.4632416298	36.1703204557	84.0386003841	27.4797576767	75.9730193947	36.0256681736	62.4936890031	51.605253492	25.5091268891	54.2831714428	55.0302440887	52.3250987495	93.2669802899	37.3751801701	33.1228702425	86.1951837883	53.7101337789	76.2914632144	50.7664333449	13.4125587382	53.0736731501	43.1632968646	44.2986908692	44.8410079172	85.6254056147	64.5098276546	56.7828154517	55.5812054487	39.3047743618
SLC25A27	0.406920094116	0.799350303793	0.434367658593	0.317643472603	0.451051878637	0.632132309416	1.18831503457	0.625852856239	0.369600568167	0.240848398851	1.00556831685	0.481012570179	0.66737534038	1.19415514983	0.495744320038	0.335183889846	0.180531652302	0.483334927942	0.864356771978	0.554770271326	0.366719369637	1.3759237525	0.348717636946	0.176867279966	0.33328935986	1.57468354901	0.392546599954	0.414789312867	1.57314378709	1.47670143942	1.16234736674	1.02859564172	0.432376684204	0.889435251807	1.10387772535	0.290157214216	1.12412906356	0.487645514229	0.244716261382	1.17980527659	1.21347604457	0.193875502114	2.54099879912	3.48811356886	1.88602656247	9.511402564	1.73684595485	1.4954950702	2.89802765577
SPATA2L	5.9829288867	6.73928179773	6.67131496273	8.97110315216	8.90597702674	9.70744910474	4.37279505066	6.73636545303	8.48989469853	4.90746287444	8.26084101015	9.51492935814	5.48467924554	4.51711389685	8.9344337138	7.08172317345	6.44976967665	9.19817613589	11.0552706114	3.43287486483	6.68832136612	4.77603668302	7.30026210288	6.98833649121	5.99539202525	5.28256740103	10.7411325567	8.49988031389	3.12600530134	7.50200612821	5.09564619292	6.25252779695	7.87580575861	3.31867419236	5.23933592345	9.49973450094	5.00237497075	7.1060285893	9.71850126106	1.38100430646	4.7652018313	12.2546636018	4.35662661076	6.21740525516	9.25670536884	2.82443480656	8.48631109111	14.7949303304	12.7459039383
TFRC	94.3053622703	58.3589290595	19.7125717196	36.1456684792	20.026981188	37.5745904541	38.1327073784	45.1593265855	38.410087245	29.4455304624	42.0843203716	19.6673811018	68.5969673645	24.3096796216	35.2997126184	58.1599345676	35.3964613254	25.7287577645	49.4718727221	29.0253104908	18.0044168273	31.0425382938	74.002725326	51.6233782886	35.5210442024	15.5853886253	29.0409689647	27.5916935827	18.7446890176	33.4293233666	39.300069646	24.2114667581	55.1633925459	32.2350628529	18.8143111479	30.5928945073	38.6394124352	38.1315815554	31.9609061379	5.59248610264	19.2145685982	19.4671526291	26.0694972031	23.3510176435	60.0782177928	148.554073835	29.8436442812	59.485592974	35.195267963
RPL23	84.0539175657	85.5934093992	108.599787971	71.5023478933	93.7183314061	89.2620497474	116.861899354	77.2630214902	79.916580097	86.0536775643	67.5146723295	56.8437030688	71.7836957705	64.3007707537	78.3533788762	82.0864729571	62.831084053	66.7009658587	76.2801366311	125.910509587	97.3400101101	76.8850373042	67.24050251	102.981105912	77.9021579756	115.232654416	50.0672041921	69.2541800019	82.3270784241	74.6265959092	68.8231142218	94.6640648931	49.0410182962	85.0320560931	63.457173507	50.5136027401	79.567552478	81.2845273986	76.608580712	82.0582716846	93.3613148489	154.617401408	252.620891643	135.84488015	117.268521964	51.0483983081	107.756543796	89.5747554556	269.580693783
GMFB	13.3350341976	13.0597528951	16.4047676153	13.7390970001	12.3867475086	12.6125934434	11.8596039036	12.5448300327	12.5353489114	13.7187441487	11.2198946245	8.18447257441	18.3947387734	8.18023495595	11.6453828944	12.9852539557	14.278974949	14.6298917682	13.5255696265	14.4922618112	15.9390825111	10.8982805787	13.4244421447	21.8690737693	11.7655631812	12.937706394	14.442596446	10.8689080158	7.1218786152	12.9033118144	12.9214725024	11.156717708	15.7049459345	13.0880875565	11.5333134679	11.5529111305	11.7663688952	14.2408615198	11.1240181739	4.12249387879	12.4829259211	4.12689675752	5.8366497311	6.40705343082	6.78923918353	29.6273732605	8.1154484162	10.3067414716	8.75940474559
UQCRC1	139.590898914	133.18926192	170.049854385	138.526026374	129.196932951	203.84918538	109.110678957	139.959777884	161.00735849	154.930208862	153.464724815	124.491620248	120.237094785	88.318307796	153.432446182	142.808001281	147.474122645	155.69509479	152.022105014	121.911714539	153.663564729	145.95590596	151.669460105	218.706339095	128.512829824	113.933437347	129.55895037	150.762232051	82.5658126144	138.655383967	129.084856893	119.3889228	129.490937879	111.367069956	123.164466378	118.059541865	122.785741287	150.126378459	162.200008143	62.3610897513	101.852596454	273.817393331	96.2268659488	79.0431181218	62.3907936335	30.0758957003	68.4434911979	90.3630352915	166.201451073
DHTKD1	9.13319247619	8.18045793153	7.11598848079	7.67723602295	6.55535400424	6.31624923593	6.88635252463	9.15705330352	9.65622073408	5.5554559342	8.69188962384	4.39047784314	7.68701140023	5.44182519643	8.02842313952	7.8499029027	9.77183546227	8.64280592883	9.57728270869	5.54011698077	6.71163158506	7.40633959978	7.27793483646	7.09072040108	7.14268072787	7.24822529146	6.19154735651	9.0953022795	7.31028877067	8.82545067869	10.6053915488	9.88587317359	7.56905638149	6.94998622049	7.87636582015	6.29387707817	6.88064088366	10.169631349	7.62475613647	3.99148604276	4.59608934738	7.55291587405	6.22362804222	8.26124018813	5.52478660535	20.5754272757	10.7997215333	1.87076072643	11.5116836333
NUDT8	5.464918983	5.56983056715	8.59341196299	6.71688528246	6.10938739047	7.36025444099	4.59601626095	8.22540375907	8.1456892114	7.72095818233	8.31125787068	5.40289276063	4.82118984124	4.07311031933	8.92572459192	5.76666620728	7.70909933489	8.32978727734	6.51354993438	11.6669821193	9.27737271162	9.78380089382	8.37561658213	13.7478193796	5.65686886953	7.2299844398	6.9903120074	7.61373905077	6.50347822174	6.76991342852	7.83992839162	8.41696216517	4.86735960352	10.3240498846	7.51800303863	3.61517622358	6.07052235941	5.61469176048	6.96118037697	1.26627989309	2.93044181069	16.9166843932	16.3889546426	6.2514286036	10.2693753295	0.792118326541	2.31296039602	15.1086348541	10.3177755876
PRODH2	0.0	0.012746774458	0.0	0.00531150442409	0.0	0.0147778368702	0.0	0.00784894189901	0.00839589250003	0.0	0.0	0.0	0.0	0.0	0.00655883134337	0.00517366903179	0.0	0.0	0.0	0.0	0.0	0.0	0.0	0.0	0.0	0.0	0.00543227911399	0.0	0.0	0.0	0.0	0.0	0.0	0.0	0.0	0.0	0.0	0.0053862665851	0.00640494059688	0.0	0.0	0.0	0.0	0.0	0.521142046831	0.0427819308549	0.0181046205092	0.0	0.0
TSPOAP1	0.411711949295	0.682186509815	0.833347781147	0.416493240954	0.583435644743	0.59005401037	0.726483244667	0.91186606813	0.870396126649	0.416822461123	1.6053933869	0.569356411961	0.433056622922	1.31451318345	0.596336062597	0.408173961711	0.263034172196	0.623086715337	0.797443670279	0.71026724075	0.664355588854	1.14996611242	0.493546365526	0.541139023275	0.68069971	1.24098770351	0.316206106306	0.942180735968	1.09542924094	1.18810562233	0.836303979508	1.34041757222	0.477891622813	0.922074320602	0.923713289128	0.525165646657	0.919295477399	0.690538446838	0.529963987397	1.24371217919	1.04167966754	0.164422662176	0.202397081751	0.92286831136	1.56689154692	0.435627871291	0.622727828195	11.8163234635	0.640219151688
CEBPZOS	7.23231287091	6.52807142621	13.3000825221	5.71830370673	6.22638673575	6.51591095902	7.32152839847	7.12234005304	7.11595316408	7.86226550251	7.90141095408	7.89323681169	8.61498509488	7.6980184862	6.39393495204	6.18344412488	5.46854699329	6.31806146568	7.85885810432	12.1589295334	12.5702106943	7.8337886047	7.54173006516	16.6247975591	7.17376764611	11.6513155349	4.6957150245	5.71980821544	8.56277523976	7.80001820574	7.63594775611	7.96886003202	6.15303865457	8.81064302094	7.4887485581	4.9934198417	7.70679413795	7.46453541947	5.71520974927	7.87704004203	8.71521255292	6.39672428429	8.21692503531	8.51998782533	5.95071923799	20.9816655286	10.3560279082	18.0908170916	17.506688445
RAB35	14.513775636	16.1204149542	15.1082753673	15.6454020909	15.6625257589	13.8624946415	14.7544457714	15.1838951938	15.7345955924	17.9220842149	16.4838211855	11.0371523012	11.1844275094	14.6316325661	17.6048736152	14.6913702899	16.5111053309	15.2485459472	20.5230978016	14.1130368574	12.9399651993	14.0057049803	15.2054967271	15.2447794746	13.7379869636	13.3086044913	15.473682278	17.5321062503	15.4326109556	15.0673341487	14.5717233976	15.6148366373	14.639530607	15.7814427158	15.0699297937	14.2831058437	13.739393712	15.07197249	16.248063498	12.02812285	13.5458131824	13.709726332	11.6841238264	14.4235168066	14.2809191481	10.7870812884	13.6271412431	12.7080273336	9.44274868963
FEN1	11.8985172529	7.15053409675	9.15859738259	9.91048489089	9.74113958269	7.7035766299	8.55756018562	10.6312270948	13.4632608626	20.0648126841	9.1319174753	5.23608173081	6.44465172655	9.05835604858	11.4643660534	10.7594715365	19.3730570561	18.9915177841	13.214662825	14.2282632108	8.58890257626	12.4716345798	10.6226696459	12.1523964502	5.55507750519	6.48652848292	6.78316504315	12.607008955	14.3459078421	7.55108572399	12.3939810604	17.6821855009	6.95145849395	21.0196091401	12.5443825802	5.28691334993	10.052411922	11.284708869	8.08241211531	4.87859011664	8.53945464849	18.1727937792	32.5656931129	12.9546157973	18.2561202526	11.5517255954	13.6678560324	20.4987502961	19.8089162028
MT-ND4	7448.69264365	6794.53394605	2522.55782824	5397.14839726	9712.45006894	6325.03164171	2577.98355318	6675.17034483	3856.39562806	3664.8461156	8278.96800674	6440.94984672	9712.17847589	11574.0630148	6534.58780847	6376.48301153	5432.01200598	5444.23765032	10767.8033378	2125.70097174	7451.64391525	15630.0414478	8690.82188463	1758.01330658	10827.6307797	3903.94694051	10773.8852584	5432.56106228	6623.05145615	7658.36174538	8690.88380062	6613.01241955	12907.3955032	8377.65841323	13713.6243405	9653.45462369	11428.1099983	5041.68274837	5596.07284989	8441.97585479	10542.5885437	1424.774624	21868.8012796	11764.4899682	16266.4730526	436.882765123	11008.0806204	4151.89106385	3363.81615814
ACAD8	4.96413187702	4.49336414934	4.92101199388	4.18753041312	3.89630932308	4.79584991633	4.25929049083	4.82253038284	4.58008341293	3.63485499054	4.92596280042	3.23838564479	4.52578179748	4.33229947021	4.89625902285	4.5732104366	3.9690100175	4.82348237396	3.947511669	3.67678061252	4.79601345815	3.72249542724	5.02210248651	5.08929107686	4.35482187073	4.86886080776	3.4886506882	4.41701617097	3.62797090919	5.60598311539	3.86365856197	4.87241435624	4.42574361228	4.00893569101	3.97916389446	3.72833935277	4.15798469207	5.62847214253	4.14499828675	2.96400356696	3.43959975731	3.35119160163	2.77615593909	2.70075702737	5.07307675438	3.75126290014	2.45702337395	2.35808899819	2.09101195891
NFU1	13.0143636352	10.0219556034	20.8021973448	12.0825967253	12.2278319499	13.8140286365	16.1273446056	11.3860638146	13.692802609	15.4736208723	10.2705884817	12.7830550306	14.9447793817	10.0985090304	11.94416327	11.299573396	10.1064651101	12.6236662384	12.1345091264	25.6070144969	18.7877579257	11.6687352556	12.5399655421	23.3278740318	10.9122623576	15.8165199896	10.0141679418	11.3193162071	13.462574873	12.4573737509	12.4189743898	11.7889388541	9.42592979758	13.0197378281	10.7535163918	9.66971226728	13.0560311751	11.7371161852	13.1209100069	11.3040911893	14.1069845002	11.937658071	8.83811945166	9.651416143	7.07963964737	9.48384728313	10.723683167	41.1283407525	29.7776214085
MRPS25	9.98809212375	10.3115071049	10.5256188093	8.30515041246	7.83491752837	10.1214318902	8.26957725138	10.0865727301	9.19211882912	8.74271825949	10.9760662333	6.42669695892	9.43612830846	7.74662279044	10.3852642713	9.28391216329	8.60801949293	9.76470195436	9.63408969673	8.86832907953	9.18906669538	12.0355319177	9.62103851726	11.2072105019	8.26808662174	10.661537738	5.29979023641	9.35050154941	9.10229449001	10.33880966	10.5727795521	11.3487751281	6.91063726587	10.7530381049	10.8709163903	5.04793160992	9.97066034223	10.5289284323	8.27314861464	6.81366083133	8.59004237289	11.3007895447	16.2388437899	7.82156804886	8.72503895347	14.4916353142	7.81197894824	5.64002437717	16.0830728932
PYCARD	29.674616333	25.9775925195	43.6908225603	30.0244795217	27.1857932429	41.6824903436	17.2502420912	38.7541766162	45.2923826081	23.5886014536	27.6350807366	25.7273221037	24.5869486227	14.7955253977	37.107628814	31.3039058778	36.6302091864	28.4152238991	34.3415443852	26.9488725578	40.4158499357	39.3037785685	32.4731342186	34.2046310063	28.3116527312	24.9370716877	22.2042070386	42.4528183858	23.7519828781	29.0525026388	34.1221387379	20.7995193781	20.9410883132	16.1481029013	20.3233241148	24.4006819633	26.2641906751	29.4286441348	32.9407830131	6.5491747089	14.7415370145	60.692453307	32.7646103927	18.626974785	49.8812990395	9.40233167149	8.98976702012	15.3179189834	23.2091861082
NOX4	0.00812890826683	0.0399737676038	0.0585712295544	0.0142772820691	0.0115849470141	0.00993067728651	0.279384788564	0.00703263134061	0.0	0.0402091299544	0.0140876223957	0.0806038952551	0.0199979049939	0.0194003481082	0.00881504350332	0.0370847509864	0.00912875357972	0.0364414319983	0.0371316249686	0.0905553835966	0.0367995265631	0.0344449499156	0.0741754938076	0.0290338448283	0.059922102757	0.0295789071082	0.0146019234846	0.00699140451068	0.0887075174144	0.018785107822	0.0484743858806	0.0210681156557	0.0	0.0482573429031	0.0620967881347	0.0111787228199	0.0683179246791	0.00965216144613	0.0459104797115	0.276089082139	0.101293627455	0.0746933177434	0.403271521719	0.606293211821	1.01726629551	0.45998997309	0.734031583705	0.0962030166883	0.111650671778
RDH13	2.45443465452	3.28306643783	2.3681478096	2.47444536205	2.4159669627	2.7073009183	1.41832270108	3.37470070064	2.65203715651	2.83022291492	4.60418382905	1.47404115523	2.66680928816	2.46327082267	3.67038963814	2.62067587393	2.66567252541	2.89111986536	5.73012033477	1.46899998624	2.77671568468	3.16517222298	2.91261929373	2.66259247077	2.46527088988	2.91639626073	2.45475426555	2.98793462218	2.03268935069	4.60241349424	2.66364776242	2.8120173396	3.09894441923	3.11698742007	3.28799726194	1.98037435466	2.68650659664	2.88754843519	2.68667657162	1.15831512724	2.05603886883	3.71406395089	3.15280630716	3.64445337149	3.5132647543	5.66014967818	2.79609579297	3.537975685	3.0696914024
LACTB2	8.2632478425	7.73387271267	11.5102930639	7.88011330539	5.55904672382	5.74755304786	9.6846357755	7.19325649475	6.55458762015	9.90106617492	7.39370367332	10.8701928933	10.4377672201	6.07552593945	9.34104276413	7.52927992722	6.86845339249	9.33613722591	7.31982075059	14.3434932033	13.8245778133	6.29701879171	8.42159922547	22.8750525763	7.1286805064	7.65700023512	6.58418953966	6.90830419151	7.73159326347	8.34985687905	6.04976401873	9.22275037866	7.9512527223	9.20338547295	5.89255711639	7.45506767117	6.05234544636	7.96817668043	7.35547225754	3.08245015832	7.45322247336	11.082616185	14.0593783776	20.6496592132	20.4793942343	13.6945677022	8.09125586793	108.983228941	46.8364148919
MCU	26.0103832182	21.7869089441	21.4541258349	23.2129897629	18.0441675736	20.9982320038	16.5831609141	20.2248982606	23.4501852389	25.0110409195	20.19547844	13.3090580629	25.3155389552	13.4831469235	21.5791642677	24.4433913891	27.0530743235	23.3836931149	22.0767238065	20.7077776842	21.1314522937	18.0991643166	22.8965450071	26.388742706	20.9432351464	18.9001637823	24.199004677	21.1358625777	16.1462231024	21.2051767278	22.23365343	20.9377192179	26.4436734541	20.4691841483	16.8981008605	19.5243681305	17.2895893074	26.9567813419	21.0381203138	6.62428403745	17.8553184995	20.7625870523	13.9549530343	10.0363208694	16.4611480026	14.9408288149	13.9561522088	18.2019653417	8.93082418087
COX6A2	0.0915967186592	0.032173235716	0.0824977392245	0.0	0.0	0.0	0.0	0.0396219229689	0.0	0.0	0.0	0.255444322393	0.0	0.0	0.0	0.0	0.0	0.0315863741592	0.0464888859743	0.133093052738	0.0	0.176421118035	0.0	0.0467362867899	0.0355370306846	0.0476136830557	0.0548449325705	0.0	0.0434590553852	0.0423342023227	0.0728280607093	0.118697997262	0.131391362076	0.0639723306159	0.0	0.0	0.0481129931658	0.0543803846355	0.0	0.189693774483	0.0	0.0	0.0	0.0	0.0	0.0	0.0	0.0	0.0
CLPP	19.2685127167	16.8933377126	25.0903861247	20.5922569152	19.8088667573	26.5272300741	17.0348181203	22.4808628289	25.739921387	26.1534270998	19.2244795476	24.9350770661	14.3724837754	14.0296225651	20.564365565	19.635740188	20.9539067317	23.537608127	22.2995094006	26.6374400568	23.359485765	21.3364754338	19.8031807747	25.2065673932	16.7420947258	21.7525495908	16.8366593385	22.1992697931	20.1437304388	18.8273924724	19.6047795718	19.7593746787	15.8031018466	18.8631383066	18.3537896826	15.8162817967	21.1458084713	17.0495169103	22.8793342603	12.7964786556	14.9425423254	59.7171106291	22.8233130864	23.1361832362	37.4301476039	6.34837362685	21.1591308993	39.3836448154	37.8110317608
GLRX2	7.01917148746	4.75675965006	6.3390843663	6.05242453545	5.31702514119	5.6700421323	5.01306111581	4.35639840347	5.77201127833	8.30258173433	4.64429543129	5.93397313868	7.53904083938	4.62497130178	6.60502591455	6.77640319352	6.66872666432	5.97232925538	6.79585915823	6.70700871844	7.25316118938	5.27549393744	6.42730286759	10.2966983681	3.5816621488	4.40223137979	5.87026550408	5.42998007234	5.10408037543	5.35985546636	5.55057466852	4.81163972889	5.63627472592	7.42002701725	2.89696152965	5.07550159701	6.07145972188	5.85451518144	5.03615696383	3.01789798477	5.72254110495	9.04351500852	7.6659517733	6.36511878272	11.8172813381	10.3435774549	5.70943632917	16.7042208007	5.34437986959
IDH3A	8.27831265109	7.5997166742	9.45278947657	10.218973	6.83683884521	8.72499538514	6.98003963559	7.86259712784	9.57843773709	15.3169187075	9.39920722549	7.73146145178	8.66602422052	6.16249558782	8.03583081706	8.32825692867	11.4088896085	11.5180462346	9.95785541264	9.81544380551	7.85171116337	7.33431031176	9.09566756151	13.3157235787	6.87751816734	8.26082765662	10.9334039375	7.46404474091	6.16002849012	10.3786708872	8.21794096931	8.69116511626	7.3663013222	10.501247216	9.74514947997	5.81760239409	6.35488695505	8.26570304955	8.00090235751	4.02265751	6.00688911191	5.57166669657	3.7599392556	4.489561784	4.96990844121	6.72088979709	3.35800430845	4.96546905376	2.36305116878
SETD9	6.2574422801	5.56007155011	5.68797719514	3.54215628971	5.31422159631	6.31947129215	2.64841769756	5.07619532623	4.46573526982	2.72635767759	3.78548080482	5.89620021025	6.6851867778	1.95435285452	3.72647103537	6.67636320589	4.46121615	3.97737813836	5.35294399818	1.08009438913	5.81304922666	2.59117134249	5.99260753956	11.5556201767	5.54569062172	4.14272412558	4.2957986331	4.05601523034	1.96867436912	4.84076222081	3.69147736419	2.37660157041	3.73199611203	3.67026793551	1.56880521426	4.61886188842	4.97347435589	6.04456730539	2.89703425074	2.01387475549	5.18616014749	0.537461264435	3.08838735989	2.0098444632	3.4124135169	9.02175342278	0.601860093748	7.17196314657	2.67127382828
CBR4	5.32711697727	4.59497396959	6.51127533155	5.15222685453	3.59328329148	6.44468695769	5.60063745873	6.13700165503	5.17813630331	4.02190566401	4.5333913732	3.97548348865	6.19476394445	4.3880534998	4.70413502762	3.92357391165	4.26169518976	5.06627515783	5.54688829759	5.57051291949	5.93201166724	4.98698654341	5.10070261214	6.97669411472	5.09796438914	5.77687219236	3.56517820581	4.08264092537	3.86027823489	4.66123592854	4.52213087375	4.61196306504	4.87795359955	5.12701298698	4.19633896295	3.16056402182	4.13613561523	6.12000679791	4.52187678068	3.61494711529	4.84284482155	2.14744896392	4.48315231652	2.57622079479	3.77991888007	11.3483997236	4.67828531277	4.22868085928	5.66874626103
MRPL51	42.1947676416	35.2491090655	58.0120272545	36.5776050128	37.7924724103	42.0886561937	43.0190905655	33.763268586	42.3103288711	51.2160337836	36.0455661683	33.5811106514	35.1862042415	32.970715243	41.3446569101	37.3683740142	42.7442732929	40.97428852	38.1878772533	67.1907390776	50.7851973102	42.8420315058	39.30542815	67.1803537607	32.6623346466	42.4832549837	30.6371891011	38.3878683754	41.4290887924	31.9694193962	31.8044977539	45.2531714087	29.178596249	48.1201644465	33.4940847936	30.5907804084	39.0185207149	33.3367360182	36.438623817	29.3911852174	45.5389382563	59.1547960608	103.209112227	54.1938044819	62.3330672529	27.1189446417	35.9431287772	54.6809873876	60.6109471508
SLC44A1	35.9562422434	32.3976342552	29.9919100863	25.169304671	26.1762635393	29.3005302346	20.2475256175	26.2219852331	25.4609620076	22.0088467663	25.8244729175	15.3626110777	33.6383294397	18.9891703852	30.6531767783	34.8322057842	29.7629165841	31.3082962535	32.1509680066	17.8529481384	32.2847458696	21.9743488974	33.9472656298	28.4999197686	33.5704478428	29.7248561929	30.1488884475	25.3627248063	14.1682340327	29.714186016	28.6128927595	26.0917707933	34.9554312258	26.4387178345	25.091735868	30.5008752056	23.2534301707	32.9594922987	27.3874870533	6.43636337866	25.8313422082	10.2049088763	13.1673749553	15.9773464296	15.0502121477	48.9702382705	20.1723222659	24.0680351609	23.4381962758
ADPRHL2	14.7156242296	15.6004509478	20.3489724808	15.4623307189	17.630055711	16.3925237492	16.9375993527	15.4083434839	17.2518728621	19.1828034945	16.938795009	16.0546722592	12.44895962	12.6347349115	19.458542649	13.4516263308	17.0705502791	16.6681940285	22.933987531	26.5336054723	17.1643316937	17.6353638015	13.8254582271	20.6155218037	15.721599419	16.4931742838	13.5458927689	16.799992954	19.8887969948	16.2296844638	15.1293091909	16.2335641279	13.4381014451	17.6987430014	13.2294802611	13.7986455056	15.0900287984	16.0591828861	15.2267555768	10.3854839573	13.6260389455	26.3971558525	26.0589676051	20.2848989858	12.3722808654	7.26148040252	16.9406985528	27.5593159905	24.1237421545
NAGS	4.81724519324	4.04612071674	4.11202409615	4.15844306626	5.48557996809	3.26784736517	1.40821021705	6.00830939689	1.73878279141	3.5545195306	3.02034231143	23.4841819529	3.13911834251	0.829779424852	3.39582214505	2.51843831796	2.30720027398	1.65916888275	0.62386042234	1.52239524381	3.83554867011	2.51630778503	3.49648423185	1.00348869212	7.29643745074	4.94733500104	6.44521244619	0.649412785817	0.95811663033	2.24807815644	3.76966507009	1.99488626795	0.890003431327	1.17121277372	0.702260387329	2.71664355418	3.21905248995	2.38736055	1.63017994278	0.225468057537	1.94405570429	0.306565515036	5.85175521282	2.14682203768	5.97999550376	1.66989509012	0.639509471754	6.41028974221	1.09015367757
COX6C	48.7403188646	43.9627852984	56.0947898281	47.8650863979	45.1141324019	52.2709393566	55.3964257392	39.3612660262	53.0975848548	45.3048608972	44.8017269165	47.2520618738	59.8800673963	37.3848580521	43.4075052846	45.3556664769	47.5538389999	40.9927984442	38.2835369489	56.0965367919	54.6740144107	45.0323017085	57.2959965044	67.812477193	38.5137727898	40.7556820901	44.3615008019	47.2763424827	40.4508694658	42.9222141753	35.7889584637	43.4806327113	44.1349699097	48.7359721957	33.684008498	44.352359392	39.6889039433	46.3510392557	45.6067158526	36.6582414876	53.649301398	60.7255796229	45.3253903852	52.7733796675	65.2533364559	32.6707903392	24.8024915927	127.448968695	104.122366317
PARS2	6.08074202848	4.19754487245	6.27538192746	5.38942761128	3.4784338973	5.70896739134	3.9128855322	5.47987907785	5.87151198678	3.79188529145	4.40916770686	2.21133541184	3.58397903287	2.99314555211	5.20498459648	4.45491039331	4.47340819645	4.81994342315	3.08621233314	3.86553942604	6.18890580608	3.73316707366	4.30045394435	5.20337961102	5.1033265586	6.04738406295	3.60301062138	4.41268140648	2.92514439596	4.79134064644	4.68367901807	4.6786836066	2.1200642871	2.89023010191	5.37941616597	3.16483122276	4.09235139016	5.62197484336	3.85313530555	2.47487737151	2.7726254648	6.13056782823	3.19545298557	3.93690181003	1.86253801161	4.49693932789	3.7814859355	5.92008474444	4.45435088436
AK4	6.23182832268	6.21304750764	4.449581646	3.11629847609	2.29068983031	2.79333780975	6.60138027852	3.16808070274	2.3510127657	2.99072271104	2.71131518346	3.05155625778	4.71885112086	7.47853773748	4.26649036154	4.64264085686	3.04509584704	3.66659533005	4.22161782277	5.64713459795	3.51533086289	5.69539424655	5.7559545559	3.64016960785	6.84234153077	8.18862986306	1.98512167062	2.114670139	5.48536090886	3.30939163169	4.81451336254	3.29919240318	2.71086145015	7.02410787379	6.77006827163	2.16045856532	5.15911219486	3.62991579072	4.48492315285	9.7586557978	5.3779457503	0.805150201968	12.8563222114	8.21838067436	6.42585159503	14.1280090943	0.597004520042	10.8761263215	7.016393418
SLC25A22	3.18131218644	3.95158922984	4.87419260537	6.16500843551	4.4315316696	3.49997499773	2.85295796749	5.37846927918	6.9424057804	6.43106465843	4.444522088	6.46319394064	3.81260682701	3.23210550948	3.5230733627	3.28071961389	8.11920419094	4.49361203559	5.33101570957	5.78464547126	4.14554150175	8.1744442206	3.81224960685	3.5801785881	3.56212275229	3.96889300919	2.61465869146	6.90608139198	6.68355755986	3.64217167085	6.85069604513	4.02124906541	2.52391864337	5.06809672959	4.80610699541	2.15200156876	4.67706541161	3.38387706755	4.40026310485	2.02731088383	2.09539024943	7.88769150626	9.10063021529	6.08397138402	9.03497921926	2.12873632479	9.98024705332	8.66900159955	6.97758891096
PPP1R27	0.0	0.0	0.0	0.0	0.0194953311244	0.0	0.0	0.0	0.0316482849104	0.0	0.0444503861928	0.0317909773211	0.0	0.0	0.0123617449267	0.0	0.0128016751373	0.0117931183024	0.0173571341008	0.0	0.0193521319814	0.0131737508429	0.0111449721545	0.0	0.0	0.0	0.0307154332512	0.0147065569003	0.0324518274167	0.0158059375132	0.0	0.014772398555	0.0	0.0238847694018	0.0307345447545	0.0235146633231	0.0179635122862	0.0101517557239	0.0120716996343	0.0	0.0	0.0628475451986	0.0491762074073	0.0262958700224	0.0	0.10751088398	0.0341226491447	0.0622661347064	0.0939437536447
PRKCA	6.3808547709	4.38732786839	4.56237945564	5.02861442241	3.39177330489	3.78901643647	8.25285075658	5.10322338289	4.23548383969	3.45584625095	6.47050863352	7.33742997343	6.14710351081	10.867779969	5.21688692245	5.15911669587	4.37792494487	3.70204087724	5.25697506496	5.10066712783	3.44229344701	5.90361821973	3.66510784019	3.80897384663	4.64605568983	3.23142436727	4.73455322924	4.4713893669	7.6614277379	5.65176785442	5.52560706955	4.89256356128	3.40371020047	5.53024506799	5.85631564919	4.16132367515	7.82834466296	3.84499113504	4.98939301485	12.1949215172	6.39097279844	2.37219332984	2.44879720027	4.04192186412	8.35923151974	8.65035782786	12.4606860792	2.21675702994	3.02227635941
PSAP	460.996076031	527.921334143	418.494360094	450.42415858	458.148215006	479.01664243	513.65066693	516.239552428	538.999363487	454.660220244	382.908917661	395.616181005	366.175435519	328.323442404	500.618438504	507.808615437	403.264524196	422.742841915	332.409247784	367.31233159	383.76662501	294.958127972	453.816767201	507.843320048	492.821269645	551.309768235	354.553181066	517.476524895	503.123907052	463.739146913	398.368757926	407.369477124	370.266631834	310.799617266	306.470680818	484.865549118	287.563749226	566.134727935	478.932798507	307.631077585	377.133170071	312.813724209	143.612215489	365.149055355	383.085115192	118.734008184	474.331505245	339.527971818	209.852973041
COX5B	153.957302988	144.403462071	236.954603803	154.469293299	143.615705162	273.349576354	101.458705148	161.249403148	169.033105359	112.305600319	140.766260337	126.612497982	126.926772385	85.4196492489	164.801893567	168.472909744	134.957871159	182.823884492	140.099210031	158.463981339	230.109405986	134.482402491	145.56571878	255.299804498	123.078103722	179.86612317	117.171022232	179.721034648	81.3515516527	158.332913279	130.189457868	122.311215918	138.728884273	94.7365178625	93.534508303	118.107822373	150.484855115	149.303893328	184.02296627	66.7449853892	107.886164739	357.407556503	107.35425438	85.1559998549	185.047869194	67.2430218538	75.6238416502	355.32206499	190.25311662
ALKBH7	44.7176439556	47.4799345382	91.8698792968	44.5639601803	51.1195317706	92.948846132	36.3095632323	55.8647873243	48.4428225097	37.1009163789	52.7368546819	59.5311286474	30.9725353463	29.9440892987	56.7280219804	49.7098530268	36.1558370784	49.3503338978	52.738238343	44.7196011204	76.7616879018	41.5361030237	43.6524201207	70.101025342	50.1317350376	70.7266083298	41.1520941544	61.0734501412	29.8295190285	62.1130326046	52.6280843779	39.3385013909	35.7449222242	23.0370078289	32.6585272561	37.0585033491	44.6878109953	48.6993536835	70.3041848243	22.5279805081	30.4743926563	101.424469893	19.148606799	29.0680511239	62.8125575835	7.94976485451	35.8509437349	83.0925519684	53.7761938441
SECISBP2	5.40835079538	5.68129245216	5.42825119786	4.70515665414	4.84773967205	4.99902988021	3.57666657537	5.8738360152	5.68264258021	5.05912421027	7.386238187	3.77108441161	6.35231118736	4.31214164839	5.91231157073	4.97325670993	4.67663078323	5.30774688928	6.2664772728	4.2459934406	5.56652746781	4.88452958761	4.75108016405	5.61702251241	4.70793409168	6.59659363759	4.62770117098	5.19009724519	4.54509619725	6.97843496741	6.08886894421	6.82095970835	4.93056585806	6.3042538131	5.50722920782	3.71352319193	4.97877057997	5.91813529861	4.6274282718	2.16271393627	4.47253659228	6.36618157475	2.4779599253	5.56028623547	6.05007595652	15.4941885647	4.81185685042	5.80619808756	7.32988742363
TBC1D15	4.47733192707	4.53179206987	4.78211627633	4.23693226607	4.13927917837	4.07409083566	5.54481091838	4.21830682729	4.47045199925	4.44159092781	3.50997041866	6.68551848901	4.84546782929	3.87842081606	4.21078566709	4.1922447061	3.64363652301	3.99009198919	4.57642877187	7.18545562137	4.75477436991	3.40149865663	3.96905417844	7.62187203844	4.26481084486	5.73292009701	3.63360177884	3.46054382731	4.35532950289	4.42911879171	4.22878121855	4.49855358214	3.77863691385	3.7187775961	3.48068439159	3.19522601558	3.62579095429	4.66132171781	3.47839267921	2.87153533795	4.30128783237	3.59748149054	4.90228268941	3.9714450809	4.54732610569	13.4253481291	4.75085201917	7.52868863968	4.91749132273
HSD3B2	8.90243513362	41.778199901	0.620940282498	101.490352957	13.3081047288	9.553991733	5.56101801346	18.9303744233	0.431885285263	0.895934833984	1.02017061428	10.4514198858	69.6513333741	0.232883904756	22.0988310467	2.36496251678	7.98046892567	0.409649311441	1.86260030179	0.0	0.456150295874	14.6270930218	18.395830924	10.7263579508	24.2212094974	0.308755167349	5.04256424773	3.84963013711	0.211360585716	0.715712608018	4.92499760547	0.843013230554	2.23147829827	0.466688558301	0.0762574577899	13.9441550857	1.01397721171	3.4444828947	2.23890237083	0.377812181146	4.93085957568	0.0194918863426	0.0	0.0733999231512	0.0435188028955	0.100032066066	0.582064324398	0.0	0.0
HIBADH	24.2471721265	24.0593063268	30.3273657421	19.2015000604	17.3651284086	19.3365291795	31.252723447	20.0051993057	20.4319447285	19.1958884373	17.8003992074	20.728976262	19.7668487003	22.1663249712	18.1589137232	18.8856848216	19.0447098788	20.2807773372	19.5422426166	29.518373763	27.0996909583	18.6943350452	20.1741651397	23.6952169267	23.4463782565	24.0846119251	13.4177785196	17.6496155941	22.6814175751	18.5253412376	21.9727400702	20.7049060579	14.9325745669	22.779684972	19.1039539843	15.3202687919	24.4492295043	22.5555930195	21.1137612257	27.6816213638	27.3481725253	22.7763237317	32.491718365	35.3553179554	22.4063197868	34.083877498	17.6447880879	26.9738745037	60.9776813138
SLC25A51	2.60368972987	2.11285862397	2.26775748164	1.87111271118	2.26218960886	1.90234127815	1.80260288374	2.12399011342	2.02213772968	1.65805401969	2.42117175782	3.33483807235	1.64767330755	1.66637289076	1.84750444457	1.80107271497	1.64530399034	1.78417387458	2.30726720906	1.99502416136	1.60601116789	2.14784887159	2.23042073879	1.94790589727	1.88552496283	2.35656358704	1.37602961462	1.74971502973	1.48361021082	2.24036546737	2.49120507362	1.6056616396	1.6032343367	1.7892149762	3.68486239776	1.10524876732	2.8891937746	2.3224186491	1.7553952197	1.54482648771	1.89586411931	1.74239483552	2.38363782017	1.18769235339	2.85966840233	5.97116566689	2.40577647573	1.74914030233	2.51826873525
DEPP1	7.10842602514	4.01985086249	8.16517150777	4.27039785048	5.12535789156	5.75095222324	16.5908543675	5.36066396207	3.50980435798	3.16465071142	1.69363581229	10.6284312518	3.75120151412	7.43966815556	2.59753499438	5.9144762628	1.75595666038	1.6749790865	17.2397768014	14.7680569572	4.56529071229	7.03573814656	4.09283108833	5.72059053285	10.545324573	12.1056070985	4.02885646076	3.86280379732	14.1510066101	4.76661233403	18.0004612045	6.89795142195	2.83949127194	26.5637962634	6.72724401047	4.10039605744	11.0355120206	9.41650484784	4.7091299099	11.5267208746	5.34143605866	18.3416098676	3.83310708508	9.8038709484	8.05362267912	2.6277641363	33.3193236357	3.95239463217	2.11109494973
HSPD1	92.7378332415	59.1548480508	56.7379707659	65.9745367883	59.4487802894	55.5793783252	61.0308782571	62.6046730563	59.1783563173	92.969086802	53.0542846199	47.7724476567	55.3009863388	61.519839253	68.6316652545	70.4999986231	97.6684850886	83.0218193019	80.9673874221	71.9298398868	51.735921257	65.4953738065	66.8750076595	101.470875272	44.5833104268	60.632262264	36.195956531	57.5490125028	62.1043005717	51.9453926219	68.6552787517	72.6566798915	41.3546857854	101.935621409	71.1920224736	28.6989652422	74.0465878586	64.3770109653	45.182238922	29.0732677638	62.3975793552	107.863443008	204.242951415	145.270530421	107.527221862	126.718406212	105.241158894	241.276475515	342.456531202
LETM1	19.8380801526	23.0140886818	11.6595393519	22.0173553553	17.6261197766	22.0629168049	10.1930546412	21.0425816545	24.3104247113	18.1177459694	22.8258110163	8.5856149075	22.1550201652	12.5663280046	20.0942837328	22.7719130938	25.1181536474	22.7801285513	23.9335282486	6.64546969328	11.9922210831	18.680586346	28.3891242847	16.6986571217	16.7753586804	10.0499138671	23.3935517753	25.3822018141	9.02647341679	22.6061640179	17.6442973842	14.6206132429	27.4116674051	15.6446859333	19.6687961156	24.7302197094	19.827174007	21.2937579103	20.6636875979	4.29858516715	12.2577856668	11.6892632807	12.1002537903	10.1984358087	8.79462681858	10.9404246019	8.96560097974	10.908636496	9.87667736128
QRSL1	4.43770116291	4.74324237964	7.00612012542	5.72195134243	4.86439794177	5.80987418055	4.74005086396	5.35788234451	4.97436691729	6.66304120388	3.66159343002	2.94541976531	6.03611806116	3.70864354915	5.59734732284	5.45945613334	5.3645263545	5.60937628315	5.52083867826	4.84159641079	3.82076668918	3.92767179496	5.81934935647	9.09735149878	4.41062580855	4.8135748361	2.81584424343	3.54056109653	4.32888214914	4.48143981078	6.31497950805	4.94207843982	2.59841498112	5.76288282116	5.75769677632	2.57748179011	4.27693010366	5.73774887793	4.38179452117	2.55949186711	3.34051634192	5.26055736159	6.28540108206	6.35511092885	5.70473805439	11.3559233775	3.69943832627	9.38967716212	7.92832218821
ECI2	17.4486314721	18.8311726289	17.9928668258	17.7876413713	14.2045669087	15.2698639644	16.1175553062	16.9133693292	18.1170085143	12.6660724995	13.4893768508	19.0034992957	18.7604194346	8.39913137722	14.5323663685	14.3483728074	13.7815750133	13.1175197416	16.7303743945	14.278015748	16.8467895069	14.8533019422	18.3568205968	21.9049883567	15.7280735678	19.8691410673	10.0016064646	16.1440706465	11.3474735115	13.2845263116	15.4880903076	10.7142893689	9.41767219388	10.7213169424	10.8393839347	9.59156389669	15.9449023136	13.0715350218	13.194365064	8.67790813464	13.6511417357	14.4683517476	6.15848229614	4.60577705158	12.1663328484	2.62814100807	6.43016694314	2.32504657007	4.5186555695
QSOX2	2.82956350556	3.37355907696	2.52713521636	2.32155540223	3.0493667366	2.05355006832	2.35163556714	4.10728025676	3.26475113893	3.02179292924	4.44082907939	1.84396089913	2.78978279397	2.94486492035	3.66151610094	2.95997711466	2.28901581593	3.2214894196	5.15779309336	2.55905915817	2.30891440109	3.18567468397	2.36710351629	2.89123256897	2.19417237779	2.75217598809	1.54250464826	3.09533091041	3.72652285998	4.77773714492	3.90085903055	6.05772041038	2.69894680439	4.36241868055	4.20274545515	1.61337842489	2.80976693798	3.41931974133	2.89600873677	1.91656037236	2.64232399639	4.04068094736	6.27621931319	6.45979815205	10.1435508722	6.96382171181	11.0129607237	11.3526420835	10.2228597286
DHRS2	0.0131164173623	0.0115178140037	0.0561139664829	0.0134383311375	0.0186929160926	0.00801183281347	0.0132588801349	0.0141843967219	0.00606913245569	0.0199629316449	0.0198897241553	0.022353819813	0.0107558874927	0.0313034732841	0.0331882421364	0.0205693741906	0.0122747665921	0.0655847835076	0.016642725855	0.0254114492787	0.0296889774919	0.0378945837177	0.0299215067662	0.00669251751015	0.010177624987	0.0238635544907	0.033378033672	0.0366632361476	0.0715671024561	0.0303107510013	0.0547511644864	0.0509917547793	0.0376298183606	0.0366427007551	0.0324164841743	0.0135280891299	0.0137793167299	0.01752104902	0.0208347055229	0.02444729984	0.0220018816975	0.307329985616	0.11080754543	0.0655552281117	3.18864503503	0.123702967882	0.166862734856	0.674647306671	0.28824668932
TEFM	2.24918621638	1.75460892362	3.26705376961	2.06967448753	1.70421182334	1.99037386051	2.09234779326	1.9281276348	2.3114095179	2.28669375776	1.72475495085	1.26212349324	2.52082772628	1.40860969212	2.35569460331	1.66974551425	2.07705193732	1.85511164611	2.22329059676	3.64781196756	2.73976127821	1.7348040126	1.7982364175	5.72505016809	1.55640951293	2.40491928116	1.55994196472	1.9564829655	1.54603163159	2.01038876496	2.02865906329	2.111307491	1.69034606939	2.22210588979	1.64379289286	1.12025781589	1.97802006178	2.24024751103	1.34010468803	1.01860379151	1.9742106723	2.31619715428	2.33726932984	1.75504133867	3.31088460739	6.12454391589	1.51060988931	3.56808707248	3.82533486732
ARMCX3	8.8765914038	8.47907829172	8.89151058253	8.75681383624	7.78689469518	5.51724909397	12.9513767086	9.42573674169	8.38410774882	9.19842347843	6.36640892182	5.6037391001	8.30161674748	13.3860150243	7.40318920373	6.52633877479	6.04755482252	7.02636993071	7.95037815479	11.5900637032	7.74623523267	7.64181036954	6.65544136512	6.72817304576	7.13417418103	10.8225485991	5.42115441123	7.15353780368	15.7629756438	8.88233283384	10.0010331182	10.7152267243	4.98590802703	14.618417023	11.2885503239	5.31306578663	10.1132285826	6.64183467799	6.42896176829	14.5354208374	11.3452833103	6.27301230335	1.27753731175	14.1255998263	15.8521371729	21.7100654107	12.74875783	6.6513055253	18.5352821045
PRDX3	52.2173851753	46.2216880362	77.9969769185	42.1417232559	34.6722838009	41.0728395061	63.6913246137	45.8945940142	43.2950204736	49.2149974667	37.3533493349	41.4321005751	43.3590631509	34.2922120176	42.5446762435	40.2459411163	43.3313213055	47.7740257821	39.6210340067	93.3704437589	70.0743757329	36.233459059	41.0130474242	109.1436595	40.1221188482	58.7474119814	23.7403601684	38.1106800107	39.7704410326	43.7412043774	47.2695994934	43.7187384337	27.7299604727	48.9205791833	37.1640954868	23.7671620849	47.6248511562	44.1469017911	37.8760651466	43.9329449349	43.7179109448	66.8137825967	36.8585172995	35.0863900591	56.7355792322	32.3237749659	33.7438547849	109.432786414	58.8000469915
SAR1B	7.11161947857	6.73969566882	7.27909542404	6.67662646773	6.19060342562	6.22694681391	6.17754724529	5.93810936884	6.99399671663	7.26131198567	5.35220681743	19.1129165156	9.20355283579	5.10038000852	6.48484870698	7.0420907824	6.99481521031	6.71028216261	7.29990428049	9.00452259775	8.05709236608	5.61710807241	7.80422735797	13.2314337158	5.65910762824	6.28996166936	7.41845374943	6.05880229469	5.01624055691	6.63498164536	6.48879553164	5.71104862773	6.71081112141	5.87971540479	6.36147044395	6.66505575792	6.3606711121	5.14437049752	5.59555486132	4.03832316179	7.3048598201	5.5530131502	3.23848068035	4.15852406186	5.48034432421	15.8156326276	3.21341325459	8.56725330533	3.94603354849
SLIRP	11.1186904487	8.81863377281	15.5386733786	10.6849420799	11.5099367939	12.1795774835	11.7281270529	8.75016510465	12.8372047515	18.5754965142	10.2818761038	12.5419936743	11.0894957949	8.56754766478	10.8385298711	10.8802515374	13.7271472073	12.0741226275	11.9777881422	20.3065296146	14.7720097256	12.0220766088	13.1353091429	22.8049098544	8.59339700267	11.1808365233	10.3583858518	11.3798062838	10.1962938682	9.87144778403	8.3262597298	9.72224271378	9.50111198045	15.2853264398	10.1052870177	10.2632657242	9.55687529701	9.64445732639	9.9127374079	8.42525872708	10.7147885591	33.0205445515	25.0588803779	9.28310176345	17.1944758594	10.1398271149	10.3548038595	32.1492407317	25.5589139192
DDX3X	36.7352623022	40.5068609116	23.3810399586	38.7118608396	29.2236517248	28.3021417726	39.4148451139	36.4627293264	33.7160447237	31.5636888358	39.9075677351	40.3076337373	44.0033712337	31.2007403675	32.5206399348	37.1552124308	37.7613682566	38.2075162412	42.0940033112	23.2849450374	25.5373880173	32.4687404187	34.4729160758	27.9975354759	32.6234423328	30.823209089	35.2154396309	32.668949433	36.2161078504	32.8417072424	30.2941976344	31.988502137	45.923769014	38.5683569928	30.9574195191	33.5893369376	30.3345893799	28.4773345678	29.3428913961	23.9244923953	35.7619102536	11.0743587921	23.4666068211	27.0378689455	33.6653344445	107.154718616	37.7522639229	23.7826276244	32.951294676
TRUB2	6.8579796709	6.47350715916	9.84074113977	5.94912082913	6.14092904247	8.77668880978	5.78477977117	8.15772375842	7.44964457322	6.64003447194	7.16118581764	5.19940525773	6.95949295543	4.89663392592	7.14147187424	6.42219489147	5.20600967902	6.13781265703	7.52666828458	8.48757756497	8.86332068093	7.41734867461	7.05022022514	14.3449878788	5.98894989543	8.46156948516	4.25568470782	6.25551381314	5.14370736506	6.65209589376	6.9729925281	7.4053274233	5.04058738116	5.83691900109	6.05303686992	4.08872965861	7.40289685638	6.69330199189	6.05148094364	3.34429659857	5.44008032661	16.9345763133	8.71363054292	6.61898603508	9.60997481527	3.64342098848	4.90804586372	11.843232305	16.0593572245
MT-ATP8	4085.59714893	2843.52295123	916.666057137	2795.95973773	4572.81512086	2885.12906446	802.924729846	2986.57058583	1508.56297268	1379.96658174	3577.0114777	3747.37204872	4962.27203009	4273.29139736	2765.39651057	3376.42253799	2890.42622088	2309.96525436	3355.58530717	955.522604763	2065.1627644	4462.52905554	2961.6760453	730.802672901	2935.09812965	1177.69661823	4368.38987089	2343.56337485	2674.95545622	3211.15007111	2752.66919305	3151.63214212	5361.76665485	3196.06876319	5634.67166075	4431.35006056	2478.04855637	2765.74432941	2447.25945176	3554.66889085	4107.85341137	317.411527026	5525.46325239	7528.96776514	8756.50452727	109.311691286	3926.23731721	2763.58898974	441.911417145
ATP5PB	92.6869894646	77.7006181875	115.186425892	79.6335221721	70.2753035974	93.4038115516	79.1877856493	71.1621799951	90.2120656157	89.0860606547	74.5499987085	54.2487326441	86.8449368935	50.8855567015	78.9077876578	80.2608833425	91.514418919	82.4356747906	78.3657365523	108.256871458	106.147239054	72.1626412118	95.1377057378	196.056333081	70.5144608079	87.381115303	62.3066966984	75.5197172841	51.6721488451	73.6707972848	69.6807819651	71.4097396818	70.6414802782	76.1848811228	64.5241332381	52.6349916147	76.3100515591	83.3198314127	69.8796721217	42.0811331196	71.5151481715	76.2607867125	50.6935143572	59.0518883294	32.6345483271	49.8593959658	35.9537534089	101.611595392	56.0915021134
EMC2	6.9199734175	7.23205155794	8.84126591204	6.68314249409	6.89594874892	6.20157532877	9.28268423806	5.95271974147	7.78658297386	8.81162799644	7.5123503916	6.78204713488	9.07076621204	6.20568134836	6.59921993638	6.21075910846	7.17749397034	6.7204960753	7.53649884279	12.397295778	8.7957973393	6.46221083401	6.68428621532	7.72372453904	5.87799969374	8.82932221183	6.46235331043	6.13199244434	8.36981637259	6.43289533745	6.84107046387	7.18979396798	7.27559251621	8.43944100922	6.36625735686	5.65025455336	7.53819005196	6.87836357303	6.05114936347	6.2535430023	8.84401991513	6.51504315116	5.90818771255	9.13517898652	9.84065909135	13.2154150058	6.70190578893	18.2189211548	23.7902853636
SIRT4	0.756959680442	0.555501718798	1.33309460524	0.712228408291	0.543244899985	1.0403319014	1.63967427658	0.929688541152	0.619200507185	0.740621496771	0.685197974397	1.50786010273	0.565309026275	0.948438884009	0.425084192769	0.589683957788	0.197336460362	0.531385171821	0.102907067562	1.33557752976	1.032615193	0.687320506336	1.34795793329	0.579346376672	0.739443600014	1.66527103119	0.449194359764	0.575469256385	1.07744316035	0.599746080696	0.741570834211	0.910859808776	0.213286960097	0.538110954502	0.619545041684	0.627362365785	0.979819924652	0.770403616047	0.386482082481	1.5956320032	1.16609458574	0.186305427563	0.262400540425	0.296215874626	0.249574280435	0.318705546003	0.364151773728	0.479912921221	0.423300406153
MTHFD1L	1.71068106574	0.942910970339	1.0711150904	1.77096305335	1.81160976008	1.13736219034	2.2546909197	2.04065923838	2.26506163695	5.32866546583	1.26140475536	0.773715522339	1.26253254328	2.331843793	1.71594363669	1.90510444437	2.47525398797	2.39595953152	1.61792619036	3.07841412375	1.20073022044	2.03775702543	1.61780113919	2.29628659747	1.12190427104	1.56472729986	1.05778299645	1.99474336702	3.35274364824	1.57824536865	2.32664694686	2.8946692967	1.21750936307	3.59462449615	2.44357994398	1.14684211695	2.07880518829	1.38280621165	1.5223973592	1.3530632898	1.28656702777	7.62662658902	9.67516416063	8.61314126208	14.1728632732	13.3878672351	9.36486285575	12.0124469455	17.4323945184
FSIP2	1.26242927244	1.1522746678	0.262028665898	0.983490283906	0.997461743888	1.08959352737	0.465201191546	0.780340607809	0.841473299446	0.642756661769	0.520451708342	0.0962880882483	2.20272029445	0.736633528301	1.23480206377	0.907423792433	0.587848547507	0.502700714013	1.4162430884	0.122222750519	0.577087074992	1.24601971595	1.27841381297	1.23649647743	0.667525155519	0.25367646954	1.13072634845	0.785631313116	0.274089628503	0.653512088867	1.17399042285	0.45943583217	2.16988642029	1.07930187575	0.335493018287	0.897670119906	0.710950924518	1.36073174986	0.688309403646	0.1503020392	0.789616311868	0.0440747472504	0.0427340021295	0.20285314302	0.0299490536992	4.64510952498	0.20600682389	0.0284784823417	0.0206240560798
GPD2	14.417127223	12.5890431451	7.987470314	13.5589442177	11.4159631966	11.1852486866	9.18995991385	11.3903033068	11.3412126591	15.1630477083	12.1195608734	8.23442296728	17.9637812639	11.755377791	13.6212590157	15.0337226733	20.4473669196	14.3106449606	14.5911492428	10.536338027	10.4640263835	9.30827407201	14.5285156064	10.417639167	10.8635684621	8.38472633118	15.7354327437	12.5029412134	8.07370851196	12.1252018859	12.2027054577	12.2507779941	21.5682180382	16.0347920771	12.2772908353	16.1339577025	9.98238026648	14.3645044982	11.1038681987	3.01203490132	9.6391937183	4.79831125902	4.73299346393	8.20366645395	9.24956117961	25.4250055314	6.04657635001	13.7258449158	7.97531656099
MSTO1	0.949938656551	0.773495660094	1.12426695665	1.06517752897	0.916338474356	0.776858382102	1.22214441841	1.12067520717	1.17152429177	2.05666347976	1.11735468163	0.853868782982	0.820826556688	1.2703318435	1.0726868908	0.967023658801	1.11086170937	1.13704941959	1.54202132284	1.67688390448	0.939594755939	1.45615341156	0.917211609265	1.17769223053	0.877210658572	1.13858708915	0.698060775557	1.40276018601	1.81028447342	1.67634588038	1.12357359821	1.51077614909	0.7432604522	1.69837568281	1.74623779293	0.635625154866	1.20619776949	0.912376983236	1.0184205629	1.02916986934	0.897377399474	2.22904172487	2.59506457574	1.91962350771	2.94736470409	1.12913254801	1.52161634032	1.27573810285	2.74966312207
DECR1	41.4573487161	34.637731259	34.1765880154	38.4420155412	32.4131476567	39.2995439297	27.3670847364	31.6611589648	42.0335653729	26.8227943584	28.0811987648	36.9974637267	43.5325024961	16.9691210448	33.4493273006	35.7240991005	47.6249911534	35.2971561664	28.4063530776	29.9962594745	31.4154630676	29.3434650587	41.259087334	41.3042295915	28.4737443742	27.6393289228	30.3225699852	36.616156406	19.3078657013	27.911771307	27.7552474122	24.8842380522	35.781211061	21.9723430901	22.9846544574	30.4488136824	29.6362455962	33.6268093955	28.5646050454	10.5872493059	26.322825768	19.3713445602	16.4832316161	19.2686530446	22.4944684019	14.8142916569	18.5960264749	41.0855819263	37.650631326
PPOX	1.34811070999	1.70770255613	2.50427286389	1.16499150758	1.43481743933	1.73452093629	1.81942035114	1.83785691965	1.92611104745	1.31375112857	2.23689549271	1.51650621467	1.17311782332	1.61211460513	1.90513620911	1.16542874925	0.930098524049	1.38723625551	1.51765475858	1.69315433019	1.88686437264	2.04270916668	1.19181288943	1.93734944587	1.46058970265	2.28683135143	0.779293277837	1.62355982916	2.25570137656	2.36137001126	1.54794802099	1.77021560622	0.884612475501	1.37850166342	1.66266748862	1.23880728207	1.9322687696	1.51026261836	1.7503283193	1.8132451974	1.66509127255	4.79347244427	1.90243714295	2.08005925529	3.00103095392	1.56391931376	2.17865745126	2.56550801472	3.78796630688
FXN	2.82699034498	2.25640677748	3.75091030941	2.52208989299	2.49423160272	2.76699282314	3.2724305671	2.99760945698	2.91003233813	3.23338360839	2.21342959133	1.30092054082	2.86206151417	2.89725947222	2.78525381362	2.68740155847	2.48043671952	2.76760691663	3.97923667918	3.95254817977	3.0340639941	3.38388790409	2.81880577284	5.04138076075	1.94937360085	3.10264950552	1.34272114095	2.66100610688	3.25590984284	2.42353585403	3.15038975783	3.45221756038	1.77364181857	3.19123761957	3.33363667126	1.13614468227	3.56915246989	2.17720446039	2.29733603581	2.21380831864	2.78787465351	5.49990864451	7.11593441664	2.45029372583	7.43684367684	2.62377404181	3.32260443199	6.64627959154	5.11335307691
ABCA9	0.368712122337	0.929422432968	0.666612244189	0.653939824473	0.34464754679	0.185474061131	1.42874794598	0.440952679869	0.24336696515	0.212502884416	0.397018456478	0.623341787844	0.257891792423	0.965371850992	0.221476641761	0.347859752523	0.188764124793	0.271123002617	0.693502878066	1.28947881576	0.257737618585	0.83966336782	0.533648924921	0.177065017378	0.793087445819	0.941405716825	0.337651306067	0.335771018338	2.38483646888	0.571379712015	1.35802538196	0.386460105978	0.399268334975	0.785794277724	0.740696138865	0.210647796724	0.677856742975	0.333181755891	0.677550064625	1.39916749826	1.43447880191	0.00996455771887	0.00584771237552	0.162600493581	0.0444949878822	0.438934153115	0.159600579824	0.0	0.0357477620828
MFF	8.84717067065	8.96606871785	11.3646470988	7.40145445706	8.19442973687	9.36443168238	10.2464711919	7.85966878627	8.76901415385	9.45202128419	7.60335781541	8.04704073408	9.36934691051	8.14967552067	8.90365834064	7.7079298166	6.97043717564	8.371842639	8.36304822003	10.9117259036	9.59785505731	7.91485376863	8.73099836867	10.5783063508	7.66520461595	10.320354836	6.20680993688	7.58490313437	8.39909490612	8.97491972852	8.66158928467	8.52727699029	6.91948929442	9.16435882288	7.99083920779	5.4322485505	9.01073435536	8.00553095365	7.97800962928	8.58373274444	9.84347526023	8.3662345595	9.92664325916	8.67378893129	8.24850436722	18.4596843347	8.43357086546	17.2965298885	14.581921945
MAPK1	15.9190642167	14.5237041656	12.742513034	14.8422573954	13.8826483386	11.7628557088	14.7029767881	13.6959279413	13.6470707279	13.630613475	12.2688477107	10.3175154609	13.8188769463	13.7669251341	13.7169666434	15.8842337124	15.9936535794	14.647698973	14.2148175907	10.7619673313	11.2897155872	11.6694725875	15.4339243506	10.9202615849	13.9222305333	13.7770670747	12.5505438741	13.8919750362	12.3903315726	13.7889585031	14.013825226	14.4639973692	12.9611852918	14.2194390654	14.7400230479	13.3573825298	13.740147296	16.0918662701	13.9243860583	12.7773449345	13.2218454792	7.49913530423	7.10928925962	10.2147276727	12.5640043148	19.6927864485	13.1918248887	13.1562860842	10.6176148592
AGPAT4	0.408757364216	0.645097407887	0.424987070688	0.726195741542	0.621736322984	0.975704614938	1.27196141072	0.782226856469	0.640626034018	1.42127354184	0.675743195642	0.306435438256	0.820221975336	1.7262924877	0.629142190308	0.406041864717	0.585955839308	1.15753309175	1.05259765578	0.807427139228	0.597982864418	1.01005667086	0.788208424106	0.288337679933	0.589767195632	0.437688605022	0.812072761427	0.899147719348	1.89560083443	0.579817809028	0.730128508052	0.402766439563	0.67010743403	0.976820063707	0.853206944769	1.262817063	1.06265575212	0.318722758392	0.839786390262	2.45062551258	1.28375457997	0.919072782513	0.576941389196	0.551835430395	1.02019309769	1.02150052183	1.30530514977	0.128611627879	0.114872994963
GPX1	78.3472050963	84.8055562011	156.115508639	80.509282994	88.5226142076	117.591261325	99.7388356399	91.0518184943	98.957524118	109.782346122	75.4070388338	76.1717840167	62.8214327814	58.0782544159	96.9393983797	81.5532710771	77.0232593545	79.2773881301	84.5056373686	160.512712232	132.905634971	83.441345268	80.0880279961	203.445712985	81.4353128504	120.859432236	54.3449777115	102.930077143	120.576097	85.5037995713	94.5046558062	74.7304543113	60.5408675045	70.9424415098	69.2235769113	61.0918378816	102.381241924	76.8320992061	85.9741873415	63.230991924	60.1152991188	271.7603933	140.11243603	86.6736511017	111.076842799	25.9365480827	109.903844701	123.084024663	210.653856325
RAP1B	3.40264527079	3.16943972444	5.11723854433	3.2621170935	3.30307777342	3.58036144234	4.53554500032	3.19975676809	4.19145779408	4.52288248416	2.88549962704	3.38604870052	4.3701052798	3.83371948526	3.6771645432	3.36677749014	3.63284519508	3.19635201649	3.85229102673	7.27740065016	4.87932790005	2.67256230151	3.25230838107	7.5933583348	2.89937659951	3.7706484643	3.95013488775	3.11559302028	3.12522475892	3.55668019681	3.09534733225	3.47951457704	3.46001389661	3.32158447548	3.09390486637	3.72362716076	3.34006180522	3.1404607931	2.98483425796	2.98023676907	3.89983455126	2.02375067948	1.82956564585	2.7302972975	2.37018473662	12.0202857317	2.49086376072	5.02987945753	1.61016111474
PGK1	77.6816067848	65.4795813039	89.5056974548	74.3769670239	73.1858726681	76.5204771338	68.5038451158	67.738429751	79.1109723191	127.980631291	71.3748100892	75.4708114602	72.0637192106	56.4481041062	72.7832763209	74.7612965254	92.799520379	78.6090064534	63.3151326017	135.97528541	86.8475758655	51.9468219056	77.1009729351	145.542493453	61.0743543847	78.199860137	66.6764328778	71.0877644201	57.1827268418	72.8575609129	62.3014470867	72.0266388789	64.8036432834	80.4028824117	60.069978111	62.7246869835	66.6518756993	69.8658845642	63.8171437794	34.329402581	64.2616960215	122.430499905	200.326991049	80.4695579531	111.253316166	70.4620824041	92.7149619155	206.398006756	118.527610883
NDUFA8	63.6449598073	61.9717893005	90.6903316571	62.4399000108	58.790169046	77.2019323921	76.6020593629	58.2617843463	60.5830293735	70.2147277655	58.8885984236	57.0901918728	62.2054264079	54.4240999656	61.6738878753	63.2637291297	60.7478314992	60.5781746837	57.0057846303	93.5019695712	75.7844392285	57.9900395577	71.3314135332	106.23014013	60.5467634002	66.8696380925	49.2702116015	57.8697438082	60.2826530294	53.5665095063	54.3383622063	60.1323960371	42.5317263934	61.9805096561	59.7572955368	50.1604127254	67.0774362955	59.7633017494	63.0868739243	77.3573459897	69.7288639925	90.4187037061	86.5798113849	64.9642272966	76.847193405	36.4078793629	52.4021401626	137.740694562	133.285883886
SLC25A21	0.0559149755415	0.0381248358713	0.0977586710723	0.0404380844585	0.0506249727584	0.0401814740068	0.24603820769	0.0341464919573	0.0182629887834	0.0713350835989	0.0684015500792	0.0794964343287	0.0323661831522	0.174264727857	0.0642013204256	0.0450156595008	0.0221620397539	0.0646508044569	0.0801289918346	0.172050995295	0.039085757604	0.133035996416	0.0450192961222	0.0604165618957	0.0574239354849	0.0718092464085	0.0177246765356	0.0212164485748	0.117041761068	0.0273629670927	0.0431501184071	0.0681965926125	0.0377447109429	0.110263738314	0.0931124514471	0.0203540902958	0.114026452541	0.0527236345659	0.073144115526	0.282002345984	0.0662071756696	0.598403239499	0.0177360425461	0.00379357981506	0.0607287476487	0.0542852895362	0.265826444143	0.0	0.0271056350122
CANX	112.944571637	98.3486020853	87.1759432199	110.51100856	84.5513855369	81.0919707754	107.087990451	100.425217576	86.693271261	127.93873569	83.5607446672	101.084692193	102.029279205	83.3826526075	92.6462740483	97.7561054446	122.121106711	97.431679284	105.285143437	115.794307222	83.9438220424	76.1591206783	91.5614409794	106.652431328	81.2590997547	109.220649554	71.74126648	83.0586660228	109.713343719	81.248934989	104.364135305	110.081461838	77.0642404952	121.806026185	108.785966182	65.0360487398	95.1785275016	90.698823837	79.3938356685	72.5069298003	88.2900925533	75.5695212742	94.4617723223	141.66754683	144.182630966	202.549483762	138.402761975	162.959647172	138.792408218
CYC1	104.669386887	111.722693196	206.038312568	108.701081021	93.7929511118	161.770260347	112.764177478	114.123476116	126.824500623	146.925711274	129.45858762	85.0319467636	95.8386281771	78.1683580287	123.770816272	110.537550245	121.488318374	126.279844958	122.836253475	173.512862512	167.310361122	121.027602517	118.472808982	312.96240981	108.217851663	118.478369119	79.5110591622	124.406078449	80.9147538756	124.973930558	100.006128592	116.400965639	76.9013129656	116.3739615	104.537352607	71.4923869422	107.846260802	124.881414397	133.770910582	73.6608876133	85.6543805838	462.915463595	95.6548508449	125.738961686	149.375745915	48.5294467913	58.9444230222	699.564326883	269.078503401
ACP6	1.07173266557	1.18318150373	1.31169680916	1.13523014991	1.1030233404	1.02245456231	1.17272355868	1.37466539048	1.29599726708	1.1997196139	1.48635252908	1.69213590441	1.22654709064	0.678339984433	1.28200803924	0.676930036964	0.680876787064	1.01014861982	0.67923138811	1.19202856381	1.27545436013	1.14436826794	1.30704804205	1.04646688302	1.4210177009	1.28795012666	0.463921178374	1.02094614912	1.02419839548	1.80005311448	1.55162131918	1.13111119398	0.713204617557	0.781307552932	1.17107481249	0.767776367751	0.955417037115	1.49189811666	0.748816814238	1.29052671673	1.27087409924	2.0634541138	3.10256948166	1.87487024811	1.70849871541	2.53343195547	4.28705152168	0.878850568611	2.74525327478
MFN2	31.4116576904	39.8585049886	31.2320216536	32.9025750266	32.6169787285	27.0854080924	42.8161278071	31.2113750698	31.6987993406	36.1289341637	38.587315004	56.5725076148	33.0446298974	47.9383920336	36.0764686672	31.7617804779	44.8615256836	36.4958926302	45.4812653122	30.2414999687	23.7276361807	37.5365036508	37.3055408647	29.9720756382	36.1353433667	30.7056840974	32.4544530058	30.8098670461	43.7226935881	30.6859801792	31.2712094088	37.1029301154	32.1466022039	41.2691640899	45.3492812163	32.973073735	35.1259776293	34.7707228003	39.5247132631	59.6801866338	37.6944471435	12.9375014477	24.014799903	38.1601800436	15.6997428709	23.596169072	20.1085704585	29.3911681655	20.5021616277
TPI1	229.611623727	198.689523044	233.686059935	205.954341425	203.934940261	283.486969242	177.041380624	190.767657844	190.286737197	271.644523972	214.957770758	247.47209431	195.096716974	139.771144414	214.753630828	206.193440569	249.602410552	204.141039886	204.11017703	233.815295345	230.010861286	191.651200313	227.905170183	275.327637126	219.86177814	186.619203167	182.894910781	205.363340993	166.939285547	178.175328372	199.378495655	206.782213044	161.81412358	221.202979854	170.0222722	186.289590187	188.634064099	211.141460619	222.639402569	113.076810254	183.829614402	305.813431543	338.797431924	212.337967117	222.748188076	88.3060355894	172.302203114	356.266378742	213.564214036
ALDH6A1	11.0779009521	9.32560984273	7.46638502375	7.37012108801	7.03046730594	7.13821840565	7.54380261144	9.16462195982	7.83642566757	3.77382039086	7.36327966957	9.18544131979	7.6465761804	5.30419922326	6.79750701958	7.9678197461	6.83115016378	6.06529784193	9.35989692482	4.03491779139	6.13297163641	7.37832202937	9.35098534031	7.66100093628	8.27158436638	8.74186508122	4.27077407823	7.61793483011	6.16292994535	7.46055394035	13.6100981732	7.28674211395	5.33829860076	5.00483889429	7.91018153023	3.90204364875	9.80378582719	10.3079362305	7.01508693578	4.65189337247	6.04402418265	3.21730508178	2.80278432202	2.31867573605	1.33923252599	7.21780274541	4.40774467555	0.763119019343	5.5061137183
PHYKPL	6.23010675134	7.71884249776	7.49520730002	7.28220911446	7.27567985069	11.5257884843	4.4237444024	9.05687742894	9.25954724385	6.77271561733	12.2551651039	9.71523488658	7.87371929524	6.40728522316	8.17581121271	6.23726934976	7.02951835758	6.87027322104	8.07916749051	4.47342826461	8.13002365999	8.07217114299	6.30624626549	5.99457125178	5.82120417511	7.37022638534	8.54430457815	7.149765398	5.610599223	13.1741548567	8.10789893821	7.79320681309	8.69146093207	5.35282499485	5.13878332672	7.90583439406	6.21142635705	7.91869206862	8.67724459244	2.53079761835	5.33387651863	3.58758352542	3.01495160338	4.99752352536	4.25902083962	21.9806079071	3.2219038252	2.60405023548	3.90130675633
UCP2	16.9057585773	22.3042720811	28.9544891977	20.2640900305	30.103185261	19.7926344089	18.8586686943	25.3093386984	33.766886804	27.8368835767	22.3516645381	13.315292871	14.14781659	12.4438975027	22.2615549793	15.7268558305	22.045232043	15.9690735159	19.3465287016	22.7925313424	23.3720307298	16.0989584096	14.3630389659	13.2240879341	17.2952591425	26.6263893963	12.6402405468	37.7875370543	37.4351228166	18.5727090125	25.7310965411	37.3351221156	12.4436860984	12.1083495374	14.4389267652	17.0890037091	26.6643783651	17.1047393207	20.3720839491	6.34070633272	19.9709698436	20.269731233	30.8348151344	5.66773481355	21.4186184339	4.23507193018	23.5915425994	5.54664881332	1.17747481399
DBT	3.33486178246	3.20149455595	3.67221866195	2.5859526624	2.18307262206	2.4726270637	3.28244811732	2.50519712385	2.49314033365	1.86164448868	2.53767148594	1.47803996693	2.84734215823	2.54881337482	2.18692315228	2.59259910828	2.3911180163	2.35694489135	2.31412074711	3.32953609722	2.91998041111	2.33226439224	2.61602560183	3.55228858458	2.65173908546	3.38652373389	1.57372640521	2.07385482115	2.94333882892	2.46393072664	3.69320354808	2.78383191137	2.20109302036	2.70368700807	2.82501395961	1.55246083207	3.21938624836	3.25093473606	2.24703426543	3.40840256843	2.85338107694	1.84903727699	1.85500959868	2.29398372187	1.44804456284	5.64047629923	2.38841638162	2.41862865119	1.95341004537
PTCHD4	0.0127625587006	0.0336212488359	0.0517264171379	0.179325089677	0.0300112113957	0.0506719666217	0.141912958765	0.012421553212	0.0752938190262	0.185745496595	0.0207354998369	0.0207620811904	0.133437826948	0.127927626729	0.0449793682024	0.0709603135544	0.0322477584443	0.0198047847249	0.0388649601114	0.078813779282	0.0270825181003	0.140114558415	0.0779846660799	0.0439557620977	0.122550243155	0.0845862551792	0.0171939975974	0.0370462060145	0.099913014718	0.0132718582905	0.129379886873	0.0248080419234	0.0778060882759	0.0467960625927	0.124734045309	0.0592340591841	0.0351948821941	0.0369381152348	0.050681551391	0.321134668403	0.0137624839074	0.0	0.0275280372931	0.423199951824	0.0589105216712	0.112842817428	1.03624559962	0.00871389117148	0.0
MRPL3	28.0957106079	21.0086726157	32.5734347027	22.5786986108	21.7978266683	22.3048205801	26.0884558002	24.111932168	23.2332157756	36.9252214316	21.3588280554	15.1005385868	22.6153250806	21.1961386512	23.4012748841	24.9331230176	23.3937104185	26.9320550312	27.7350125276	40.4438658692	32.4617366242	22.1471858784	23.1202262621	48.4360244304	19.0980714991	32.0208595025	13.9284816978	21.4275346555	25.5464012678	23.9741316477	25.2798403793	29.2813750461	15.455802248	37.2349831129	26.4745670474	11.6525030326	25.3388540505	23.5954285677	18.5613786632	14.8172147853	22.4723248785	45.1305444279	42.8587764135	56.1997513335	50.1746952397	47.4809048466	34.1371088529	120.115398787	54.3495237384
P2RY12	0.773029004327	1.32017568244	1.74059579168	0.967568103384	0.471065507679	0.542741695702	3.5209042974	1.37214619624	1.65277592467	0.476699558965	0.461958827996	0.726865895673	0.284166034598	0.432597498686	0.905725567231	0.874055064265	0.838175734812	0.71698860504	0.284109862051	3.25351301162	0.950294820972	0.862536986336	0.503843867566	0.680051940649	1.02384498463	1.21936106666	0.518725673438	0.779487070738	2.45357810592	0.862397117785	0.688810853911	0.863577414184	0.471590621244	0.595744479625	0.527033791116	0.614005933134	0.770092582921	0.807105536567	0.376372087576	0.839101584898	1.22643794192	0.0	0.0095826149184	0.0307445258169	0.164055820706	0.314248125779	0.226074022695	0.0	0.0146449165176
VWA8	5.44250270136	5.31315718814	3.06390529364	4.08204945821	3.71752313714	3.02171527963	4.21754097385	4.66452241606	4.0853777136	3.34464234546	4.64099767802	3.49627447611	4.65823071913	4.57378316707	4.76374975101	4.46110169045	4.72428605013	3.8215126311	6.12204970861	2.2325155023	2.42095855625	3.64119504761	4.63336192683	2.39493926685	4.1735502654	3.73240623629	2.62192620165	3.62933856061	3.90264367046	4.26370807177	6.01091021781	4.80656651876	3.42391579336	4.92406753799	5.30059764638	2.23416873459	4.41946175505	5.10693295118	3.96220131003	3.55750009772	4.29375794926	2.57103930826	3.84847632501	8.55601397163	4.22195673651	22.3990750423	3.41047004435	3.09689386187	4.94349680747
COX5A	190.079247151	194.596202154	230.115194611	198.895915953	170.753691781	283.380286831	123.188809744	193.374893332	234.914430212	164.951086788	165.061326924	136.50860909	203.121116236	85.1236347353	186.916206593	196.378106773	246.114508998	204.380540622	177.372430363	171.103617402	225.323579387	163.776462611	206.115170315	270.619396937	160.08560898	172.389979391	171.413211273	222.144480618	91.7959046346	169.409326489	144.489865964	129.948256815	167.203097466	124.651378346	130.762462234	148.34081203	151.913451317	197.316913231	204.745642091	44.0899149932	133.104697052	199.912985858	137.588842091	72.0873135797	128.6059274	58.7637462291	51.9316732679	147.74039351	103.323414927
NME3	16.9065990476	17.0925380077	29.5122388218	19.3443042961	21.9245370777	25.8767747157	16.0849209726	23.5270865587	25.6426012365	19.4160716544	20.533494454	22.3152860185	13.4702566587	15.5667211745	22.9573258647	18.2849636922	15.6227656695	18.2353274905	19.2327255916	25.0973584898	26.5858115988	21.5590757324	17.8477897917	22.1522236956	16.3250724759	31.1603712304	13.7164709286	23.6841109504	23.6740572607	21.5238803419	22.9446947266	17.6870694633	12.5112158274	13.2687910714	13.1907986779	15.5508489611	23.7774745187	15.3308653496	24.1981270916	14.7722221834	15.120763288	52.465413437	12.5993016735	15.0828742968	28.5632726415	1.53627101047	13.5499740968	38.7430878285	36.9090510176
PTRH2	2.72511188392	2.93033016389	3.97350186929	2.69610507825	2.72057962781	2.78846713951	2.86743516229	2.57315968895	2.98466361849	3.3931024398	2.58630914752	1.65536423746	3.23199896439	2.39024076246	3.19698195471	2.69768092065	2.40675543745	2.84443295854	4.02726157592	4.30906073438	3.69742078601	3.36268328083	2.80734794791	6.74782255463	2.08073813017	3.82037527021	1.74959384631	2.66147724927	2.64378670833	3.69150671748	2.66822655081	2.89918606224	2.47439872062	3.62518646067	3.33068121758	1.50595791751	2.45464573804	2.55716301523	2.57950064268	1.46358751959	2.64049900368	4.9471558957	7.91110565097	4.19612185144	6.2625944474	7.09898449609	2.70167154434	7.73753275645	11.8548930802
ISCU	14.8583331385	18.4448094925	27.3880599981	15.4108963356	16.8512389611	19.4836174704	25.8340612419	15.5248941087	17.1077837727	18.052197114	16.6474757243	22.2006442559	17.1916930064	19.2835911404	17.242328355	14.3743803127	13.3846488305	14.7399924804	16.9520743496	24.8986549336	21.4336392757	17.3084656477	15.1231497539	21.3712120945	16.2934123461	22.8981806703	12.9272187157	16.5620214626	23.0929221628	18.2128624018	17.5254026078	18.1599468206	13.5258413999	15.8270629989	14.6675439335	13.3942202716	20.247484452	16.3170800343	16.022085155	25.6248726252	22.4226144912	10.8114059489	19.5276681223	17.4934297184	20.4052696318	17.6173016411	10.1137410449	29.298797359	18.6814698828
AKR1B1	10.8855942991	16.863575129	13.8466707495	8.56471526123	10.5083749806	10.519615289	14.5440302995	12.4747351079	13.0558514094	13.4406191642	8.05400919596	6.97269942093	5.69566560986	7.55471181949	9.74891788259	9.53920106582	6.59373362936	7.11542626018	8.89887460905	14.2039378649	9.57692597031	6.81145547887	6.90085713537	14.4935865464	9.0086858264	14.3152489487	5.76803106897	11.5457200221	15.1474756436	12.4588747765	8.64969524807	11.4395032705	6.05303730744	7.57899951827	7.74484075951	7.59189215983	12.8723289721	10.6867782139	9.74480037109	11.2774607455	9.92805283773	1.64217544741	2.1756541712	6.26196269699	7.1661913332	10.1620917825	5.30912060491	2.42814958338	19.0648683616
QTRT1	11.6251635621	12.9654856952	14.7361286042	10.9067779077	15.0920718716	17.0022459917	9.79448035849	14.8485870948	13.0154863461	12.2694855134	14.6906712066	8.54152193118	9.83313896399	8.57159189094	16.1366181785	11.7153647574	9.06389950764	10.5319285365	15.4862475811	11.1678652171	14.7318697121	16.7958870798	12.5473053344	13.7626373945	13.2504843823	14.2463054826	8.09251370876	12.5125186911	10.5424066197	13.4478851783	13.1811889266	11.7822239055	8.99414095256	12.0273949822	10.9193565157	7.55958034549	11.8003778617	14.1609533915	14.5340799985	5.14617641492	8.75891153288	25.7268350175	18.4009590249	14.7023160873	21.9917385669	6.74455268998	7.7769347494	14.704084174	37.7418071658
BCKDK	14.1040105513	13.271131604	15.3149927775	14.4457930729	14.4854085492	16.5736721919	13.580338654	17.9154621936	15.3926863635	13.9623310808	12.2619712902	13.2894657729	12.5275179652	12.8188604089	15.581227817	12.8706779148	10.4362607359	12.2569322363	13.455153553	11.5140897293	12.4675997865	13.4207867331	14.5604269982	14.127367058	14.2615435151	14.0666899968	10.7675556483	15.6040783605	13.4402599032	11.9156077885	14.7508319709	10.0421529576	11.0732193527	10.6695540539	10.7857540195	12.8751524558	17.0032783723	12.0512506587	15.4956581704	10.9593141526	11.0990245573	17.9992497253	9.9120435947	11.9827285507	15.7752682835	5.63120524763	11.457716874	13.2202193558	20.8140790928
HEBP1	11.5990310409	17.2388440618	8.27921856877	11.559902984	17.7395817166	18.4086251636	12.350799645	14.4231627296	6.24190700909	9.2083778053	5.9069294291	83.8014133748	11.3926472819	8.74099198545	11.7610402618	14.1128702651	10.5197188957	11.5129580785	10.2077951118	6.12927921807	8.1467865314	11.7627165905	21.066037271	11.2611503946	15.9077047338	10.095553288	18.309539366	12.0293269155	10.4646678129	9.48184047811	12.6201275073	5.88301115889	6.11975055192	7.77747977126	7.26497400599	9.35466184241	13.1809332872	12.8465838164	9.60478713988	7.14375071064	14.958985675	12.1968241922	15.9767775882	4.82095661563	12.8477823214	6.16660972059	5.23597775525	10.3015358139	9.21470315929
TMED9	77.0792143595	63.8590205393	80.4826305123	75.3524520611	69.3714831626	68.9067881981	64.2711100563	74.7342053258	83.8606655305	139.550100509	73.717941417	40.9362903729	61.2700402885	53.6843379679	76.6038841151	77.0220032637	84.9177609223	93.92222596	74.6062406413	105.644247001	85.8820413314	65.5354853137	74.8350303353	83.7077160068	62.932105273	84.0440242484	71.7578735165	79.2916732836	87.3870589136	76.0016391754	68.0053357883	81.5240060531	50.7969596073	97.5010156368	76.4749790629	65.2967892202	58.0001541061	63.566033934	76.6847446564	33.1762594581	54.1954884319	156.921060651	70.708760564	102.916371956	92.4522009788	29.7041667131	94.4395289283	102.074724745	112.481235634
CNKSR3	1.60958845624	1.65352444359	0.698856203363	1.42998064381	1.53489522124	1.50539264942	1.12895817258	1.57477371778	1.19878713055	0.90095470185	1.40191994383	3.47139976548	1.37730231611	1.77383869307	0.9302279199	2.06493141564	0.994120666748	1.56290676181	0.750285338901	0.851229720073	0.934503845422	0.813742503258	2.086435171	0.763113030223	1.8675512875	1.14309441248	2.20702763969	1.08806103118	1.0916166826	1.58053852201	0.992958678612	1.11163089526	1.67241299619	1.28111612389	1.14569710857	2.4131452069	1.17099817348	2.62137443543	1.38590493492	1.31423691378	1.56324244649	0.246608332193	0.479295653117	0.907841510979	1.27879702933	2.96495131202	0.563651913404	1.00686338755	1.48045425895
FDXR	3.1989456221	3.2209530058	6.05169856549	3.6032543519	3.33977123008	5.18635760704	3.28472453439	4.77071512122	4.77824029263	4.49502098065	4.50985540915	5.56774933875	2.85658320804	2.57625410672	5.21588010055	3.92589333865	3.89650408979	7.00337230333	3.9972433294	2.24072638274	4.55017608135	5.52667215899	5.59092374442	4.55244417543	4.08121913606	3.47843157296	2.60106550104	4.28090749814	3.32516716376	3.88183109434	4.38446577602	5.59663750524	3.041605985	2.68294515444	3.7122274534	2.73131079585	3.39919165665	5.05180023291	5.58924053504	2.61764759021	2.32281462206	7.71746550786	6.22181161005	6.52160957157	5.64934279322	1.77469133269	5.11747295984	8.52348817017	10.0457535267
SLC25A24	17.7716705191	17.3977460016	18.6077254113	17.4631306633	15.8025527748	17.4364008676	12.4439625254	14.6689520039	17.7571600549	16.453483017	15.3644239745	15.4300819584	27.3242480449	12.2888180841	16.4240468946	17.3185220754	15.6431035136	16.8298694382	21.4478193571	14.4527171481	22.3285005197	11.6579064021	21.0914479081	26.8443295935	13.9317588475	18.5718159681	17.2371558968	16.398913711	8.64620163468	17.7787034163	14.8622407886	14.9947583471	26.0209676755	18.9324295284	14.6872236373	15.6444279661	13.2689727569	18.0144533198	15.6860712196	4.35072000028	18.2110625079	5.84113608078	5.4410754836	10.4770830101	8.04212590197	21.3583432251	6.58066596964	13.3034382991	8.4776375542
NSUN4	2.42658471282	2.21168579145	2.99632509793	1.85347041874	2.44190763734	1.88017696011	2.20054821488	2.65538472865	2.14182608553	2.03290090942	2.38071502158	1.46877468792	2.10664751464	2.11446016072	2.58909944734	2.10571140042	1.85321028269	1.86259268207	2.80076872169	2.56790377213	2.50344554396	2.34439248586	1.98716643448	2.93510835188	1.64602171236	2.88678476664	1.23863212825	2.22962726032	2.19898303956	2.36925552999	2.69397601659	2.57327576823	1.69284560559	2.37252508456	2.48494129695	1.19101714194	2.27770250512	2.38679669536	1.66077961586	1.5682083798	1.95201038872	3.12945595901	2.50970699008	3.12273083015	2.72517745029	3.64254695743	2.12243643304	2.45057093925	2.45307021164
RPL3	453.879357427	468.118254215	619.532843135	371.476089616	461.93497208	535.322513093	516.728385566	493.987280607	382.11312458	402.631017189	381.446434504	290.8701092	317.242319916	354.442750197	454.808926752	426.523333804	305.067162398	356.689549189	417.64940211	611.499445941	604.717202961	422.660427327	347.64513504	564.093586487	441.950317203	664.476797118	236.615778613	383.514094698	399.65855188	394.672668214	386.102527965	464.403976074	241.590196814	385.669823874	345.538965194	229.216986215	404.025156405	458.720071626	419.045386019	353.604816544	410.249963336	1202.19798343	772.093610047	400.408838814	537.946004554	115.023181731	706.315966495	412.961108702	867.073532392
BLOC1S2	4.90543015863	6.45247743454	10.9492972941	6.29419049591	7.34294329643	6.93207840466	7.12601809172	6.39494874835	7.26908841169	7.91230422671	5.6610126905	5.79140219883	8.14647921816	5.48927411294	6.98105917545	6.38050512307	5.89327268134	6.19542634192	6.40940043631	10.9852192822	8.22276230548	6.17482305565	6.29391000871	11.366350702	6.6959469726	8.96269744951	5.63075572843	6.77018820486	6.60682487011	6.22570260458	6.01776805615	8.67699971762	5.39420398819	6.09156574487	5.37953222109	5.40671862774	5.98767262587	6.92259709507	6.13969596721	3.33363443382	5.08398220509	4.1309287851	8.52267286296	5.94909882667	9.67202806589	4.1420458535	9.14784396313	10.8525874051	8.78819395716
MCAT	7.26983108028	6.37772422824	8.52255539185	7.12529643924	6.74870318381	8.40797343592	6.76843991858	7.97995152009	9.12174342408	7.74570525494	6.87780378823	4.69396176451	5.30919254591	5.73493787914	8.85857239486	7.72140854865	6.69588723207	8.30797034999	10.3845814446	6.08068420244	7.62092306007	8.90489287192	7.22920858995	8.22693689537	7.34241484235	6.6662745249	4.97003492808	8.43289861658	6.74425211053	6.61764421484	8.38982004147	6.99165003973	5.26869458054	7.82616275801	6.84426650468	4.5943989045	7.66267918753	6.70199527628	7.37618761284	4.38345136663	4.96272211265	17.2560331153	13.6589541688	7.20409385327	15.0276185168	3.86522562815	7.18466095389	16.7185745043	13.9772726811
SLC8A3	0.072378474554	0.0968816751006	0.0528556098063	0.0515361863412	0.107053471527	0.0573542479759	0.10282593383	0.116772995619	0.0760323434027	0.111647258045	0.0737347891286	0.0709197820698	0.0673733303252	0.072829880951	0.114549632109	0.0970510217074	0.0637066782266	0.0607113752491	0.122118661747	0.0426358014751	0.0597752612908	0.0406913511944	0.0669371462357	0.0149717735394	0.0774121438195	0.134225025042	0.0245970819096	0.111041122896	0.0612564752718	0.160026693977	0.0769895409665	0.093793534312	0.0645390304087	0.0860717252638	0.0474667453983	0.0342987151609	0.194201225257	0.0644559544794	0.0517879345396	0.0559061969656	0.129378866361	0.00539235510379	0.0126580396494	0.013537203575	0.0240786176134	0.0461224748005	0.00292774269367	0.0	0.0128966839442
NDUFAF6	1.30988359848	1.54059374589	1.64772041706	1.66206641263	1.63601008594	2.03492382377	1.64210588845	1.57269221875	2.01516230114	1.58939962954	1.56513792695	1.51009623619	1.95376347609	1.3809219873	1.69726603466	1.59687887154	1.66500713121	2.00598622728	1.5704331759	2.35665011047	2.3024807744	1.7670367824	1.69910545978	3.1181113973	1.26049392946	1.72504091269	2.05882106422	1.48696238277	1.08638140699	2.12010028875	1.54377071367	1.65734966143	1.65704348234	1.59376586086	1.5259586324	1.3829088761	1.35712288278	1.70612726735	1.84312014046	1.09897427019	1.57563540197	2.295843587	1.67684841139	1.71599023862	2.80889891833	7.00368123872	1.2349352135	8.43645861451	4.73439562662
CLTC	53.2953423195	46.751035918	31.2505667015	55.1097201322	43.7442493889	33.1891893634	38.4084186703	44.5262105086	47.942835964	45.146196901	43.5666887803	30.1665083388	51.258165107	41.7083278146	42.1365752557	53.5423217914	58.2677080449	50.4215350916	46.6992446483	25.7835554683	29.5480175578	37.529195749	52.1883848371	25.6538976699	43.9786517599	41.8964648331	45.3038419386	43.5522207626	38.439347228	40.0779710369	49.6694080914	45.2753734242	49.8708148055	47.6473604187	51.4462859658	39.7337861278	40.2136413002	49.9199319078	42.0035971875	26.724291659	38.5617706219	25.9210600957	24.4484567362	42.1846895945	45.3930969952	79.7277089721	38.864450498	38.5866856165	36.3589042951
NGRN	3.58525636457	3.83450692557	3.9184335274	3.93091022145	3.50263750954	3.57737741614	5.03047265959	4.12048944924	3.20662857828	3.57053793652	4.14099196935	3.80583119079	2.59320896637	5.38600058908	4.18819741998	3.70035347069	2.31689521839	4.1865493335	4.99806278921	5.01920875676	4.51925352988	4.76846975241	2.99935188296	4.10122761624	3.41082055686	6.19367750016	2.91736334752	3.53686194584	4.59287204211	4.26860152804	4.66255297091	4.18978938035	2.87324253453	4.79281549061	4.85918784972	2.83644327435	5.41286806399	2.90985946644	4.23770316135	7.43206105897	4.3152774502	2.14231385907	2.28753732255	2.65936551998	5.66832690524	4.44429788921	6.57728697661	2.8612640398	2.27169036595
CERK	16.3172375691	21.6320183972	16.4859151687	15.4193027213	19.8536318592	15.8597059076	14.9390220833	19.4646828883	16.8695260679	14.5555321657	21.3521453836	26.0395143973	18.7625544594	12.0899009193	17.3027629125	17.7488834853	11.9344199776	13.4234989959	12.9572376918	10.6347584224	15.4800360816	14.9099567628	19.1545305115	20.7425730057	14.6274462812	16.9431430189	14.8595891801	16.8605492722	9.63689151518	22.7822135639	11.4497716709	19.8750237436	14.443027401	13.7651147459	15.2821922113	16.9466721371	15.8082946089	19.4255202633	17.8461230813	7.04529132166	14.5344000208	2.44355150295	9.23893515237	10.8528694976	19.249094478	7.62669212976	10.0579617951	9.34576474898	9.43333405599
GUF1	7.53950949016	9.48834517922	5.24572821461	6.83924764764	6.76726538634	5.83989820866	5.42082795017	6.80506082201	6.06434146563	6.62930235247	7.25452458	5.69867186848	8.63988517542	6.770869584	6.07662470824	7.42945610118	7.68389365077	7.38929679775	7.70212498735	5.15695239075	5.73542185645	6.82292632117	7.12821309059	5.50078960206	6.28045608184	6.91687629762	5.49255253149	6.77473689788	5.64293489939	7.34288355097	6.98832170331	7.86235208985	7.49555172716	8.43857375785	7.06910400358	5.48499319942	5.87905345275	7.92960386156	6.10291903114	4.05059666923	5.95602750737	4.27319565233	12.4986536914	9.41019021749	7.89724597062	24.955402734	10.8678492411	12.680734592	11.8887359953
CCS	10.4155169334	11.7351422115	13.3947951146	11.638581805	12.2746119277	14.2656868612	12.8098503484	12.6758603303	13.6981938614	12.3235719942	14.1626045347	16.7515191926	10.7256023221	9.79004612748	13.8069948005	10.9196454004	10.7743793018	10.0636818141	12.4735844511	11.8647381693	11.5723950142	14.0040858622	11.3187057826	11.272682806	11.0037815595	12.733734882	11.3215547468	13.6696257499	12.4969377069	13.1084760285	10.1764703958	11.5332008649	10.2860211092	11.0863609374	10.6655640843	11.6513921153	12.1413157701	11.5764606724	12.9881192476	12.9752995344	11.6923370859	15.6439327089	14.7394600161	9.6565896202	9.69755131814	2.95950433778	11.0818682173	9.82832177307	18.1132518517
DHRS4	8.86450922212	9.31829029265	9.41032563269	5.97220257462	8.14372419699	12.5364525399	7.96836645907	9.04846112685	9.1816205516	9.46430464295	8.24318430804	21.7502005555	7.56300812343	6.92655552238	10.9027211555	8.55113220196	10.2043068909	16.0132639425	17.0324992165	9.77746025997	8.41845447064	10.0288478874	9.7104570965	11.6384708693	7.54007912136	8.62731017595	8.94638630015	10.2989667057	10.4653553304	7.83961471898	8.91413883297	11.3851548593	5.5612082782	9.89472943117	9.16770135064	5.18112706198	8.266083579	8.52599498596	10.0474039165	5.13789497277	7.83062446612	13.2154482022	8.57085291837	4.01690234533	3.83705568332	1.62203839535	6.18850881526	6.92823530002	16.2168275202
HOGA1	0.00398214599764	0.00839234354982	0.0161395649423	0.0209822351719	0.0238357212626	0.0145943608338	0.0483047725646	0.0361736312158	0.0386943772717	0.0136366843818	0.0155276300852	0.0185089706438	0.0	0.0228089724334	0.00863653249698	0.0102188694256	0.00447194485873	0.0123588923	0.0424429631592	0.0289309472561	0.0540814643029	0.0230096009781	0.0194660856459	0.00609554752973	0.0324442466737	0.0372598879457	0.0393421159266	0.0256868381733	0.085021753725	0.00552140874074	0.0474927445079	0.0154811033073	0.0228488353851	0.00834354649547	0.0483135484744	0.0123213887977	0.0627510349632	0.0177313091175	0.00843389236744	0.0296888134991	0.0286276033383	0.0	0.532532801478	0.146972866586	0.416639031	0.46006390269	0.119198935898	0.054377790013	0.354422514353
ALG5	15.0423187389	13.6453232901	22.8038566216	15.6230688285	15.0385242687	14.5871057823	16.3929313078	14.1763231237	18.675683218	26.8473042134	13.2594448494	14.2002644993	17.4285479096	10.0907559394	15.2996370006	16.0033208581	14.6689167367	16.4028300149	15.5098492859	35.673487805	25.8045861567	11.7281928813	14.1469928263	43.5734075163	12.0575816928	23.1995392003	10.7243341189	15.2004733293	14.6919140514	17.2449550184	13.217131222	16.2051259553	10.3891800762	17.4701466185	12.8589398878	11.4455855302	13.0027008732	13.1007898641	13.6490977313	7.1846387395	13.0870997324	30.9226250135	18.0333063797	30.4439656136	22.9823710518	31.2063571352	17.0483924927	42.8089325371	35.6876991079
CKMT2	0.271676671023	0.458045276904	0.522003238836	0.461256402284	0.263283164247	0.199136212956	1.30600615473	0.470075884346	0.125708236938	0.441052372833	0.274646848899	1.25152572232	0.326749395046	1.04605315571	0.392810710499	0.253046497136	0.237294208549	0.312284876099	0.58831549268	0.640380595976	0.338216701373	0.872110972744	0.318731539181	0.499032851711	0.505935094746	0.291860043321	0.379564619233	0.311546797494	0.713246331858	0.284610861668	0.532821378369	0.273823900847	0.173203525544	0.556577981718	0.699918596498	0.292657002246	0.742058510823	0.279574009606	0.428346789326	2.47558695602	1.00692153824	1.11502708891	1.59519366874	6.9980316595	2.41516631274	4.21343642017	0.198786880379	36.0597728504	20.5679341738
CTPS2	5.22818332981	5.27857694969	5.11923176293	4.27273707058	4.30908558961	4.00652904779	4.3031282391	5.25188229408	4.35696079695	3.86339065548	4.39131899647	4.29160884773	4.6314422089	4.06520879847	4.57069124658	4.45418819393	3.99944776797	4.95589637302	4.93880712734	3.95953039635	4.559882098	4.38937662773	4.61318108203	4.00602923718	4.24636558832	5.9558927817	3.38982991175	3.94482703585	4.34383906438	5.00037614488	5.53816427649	5.3532437727	2.96285534316	4.98093674674	4.80502255084	2.56009388788	4.18544620004	4.82142806593	4.27614874071	4.03419787843	4.61627429587	6.59444121672	8.18607140282	7.27824105894	5.14757144725	15.8257143155	7.64538080876	5.37903125023	11.9473335266
CKMT1B	10.4724701775	10.7895403007	4.73323052067	11.9264596873	9.33755009069	13.2123912252	6.19774825212	16.8147904922	12.6540012477	20.1808152502	7.82679069506	5.31452607993	14.275207681	6.42104782636	12.2649314454	11.5640299589	16.3097731449	13.8626406348	8.44389559613	6.08673780474	8.28307499196	11.9868642284	14.4876190954	9.49437564634	9.89533227961	5.05529703892	12.2019227259	13.2341847389	3.87564599627	11.0091862149	9.17440476131	4.52161833893	13.1376720964	11.6094847045	8.99670982705	10.5900454775	9.549014871	13.5483635056	11.4075369852	1.60295066113	8.19938119767	8.33241628969	9.71817163843	4.07929650392	5.50779989338	2.50285802649	1.36077093006	1.79407216544	4.00919994265
CAPN10	1.33708250828	1.87471300782	2.08108108199	1.73121500874	1.70648966575	1.78734120886	1.44766960346	2.3718391343	2.4420162168	2.00558151006	2.87543565261	1.4689396659	1.70720140293	1.53487538674	2.11140224235	1.572861839	1.47175929535	2.02799820828	1.83059474147	1.47718923844	1.9997297987	2.28329621146	1.6702203607	1.93505986349	1.59226723289	2.32637499463	1.709046323	1.78199432604	1.82453604479	2.83756970843	2.02166077784	2.39713098859	1.7277712136	1.73647131037	2.11827178575	1.55456339041	1.79355118958	1.95239696167	1.93080165043	1.02706717062	1.37908289037	2.14445174829	2.83633349594	3.29587980677	3.74049758899	7.96216343037	3.23163721452	3.27745722839	5.05230613209
ATP5PF	63.2177118729	47.0627509375	85.4941273756	59.7837251405	56.6426539916	65.6241709348	65.9067195859	44.5811409329	63.737066544	68.7104222458	51.5983477081	63.4945644667	67.328433616	42.0727629165	53.5699211534	57.8104435446	64.301742709	61.9626021225	49.4023032713	101.584743713	74.3374213067	49.7447795927	71.2123952268	129.750821249	46.9581070317	53.8505628091	63.2562472646	52.0593326159	44.9397051895	47.3077976441	40.817454457	49.6521139961	57.9772477874	57.8172404974	45.5261875414	58.3472863055	54.60638678	51.8194358463	56.3199562612	46.5451326611	62.8204015556	42.2790940791	62.9378549291	39.6506967687	35.478965003	27.3745444191	30.9537523754	89.7378436188	46.973946068
CEP89	1.39006180243	1.91721193233	2.0423171774	1.57107317039	1.58637160115	1.48179945575	2.01460495876	1.76906972474	1.61420649534	1.86038069133	1.94627987399	1.31880735867	1.46998138682	2.1954445015	1.71497420822	1.39716688886	1.49674778719	1.84707591934	1.97488392735	2.21996655719	1.6977204306	2.39617443971	1.52168160371	1.84025457977	1.69287975924	1.9305999949	1.09101498351	1.77485507738	2.19758411734	2.01171597566	2.41315814655	1.99840649262	1.17534528006	2.10098145769	2.31522696498	1.36541930547	2.03541983717	1.88474002534	1.7846163749	2.39860617833	1.90859949304	3.62962441475	2.48505756522	2.32338664767	3.78761114546	1.70833490493	2.16881902278	2.56511455239	2.54468629186
PPIB	87.7672312863	70.8433774059	105.178940665	98.6024512729	80.8880569446	84.3490006984	98.5064995834	84.7435388615	104.603146162	174.953774914	72.5425418008	66.3456735608	72.7658358799	56.4402114732	89.0640628597	89.0344906829	114.636890689	97.1820337362	93.5082220577	183.644315344	97.0218073584	81.3994483266	80.5678610102	135.775932127	70.7350741728	90.8776531022	60.110777937	96.5910496161	125.738349768	79.446721148	92.8920008851	98.5692351936	50.3890113471	122.308785942	83.592220114	60.9155105471	73.4563549605	70.9169303121	80.1276971791	44.3685102535	66.3518396105	172.291710735	147.826111257	90.850352651	87.0838801016	24.0074166803	146.752889565	57.5523830361	87.8006580355
NME6	2.69694975204	3.02643995511	4.06470174668	2.82055639098	2.84823439292	2.77698461064	3.42727619287	3.10895989464	2.82968281744	3.80618097319	3.40526151935	2.57870935125	2.25754127486	3.01930628857	3.07651747307	2.91214376639	2.69433729489	2.96761218746	3.02381813103	3.9289355147	3.26434273608	3.22598508953	2.7017837172	4.28375330609	2.88219937563	3.95452032103	2.24294957328	3.00036213525	3.51972272438	3.31206784508	3.08282292861	3.89433128167	2.0699804549	3.07489057076	3.13043655604	2.15302770403	2.8258935969	3.27198448941	2.79662577367	2.59389744992	2.24099015683	3.20546468126	3.10499887438	3.36913325514	1.91851848965	4.95493864142	3.07188497729	2.62100025423	5.22445596367
MFN1	6.70478139743	6.98624773693	8.60858438503	6.51868535244	5.65970538574	5.71465550568	6.81124052562	6.72174582664	6.68976314282	7.77368689496	6.32156573368	4.32271370007	8.08349091705	6.49591264402	6.56107964513	8.02169870833	6.76032244617	6.93626595935	7.7896003174	8.24345793591	7.25861858481	5.94741443461	7.32495764466	10.7003187574	5.88352320857	7.19972120491	5.76038895486	5.82379653253	6.17286382051	8.05077563171	7.37798869081	6.60086663001	6.41180436101	7.07053727724	7.07974391737	5.01910955659	6.2134332497	6.64747939671	5.44694663228	5.16481026224	6.25930028123	5.31995977195	4.25839374414	8.83328022996	7.88431839626	24.0134276467	6.08812617105	13.7599743359	6.09669570951
DNM1L	8.47899831009	7.20179015844	7.59994278789	7.92217011828	6.36585743003	6.31256143489	9.77260429714	7.59454650392	7.44678885163	9.53624337558	7.8631219347	5.32639882017	9.09030833034	9.26042714677	8.14927408748	7.43524303242	9.50662029477	7.34263481551	9.89855762653	9.756014416	6.95062301979	8.46700231498	6.77276070402	9.35402198944	6.4973960712	7.82462422456	6.17910410211	7.64366933228	9.39872793635	8.13958463961	9.59840236429	8.97713507499	7.03799039862	10.9905772962	10.4027655107	5.07207606648	8.12829442933	7.85389563893	6.38711107878	11.4208677079	8.92643110129	6.63424366008	15.0619743941	10.3079304937	14.1977674079	39.7587488248	8.47713302464	11.6961145228	7.94838464544
UBE3B	6.22357520106	6.87674817071	4.90825774854	5.5446254277	5.40452988509	5.56453496101	4.77067134757	6.39466274085	5.3985676422	5.15094132893	6.67722757448	4.18247029795	5.09374405694	5.40371902805	6.58059667745	6.36856223209	5.63951568773	6.7815004298	5.09351393247	3.76215965815	4.92010822627	5.39568398774	5.50621765933	3.61610806907	5.64893820314	6.30271265706	5.43720144897	6.47353866445	6.86856882108	6.42779234568	7.75786983288	5.93700954136	4.93748966144	5.05392456635	5.70403089875	5.64595790208	5.79191498417	6.51095607243	6.66357819813	4.7302952353	5.46964189385	2.31083958771	5.16269323136	5.63600756848	3.93480150629	8.55350610042	4.09747993304	3.07555854742	3.29024927394
COX7A2	92.1120177157	78.0450049227	129.179913376	88.6494123134	78.2498772481	104.391858323	90.0544886375	72.6262838939	100.902718464	115.278342881	83.6105519955	79.1719389578	86.4936651397	53.4836225707	82.4779866435	85.5182268645	101.530738253	90.3577863859	62.588335491	159.628635933	131.890115889	66.3538183007	96.045763806	221.796994404	68.6497591567	92.0596193548	87.0141535778	82.0238852328	60.1484406104	86.2132065601	61.6931541879	76.1766938932	74.5468694871	82.2729771145	65.5850639002	76.1761678072	76.5706020175	81.7692549246	81.562093135	44.3601951205	76.8582931932	158.086378393	67.5396509981	68.6324670257	70.6647543608	55.2981980032	55.6820650014	135.710984384	92.9216143231
SLC37A4	7.93053452096	10.0731457274	11.3129392517	8.54960393641	7.70150197847	9.98518203195	6.30536840248	10.3365629087	9.98564782298	9.36348626244	12.105681122	35.4238288134	6.60183020729	4.67628549914	9.87398872288	7.28848444738	8.35422916026	10.646303319	8.44448143343	8.06244981688	12.6335166125	9.99799523236	7.83696929919	8.31366465663	9.84586007855	13.6665124982	6.92613655089	7.95069844637	5.79992216589	11.2366648061	8.96467394723	8.79945645043	6.4310754627	7.96410530776	4.5031101311	5.49977983097	6.12648112912	8.25142779378	8.60739114001	1.76846973661	6.73400458544	6.10198764072	5.51758478038	7.92112711638	13.4593400257	5.43957104938	5.69090327365	10.6836095023	8.72728359453
MPC1	44.8313602497	45.7434944905	60.7401077883	44.9996289264	39.7327773744	60.3285690362	43.2878251383	40.181089279	54.7274793796	57.9065248904	42.7307657867	35.4675647779	60.5330633947	31.0578240358	43.7260824947	43.219542694	53.8971058957	58.5597892431	52.5459728448	64.9551489793	61.759650463	38.3256962945	53.0224140832	116.543430659	42.4677860577	42.8205928267	50.2259320818	44.7560955239	28.0584986012	47.6425717441	37.2719741164	42.4642725017	51.296655213	40.6421057776	41.9994114484	42.6790911163	38.3702365336	48.7063050522	51.7968208935	21.8259252005	40.1405810305	34.6062934238	15.7976101124	23.3890537928	16.8337260235	35.7213256981	17.3500759032	43.8279078405	24.4425361779
SLC25A23	46.1305757332	48.0152866601	46.4407771373	33.8028918514	58.1892542921	64.3830313284	39.7657400534	43.8899762884	46.0659968636	24.4466825094	52.3858458763	45.3130166493	30.1820119979	58.3071597169	38.0582890613	46.5810040184	36.0456021241	45.7854796875	24.7260501934	29.1036350622	41.6723170528	31.9193692926	47.8722221126	23.9157822558	49.5456126248	42.2937481394	60.8840888053	45.5930624946	30.5129793298	47.3280612282	44.9625218725	38.2685779446	50.7629269983	26.5604190346	44.7955673533	64.7550491055	48.2548665896	51.946300041	63.8333489605	74.3144627615	49.4588975103	3.72023450485	11.493546893	14.2561714498	12.8879425634	4.55262903187	10.4911450684	4.92061365203	8.79108207368
COX4I2	0.762733233972	1.38140639066	0.966044954989	0.35584013838	0.733733371408	0.407659318105	1.97573257829	1.23725600728	0.463215806416	1.4692199173	0.464708582924	0.709035130556	0.293187178554	1.26285348239	0.568640266627	0.305828790602	0.401507083853	0.295900059223	0.907304737088	1.52388024404	1.45668775278	1.87306784712	0.372849977531	0.985103811169	0.638076872739	1.41247055737	0.963347679241	0.984002352603	1.45885715069	0.528780454986	1.27922015726	0.710418075965	0.547053213146	0.99881762953	1.02821022451	0.811255884645	1.42728270347	0.594339153289	0.605779836193	1.45125317973	0.959574130484	1.05126802878	1.23387574949	1.51201252629	0.880172498389	0.337193227027	1.3912734674	0.97644620335	0.39285569706
SDHAF4	5.36833101942	6.98646282077	13.6528315857	4.36178899034	4.23731021988	5.24097010839	6.40065072466	5.67146554464	5.93929516789	4.42568490365	5.87430374532	3.5615166968	5.44631832561	2.41456732554	5.79657671793	4.65089133308	2.82108914792	5.09086805016	4.03455733964	10.3338129049	14.1958773658	5.010800805	4.96808030608	15.0125716223	5.98127712011	11.0012406652	3.53374660506	4.1139754609	3.82059420655	7.01398355858	4.63770607848	4.89049486913	3.65286235372	4.53041827619	3.98953600004	3.45459797545	4.93468909697	6.97698446665	5.1139492057	3.40655768706	5.52504792318	12.5532079577	6.79161843207	6.53567414488	6.49493956103	7.32938652955	7.19337433954	17.0109134201	24.2566294801
GK	4.40766122139	2.75100677037	3.0065107237	6.62082247659	3.8796545647	4.97418156022	3.70775259613	3.47991238735	8.38611635351	5.5484824699	1.96306641169	23.4064822681	3.3894713748	3.24846755893	2.96140720308	4.13147931091	9.28692852699	5.40803049086	3.14909068602	4.61301497649	2.95639114969	2.21912681045	4.08623468331	5.66172744617	4.1328260324	2.58118760222	8.75903968644	4.5808715605	1.92162172905	4.29935067687	3.23125426028	2.44448325617	5.88487338941	2.69303337749	4.10939330476	8.54838748834	2.96282307794	4.47966916955	4.15836375986	0.743016249564	3.6605810294	0.705214192797	2.10418237682	6.03287072954	1.57450525393	19.5564835769	2.08052967843	1.68359076674	4.36898933259
PDP2	2.66017065194	2.24126745607	1.97969915561	2.37252785993	2.07373543361	1.92044386083	1.34153742342	2.10920419039	2.05880152984	1.73806748824	1.98421230733	1.76608685418	2.38062100004	1.77029150679	2.31504711132	2.13865151833	2.09803292697	2.46394111366	1.72601383514	1.46635212507	2.10879238195	1.77787516891	2.41347809837	1.34523282679	2.34227866317	2.16814177228	2.99939290461	1.62549653338	2.03236553091	2.47538669593	3.04073262011	2.02177335604	2.22947975678	1.73583075647	3.25861136702	1.81892415169	2.03527625107	2.6609361177	2.01813444801	0.925140439076	1.61282796824	1.16500142877	1.91047713732	2.53972548802	3.81650119549	8.39076560668	2.26705716011	2.08731136396	3.76930104921
ATP5IF1	68.9447746618	62.4806695784	86.2938217132	54.860953649	52.3902939995	76.5718864389	50.1295712837	61.3873048083	81.2465951372	63.9544276494	61.002431438	69.7912540279	65.9486147342	33.7625278279	68.6056175704	62.0164707275	62.4434643965	65.511275696	66.3520721447	76.2965744793	92.8952694139	59.3081493247	68.2180038933	123.001168721	55.5509912435	64.218061596	54.7748666285	60.5294121325	44.581744394	63.4690724105	60.7999254953	63.3594082985	56.9300760925	49.3781431349	45.845366709	51.0478663557	55.4976132189	63.4409632563	59.2444511979	19.9068142423	53.2735071954	118.406385181	62.849679504	64.055374353	34.7699783515	19.831735496	32.432857219	60.0139196407	70.4543699255
GOT2	44.9966975189	38.5088856591	36.1636594591	34.5618196596	35.4009303996	36.7789673908	34.0420210099	38.2605322126	40.9449686028	50.9074688072	37.1355711534	22.1844885217	33.9458436838	30.0277578334	42.0883638238	39.4239460016	41.5322509757	43.3195211702	47.4693743532	30.9414253083	35.9041039884	43.6365315026	42.5424509853	38.262188859	32.5547604274	39.6918459107	31.290177241	33.6056579484	27.8814881759	31.9033741193	44.1968186602	42.2590820337	33.1505477029	44.6627429621	42.9320172851	21.4515357155	41.1033542122	36.977845702	38.8713888988	23.2062881378	31.998077182	49.7768328268	51.5028452946	42.0789151461	64.1380717971	34.6954908274	33.6298686195	44.7404746446	61.1728895806
PSEN1	19.7594236531	16.8160223404	12.7203850477	16.9848300318	17.702673004	16.5620255669	12.2540115543	15.4274113276	13.8976616865	14.3360089819	15.6893597109	18.4563066958	18.1547443107	12.3103534883	19.2609382922	19.7713470656	19.4149160098	15.5781698315	18.9709567008	10.2813658478	13.7260273313	11.9287989406	18.8408460123	13.7822100647	17.8725755708	14.2507078456	20.015395413	15.735446664	9.58701431543	16.5963011275	14.1506415567	14.8568954273	19.4422846694	13.6772997208	14.1747028286	20.821473166	12.8902675123	19.6669227797	15.9936427811	5.6806029151	14.0223762935	7.3653032887	8.10382196926	8.12464661909	7.60379844491	17.0630213764	8.8180513537	7.31530682028	10.8877703256
CARD19	4.71251887855	6.19736300325	9.61144181653	6.87856372884	6.34014933906	6.57573930256	7.3704627116	6.62335547891	9.63010777291	11.7315851332	8.81498335341	3.76774157314	5.750465409	5.96504600106	7.24974813153	6.36528876814	7.95930128407	6.5723955462	5.9917097329	12.0122419821	10.4847476812	8.27117859034	4.52865688386	11.2757776711	5.4849867039	7.35732626717	7.73317109447	9.17822325827	7.40977599593	9.96097261663	7.52576719459	6.78074669721	7.0828942399	6.86901083182	5.74566902023	6.41421400518	5.33930857492	6.25445024262	8.73175302836	6.4752256215	6.29773080136	9.3696694186	8.77116555639	9.17631126957	12.406404174	6.72482149558	8.46529099874	31.3337498321	14.2354149912
RPS19	202.717035167	201.956676831	271.107149399	187.449719497	244.58355942	285.270937666	203.738384399	221.869689747	215.564445057	217.132169596	147.53888074	139.531125831	116.695601363	107.516592572	244.452846415	199.752142901	168.04841045	180.05738293	178.069416081	295.134852991	251.921608993	190.762230759	167.564052962	268.113585644	181.174759082	260.365634014	118.661040304	201.415422159	166.760653305	192.263166363	171.77045525	200.685755908	87.3355448564	156.96400673	146.951668486	114.034007529	153.287970937	232.056793661	213.925159016	109.070380707	142.971123407	875.167890267	656.850350329	281.404326988	376.983317079	79.8670737665	348.28909065	422.841752306	522.045503197
AGMAT	13.5050690507	8.48702932669	11.2560080393	10.0379572589	9.33903172461	12.7289991441	8.08151726279	12.3982702527	10.2355870312	15.1443271155	10.4685460126	13.665987421	11.7681111576	7.05802667698	13.8998426774	11.4051629896	11.4265704008	13.6295709879	14.4464399121	9.36043439904	11.7661039856	12.8505565788	19.4370142149	33.6180467015	10.1972230216	11.3030503115	7.4830535689	10.0752738885	7.17566370363	7.60373074759	13.403873483	8.65626510672	11.2121154537	12.4869383354	9.87772001647	5.5129704897	12.4211005033	11.2736627952	6.5349711389	1.48600032729	8.17931393083	22.0015680671	22.9445364997	20.1639571286	16.0216039537	18.5382092355	4.39060221263	22.1228338773	39.3998749996
IDE	6.42955502462	5.18945368012	4.42088433805	7.27669542653	5.42545044586	4.76160767213	6.13282438648	6.29791689615	6.14599749566	7.71847450439	5.11407916319	4.5941995132	7.66560945573	6.7939524311	5.54766251445	7.34232731265	7.25452098595	6.36400040939	6.38763526843	5.17757694459	4.07329687937	5.17682688787	7.38352134338	5.62058682533	5.06480469766	4.81182366236	4.79371531114	5.49903237308	5.95278797207	5.37419536874	6.72290983767	6.64639087758	6.67188996905	7.98914923042	6.79402121504	4.67621243985	5.84432139464	6.21501241713	5.06798102606	5.29378044891	5.18885264498	4.13011727126	5.82171758872	8.44751281251	10.9317493723	23.6429323305	6.4835164078	11.6530453107	4.40565947962
LRRC59	46.8755327324	37.7631770195	47.111877432	50.506563256	37.0849637698	38.0930871764	33.7016091433	45.4694425387	49.3905627393	95.355909048	44.1041595085	28.2707491851	38.9285082329	36.1366692811	46.3913402992	46.385501041	65.8775603188	61.2035279608	66.3433532926	52.2194912358	43.8228732297	41.6151784267	47.0301753722	63.8360203167	31.1647161732	41.6371447948	40.9909285875	48.107924811	50.7166035189	47.6147780396	50.5647456561	49.3209658601	31.8135384504	79.0706545389	50.4885109551	31.7167322534	40.9745199571	39.1759563257	39.8103231295	13.7655832632	32.1267308638	63.3277994597	47.4899235114	61.4187428726	54.5226417189	48.6354008177	38.0673356524	82.3364651061	54.4617142295
MTRF1L	2.78713688095	2.75770484288	3.22748995283	2.71239624319	2.39317622216	2.71070072673	2.28987758808	2.39788205849	1.84055922519	3.48153200856	2.43686525101	3.05088478753	2.88149546293	2.57397625843	2.46905387008	2.52627607211	2.33552526876	2.65541391785	2.37790706157	3.2409648228	2.55278307156	2.01028416502	2.120202497	3.8994557056	1.96169732033	2.41735549164	2.21856287675	2.26912226342	1.98633207952	2.27259271369	2.20835371216	2.88541969848	2.15704663059	3.45847324563	2.84006829691	2.01741283179	2.31478332203	2.38222482527	2.21053641372	2.95408210517	2.77345668266	0.841823232674	1.84269222114	2.59041397144	2.09362819416	5.24077818626	1.9439608534	3.09332124415	2.20449691855
DAOA	0.0	0.0	0.0	0.0	0.0	0.0	0.0	0.0	0.0	0.0	0.0	0.0	0.0	0.0	0.0	0.0	0.0	0.0	0.0	0.0	0.0	0.0	0.0	0.0	0.0	0.0	0.0	0.0	0.0	0.0	0.0	0.0	0.0	0.0	0.0	0.0	0.0	0.0	0.0	0.0	0.0	0.0	0.0	0.0	0.0	0.0339397104327	0.0	0.0	0.0
QDPR	11.4799424118	9.03572546239	11.2052372262	9.29428192909	9.08687644407	9.22210934037	11.8448018584	9.68414716273	9.13719299347	8.96212942686	7.73436719754	11.8613809594	6.34974996042	7.68584079339	7.54196564158	8.85447831683	10.1995662226	12.4181535724	9.17552920571	12.7577022262	10.1751472892	12.4491945466	9.12773219451	10.0343831383	9.30166385372	10.0290853275	5.16504259145	10.5399571217	10.7142270203	8.89458336268	12.3454990646	6.55661247445	6.61486855816	9.33957338267	9.86336245477	6.5327447553	12.2444972431	8.33833156983	7.55942538151	10.2657880322	9.7435671659	14.7658653561	19.7241885579	12.0199805866	11.3657057401	5.62734600619	13.5853041818	12.0190025808	18.173666363
MECR	3.78623903539	3.21752865341	4.60878815726	2.8552816791	3.15115284922	3.57585407728	4.4957677972	4.01709927072	4.0280996139	4.23059415247	3.63482209502	2.26684582985	2.78710220624	3.57024972279	4.18803121409	3.59536755369	3.38168880696	4.00845745704	4.26442479922	5.01196130494	4.00384854028	4.41932651556	3.495807213	5.18322341848	3.62255719803	4.24281377776	1.86862922096	3.58604503469	4.13636684976	3.95923017429	4.11379198254	3.85861302726	2.5434156058	3.89594266346	4.34329192277	1.84611391394	4.08156923028	4.08066413048	4.03178762472	3.00389426646	3.16699832701	6.25760123956	6.71775267623	4.69240481004	4.09542782333	3.23720973412	4.65189499422	8.05157323211	9.06571115425
FAHD2B	0.887327441226	1.29464036943	2.23827027381	0.964504954563	1.02404316609	0.917233465736	2.62189788937	1.3366966244	1.38677624689	1.25369385505	1.33882158684	0.796016454681	0.900641936103	1.37723523069	1.11025837182	0.891705763012	0.675925561825	0.892285405859	0.897556834954	2.1458546562	1.21139838945	1.56324221028	0.752247940205	1.30125971751	0.967776672595	1.95466510582	0.562881660515	1.13673618884	1.98724775235	1.3507663947	0.962058134802	0.932758767364	0.614163305151	1.32611613375	1.17944104137	0.831979175463	1.55470757293	0.90624441142	1.27476603959	2.4210398382	1.49883893109	2.27494184223	2.40911690758	1.10930145148	0.649218144473	0.365757116093	1.03085138351	1.49129965603	5.67611547425
FKBP11	6.1813156475	5.93767871762	7.01837408907	6.56956591023	6.45384146865	5.99634208002	6.07666308021	7.90046116924	13.6316926739	11.277999234	5.00681545894	2.20862315491	7.91073067266	2.46692587891	10.1322816603	5.28173786628	5.55702975628	6.48090970947	6.88505371847	10.2599072493	7.51235943356	3.46193256189	4.73036955305	9.26293027526	4.41368917434	7.09840578177	2.87912108098	9.39316422687	10.1786069953	7.68355096799	7.99206793189	6.91772023825	3.44156837845	5.76002631877	5.99690986396	4.27885517532	5.86534949186	5.5462561969	6.68693500087	0.989599166707	3.11421198793	19.9143927384	9.00946165043	4.14310343798	7.56758357779	6.00254281608	6.50339006136	3.93147143533	10.0342731382
NAXE	35.3089160289	30.327194371	55.5524326284	35.8553147365	38.1789030848	45.7658216779	37.0226802302	36.1730323766	37.9227088407	40.0217380317	38.8517531225	35.722516338	34.4131977264	30.9457813045	37.4645094858	37.7244005894	27.9443945276	32.7354939678	38.7210813454	53.1799123603	52.1366858936	40.2710727126	38.8563371421	82.9163865396	35.4772262558	46.6940221811	28.6580235944	34.3845158606	27.2575959788	33.080510735	30.910538515	37.6612022383	33.4514160483	35.8175717754	36.7126204082	29.1812896613	34.9568648059	25.5387503421	37.0560273634	26.9806960786	34.5491364507	162.062783184	68.159826209	47.3376470064	49.6992383693	21.61865619	39.5703221369	112.11441144	99.378630643
ACOT1	1.34997771381	2.68249283006	2.0843561901	3.3363999541	2.16029437168	2.14395960117	1.65706331104	3.54129321209	1.40546652297	2.86181968712	1.7421281832	6.95593264902	3.62946215469	1.06320702851	2.15406111509	1.69914405483	2.53392456632	4.46907550042	1.76185550347	3.62888995068	2.52092868834	3.53248014941	2.97904520139	1.43174554692	3.73736292406	2.63153849579	2.54620721105	4.09277554704	2.92347771699	2.92802916345	1.98954952889	1.27456565186	1.56301773454	2.56587677737	3.19773830004	3.21234598106	1.73223627584	2.76508224293	3.0735900314	2.48023779603	3.2303701792	1.70117628475	2.01747328655	0.756271063937	1.66169168698	0.613857021881	0.331933896102	1.10606900933	2.27271492837
ANGEL2	2.70268834228	2.57534839986	3.09334787833	2.52091413745	2.49926984623	2.21501990118	3.36286779563	2.82704243895	2.4727858494	2.07744211139	2.29472447056	1.78463601745	3.03135161705	2.19989233245	2.51739913064	2.51372863208	2.32921545933	2.59410528977	2.47738692166	2.83898324212	2.92007959125	2.43100496339	2.58464903412	3.22350038608	2.56727828816	3.46095679041	1.9973682065	2.26594119167	2.56786954608	3.27542497573	3.02577129986	3.01125572721	2.3957909505	2.57701534934	2.81131148276	1.88876953937	2.87146460092	2.83931874319	2.04020015961	2.17965678341	2.69502043365	2.79616317954	2.58682288198	3.36323599576	4.46918196737	13.1406688177	3.51180141801	3.83007300722	2.711643407
MTX3	1.36049746362	1.52157132408	1.2713937526	1.19659351114	1.16335112993	0.706116819125	2.03338114284	1.47037076265	1.23972840762	1.13615837844	1.39134313295	1.02612648337	1.49381015636	1.9660953896	1.14722958289	1.01917946713	1.02168235112	1.46791249693	1.43290421649	1.14608653776	1.00602727949	1.92672097172	1.25055288423	0.785743489606	1.03219451493	1.93615544558	0.796502092046	1.26792777246	2.17708675975	1.72147145739	1.63254089398	1.89283019888	1.24218172716	1.8712310775	1.96624017112	0.878074838257	1.75588113285	1.46244146192	1.09379572021	2.46059856148	1.96212059918	0.0172560812897	1.71704698139	1.94701218866	3.27479541546	4.11302471137	1.21485640093	1.49308936633	1.3309798162
LYRM9	0.396062168433	0.66322912771	1.52642285379	0.517676202189	0.577576362065	0.592621473401	1.19798828821	0.657407240487	0.771409296948	0.560743165461	0.722302251325	1.10453555239	0.649567638195	0.879290126894	0.64257407081	0.470100916825	0.372371699924	0.37797382565	0.69187214167	1.9316881588	0.823515947972	0.691879027774	0.558313387591	1.15142400234	0.611071792874	0.981523330723	0.43844853669	0.657514304361	1.29793134612	0.617268866395	0.607843570637	0.692287315629	0.616578795765	0.521065334558	0.68291530043	0.443325706479	0.798291140325	0.620659098135	0.721784422855	1.32381573243	1.09035623665	1.04099715968	0.9602385741	0.368279036143	0.415709724611	0.43433997459	0.675485746818	0.628882173719	4.50374736572
NDUFA13	10.1010750689	9.28133694027	20.4944582166	11.5810057514	12.3197030273	17.0717877179	13.1334397696	11.5726155823	13.1834331699	14.3083464804	14.1914587853	11.8508263945	11.4494356976	10.1669057375	13.1497011731	11.6509249819	10.7201501787	12.122040914	11.8043830774	22.6450686376	20.6477958075	14.3024756747	12.2251043339	26.5354760479	11.664531649	14.4109633817	10.9842268434	12.4884247066	11.3389297438	12.9145424218	10.3665016068	13.2794480246	11.9958663905	11.9879139401	10.7388973571	11.3932321082	12.8511616978	10.9183482379	13.5516953588	9.3453324483	11.9010401968	31.0895875081	16.7220805912	11.1789540598	11.1495558709	3.66734989623	9.38481217351	13.5601983309	23.3040316658
CRYAB	4.46975281876	10.8484566604	22.5877803927	8.47680917805	4.61811880699	2.97299733093	45.5132109939	3.44776026341	2.43348607069	12.1184009329	5.16570918514	13.6596105743	6.66994066839	37.5530786287	3.09950178291	3.80941309259	3.69280648434	6.73616387293	13.2964342942	37.9793498891	4.46404698531	24.9336768562	6.37126907984	90.5535736032	9.44167602654	10.8843247355	6.34202830443	9.58730332722	28.1841714502	6.28053146865	11.7524662701	5.58059247048	6.6459460094	27.4625055383	21.55527384	12.0557330491	38.8978484702	4.4362402934	10.8963999128	69.1716410448	42.3404178236	1.44072922335	3.27628782874	3.20871583776	2.98211377627	1.34782823361	3.78894679531	1.07055064299	0.807594259249
ARG1	0.0672486171937	0.0885787303936	0.102209031116	0.0590563606399	0.100631625239	0.0513464026621	0.0679790319247	0.109086312093	0.0700127707407	0.105549556399	0.152963619051	0.164099685989	0.144758371823	0.0842597103787	0.0364624293104	0.0862857412263	0.0660800971593	0.130444491757	0.0895946112898	0.0488572291984	0.0998924553117	0.15543014735	0.156148716735	0.115806096886	0.136975811911	0.117980164274	0.0679491034823	0.0867574593326	0.119650630857	0.268073526464	0.180457927529	0.163398515315	0.132639524294	0.140901906822	0.0793232792481	0.0953690123934	0.0927246336484	0.112289267511	0.0801155394049	0.0208904492611	0.410932127635	0.0231720338404	0.0271970704325	0.116344169962	0.155205990174	2.04143472027	0.100648791065	0.137745998763	0.166258930114
FGFR1OP2	4.78027182745	4.87395155139	6.02832437387	4.38985655301	4.58196276219	3.95742229849	6.00109068692	4.64177695558	4.94987709534	5.15346540744	4.84691596783	4.08884891196	6.13857647608	4.8248597514	4.5387892794	4.2262455476	3.86463512458	4.3614905564	5.07137610513	6.49569585855	5.46642144977	4.29665049767	4.05146522332	7.70259560675	4.14068601743	5.64704979331	4.01760027448	4.4646727494	4.85504827866	5.90693641319	4.7740556256	5.61389245064	4.65472219248	5.49478500391	5.1127617806	4.10288146115	5.41419839122	4.71278300217	3.89913067777	4.15584717408	6.36792581258	2.48597775211	5.63272235466	4.59772343574	4.5288125386	18.4521383913	3.46544904347	7.23783593733	4.10356888722
DNAJC30	4.55323541037	5.01508889094	6.62734051656	4.48889239022	4.0127981425	6.15524558335	5.28133475943	5.4429679943	5.25018301634	4.46904969209	4.94188124579	3.89282756098	5.15100966941	4.54973372621	5.23309225653	4.33260324985	4.05329883693	5.20554885877	6.7101702567	5.02236587474	5.29229022296	5.35407210667	4.373569622	7.03077377342	4.61877004403	5.1725320982	3.30740324355	6.64591377671	5.89439452886	4.90313538789	5.89017822271	5.71953982139	3.97605595041	4.50544124115	4.65953013715	3.14675874129	4.95443789142	4.87172748416	5.61711486138	4.48491044454	5.23730540513	6.11993461964	5.75642138835	5.85723838353	6.1773233232	2.46056071722	3.80030191333	2.9953518745	15.2831932514
MICU3	0.161378065983	0.411902635027	0.687976695908	0.220451650185	0.242254673159	0.113907412593	1.16004166506	0.260613499407	0.119474680422	0.335672838247	0.205093271248	0.21335707576	0.44993983724	0.924342769089	0.174999474152	0.171784682381	0.116790966336	0.174369677756	0.294860250728	1.32355252199	0.243519229189	0.617504555089	0.182316839317	0.724605234963	0.250441167178	0.542471395074	0.144941368153	0.134169393727	0.714630667581	0.372928844821	0.483304150602	0.264892903573	0.349806442904	0.672494195019	0.396419576492	0.218225367146	0.762903268751	0.15648823451	0.20886975735	1.10957267333	0.830148288416	0.0	0.0541461432623	0.124086134376	0.132427169211	0.803268059824	0.177121440963	0.137117977492	0.0177322404296
MT-ND4L	3207.53954813	2643.85276069	640.917158471	2271.4392394	3357.22421619	2494.33148105	798.661784756	2832.51204027	1481.20974365	1398.50690683	2370.61273064	2977.7924469	2735.5927424	3230.41333913	2558.66580578	2597.07770121	2340.31341274	2117.15670429	2480.41388504	618.53375542	1872.81488749	4385.98117985	3821.23843952	490.53305086	3042.61870646	1126.37092895	4443.27347664	1922.83284721	1820.42754466	2953.38205247	2610.87886527	1943.69355993	3168.24728699	3026.89185585	3324.10726115	3547.06475729	2566.36698105	2174.98413146	2027.58717978	2486.27312605	2829.38428824	778.354468223	4025.86237598	3668.31649931	8336.45602155	242.722924588	2192.75400566	2078.33319562	481.248228898
FAM222A	0.92308754767	1.11766985622	1.4209581717	1.02498763759	0.675480224914	0.937934059804	0.861335611383	1.27852557561	0.770055830789	1.42856176268	1.43630161103	1.38203629378	0.665980741483	1.23284885981	1.36675331146	1.49188904338	0.877145190817	1.38652471329	1.4730806647	0.793158786344	1.43897815557	1.00521169651	0.837391047233	1.23636439277	0.888444862779	1.61253293665	0.689562301729	1.12217114076	1.38970896613	1.67986709931	1.64607657743	2.08761139139	0.528377783566	1.70627543348	1.51359375381	0.47602978293	1.1888640466	1.0433670144	1.20309633239	0.612106440164	0.823127432859	3.40090997474	5.26956027076	1.42808405022	5.40802387578	1.84160771601	10.4214393471	2.54526627214	1.72624297536
COQ8A	8.28757054408	13.3606819708	9.80262430759	8.583991989	9.12821435508	11.5194735708	10.9516796781	13.099906176	9.31929961284	6.33577927654	12.2864014367	5.05926677138	8.78695172625	8.25743309137	11.8610395592	9.3343559623	6.47821406529	6.27247784256	8.44800901248	7.21849582704	9.7822458299	10.691373173	8.37381921089	5.15609677232	13.2435989441	12.7622196724	5.77287054326	9.41271700229	9.35086483719	8.16299741001	11.7714833109	10.5941628894	5.19954451272	6.94222447994	8.99597405093	5.56080168717	10.4623946691	11.5139776003	11.7083735241	9.46086569682	9.89636971413	19.0669997192	7.36598660687	12.1193708917	14.1205203565	7.02293442562	7.71428545464	11.5021530607	17.6925185736
PANK2	3.44760859276	3.51596594009	3.35834033561	3.54088532127	3.4984063177	2.96752003621	3.09616428007	3.71552246024	3.87516191351	3.22882536766	3.1476686882	2.86330957235	3.30643175671	3.47130561935	3.48188164455	3.30977250036	3.55040641464	3.34212887882	3.2893142558	3.07807655893	2.75053660516	3.19191053568	3.17050164484	2.23474530349	2.853117408	3.32274980421	3.09203250932	3.20378763141	3.92440850121	3.10135006496	3.40293952196	3.72945279573	2.8335455476	3.19841596063	3.45410534547	2.78004722608	3.18660585671	3.19321975811	3.021516861	2.80385977234	3.25854784882	2.06659392877	3.37238800792	4.03326745367	2.74715529487	5.44241346482	4.10431584764	5.44197464804	1.86973035397
IMPA2	27.668091979	31.6124288807	37.5427799978	23.5883842042	27.8203879709	37.0346500518	18.6224559191	32.0943480492	26.6158352769	21.8717871688	30.5849685119	14.4558186688	22.5966601959	16.4921035479	39.1960390843	24.1435399379	24.3157728501	32.6217631173	29.338947552	22.6645812297	43.1138635233	21.688829429	30.1491426611	35.5236589851	35.7268216553	42.0427327619	23.4459935957	26.7807093228	16.0061575688	30.117935003	29.7740247396	27.7288348453	25.8871211891	24.5611017721	20.8176280692	22.35884846	26.3353543533	32.8809396275	30.10434774	6.41234388153	20.8684795165	46.033017203	9.18414849539	10.4147422811	8.58461576762	10.0800939985	11.0779782613	12.8318050403	13.1818338408
SLC9A6	4.7711439001	5.13803480803	4.00394051604	5.45917139718	4.71536573187	3.80687166491	5.51012540645	4.5014466685	4.92095530347	4.2133648359	3.930576688	7.08103669741	5.1029115663	4.1210637305	3.63065874851	4.68440311094	5.22243352483	5.31049560133	4.03375123428	4.17250132975	3.93116603976	4.3794031944	4.71428464259	3.10705530903	4.11130641608	4.14620867696	4.56763891745	4.2045876487	4.77913381814	4.21499671307	4.81134381457	4.27692471557	4.79352747956	4.73877499512	4.7917253496	4.15425417237	4.40492957431	4.23475218918	4.1341415797	5.23384093175	5.29795640119	2.09276886781	8.69806769182	3.25338572195	3.98819700135	11.6687661558	3.04269037604	4.00801121977	4.42928177617
ALDH5A1	7.36356382921	7.70577237966	4.9235770648	4.50530553611	5.58072290196	5.08769896669	4.9623616714	7.13868723985	4.43228358769	2.92465620279	5.42470099501	5.88633105043	6.70765566845	5.1586877499	7.40801896672	5.65683072548	3.41111697925	6.29403526425	7.47458826542	2.63686445305	4.91292662178	4.66767809527	7.3949563021	4.15532537325	5.84595410834	6.62973784653	2.6905385283	3.71812635555	3.02136792109	5.15675791855	8.18663855359	8.97662645393	3.73103905812	5.86944107128	5.61011969649	2.58397847203	6.00201099216	6.73859580545	4.15056496318	2.33667709774	4.70690649842	6.13975016105	6.74839308815	8.05501753733	11.1687916024	4.17301793505	6.59995338921	4.98067093264	6.34180019016
VPS13D	4.3945000696	5.1079265739	2.34045052023	5.09290324291	4.13862375935	3.09897837272	4.00442857407	4.9255632503	4.40421692943	3.65837447069	5.78368276726	3.24539469306	4.44450267468	6.55377883863	4.41475058921	5.03412854006	4.60428744702	5.3424716531	5.67999318909	2.44170548367	2.57683065493	4.78958973263	4.71898203455	1.76787013008	4.43983755521	3.69860322043	4.1276967879	4.41564022052	5.38143696246	4.99050749044	6.44335200883	6.16403211052	5.21384565495	5.91912431659	6.45117603209	3.87387548812	3.65159187991	4.92582727685	4.54354164197	4.8116527432	3.8394347073	1.03468691784	2.4537399873	3.60132794243	1.87854825544	16.871399037	3.81267050566	1.00483790188	1.67104838745
FDPS	20.8584550305	17.1763282938	28.8218654884	26.0424076213	19.4466478533	24.5536343136	22.571511478	19.573261917	23.5890593726	29.6010141029	22.9016088979	20.1292294063	19.8260456447	36.223678787	19.6850780197	20.2666767727	22.7255385242	35.1875946166	20.0500388362	51.1847314865	26.894851838	20.192606948	24.2192534961	33.3769492471	17.0847668143	21.4081005453	23.2588611574	28.3710367658	33.8947903292	22.908963436	32.755605376	21.6354928167	20.3230066371	32.9893505592	24.237565371	15.4463731388	17.4811016323	19.1371052959	18.4986881043	13.5249926513	17.1573557917	52.1462377573	26.4096867151	28.8434893039	30.7331237455	16.6027759787	25.127462699	44.6022136768	25.5260894902
YIF1B	7.67181565617	6.60686917415	9.09958073136	7.75940098289	6.79455945061	8.98676221174	7.83358279841	8.48556901106	11.1091278422	13.5758282399	7.67873808911	3.87122106079	5.12878309047	4.40760354714	8.21839232827	7.49166557563	10.6080862519	9.27463196119	9.19217622712	11.3202873312	9.51979434304	9.61911144347	6.7924189876	11.7750705998	6.04523511894	7.26060202938	5.91006107708	10.5781504865	10.993562168	7.96182644435	9.45204676677	8.37973908011	6.04785702159	8.37857214446	8.34757647245	5.19147870058	8.97528072731	7.55074110177	8.81990208576	3.71543149973	6.59748536801	35.9929249473	11.6659078139	10.2923871779	11.9712280802	3.36644086788	10.2123809658	16.3888834732	14.1368255179
PDPR	4.59989283602	5.38848256902	2.74406069463	3.34811819369	4.35631668569	2.66399574324	4.23181747269	5.99202131217	3.53486962451	2.42019261003	5.16219862476	3.675747186	3.81510345439	3.7694325281	4.92433709951	2.41905419776	2.97401342428	2.4665627734	4.33746006509	2.27184351549	3.90174200321	4.42065284124	3.63101261069	2.15714178159	4.69114127523	4.94344651406	3.35567808931	3.36729738629	7.04321681513	4.68421324428	4.7537964369	4.40677220725	4.98069628586	2.33615124074	7.49815313705	3.68287517396	3.01271193278	6.39671463671	4.75152908083	6.19797602574	5.2095589084	2.36324622644	1.52153008813	3.44703912998	6.33355518015	9.00797825395	6.47743660759	2.35007141991	2.96498427355
PIF1	0.47538749445	0.515891201049	0.589523954169	0.274163065986	0.248753893206	0.338052540207	0.494895674587	0.685971561126	1.28533432367	0.692483485504	0.991398271947	0.27702395444	0.50620126524	0.19812355501	0.603997087329	0.303464135005	0.529875521358	0.546852670661	0.21066774166	0.329912217783	0.578169881259	1.45953615331	0.350312613796	0.83629445825	0.326206433511	0.398335090718	0.289956064796	0.791794579919	1.05033517706	0.964121451351	0.926610374224	0.882688886855	0.234092599987	0.393960188091	0.894321783754	0.208563851787	0.458416796139	0.606593568821	0.341873333779	0.312986579538	0.453973779193	1.37890024828	1.6413747436	1.22344415626	1.68123155379	1.99078707426	1.07786457023	1.87965894145	1.35656717248
UCP1	0.0	0.0	0.0	0.00992183213556	0.0	0.0	0.0	0.0	0.0	0.0	0.0	0.0	0.0	0.0	0.0	0.0	0.0	0.0	0.0	0.0	0.0	0.0130566107876	0.0	0.0	0.0	0.0	0.0	0.0	0.0	0.0	0.0	0.0292820868758	0.0	0.0	0.0	0.0	0.0	0.0	0.0	0.0	0.0	0.0311443546487	0.0	0.0260620490167	0.0695348314391	0.15983235727	0.0338192329758	0.0	0.018621682494
SNCA	0.469119417587	0.823888116403	1.87353516719	0.787804347513	0.492628658681	0.351903223028	4.24297376952	0.47527552791	0.217067496728	1.44677045169	0.401149785708	1.21264283224	0.627657215433	2.57506707242	0.316832076809	0.457600327941	0.388183530397	0.557687574249	0.689226109698	5.69234189815	0.558868744217	1.66919693696	0.671871897572	1.46767542569	0.637019424227	1.12302577063	0.580264578692	0.971523062677	3.26839380209	0.661864773534	0.976656226694	0.43194360887	0.578484241368	1.84081417272	0.926412225128	0.700299362306	1.95834505466	0.538703145105	0.97177182056	3.30320470697	2.8932450941	0.0907484733361	0.119825657847	0.303758570304	0.96240087081	0.0970249569546	0.443441422517	0.146102040292	0.0746073487466
AK2	26.6156041677	22.1986000865	26.2472744313	22.6742086167	21.0077460293	26.3664181125	20.4146748236	22.2289503889	25.8438750664	28.0108688475	21.3195834211	27.1923933004	27.0763043632	15.4712379837	23.5732518284	23.4624671026	29.0180043212	23.2736479268	24.0613794278	34.3022728847	23.7961275906	22.4918781259	25.175283606	47.1603327012	19.672014475	21.4680843532	19.9646615478	23.6763162975	18.391975442	22.5988724172	22.362430196	22.4180937011	23.5370253907	24.217861216	19.8993216935	17.2624543165	21.7386634285	22.5875341753	19.0587412057	10.131621671	16.7328566454	22.7625479517	25.3975855515	26.8954475407	13.8102707408	24.9914231058	15.1430561277	47.585205512	27.7430618595
TMLHE	3.56302360838	4.05186711802	4.15928906538	3.29171074404	3.00349883	3.42664577766	3.53360537091	3.24647206368	3.65393651479	3.16333062764	3.15309868483	3.26911272527	3.22226314551	2.52691661123	2.87727335319	3.35759775555	3.04588474361	2.98891501688	2.83439964098	3.09040349084	2.68114857608	2.73044292426	3.14581473585	3.33299316835	3.0931442381	3.15255512899	3.21147005788	2.57543234309	3.2071829922	3.05993600491	3.86264473086	2.46143490141	3.26233830672	2.35168452959	2.39590743975	2.56284049229	3.75637103145	3.30428777478	3.00600095029	3.09809304136	2.9005586972	2.70504840226	5.01901062017	1.5398471271	1.03681717046	5.94812463417	2.09272240932	3.14011356052	6.06694605575
KIAA0391	0.889536814799	0.982219118562	1.0483427979	0.835190327992	0.768728102528	0.843928356329	0.640918035523	0.871909300005	0.82429458419	0.96138299372	0.953244961994	0.758735248626	0.680948428081	0.718191884224	0.841476831107	0.823635216443	0.712016629824	0.890878708812	1.01221525848	0.790641103416	0.992006028723	0.847538977533	0.874297685246	1.23488354673	0.826075634504	0.97029757465	0.597076875845	0.766078492995	0.660014952281	0.947996304634	1.02704046313	0.944257132043	0.641393840395	0.988900266	0.972714006125	0.49288849365	0.898456052987	0.762672822098	0.641352699676	0.440952443405	0.860586266336	0.463025823724	0.926168927441	0.654873371455	0.713454061105	2.20332254369	0.577150253046	0.542737385557	0.514707358124
ACSM3	4.40506599001	4.99785838573	5.74295323708	3.36958459011	3.21599313969	4.89902579027	2.62136863358	4.14349476006	4.83969319502	2.94805055893	4.2488931923	0.808780020838	4.2339721941	2.3283989259	4.89367218974	4.25034769446	7.1167772244	4.53530582973	2.14785547487	5.29300963697	3.04718145678	3.52636990331	3.79880835584	4.27654949065	4.01617513462	3.00993714079	2.38028900495	3.72145079209	2.52186420101	4.13140573731	4.16062185847	4.72326575093	1.51156058615	2.77642123072	3.6324365524	1.94060455863	3.4907385117	5.0719233235	3.93578768542	0.645502062664	2.80244839303	1.4087186464	7.49958695627	0.859771070625	2.09246326947	1.52357711874	1.17888692417	0.645937514014	3.25779931202
RMND1	9.32745121854	8.18574972732	8.78331492704	6.85246967157	7.08301610009	8.72473400278	7.5570811612	8.26525334954	7.87496151299	6.55514786109	7.06603793965	10.6896457902	7.05517323826	4.2959973882	6.77084494466	7.30578971107	6.24574470793	6.07773484475	5.78683778862	7.17100282983	9.33526295847	7.07080674668	8.58152993087	9.09937581329	8.92816604618	9.91064867793	6.3455910553	5.7831908179	7.79748488588	7.30611977102	8.24361166832	7.28841384283	6.69988899264	5.95047812566	6.1556125388	5.57828161389	7.73305358551	7.48822250528	6.72254791669	5.00796360937	7.07579773651	7.94381847851	9.99930723538	7.98021478476	9.72473773663	12.6536980461	10.3867230204	10.0945526969	16.4060711011
ACO2	69.1211067621	73.4262107756	53.1245835158	64.9580508446	57.9514999964	70.5745440652	50.8647302673	65.4044112403	56.7470312691	56.7142763051	71.7617000558	96.8116211954	53.5776388084	50.765068047	73.3109015459	68.1184930045	64.9168099255	65.4900751157	62.3627525036	34.8702151389	49.4208626268	50.1995311436	81.9921701216	57.0383476352	71.1121135176	49.9307762539	64.0634550464	61.429812237	36.0495714371	56.1546589082	59.5777240647	60.6825128135	63.712357528	54.1060510958	57.8307423151	54.9076291695	64.2708864594	71.299850195	68.8075049426	32.5523060508	47.7104959376	33.5103390943	15.9229054822	36.009470704	31.723128833	12.6831715223	29.8974824116	28.980517369	27.5617582547
ARMC1	9.8933827345	9.60596326985	13.7507646519	8.82385278267	7.78677489496	7.82155354062	12.660895985	7.43129375822	8.78695064293	11.5246366181	8.34682361484	8.46973526483	10.6548557217	11.103935834	7.73872694924	8.73942645607	8.65938461168	8.65650390298	8.1898985284	17.3992289776	11.205020182	8.565113777	8.46397922266	17.6569035736	7.82284208468	12.6649056594	6.65670148775	7.56214508961	9.82789506509	9.83461510603	9.68011806465	10.39288113	7.55639238327	11.978103637	9.80250499211	6.57352035147	10.827083016	8.75885827753	7.66964020904	14.6871888175	13.0167310707	8.2654258621	9.75322243867	11.6446621529	13.9964408064	21.949002212	10.5145586931	50.7821099107	23.8904265473
APOPT1	3.80181514404	3.88220165262	7.91717081689	3.80350861094	3.46643299609	4.01837835218	5.01090352632	3.56530799932	4.11115808861	4.01843355304	3.96957097104	4.23318046235	3.66879164455	3.52507680221	3.75371992893	3.73714693053	3.52876937969	3.75923641491	3.69709604943	5.75001252308	6.34707602354	4.20418882636	3.69227088555	6.19890519629	3.43243249935	5.8894565812	3.10143072278	3.847904037	3.952441929	3.96081036381	3.71253634349	3.70181580474	2.50681708913	3.92564287004	3.82256992126	3.2712263609	4.48161763427	4.04783961228	4.04377683825	3.8732072401	4.26427227086	3.98356256225	5.4910138183	2.81506584434	3.56792203759	2.6842107331	4.55832858504	4.290899964	9.94968998514
CCDC191	0.663458714014	1.13893739794	0.925785491467	0.549811320954	0.72712658874	0.62786299842	0.887922425053	0.966071095221	0.985829453368	0.515552214992	0.882587019382	0.582003290829	0.973173553524	0.856375192793	0.80052496898	0.650112538318	0.517696556016	0.770146443977	0.882140418639	0.479750719863	0.793171013796	1.05468756112	0.761317398257	0.553079844199	0.641697048324	0.854909380695	0.472790622288	0.795651628854	1.21923834904	0.993332980392	0.962153030221	1.30376793862	0.835531455601	0.903894168311	1.1337239246	0.565416132312	0.775523746904	1.06517052854	0.679488951657	1.16499807394	0.92704849406	0.412141473096	1.42767951757	1.82861420632	1.85951585625	3.59127001053	1.23539368582	1.40362990913	1.93033421217
MRM1	7.59629624387	5.68005742409	5.22741127098	4.21814110629	5.712116272	7.33490412826	2.82335369466	7.52607438485	5.9514625338	6.25453591071	6.24316086526	2.7452202258	4.81414294478	3.87209636063	6.47230209777	6.15540964555	4.81471208727	4.99671945726	3.58905715546	3.23116772263	5.28510163402	7.27778438329	6.24395714594	6.08621218392	5.60097667086	5.86755954308	3.74683626714	6.02458023586	4.12746352293	5.89528274219	7.29865019399	5.70574944835	3.18985491308	6.47638030424	6.67895420828	2.99076886714	5.38243707714	6.55093288869	5.81179205123	1.85685382608	3.87511378462	8.33669133483	16.3943266865	5.43738268743	7.00725375131	4.94949541319	6.15051103881	3.40099840779	15.6429553545
MCUB	2.48741857494	2.29896084297	4.89367057653	2.8433811803	3.33503010389	1.88436690129	3.64288785178	3.16783162981	4.65527988512	3.98143765305	1.90251641723	1.82141973794	2.0283685487	2.15569095187	2.41608328654	1.98507413153	6.372207911	3.55565493206	3.13852127142	8.67566902538	4.09688324302	2.95485088733	2.06958007456	4.09115509688	1.68209940643	3.28669269562	1.73899654538	4.21295840402	4.78666274465	2.2350464394	3.36988058254	4.20780960737	1.7408557154	3.01348964751	2.79120258569	1.6625513194	2.97809443508	2.02126979291	1.90321211295	2.02025465677	4.08922273525	6.26941273969	2.24299563344	1.19672017785	4.36174097176	6.47640771422	5.24802229224	2.23914503177	5.86335475356
HEMK1	1.13180850796	1.10751457223	1.49460209198	0.945392006437	0.947441478593	1.2517816822	1.18106350118	1.3142668339	1.24059566131	1.10751826919	1.80598315016	0.933554937269	0.976931374852	0.942463218328	1.25408231775	0.908493352234	0.824109566922	1.08291424377	1.09924137596	1.19233332608	1.36416839551	1.42981482797	0.870428349573	1.46434350309	1.10849923462	1.42155216039	0.728603282591	1.06521579002	1.50932572239	1.75440780146	1.36505467737	1.2914749474	0.679417912894	1.27033405434	1.24833752832	0.672684609214	1.26896192791	1.09122045391	1.0058401145	0.979487832788	1.10280631537	1.47440341036	1.37560472072	1.37405159957	1.02052432921	2.07109548038	0.95578462488	0.803536054043	2.42326135212
ATP5MC2	66.1462647513	64.6990388246	108.34631081	56.5508582862	60.7938820321	84.2052956763	68.5047367221	65.0851686877	63.737496803	53.6547505327	59.7230755621	50.7897544602	48.3433995277	45.8597279758	65.9532234076	62.2913705246	51.4658037597	52.844629206	61.0077343193	81.9140996404	98.513208569	64.885538863	54.9942214189	90.6776827356	68.6598673029	92.5478169186	43.7297570329	55.4396550361	67.5354809613	56.2154504287	58.3151307552	61.6841063712	34.9625138741	52.3904936006	50.6604794001	44.9792704552	62.4086039333	61.8803335262	75.0341278436	50.126753393	59.6325071283	120.626635081	116.467757207	61.7892196862	68.4185804793	12.8811023284	69.4888042313	73.2120328565	88.6872769684
MRPS35	55.3296790574	46.6585888686	62.3349415908	41.9119246351	36.4849753142	44.7020380512	42.4563232812	41.8960892075	45.0820862996	51.7535623621	38.9576077227	29.3212248066	48.7669982317	31.5292379195	44.1423169685	44.5583121148	47.2785851289	45.5225569636	50.8601567574	61.1731269467	59.3414400918	42.7881563483	47.9167800078	103.552048508	42.3466907347	51.674199119	28.9214594928	38.6569911093	35.2373223979	43.1785546723	45.920189902	43.6973371628	34.6134686574	53.7847773723	43.1503923104	23.0623773695	45.0610394094	48.5448802429	38.8463207299	21.0641756728	39.1224046074	69.3234305678	92.2209505865	61.4668619264	67.7047899228	87.7117279359	23.3976970586	141.285005992	80.0513855344
HSPE1	44.6744733058	25.0829022601	44.0104574388	29.9506035673	32.4853305847	33.2440297187	36.8068032699	27.9300686901	31.6972461038	57.261180368	32.253173241	23.4403221523	39.0736203052	28.7495848789	34.4471746343	33.7902294966	44.8587597354	40.529440092	36.2945575626	76.3859424909	48.4232629079	34.2670849183	36.5293966226	111.445453551	22.347130103	38.7883411943	21.8218471366	29.0597993714	34.5951007256	29.8651630304	27.4225461006	40.2227306301	26.1511566446	63.0997732658	33.3275562667	19.0183492593	36.8252274455	27.9540070425	24.428485553	16.662827805	34.7412430641	85.1700586463	100.766246492	73.1024787596	40.4685684597	45.7027299515	38.2644863299	101.883789664	158.212885116
SLC25A38	23.4522518089	23.0376970372	30.6775187945	20.655981412	19.6138937344	19.5505903938	17.7297753382	22.7907474505	23.0890790872	19.2143820332	20.4414741124	14.1486254465	20.4217750471	14.8559153243	20.9932945296	20.9673147753	20.0415312807	20.9730000135	17.3399222147	20.0622978573	28.3019667096	17.8907253289	20.916454728	25.2608217799	20.3874672908	30.4892703158	17.9392266997	18.4764196974	16.483084257	24.0314399821	17.8133339705	23.5248283667	16.3138878838	16.1862784976	19.8965669413	15.4364909822	18.3571311726	23.9283678566	18.5571823809	11.5553757365	16.9260445213	19.4748501984	25.8805223345	12.8603308094	15.5491003499	10.8273356567	20.8716394693	8.13732406452	29.4018792422
ATP5ME	136.712325143	107.656233103	145.431490646	111.539716928	126.337958613	150.806842691	127.219594329	106.630013282	126.330038022	132.16544906	121.622640455	127.381508378	121.085868081	81.3257309195	123.917905422	121.09102261	139.49714383	124.253235374	105.739070061	191.166318455	142.324204701	113.415694006	146.355193371	245.419401535	92.8347840554	100.295690714	113.8707702	121.579215412	115.955972122	99.0424426075	70.9828378286	122.829445213	109.472440728	158.888587968	99.112629139	103.251298161	103.230419192	116.552437063	121.029011252	78.3875216729	117.863010253	136.308503022	210.414620025	150.181448436	34.1750381343	47.8950694533	63.2248401809	91.8073418296	214.671231238
RPS6KB1	2.75478094561	3.29682959289	3.5271888551	2.63054139503	2.9913451446	2.14208080875	3.16700089588	3.03950198459	3.40641684934	3.02680582155	2.83765436654	2.72064098696	3.15063129917	3.53547380917	2.68204837088	2.83798932669	2.64960202249	2.77653145528	3.79858407302	3.48136359252	2.87452797216	2.94265467557	2.82141197182	3.249761829	2.56357121639	3.77655728565	2.061190575	2.91079627891	3.3583271968	3.87622574438	3.32903441629	3.49467060106	2.51213834655	3.45550034962	3.18930175879	1.84171021763	2.81725453101	2.86466910156	2.45755745957	3.10796728092	3.24712920199	1.33868459844	3.14938679071	3.4474357673	3.84845033916	11.9872258006	4.19052721151	3.76763171196	4.64668512369
SMIM8	0.685336929952	0.744055260642	1.40030695104	0.613454780593	0.784597388982	0.770354498369	1.05348463179	0.629662053244	0.59229571681	0.609893915834	0.743544355803	0.445785881782	0.928923144303	0.60017656644	0.669479833854	0.616914942057	0.498246932151	0.615246537014	0.917019711116	1.38262217136	0.987164440079	0.807274321571	0.657111328843	1.51434329916	0.637261943548	0.97748186547	0.391703398575	0.596742625717	0.612708602544	0.735591241434	0.716035770277	0.751102764935	0.655389945736	0.81093282969	0.702450684444	0.46928403614	0.782450680834	0.756595304578	0.563803150207	0.891467508473	1.02880846239	0.619320211804	0.84702911778	0.590115209997	0.77851353055	2.13224902145	0.505796412808	0.974526569712	0.90863764355
MAOB	5.07936702899	10.0183739015	10.1118942867	9.478139883	8.31534877693	6.14238668165	36.7676680371	4.64150749367	2.67282410056	6.32630206519	5.86680520912	134.976715157	9.47370831776	25.1828570684	5.13634991441	5.92833930218	4.18986738496	4.87052930411	5.75042273029	9.4476885348	3.53061607878	10.5645188358	11.8031731613	6.165843467	10.2944054007	6.08557548603	6.59928148695	4.96073885797	19.7784851882	4.28585841232	4.40200408596	4.87929105106	5.50762048489	14.31169021	9.18107083645	10.2182884066	18.0430214883	5.16449064495	10.7637762843	55.5967584818	26.9040057468	0.425248099413	17.8387287724	1.13346023762	2.56699218961	0.471499003893	1.19718446999	1.23273377827	0.988797813786
NIT2	2.89206619951	2.73937181796	3.44707239169	2.70729570689	2.55226587078	3.10833629354	3.37047106756	2.77892787692	2.583988174	3.0061332753	2.80883832855	1.87960035409	3.14944553501	2.24426845633	2.76687316263	2.9268251027	2.74920533756	3.29811662513	3.28226890763	4.52352598997	3.65650010829	2.90741012248	2.89895234413	5.31396726636	2.38243874927	3.57022444436	1.56298585471	2.33708525084	2.63182954178	2.85543372111	2.7219330462	2.68489300499	2.2277293867	2.85793486727	2.77618633573	1.62198634449	2.64112495084	2.75810513323	2.30544053025	1.89872738601	2.5072292331	6.98428962342	6.65720519036	6.37718702878	6.30985060981	8.18097595922	4.25373960845	15.1346631866	11.0351358779
KYAT1	0.478582744981	0.585954167694	1.05297300682	0.496332534269	0.533950975095	0.512273878215	1.23479297021	0.674294281784	0.752917413822	0.645148628143	0.663517685288	0.84740850144	0.269110880447	0.678780921357	0.538748994333	0.448363235229	0.353179989488	0.396084764705	0.464978656156	0.801361692905	0.58032365979	0.848038399668	0.432245935769	0.844206420958	0.461540127823	0.93824181412	0.376620030891	0.582138602072	1.01856561458	0.644615329076	0.657753543335	0.968668240349	0.241911414153	0.754446312967	0.694313211157	0.413686775614	0.797249821358	0.499259648841	0.51645489139	1.34793548647	0.963347290351	1.08053035284	2.48237057735	1.11974040233	1.57090389613	1.13914367508	1.27565885488	1.79252243423	2.09595669038
ARL8B	21.9684927967	21.6111295076	26.1846809226	22.3629828142	21.4748841028	18.0066061973	25.2421343869	17.9707802175	21.7429691214	23.7532788503	17.5910911734	22.7663403044	24.147358435	22.6607523827	20.0159465664	21.4428572463	22.5178780751	20.0987384606	21.0361039011	29.1221568702	24.4655107472	17.1083589858	22.1733521925	25.7509882719	19.1126319769	23.4467430775	23.4647357093	18.7533399287	21.1049860661	21.3657025535	18.0032350947	19.6274241764	23.2039251999	20.3434515868	20.4178063745	24.292077425	22.3460366217	21.4601558241	20.1773091937	22.8379316	25.5957544176	10.9630741145	20.3995140495	13.7717449647	17.0286057648	39.6101619277	20.8227741129	17.5476885071	24.61356294
PDK3	4.72554099155	3.7653191334	3.02234064489	3.92381033262	2.84059633788	3.77376054474	5.05567249301	3.75418822781	4.64539280148	2.50467014472	2.48552704924	5.05947211018	3.84494042732	3.0893589438	3.22352566731	3.89014221646	4.05407438381	2.93575130186	3.42494576754	4.28368673796	2.70527725517	3.11653305656	4.6619563262	4.71911635255	3.19593285824	1.71089478791	3.65521633723	4.37266045438	4.40565166105	2.20954690119	4.0788848443	2.81166706835	5.39824295687	2.69680759973	2.98272769594	3.26820227814	3.90195481941	3.74433666572	2.25869338923	6.42020867324	3.07553300393	3.00737746804	8.74509437453	2.55196295995	4.07394127826	20.1882402067	4.37563149857	7.98454009711	9.49588342036
PDF	1.29804204269	1.50308467378	2.00416787553	1.2526527273	1.35389013934	1.91684368487	0.807471143458	2.01767286317	1.98006756629	2.19812047212	2.09504112955	1.16687711577	0.94746550914	1.81788298169	1.94899241644	1.94003206391	1.40964352341	2.12496104706	3.01892723349	1.67883438803	1.62242057785	1.63194104678	1.46429342698	2.48913104618	1.02934635857	1.62384040148	0.9480406004	2.46590097332	1.58366599235	1.5624537764	2.5007759862	1.70058627511	1.20721959876	1.83804438522	1.63446468251	0.750306608338	1.66334677755	1.33379868274	2.14494712725	0.691251977169	0.799852270682	8.68981284603	1.78448481128	1.97423397215	7.1987165218	1.21075081	1.87869051716	6.31097924383	4.20833943464
BAD	23.2392351642	25.8843853201	53.9730108192	25.9540257536	28.6539420607	33.6594608697	25.7498941178	27.8610784099	29.587774033	26.3175021251	31.2112758822	20.227660775	19.4851718232	22.0049561551	26.2075578621	24.0561918536	20.9823652771	25.9224823399	26.2990458661	32.0530097643	48.382630002	26.9902619473	26.2658674489	42.4415558645	30.9544598366	40.5689208513	26.5962922395	26.6622041142	20.2489428133	29.7548717039	29.9998097701	23.3477153736	23.7636048304	20.1413212401	24.1445041296	24.9361439952	29.6561391236	25.208348868	34.328351619	19.960072066	20.370584604	18.0479347061	14.215803621	13.061557389	14.582366085	5.63209424896	15.2847092661	24.0085711163	25.0571091894
DHX30	7.30338740086	8.16567441343	8.77756130551	7.59564680407	7.95772403983	7.34829083346	8.18049390811	8.77735597809	7.28676626158	10.1530609342	9.9446316551	5.95444102072	6.69566219022	9.44711174468	9.94143850436	7.22702972473	6.68783049445	8.61914000633	10.7435191152	6.72861804683	6.53957619697	9.44085354345	6.91298415816	7.11774818108	7.32874163072	8.50206746832	5.36026353569	8.52777287443	9.71543345596	8.69206345027	9.6134121648	9.48086969091	5.7338597701	10.7102973223	9.45722460897	4.92567670973	9.65000390342	8.10525799139	8.09768021445	8.47339848627	7.08128906448	18.4684012197	9.58795069262	9.78645421651	10.7646096749	7.65438204704	10.7998515018	6.53026138439	12.8952650425
CALU	14.562875555	16.4504583645	24.8536304033	17.827614462	12.8853331865	10.0339720898	46.540596102	15.3832618078	14.5600561043	33.8450583902	15.9755687302	14.8135373674	16.1754797803	37.5516575909	14.0154722979	14.070119636	14.4815472348	14.7605834645	20.2778229199	44.9339786177	16.6319098077	21.1840272495	13.1591562746	26.8336024914	13.4116847796	21.1318067949	10.8233821031	15.5467139387	46.8205946406	17.965853538	26.5170468385	20.4616213975	11.5416079944	37.931101161	34.4289731954	11.0697000896	26.7520013089	12.4824977009	18.8412783706	75.6619771928	30.402658609	17.9342195479	23.7311673726	60.6729268908	48.5556654977	60.9896484267	52.2390269253	53.1856064068	30.0692027615
RPL5	321.539737194	333.310513892	519.437023952	257.167819127	311.615801176	336.244458502	401.18704831	295.512667929	287.503385213	298.391617335	243.051497124	218.200991955	257.059741373	250.688049199	288.478880952	284.639194161	201.330850762	249.387615943	276.655360433	603.731824215	441.518529559	251.773544353	235.664585684	637.550096819	273.947222721	538.69293948	157.262008569	226.245198098	258.714328161	311.700022683	239.235593026	307.857220369	164.87585209	278.6446125	225.8153783	158.567962928	281.645986998	307.324807085	284.155495422	286.4248657	351.574182058	519.265794612	495.194471254	335.686243419	239.270173039	177.385397463	384.172561039	436.273393117	622.988606916
MTCH1	58.3147803832	56.7328491369	80.9031128182	53.8372831064	57.00804334	64.7268711262	63.1251692097	59.6435169281	55.2984984793	61.5652182011	57.7878056215	52.6079655514	46.0824404188	53.2530842169	59.1399520292	59.1522776316	55.4530604208	61.0715572328	57.2604024952	81.8003412958	76.8218723162	58.9822075684	58.7017983489	79.031733749	57.9718105301	76.6342685726	55.3651874603	57.0170105994	60.0043320634	63.7996201216	54.3356741578	58.7513318118	47.464281909	60.8149093191	52.5907142584	54.7496509789	61.9086936551	59.1830893762	60.7348061825	50.4389071265	58.0137154492	89.1870901143	43.9710332772	56.1850504946	64.3911224109	39.6684208655	48.9059430404	81.8968483126	97.4644445719
GLYCTK	8.79348766131	7.22686902537	5.18451607108	10.9575225666	7.52393284977	12.0418476504	5.6969384363	10.3584567657	9.75612740104	7.30920248268	8.30136410844	23.9677274287	8.7799099432	2.51994102779	8.88177218311	7.36711410144	8.19434248313	7.97979999572	6.7613324669	3.72005315798	6.95214261967	9.76295613042	12.3489694516	11.5302592116	7.84845878807	4.54822082563	7.85846153318	9.21562251443	5.1501793282	8.84794663906	9.7748044078	5.49871525451	10.8051406945	5.15746925243	5.12152476884	8.39661956942	5.81400730857	8.05553440837	6.2350789363	1.15805751339	4.6269276008	9.85315178083	6.56868375012	3.62310920587	8.46884859427	10.4958526352	3.38869163395	4.34199343926	7.34611468386
SND1	31.2290745077	31.1508841287	25.4569937204	31.6760260855	29.3678192932	25.6337119977	31.159823394	34.9760757261	31.8433430282	41.936396167	26.9657378831	21.563203661	20.2553549462	21.3421975977	32.0986057705	31.1192180679	31.348870093	35.4357278269	31.9295109691	26.467689851	23.1059811346	26.7213342269	26.4248387134	18.5236899926	26.5903918565	34.2436216752	17.6611567487	32.0302700411	32.8073746305	24.0690846788	31.1562925441	35.1868647437	16.7718782764	35.2879003148	29.9373639536	16.5698390396	24.8758386505	31.4655948902	27.0586125851	21.8510885356	22.4121824586	66.9055580134	46.4289766891	55.7765137736	60.3390746323	38.4485095876	68.8560832098	44.2651005362	75.5805103083
METTL15	2.84761022642	2.59234135439	2.90561868295	2.4585069501	1.96492836165	2.52101593038	2.52631295947	2.22189714238	2.08068049216	2.12928680322	2.24885489033	1.18394941399	2.65288811023	1.76353715394	2.60588010893	2.15061208134	2.42200988957	2.35549684351	3.19697956558	3.02469028799	2.94741521756	2.61737202918	2.48740821242	2.74499830852	2.3983844426	2.57636868398	1.76170520676	1.92210606846	2.39431813412	2.40314922612	3.4320041506	2.67808354033	2.20611966807	2.76293226931	2.64015272665	1.31668644671	2.39984880096	2.72583779428	2.0707805407	1.6049631845	2.62155338349	1.77197162215	2.26441947848	2.72310733867	1.70080250371	7.42229804914	2.18940634328	2.37085186723	2.63882007578
MRPS14	9.3924301686	8.41433058404	13.2482973126	8.70678636564	8.03684128057	8.83712366063	10.7238953846	9.12287902857	9.13985143399	8.83873035828	8.16901794765	5.99639845516	9.3208431202	7.23994067243	8.14817220914	8.4318200134	7.53712688774	9.04477163486	8.79394448421	15.2111916573	11.6640312803	9.16908294309	8.94610867567	13.4414389593	7.85623192613	11.4594791531	6.36544791508	8.63400184924	9.65288613957	8.75851234732	9.12092848753	10.5293146592	6.39397440481	9.57285259998	8.87596827894	6.5150665339	8.96068329504	8.87470477205	7.82886950889	8.79863201069	9.15553574768	18.3431124089	7.67090540706	9.75335512717	10.3462682424	9.5487818315	9.70194786925	13.4952845511	9.4458017832
TMEM242	4.18995159403	4.32894211957	5.68462538726	3.72638291743	3.63145880171	3.71515105308	5.40039174724	4.00183981542	3.41172804706	3.56474597074	3.72619432474	3.18739460216	4.29632855023	3.58053225725	3.91876896923	3.73008391349	2.90786577422	3.29695363145	3.74224520513	5.75737313132	4.41389876943	3.77747093211	4.16593011475	4.99806546054	3.98669010705	5.38032567983	2.97094432862	3.44150532115	3.81730342774	3.90590446547	3.46149702503	3.72424764191	2.92861651098	3.44301728226	3.97970660421	3.38599759089	4.38863226616	4.06074163744	3.65732727815	4.43733115087	4.24974182498	2.87277834269	4.26172354417	2.42449450436	4.26866604112	2.76746766755	2.06547833989	4.75014585203	4.42023567052
ETFA	44.7340398083	39.2744463068	42.014257105	34.6828242546	33.1084604936	46.1340538867	35.5851686862	34.3453082269	46.0042073789	42.7132397006	30.8195175567	35.9779836294	47.5012530858	19.1818425774	39.0749449764	40.0091169017	45.8670966584	37.3794382356	30.3495544567	38.1937820379	41.8194033047	29.8985227539	51.5543882673	83.6629419021	31.8209139913	32.6505981224	35.8400569429	39.1759787265	22.4364910303	37.4520699736	35.965893863	32.8459921503	42.3632894927	33.353585001	25.4052076829	33.4191951574	39.2842732649	42.3373615098	30.9854399457	14.5277378746	34.6210569779	35.7675610721	22.4349071876	13.4431167364	24.5107309249	18.9658623371	17.6360073637	16.5167884086	11.6345725668
CLIC1	264.93349377	225.924818335	371.391058205	258.010572227	263.126345923	306.822623624	210.341896738	242.975689063	283.92278558	321.952334297	251.675591725	184.679565948	227.158406508	187.542441894	253.039355227	262.599623332	248.662433998	274.872337481	269.182738816	295.119772128	373.098651262	216.739066745	248.023688108	422.21708289	244.516711841	279.422835923	259.247873006	241.946344549	199.56801046	242.708390905	217.318689396	223.487099302	223.057743371	254.952005937	216.250757438	244.071053386	214.921260746	248.341187499	259.451066551	81.1799684917	200.084917937	403.584103678	286.850736931	363.614097845	309.795791788	187.870453355	344.221975086	467.053627313	402.709820718
MOBP	0.0929883038981	0.235543473562	0.161865083559	0.0675268917434	0.0626934138122	0.131075909361	0.0723063753015	0.143877724394	0.0496463839289	0.0244949515279	0.132484960731	0.00332468161656	0.10558166404	0.0307280343143	0.17840418888	0.081070951247	0.0682783725577	0.0887988485619	0.0381191753133	0.0493689686078	0.14268033391	0.136392604538	0.0751769817071	0.0711694933406	0.122800312052	0.0892376400411	0.0337281194616	0.0784381544063	0.0229081022703	0.158685657813	0.12369811026	0.115866653168	0.0718240537234	0.101163130162	0.0482130078481	0.0442646926341	0.0958092883287	0.152879704256	0.0890028104573	0.0244423005726	0.133698376738	0.00985883869143	0.0	0.00825001963028	0.0110057295187	0.0548116953968	0.0240875537239	0.0	0.00294737466778
GLOD4	18.2071760326	15.6909324216	19.3723479334	14.5134853421	16.8090811745	17.1610894544	14.3520321675	16.0450331265	15.0883268916	13.443812388	15.1279190121	22.0391304899	17.3117113003	11.6681470282	17.0585990676	17.5134606325	14.5900780647	14.6910577012	15.2482965196	16.3334369241	18.9927722506	13.0551753294	18.1522058142	22.6038220145	15.9589428476	17.5711061363	14.0067967227	13.155559786	11.0989680543	16.6446931421	13.8353493325	16.6107145353	13.189780781	13.6725129066	12.8722806511	12.8221287483	13.6486849708	16.8049316036	15.543839747	7.44360673261	14.7252584509	16.7650678069	8.22824236534	8.69772859759	15.7125635921	12.5880556655	10.7835488385	11.8355108789	15.1551780289
NME4	6.02657324251	6.70143953626	23.087869001	10.6599245276	7.21227915718	8.8469292153	33.4128981793	8.70852080282	6.48514750666	13.0751898771	8.51176448304	9.95358175141	9.63299628457	26.9591550849	8.27766692214	7.37649043081	5.30711407022	9.95494069816	8.86092100668	49.2840310425	11.3693089893	16.607745655	7.75331114892	16.2315760755	8.76411926796	20.3334687571	5.33594867128	7.68198001497	34.652012682	9.30465393836	10.3814118463	9.28530985448	5.21660702285	22.604317978	14.5373726726	8.56460742523	24.3765987503	7.47519138743	13.1689645024	39.5844698562	23.7365172446	43.6844296223	30.6091541217	15.2774240047	25.1241282486	2.98195498086	26.4597992783	6.21977607219	28.3969799614
MOGS	20.9308981662	22.1527352102	16.6021725836	19.408238808	21.7543209701	22.3817445007	14.5185366119	26.8904336869	22.6243107899	22.2948292212	24.8154383282	18.1706078882	19.0362246647	14.2400138816	26.7187075929	20.7264540374	16.1692638483	21.833197227	20.0021810039	12.6684914444	17.9224618155	19.7203351173	20.1838340515	15.2221993678	20.6463445251	24.8270905676	16.4915947946	20.1962090004	19.6218710118	24.0288225505	23.8422271216	25.0984969943	15.3492385921	24.2338127365	21.3583132798	14.1601027138	19.1636848701	20.9913917788	19.2497360447	7.00028683925	14.1292394927	27.5113088602	21.829685693	27.2221164311	25.6507413816	13.9212632301	29.7900697937	22.3745672882	30.1544808615
PRELID2	5.86963134001	5.36258105767	5.48860912455	6.4904657098	5.56565770276	5.06073965765	3.56003028374	3.8763288255	5.49447199141	5.11101746671	4.96096081333	5.53924214463	7.01580827076	3.29600472664	5.24201691	6.32729327122	6.48460458564	6.77488646759	4.94119341424	3.48295233453	5.05003155076	4.36111690882	5.41707229158	6.99964367557	5.20073039161	3.37862265783	5.57816840188	4.34521708644	2.50204495015	5.69693920399	4.92957899859	3.95448726841	5.87176385788	4.39132261371	2.45249659226	5.75274754293	3.52059107034	6.4230923388	5.01813928399	0.813357496371	4.23734546615	3.44780463703	1.43506923362	2.19755197309	2.78028070026	19.6794122664	1.30163463877	3.94466099712	5.60199798804
NDUFB2	22.6764185872	20.5291216864	32.7834643716	23.9326416095	24.8216620706	29.8898067132	24.4809354962	21.9367618494	23.6304121924	26.6776681812	23.4006844089	18.4212163967	22.3236159255	16.6479853416	25.2107627632	21.9961941851	25.2111417234	23.4132169471	21.7458114942	27.8276912476	31.6859067206	25.8365811475	27.7043432041	34.8874872851	22.9262434636	22.7701009574	22.4951972964	23.2457486848	18.2296224929	20.5440258575	20.1562753361	22.1464696501	19.1386818802	23.1414331621	20.6698694493	20.1509613263	22.6284267786	22.9430683806	24.540570945	15.7940393113	22.3448930758	28.239294409	23.2179928601	22.3158360564	24.894908199	18.3650505424	14.748615412	23.484113062	39.0466406486
RPN1	78.3940184167	62.4068331253	73.4929105302	76.2858356499	74.0503219705	74.640562578	70.9470054838	72.8225733827	82.8598160211	126.435170065	67.3988556633	54.4811662177	73.6268358566	57.3310378519	79.4830037614	83.9758360534	96.3539757399	86.4770517393	84.6938880101	112.97117463	80.5131974402	66.5428991338	77.468584189	99.9149108076	63.1427783152	75.0056727066	62.0216846319	78.2676105981	79.0445426949	67.6929303568	82.0026905912	78.8807560627	55.8049263657	93.7400165853	73.1659743382	62.9091139546	66.7420259375	67.4621092574	67.6145784908	34.6434242978	57.6721599743	155.168227589	114.649141402	104.042748517	84.5213643058	69.5112603372	82.9408471133	196.855663888	125.383212159
SLC25A2	0.0	0.0122835007215	0.015748509852	0.0	0.0	0.0284814908203	0.0	0.0	0.0323629956494	0.0	0.0	0.0325089104716	0.0	0.0166922402353	0.012640909244	0.0	0.0	0.0241188827384	0.0532473267016	0.0	0.0	0.0269425052525	0.0	0.0	0.0	0.0181785480121	0.0104696924914	0.0300773478455	0.0165923422466	0.0161628817619	0.0278052087817	0.0453180074232	0.0836070652589	0.0244241572782	0.0157143102856	0.0120228465614	0.0	0.0207620240563	0.0123443138815	0.0	0.0167603808959	0.0321334131943	0.0377150623853	0.0134448537976	0.0	2.00638298777	0.0174466191287	0.0	0.0192130556149
CD38	1.36143501138	1.2035465394	1.11008500583	1.8325240397	1.7513803486	1.2128087722	0.998674454233	2.45468072298	4.46876553025	1.87312143942	1.0836556732	0.779511981334	2.1696107832	0.434757980466	1.90226967094	1.4984673846	3.09836954467	1.47075926592	2.92413397341	1.85216472988	0.781309510583	0.874379606276	1.00828587469	1.67086827315	1.02928823214	1.11227786284	0.941424668598	3.57494837211	2.36999885248	1.98123449304	1.17826346797	3.3411480513	1.09225099417	0.371081512538	1.15964732748	1.29729934464	1.46947819696	1.52570892271	1.30136620171	0.143718976973	0.751806383851	0.0797077400374	0.275462086088	0.291815109012	0.578371556381	3.52813315902	1.01700427777	3.6721214506	0.270064651616
OMA1	5.13131321838	4.03543063213	6.74030715192	4.51011583674	3.91668176143	4.22795780952	4.00592682817	4.76215444579	4.53279964414	4.5793585292	4.90831254746	2.93224310186	5.54123767467	3.71524910636	4.29256106597	3.95224898624	4.51018371589	4.28814338784	4.16018012289	5.71946930218	5.94311364227	4.30755078295	4.37822946989	7.14734589622	3.55243184063	5.54255030298	2.70535389685	3.7598788118	4.55935519167	4.55838476543	5.48929265117	6.03352753377	2.96337349836	5.06848233056	3.95874245372	3.05170113035	5.19462451388	4.5894236393	3.9048604086	2.43449867724	4.80993630347	4.60474058167	5.88851686736	5.0728467598	2.05069775882	7.12295751766	3.35121492466	7.11014614108	6.08496281307
ATP5S	2.52221379631	2.65469208285	3.68009510945	2.58475803363	2.41178230626	2.59897700613	2.23478735694	2.88222220372	2.93490287473	2.68045607112	3.36952184382	2.28212052717	3.61142656629	2.4643240236	2.89366268281	2.64525525503	2.22490439553	2.65013509711	4.1119722108	2.85540382455	3.83001081251	2.92997419319	2.5931135061	4.3778128473	2.55954700672	3.62089900173	1.96853109996	2.54087827545	2.44957579268	3.5174262191	2.6523577438	3.14721132565	2.39522215634	2.75107636675	2.97434461459	2.04189163707	2.50222487587	3.27870347902	2.73131794693	1.38080007641	2.86540795001	1.68879759954	2.15244938895	1.22939186146	1.69178238736	4.09556797851	2.14677737262	1.65720129741	3.68718214602
GLOD5	3.98547883991	4.28170881841	4.98473733749	3.55465299846	3.34139134524	5.6296176521	3.4307466901	3.59614697273	3.86835405537	4.03400800101	6.55620154201	9.32011977162	4.21294224715	2.0955447831	4.69329200269	3.43577460175	4.70296864911	3.92980936335	2.82083693698	3.8229860882	4.57222845307	4.38987620455	3.45507792268	5.12359208102	4.04080489433	3.90876475762	4.9917934693	3.67548875927	1.59549210685	3.86390369343	3.50923486308	3.97438782727	3.17114270104	2.38120570501	2.37152787675	4.20690846119	2.96844924187	3.42445224208	4.33587916921	0.657724276689	3.24568488292	0.472067400057	3.00539163323	1.72377978492	4.50331423893	0.88096100407	0.768917395924	0.680291266274	2.28370978582
OXA1L	30.4096149637	30.2093948581	35.0589249992	26.0470708364	22.8967396805	33.6094575237	27.8994631465	32.5702691592	31.1229107131	28.0204338619	28.4541778353	22.0235759834	26.9639886492	20.4707814048	27.6270402521	27.6019154448	22.2661525517	25.7634397795	24.4737675067	26.0559123382	29.8246046898	23.8344263541	25.4248115933	24.9863392585	25.0611692162	34.1964076324	16.4454609712	29.7019862899	26.4809834333	26.4627455549	25.8548684612	26.631559886	17.8404946428	25.3507110659	23.2772964751	18.1046985384	27.5745545915	30.3814756237	25.6135454505	22.0036426306	21.7637366122	34.7092024438	26.7310250139	17.5135230763	17.0224421711	8.94619295228	25.2935900965	24.0154956949	34.8347950823
LYPLAL1	2.97389777931	3.2863127082	5.7256240284	3.40879496014	3.32394081083	3.38813548571	5.76469524939	3.57016770099	4.41421549577	3.74429820797	2.69274025272	4.70073438228	5.09659351871	2.90278395364	3.2128366784	3.42990185118	2.94567580784	2.46010570984	2.72195091948	7.12103175403	4.20713130893	3.17931554143	3.51729459376	8.14963606965	3.56508546197	4.86346642567	2.74602808122	2.99601719337	4.47872965756	3.34353132053	3.63978245151	4.08474252075	2.63624408535	3.45973622756	2.97296101118	2.76855430357	3.7911611122	3.55596562019	3.1728382705	3.64686601223	4.22782020808	8.39736225001	5.58566940458	5.48545501951	6.13524150976	9.0996128392	5.99292543511	11.7874768412	6.67312952095
G0S2	17.2618211852	3.35653040096	9.40555200691	4.35506562514	4.97451738669	9.50702954786	7.59671569088	4.52966424907	5.1895147273	15.9810183383	5.67727929056	21.6850074161	4.27003765384	9.66873921751	8.27351889087	4.58467728101	3.32008340354	7.34043992181	8.1608394165	10.1713727259	5.76367273084	3.41658033553	16.7085010716	2.24814491779	4.41787665874	15.586278669	17.4737475121	2.7313948098	48.00007502	2.19507238672	19.1995287714	9.93636560451	4.45977077827	8.95198950734	23.1414086688	2.65578571936	32.5814967253	4.51828154235	6.98867771183	6.77842008097	11.2165462233	4.57433607989	3.25014413287	6.29178792117	11.9738016207	9.57905216478	3.36856743421	6.35524408841	19.994268218
SLC44A5	0.925676041303	3.17497585016	0.0566836347617	2.29825482537	1.09425167344	0.00640709199752	0.673301607873	1.07874915437	0.447736059273	0.0119733220756	2.93804421175	0.0341277327584	0.68382104341	0.0300402024619	0.591479762969	2.36422793977	0.777441117691	0.0108513912812	0.0239566477016	0.857318719611	2.20359000227	0.593966968471	0.479421350991	0.72653817094	0.0213650952854	1.39856784669	1.21765066718	1.11978792094	0.0335929735943	2.81058375487	0.835036901514	1.77385573492	0.203125747563	0.00824155362674	0.014140135053	0.754587748553	0.0454549011478	0.0303585684348	1.84110571623	0.0195505950777	0.855870353801	0.00722861509706	1.79300324472	2.095982057	0.225946805826	0.91506287074	0.0235483657457	1.91934692989	0.0
ALKBH1	4.00170948002	3.53132937461	4.37053819351	3.27449765463	3.25297491095	3.55476345265	4.1097555561	3.83637458018	3.78121890079	3.47398530374	2.98942913724	3.52561267795	3.37202367638	2.57819984816	3.62148271072	3.15971466949	3.09812691812	3.1184214311	2.98020893958	4.42214615123	4.30872768929	3.54390573309	3.32180127332	4.46298672256	3.15693536968	4.94529373526	3.13508020761	3.1694957107	3.80282015583	3.6480203818	3.1655751135	3.35679383115	2.50772395591	3.87587072079	3.4449923266	2.56384243713	3.38634945218	3.83264116967	2.38022591492	2.54034914643	2.62212741036	3.5702775558	3.40747543478	2.37807033407	2.3591965384	3.56044747103	3.19889037425	6.29725400637	4.85338403719
MRPL1	13.6020105801	10.3287677624	17.2392039778	10.713178675	9.80636727847	10.4686409347	13.3372551518	9.5207422859	12.6977870722	16.2154845684	9.6574240495	6.82007271528	14.4933452716	9.00831151104	11.0441470621	11.2496200847	12.3059544808	11.4771683419	14.1091256666	21.9135233961	15.4133008283	12.4769590909	12.4172427122	30.8929501585	9.90466244671	12.0509178089	6.71150396028	10.4520022151	11.7012220523	10.4435840775	13.7687014889	12.250431561	8.30456973879	13.2878728893	10.3485648174	6.79525966166	13.0078664709	11.7043212516	10.5869613472	8.84164342562	12.785349911	11.8812427039	16.1271069035	8.62850998018	19.9343442501	13.249194809	11.3239602582	15.2307516079	19.8266769047
WSB1	6.41169576801	8.81617348475	6.44149387314	6.07074946476	5.42676520061	6.30803270937	7.39559432921	7.5928676603	8.33521895138	6.794985551	12.2822121913	6.84925556044	10.8698958989	7.0667245225	7.66920672083	5.83765369764	6.0250707514	7.07606017583	8.90588053389	8.78348132759	7.08365646022	9.94604099069	6.30418031863	8.8797912595	5.30143753779	10.3820578682	6.27260065621	5.95544774242	12.4854501354	13.0063002657	9.74235750461	8.4157643597	10.7728646377	10.5512884723	9.09894553899	4.6106344674	8.23358065946	8.19971424558	3.99169791998	7.29179164327	9.60801207377	5.48386842249	5.01577592477	7.29984601392	10.5654466015	34.5903333403	9.74274622705	5.76877424486	12.5553566068
ALDH9A1	40.0115677226	37.8263980759	36.8194542672	31.0855619798	33.7225676306	35.1487856864	37.7759870853	36.5335929018	29.9507246754	30.5339104426	32.7559706386	42.147455193	33.2530097216	27.3924657823	30.8914512439	33.6104546554	29.2487472373	32.0016853273	40.9417697024	30.8140055907	33.90718167	27.1097393699	34.8269127044	36.1150135125	36.6784590544	35.2434236593	22.2802398928	27.2492315636	30.5405884207	35.6765859165	26.8105673758	31.9848642132	26.6954174822	34.4939464196	30.7486298724	22.5520797751	32.2846183582	32.190121821	30.8857755955	22.5723893469	34.7124056203	40.4126434442	19.6665732463	26.5786022948	23.2330417818	22.8400502962	26.8368188529	23.1286691514	25.0768650876
ACBD3	16.4025283674	15.571747175	17.5256970579	17.8503853877	14.846770763	12.4131578753	15.5306819051	16.8284539006	17.8217038299	24.493568638	16.6031882564	10.1923490384	18.546162167	14.1534008802	16.5504831543	16.3643874459	19.5294706375	18.6117457108	22.5777991186	19.3189513331	16.9281936167	12.750740157	13.4500314875	15.3274774376	14.1101876005	19.18606533	16.3116462996	14.4666032711	20.7646346351	16.4441872778	18.7805107124	19.9753999959	14.8006236803	20.4916802358	19.7840575259	12.7177623884	14.6295637305	15.441688661	14.6075392949	8.40383713655	14.5032335128	11.8095771796	9.90777570019	21.617806818	18.5249497383	35.8218798551	26.7394062358	26.0231373179	11.7406429293
AKR1C4	0.00863006353093	0.00909389786956	0.0233183264997	0.0	0.00737950229864	0.0	0.0	0.0223986001319	0.0	0.0	0.0	0.256719616236	0.0	0.0	0.0	0.0	0.00969155029989	0.0	0.0	0.0125397668985	0.0146505952148	0.00997323143752	0.0168746757072	0.0	0.0	0.0	0.031004293125	0.0	0.0	0.0	0.0	0.01118349295	0.0123794369354	0.0	0.0	0.0	0.0271986722076	0.00768542008563	0.0	0.010723545663	0.0372248585102	1.40357875825	0.195452300836	0.218981124497	0.424910861291	0.142435070037	1.40788017987	0.164985737807	0.583187508911
CISD1	12.1123862962	9.5892909003	14.7234786481	9.08828710609	8.88396507423	10.6510806648	14.4472693382	10.2037893047	9.10907316904	11.3842687851	9.26564177209	22.9492578008	12.8720151794	9.85192728457	10.4262989314	10.4300570092	9.88837323706	8.52916126255	10.4492924184	13.9873484598	12.0723571111	9.88847467893	12.774548867	22.3638448808	10.4774784094	11.1889821994	8.12138847152	8.59254136953	9.10169826865	9.61164205266	9.75690810183	8.91571387904	8.60025525351	12.0834820742	10.5529431472	7.89505026835	11.415645438	10.2305073382	9.52656113064	12.8091833355	14.472456909	10.0405387794	10.768259754	10.3358784174	16.083404078	13.7680349663	9.77798425447	25.0901901964	17.5908873092
C2orf69	4.767748506	4.61883645146	4.59195167571	4.19031581948	4.02426110268	3.54637985705	4.56300944301	4.41083494608	3.96563839298	4.25290602456	4.04802713924	4.4749796652	5.45782674133	4.25598117123	4.53641508795	4.92354453406	4.78853273903	4.36752206827	6.81451751193	4.83262650717	4.7714492284	4.34118328144	4.95072582553	6.91552353472	4.9540655716	4.76685451905	3.74342197816	4.24112658543	3.8966667742	3.9983944582	5.55323286799	4.37969637802	4.8976925413	4.86991600484	4.77375945958	3.60079776732	4.32001145085	4.99574846603	3.88844450545	3.07204122313	5.05284129254	2.75572441552	4.7354936346	3.87147006207	5.18238437163	14.097008044	4.28719394378	9.05176540519	4.74027585081
DDX28	4.92720526235	6.15499660702	7.69575729288	5.437136564	6.3881993633	6.04722847396	6.74360458813	6.24583260772	6.6176432427	6.65009983313	6.09738796826	4.02813228411	4.77736950282	4.80909674796	7.14339588055	5.21787062738	5.30233698012	7.27175418708	10.5634365797	6.83849163458	6.23138649801	6.50373320142	5.68828280037	12.03016586	5.21190122499	5.45107522485	3.48830459786	7.17203996886	5.78840956499	6.97960031572	5.63116369827	6.18767351425	4.16205915821	4.11670353283	4.77373795238	3.41670009508	5.47223741911	5.41193888752	6.64514506341	2.99971537505	5.48569816711	11.9448148716	10.3320027965	6.31531870939	10.6862436941	4.50686963952	2.98622735731	13.9141558155	16.4428855446
MRPL28	16.8408797243	16.3631149669	24.7569915863	19.3208448004	19.5590761536	21.6984472531	23.9208287952	21.9258722721	20.6305414181	24.211876395	20.0138233636	20.9950179723	14.8242706177	15.575103031	22.5392302022	14.4525475954	20.0388444387	14.2022796936	18.7896319519	21.1756915401	19.4445698065	20.6371464895	16.102041585	22.1500837808	20.9529525927	14.4653300415	16.4524075116	20.4322342706	18.8364634374	16.2910956368	17.1268635531	17.7901832785	15.050377697	14.5691926928	15.5610892235	20.5513657965	16.446858324	16.6618308991	21.2827730252	15.4619521833	18.6715802366	34.1497848723	23.2309252716	16.1508599251	26.3030251484	3.43448974916	16.7931764749	14.505587638	52.3320557424
MT-ND3	5613.95185619	4729.12420481	1867.22557532	4575.00302312	8062.03378858	4134.62336716	2453.06266124	4356.664383	2596.49796619	3182.1880898	5034.73041791	5550.18201865	8053.15865293	7748.92391323	4697.6991243	5228.81741292	4394.49247983	3194.80728336	5467.32341959	1849.95868525	4766.84858289	10040.9662242	7891.38513027	2795.81857109	8755.23021043	2876.14897359	7388.66342685	3713.5715549	4103.13810537	4753.72177179	5243.44282636	5448.8002317	7042.73687943	5295.73186563	7108.89300664	8102.66668294	4736.09787394	3009.36372803	4088.85632151	4744.3881206	8585.15513198	1144.77448402	9925.22342357	8467.72287698	6569.69910662	177.057142416	6119.44613313	4295.1401971	3287.83941735
PRELID1	33.4058850882	17.8884391715	63.3169048578	34.8988248129	47.0661586734	70.8045532607	38.1679151386	33.3364278993	37.7995215215	47.7659719779	46.9467198813	38.2361020337	39.9855710604	30.7550831787	37.3910544601	48.3033331768	54.5408507528	56.9334202349	44.8416421783	68.3167704447	68.8393729209	42.5144973443	32.840737876	88.5962963613	44.2341077077	34.8261714248	51.0817804291	53.5870461186	27.7120433115	45.4513768864	39.179340951	31.9422746701	41.1963892692	34.6644053126	38.2639181161	32.010210194	41.1190831971	30.5808890577	36.1405827154	15.6536314403	36.200509817	76.3740966566	47.9127526161	57.9466099795	66.4178167284	27.6878800122	23.9043898243	86.3740876775	86.5824413571
HNRNPK	111.016458872	100.224140051	93.6785542558	96.6726438635	99.6687615075	84.4927345404	111.42885239	103.627079711	103.275476693	115.692353912	90.5507300429	83.9422977088	104.330720552	86.7859011369	94.856735349	107.790403787	105.838790424	104.791539203	104.988776523	97.6564679037	83.2354344309	89.7478030842	100.004835444	85.2963005587	91.1953449506	102.04876639	82.4542351859	93.1855843982	100.454238336	90.9304891245	94.9174352747	119.708423441	87.623291019	122.80994976	103.450503397	74.6249128883	94.7258751374	102.063193265	91.2013744273	79.1937160316	104.852425063	81.7707272239	100.342671319	123.502271181	115.157594291	94.5391828697	114.052175712	135.044342908	140.92638789
GSTA4	3.47826080551	4.95362804751	9.24431735755	5.76894095337	3.35737836579	3.05238428736	8.87454541254	3.4986613406	3.95330731338	6.49305136323	4.47158622924	5.17482566427	5.95990896564	4.53483270824	4.88363947607	3.15066929242	3.25791154881	5.35038324327	6.05924383978	13.5840786858	6.40758432313	5.12544310037	3.2520875023	4.96386639194	4.26939435815	9.21402481414	3.14445540874	4.38932911492	8.70190157037	4.60162074047	7.11916895245	5.8655183824	3.54051896353	9.01426022253	4.11558870124	2.55349783277	5.70845732294	3.48979555248	4.4554062504	7.71923711007	5.75446679422	5.38022664348	11.2290139006	5.02780661845	5.98274492698	3.06194704846	5.75138427977	4.77044476175	3.71760700802
IARS2	41.0033609085	38.0585586547	29.8917039543	35.4789328203	31.0091753906	30.3050413493	33.4508249783	37.5699544733	36.8078063971	32.3047301479	33.866711887	25.7219996052	35.6111552842	27.7133669958	33.4718863499	38.5816126293	35.9813778503	39.8629597431	37.7529043638	25.7241229768	29.0376626283	31.032419597	37.2262112178	34.5663821338	31.416322133	30.2737856902	25.2970243354	31.5784133144	26.8531781558	30.9366560016	38.4681925813	33.6830052552	33.79771752	37.5838287141	31.8690626935	21.5930410842	33.0660559762	38.8602555018	30.1372923213	20.4263076168	31.3675337267	35.3769360054	30.2005346656	34.4113721403	45.5944146981	43.424820528	43.2706733099	35.2121270703	34.9511498833
DOCK8	2.30441103405	2.43079019192	1.51695830218	2.29519531542	3.87128990392	1.41857102601	1.78069530494	3.9919346095	4.75916939181	2.15032230205	2.41111742238	1.10283601463	2.13143080028	0.974669885871	3.24092774133	2.38734160643	3.24053268106	1.70584752656	2.09283291838	1.77083087486	1.50744038578	1.56626474047	1.64607050463	0.961186123357	1.70859537583	1.8276483225	2.14934720385	3.51092266063	2.72911769744	2.87946593081	1.77076959755	6.27372535151	1.96477937772	1.66592367801	2.20991722714	1.700671071	2.11307281556	2.39366601425	1.55452471295	0.600081337696	2.01760137429	0.660665213238	0.268813760572	0.678628605277	1.55616975276	2.87346899469	2.82837870897	0.216002594548	0.154058487006
OTULIN	2.38162101985	2.17217896001	1.97405578206	2.32724670079	2.12013083906	1.58125342073	1.97328790474	2.45360620869	2.66185075663	2.28956564079	2.10358588719	1.80395896803	2.47663861707	1.88366524584	2.74900007234	2.06182002416	2.63794908412	2.26943734765	2.95183917721	2.2875452131	1.91086689511	2.20936831629	2.07346941083	2.00771796017	1.72302205009	1.90187202357	1.84798580466	2.14730754857	2.29818386663	2.49394353869	2.48365330835	3.096225454	2.18677996564	2.78230251599	2.7814584604	1.56440347108	2.0577939465	2.2712049081	1.56968111345	1.41772643457	1.66527439942	2.05094288839	2.27277399182	3.42809433926	4.17780507797	16.7466111958	2.86996277053	3.51405010368	2.12704406427
FADS1	0.519919569367	0.666964070846	0.916184570215	0.798310807602	0.65996555396	0.341250300156	1.54405599529	0.865380754127	0.818098883912	1.67169843278	0.549855187796	0.558365165313	0.468721179649	1.43813358213	0.451743836449	0.476500986648	0.429742098136	0.562925999764	0.651503337018	2.76611077436	0.493394238846	1.02814364607	0.664590050676	0.519033190831	0.529970720948	0.843525498396	0.472765463232	0.78948333915	2.40859176087	0.682830406086	2.58622552655	0.751169968401	0.500288986861	1.10119643656	1.17757019765	0.398014983874	1.13479879462	0.381048086181	0.59161240454	3.45491886013	1.07023469553	0.316016256231	0.969935795821	1.20304762062	2.85204282139	3.20931811723	0.782979708204	6.05900618311	2.27007229078
PCK2	50.1176981889	45.6562561708	37.3170320874	50.8825564208	41.6077091695	50.4550663745	31.0668760302	54.7476700955	49.4381417034	31.8000708645	51.1035447008	222.191747115	50.9765646191	17.4982933343	54.2111413128	41.9122843407	44.4455977439	40.7400661809	38.9715476588	16.827708608	39.1600022822	43.0123782681	58.2584542894	36.6740501522	55.868326693	36.4955072891	46.7980458333	49.7313473557	23.2194916834	36.6969722608	40.2982138756	37.1026968682	41.2344297747	29.6064602765	32.1276729209	42.4668925512	35.4739315324	40.4460634036	51.7992193394	6.89878536401	26.3517519271	33.2937983811	23.5040406836	18.7557411545	12.5467129345	9.57607836076	13.7035467431	29.7442902628	49.1659983371
GRSF1	16.6643433927	15.5991923037	16.6600501902	15.2920272837	13.5528612042	13.8752622127	13.7911314935	15.8102007955	16.0990251888	15.9680079733	14.2027120276	10.7021783098	18.3735151157	12.7941400752	14.4079638424	14.8824892783	13.9604709311	15.2575819844	15.8721058657	13.8241482948	14.8148512522	13.4835091301	15.1761794467	16.8269903283	12.4589360326	14.6414368926	12.1085564252	13.7658303109	12.9138764506	14.8713771963	15.3854774265	15.2654721863	12.14082627	14.9150030245	14.5673392289	9.69880638352	14.4974058647	15.3579985599	14.6181444267	9.195983815	15.0336978223	15.4116348771	16.7843654609	12.417031424	22.643327869	26.8993785342	13.2040450856	16.7525055868	23.6578609106
PYCR1	13.5531828498	9.24565819845	14.2816993195	13.0581624659	11.3445196231	11.0964273121	12.1266961212	16.3254129581	15.1113322794	28.9946087698	13.1227520585	2.19737781186	8.2369749218	9.07268370953	12.8289854748	12.0240944383	15.0530932348	16.98757011	9.98699184325	20.8408840237	22.1920271748	13.0896278165	13.0546666087	25.5646840975	8.46696230286	14.7806334701	6.36396956835	15.4839406061	26.2730770641	13.1179258883	19.3177314255	17.1849830762	5.8045146577	22.5870095741	12.8927421671	5.27147664752	12.4012656934	9.1898610399	10.8854606428	3.04388178059	5.96616711846	70.6188205537	35.6528526078	38.4723885795	23.8826847458	11.1601494303	42.83923021	57.8669222557	80.5709872644
CMC1	1.90012767815	1.74453690884	3.26389510889	1.70857979883	1.62478486032	1.79842529757	1.69572553119	1.55232120623	1.7910703426	2.3604527724	1.90731645721	1.12656107646	1.88599832017	1.05064154001	1.75279476263	1.6856983379	1.84334280143	2.21712303059	1.61129260969	2.6994419044	3.57967604207	1.55993039487	1.97724880418	4.25005224683	1.08207492644	2.68445185852	1.67984208737	1.58164999447	1.33891508903	2.43027090589	1.46964621029	2.04178355484	1.48651235351	2.21069454925	1.90632063995	1.46012199511	1.59840989549	1.79126746947	1.59545453227	0.853254696543	1.67030653564	2.83501124731	1.91565621906	1.77566755792	1.70784040156	3.86648873735	2.04138359867	2.86444608617	3.19639341879
GCAT	5.33849823516	5.35242451423	8.97292306909	4.79157529212	4.64546684435	8.85234921827	5.34886583124	5.75619538227	4.46813915932	6.37162411377	6.75514885152	3.13085220427	3.97859460418	4.42929864016	7.21083965482	6.34609276088	4.49634501413	8.00807662654	8.45123314146	6.22842593092	10.1422923301	7.21272250583	5.41116472412	8.92882987021	5.117062175	7.17432294886	2.50314722548	6.46181226482	7.91161362457	6.977517593	8.06164056712	5.55477291179	3.91900965706	5.71608280654	6.30762257324	2.58298629812	5.17118633486	6.76067848881	6.40150068107	3.11189751962	4.41351651817	24.8007943369	7.34915514435	8.49342853883	4.83174541654	1.90656807287	9.67019496591	10.0772589637	21.6867547886
GDAP1	1.06396415526	1.11255716073	1.09595559072	0.984470041979	1.11544856068	0.876487655314	1.76368846956	1.08446924158	0.8884209377	1.26568533843	1.00671568137	1.24295503236	1.35385619396	1.78622624643	1.16261112756	0.917078801355	1.12158407752	1.01213593801	1.55173292893	1.699980176	0.830441438531	1.78544963578	1.04418927413	0.898554710286	0.99164277455	1.19513634655	0.966581027819	1.26217972055	1.75232660093	1.14174883964	1.23489574708	1.45272248623	1.09933799392	1.70397375548	1.30789444387	0.861909324629	1.2911784279	1.26333739568	0.828835985157	1.69689788837	1.68801688107	0.707942233285	2.10586003526	1.1942361523	1.70604017827	1.56667529334	2.13540245727	2.66084000201	2.18363584329
IDH1	60.0502926605	53.7803950983	47.31614933	53.8779443632	40.4044867044	52.3392339197	34.1020643861	43.897062155	41.5891948828	37.9216521865	42.5115923518	41.0692895395	57.118998136	25.4665776602	52.3478473623	56.0323172496	43.4605861634	54.6852266408	45.1760500755	44.2553899617	43.6804222366	32.9817953552	69.980420387	64.879133148	44.2256502648	45.2323937724	40.4088947751	48.6049431506	41.2755899616	54.2031398052	59.4922184801	47.9973534186	51.0221705496	46.9981988697	42.3599920983	27.4761593771	47.0575341239	59.4222387865	37.4588087069	11.616700491	33.8810869049	41.7137102514	29.9794269443	31.4079046813	22.7609699655	37.4939083975	30.1050559514	48.303372755	57.8002903533
COQ10B	10.7409098563	11.5228171863	14.3223440081	13.6957004982	11.6492302763	10.4454088798	12.6242269348	8.58363400277	12.5428187435	18.7649393956	15.4198912264	13.3186092104	17.8397181566	9.654069362	11.6672573736	11.9647368626	13.3363778748	15.1044370238	14.2106721109	21.973099081	16.2045809428	9.21478220883	11.610477415	22.0332231799	9.16073368099	12.2359993664	18.5253669841	11.4064584798	9.7517681777	14.5645675178	9.08283908135	12.267494706	17.7053963361	15.1684694415	10.5200552864	14.9834968202	11.9340019727	10.267743822	12.8072528621	9.67428493385	16.5949567985	7.64460038532	6.92406239494	9.14073230257	6.31172927344	17.9276670114	11.3346364486	14.8991628658	7.00126005304
USP34	3.18511480749	3.61174702811	2.29866466236	3.18365509075	2.6495365053	1.95389705446	3.44725421457	3.25700732349	3.13987480058	2.41031775839	3.38656027269	3.27348317054	3.1230670304	5.04508294965	2.96081967021	2.954483287	2.56368641773	3.39596131141	3.57726655396	2.46168665575	1.80392192856	3.1700514518	2.74511824509	1.52473235589	2.57648668222	3.03849640915	2.09784968658	2.77468304765	3.99011913994	3.665712156	4.48018540794	5.17385960402	3.58453033772	4.36312471848	4.55417531806	2.3197666201	2.53900693005	3.53362089198	2.67613896008	4.2793638688	2.86958989283	0.871722324648	1.11159866272	2.72762888673	2.32766169815	23.5350919451	4.8761736285	1.07521676717	0.928275204428
NFS1	4.9822542968	4.61436515175	4.78615619034	4.09839525679	4.56509683383	4.50211804696	4.08009607946	4.60449629185	3.70734124746	3.48053580673	3.9453480976	3.74699731205	4.75567708799	3.41600711151	4.82593780066	4.18671694465	4.27097161836	4.36850460939	4.48400122396	2.75311581441	3.92409772248	4.18596589098	4.4313419438	4.41552396635	4.16170249251	4.54545479627	3.25081866262	3.95136913339	3.0677158508	4.50908447867	4.24151520205	3.95129291549	3.7956414034	4.07908564291	3.81099936629	2.97231550963	5.01657023912	5.15481180722	3.87644037982	3.02217073306	4.02920780935	8.46563945484	7.63545110993	12.1000157806	8.70792173954	8.19129333553	3.16410251069	7.00191677392	11.8950757454
NIPSNAP2	13.7907712724	14.5288946565	24.412542375	11.6358914056	8.93051932733	12.9230745134	22.9821245965	13.826270198	10.0789398558	11.8415069445	12.6134951837	7.59464564127	13.7417987565	12.9963313049	12.6630884362	12.0740297324	10.8389434186	12.062456763	13.1248959624	28.078457551	19.3623987823	11.7721369537	13.7199892751	33.6065495121	12.9859957092	17.4218558983	7.8732661877	9.99309370265	11.2543264813	15.2550260504	10.7650982875	13.4203934009	10.8177570553	14.8271923058	11.1355590353	6.79826976064	13.4728726262	12.619636582	11.2114025152	16.5077893795	14.8313295674	9.73348436872	11.2098517979	14.2067637411	9.85836809645	14.2799034364	14.1349013299	22.0968860022	32.7363642158
POLG	9.33380848821	10.4403461927	8.0280905028	9.06607411386	8.50467228529	9.21299216914	7.13486042851	12.4736136153	9.51317142857	9.38069130528	12.1165841806	6.2808656029	7.11125501582	8.75660716583	11.0426612628	9.31681382587	8.12368428489	10.7255901786	9.23076396028	5.90665709487	8.50186508905	10.4074383488	8.34654671278	6.67075970854	8.66171646782	10.8973368872	7.26521291968	11.7884005247	9.82974483258	13.0351062226	11.4741965489	12.3914886486	7.4023501636	10.9932763815	10.2847513905	6.76923992683	10.2178177795	10.2708444583	8.8886107587	5.753513081	6.58163219099	12.1340724972	8.82807744106	6.43827801885	11.5358778512	10.1231504929	33.6155920235	2.6475196154	4.23820248757
GLUD1	59.0214827098	51.371359291	58.9122708996	71.4898202247	52.8409482284	51.144562711	55.0884427987	51.2282527261	53.716447812	45.2755488864	39.8824553293	81.212856653	64.2042429066	42.1638730849	53.2020415185	54.1883772486	54.2730782646	40.8145950188	52.3092971404	55.545629765	52.3053976636	43.9817295789	52.738008235	99.1686099967	54.4586868225	47.8726560291	46.5639945454	44.8480778133	35.7514146926	48.7929291032	52.0406680766	44.9941191048	52.6336720702	40.5591484171	40.3644007919	45.6191384545	53.0716120338	58.9357192739	45.6608488167	37.6959964583	47.1412265446	35.5698621252	34.7473296104	37.5992270923	40.5888583709	62.474890889	37.1284530914	57.0211285358	42.8914022523
ACSL5	132.701149794	128.624001301	80.4174270764	110.669455415	109.577215735	113.881593744	62.9028108536	109.140700735	115.912538312	79.239025752	93.9418932021	233.791027338	125.725223577	58.8809908026	102.018171574	128.464466456	144.469016382	111.045246393	71.4140843696	65.5611162147	89.6843034084	73.5115729411	137.358545658	78.4554411425	109.888720381	106.53256973	121.405686599	110.794866877	50.0309961181	100.921560274	89.6544889879	89.7037790715	121.54206582	60.2798464846	77.8930686456	137.360789228	104.227122576	106.070281768	88.9212509233	9.86996054174	90.7088075928	55.5511766509	46.7388332662	98.2925933432	60.309581661	77.2020848461	32.5481136322	95.1757051543	128.521322338
MSRB3	3.31442723832	8.47593366827	20.6586319781	9.04509580388	3.50487238011	2.29633064863	49.7719997939	3.44610836879	1.57982106452	9.48772884945	6.54355585864	12.5232021384	7.52227878428	47.5753808682	2.46829742397	3.2328284263	3.87264710314	4.2137783084	5.45918883634	43.725047669	3.96092793977	15.4760406736	5.39045794716	11.2733799064	8.15699120292	9.70132697716	4.00157757807	4.04043540693	29.1100625225	3.75319642209	6.93292703847	3.79608807717	4.20612693466	25.6833552296	26.2930341805	9.57873119815	25.9347394365	3.20310419433	13.474587057	98.1160208123	36.561290535	0.408861754069	1.43349366398	3.47405178204	5.09089584416	4.29069792892	4.43550540809	0.568669049459	0.56885043629
GRHPR	10.8443281126	9.99877468699	16.469595891	11.4865377425	11.3858898564	11.7706973814	11.4658523794	10.5308447492	11.9691220702	9.83715863529	10.6070087761	12.2844586311	8.35658926378	9.52859185546	12.0149848088	12.9169790439	8.22745023708	8.82079878315	9.63069449107	14.4750697662	13.0427075961	10.7437042816	9.01317156668	14.4336930539	9.19505177454	12.3804339604	8.56750178913	13.5862514489	10.171114982	11.2422147607	8.79220441607	11.5557302352	7.31878616123	9.49281748836	9.096693675	7.21912204463	13.1406398694	9.6858117715	10.4210626038	10.2510715242	10.4581761499	27.9335725323	11.5547465087	9.73132601094	12.0708849181	5.19026051285	11.6356273869	14.2277643871	17.169093332
ABCF2	12.9974810238	11.5281593208	12.9388560227	12.9533979785	12.5239444748	12.2807827829	11.186623686	12.1634671455	11.645014182	14.1793925359	13.0757586472	8.34378071615	10.0858498683	12.6772761065	12.1132649603	12.9444373342	10.4049730325	11.8787774899	13.4799374442	12.2163942766	9.71482681441	11.8789796405	12.7253758104	14.6089773076	10.810040363	9.64225252195	11.0299410834	11.804709878	10.783082708	12.6665684585	12.711099935	12.6082820203	8.94393723297	13.0717562613	12.9508067995	10.6592238458	13.0496758869	11.7632853224	13.5711605102	9.53797186304	11.7732820826	14.8535185401	17.329480455	19.1884179595	19.4497740452	14.2719610805	11.8718281196	21.6126971451	22.1202310926
CYP27B1	0.35532781345	0.227691111484	0.356790731196	0.290957727375	0.35310918499	0.252239203077	0.165031944872	0.417492977283	0.559898640429	0.756391998119	0.461844681192	0.138373925415	0.354381479194	0.151268574737	0.385319901601	0.332695494242	0.264224341984	0.293082987438	0.314381091401	0.195357903379	0.285303306232	0.382885111345	0.230030281378	0.455705968461	0.290618531168	0.464261092167	0.271697650698	0.235398963967	0.321230639907	0.539281127902	0.412325380923	0.603577015728	0.213523695095	0.31188370836	0.310704804762	0.168382762104	0.295097686862	0.299329239265	0.294921447868	0.0656318402294	0.214021294074	0.701526588462	0.818204889262	1.37346998318	1.62537668489	1.65293296144	0.287463480295	0.498328184477	0.292825957218
LRRK1	3.41339509049	4.7489926107	2.32665889628	3.37834889025	3.60010864515	2.72876956057	2.09475841898	4.40523068181	3.8302156993	2.4329363568	4.69890083624	1.68033016936	3.29241871836	2.69186179205	4.58592220481	3.38300162444	2.85727497385	3.02539316802	3.06664464612	1.33506195756	2.43926916353	3.73640882537	3.19953343414	1.67939676808	3.4955515637	3.21402099788	3.20987446723	4.02585728147	2.94693385303	5.18175928205	3.96798102531	4.97062925591	3.62548832379	2.73725971373	3.9385070512	3.51859192923	2.80848389465	4.21655769611	3.38507879403	1.51953982488	2.39248818752	0.874441461124	1.85732039089	2.24719425327	2.36243799646	3.38341791456	2.17861385128	0.569024025002	0.861606204095
GGPS1	6.57421881409	6.85901457181	9.47931295055	6.76730425848	6.21857813839	6.3731953017	8.9514277031	6.28038165503	6.26052762255	6.13319277893	6.0479949325	6.34519196129	6.64638168977	6.76240821902	5.90175146769	6.78458168551	5.80010661153	5.72897550341	7.03210002293	10.3528038974	8.86365241435	7.09626967696	6.68178679214	9.31318367239	6.68275308135	9.1025511708	5.25417765743	6.06453773385	8.14163016087	6.65017081202	6.92525260564	7.11446315855	4.96403395929	7.17803475504	6.3194589305	4.68287821888	7.26410198183	6.75828684086	6.15361940454	6.95657719116	8.51089853787	8.23635312051	9.63428908758	8.87796275937	9.95514609854	9.24311347343	10.6507143922	14.7688193226	7.25473176774
TMEM186	6.95624133029	6.15975953773	8.66451483188	5.86682248016	5.13418612756	7.47791044917	6.51686247783	6.37211864095	6.37565739619	6.23415711115	6.37139430928	5.24772923315	5.71119137483	5.63221333607	6.74649416434	5.6645738472	5.63616076424	6.31521485092	6.17954339417	7.35322294706	8.12316991159	6.62991988643	5.76402408705	9.70212707047	5.68601474025	6.88903556118	4.13265439708	6.28089684176	5.82434832764	5.71991148006	6.34423351806	6.18997853871	4.68374556982	5.66027375341	5.92140316323	3.97056027262	6.09276383577	6.30636509061	5.90727217918	4.15063021214	5.82330028756	7.64255381031	7.15985566278	7.34893125644	9.19976052474	3.54410879165	5.39931406466	7.98237366439	9.38694725372
CCT7	55.2621972601	46.4976544057	62.2613148797	50.4771538298	49.838445926	55.1652967221	60.0286229017	48.7267230974	49.8171766143	81.7312051848	47.5068051451	38.9114125924	37.4672639653	48.8207539717	51.2374808666	51.6342729939	59.1046603367	60.3108345855	54.7203445751	72.2840563129	56.0512434621	48.7611364753	47.6961792529	75.1840958104	45.1219151166	58.2177846168	35.8515566335	51.6870972604	55.0758750989	44.8871987545	47.2338951635	57.771999935	33.2550769044	72.9382193185	51.7149155685	33.9161890019	53.3267346923	48.7585265398	47.487736735	48.7372697813	52.2607158959	149.824137399	107.871677595	68.4331564091	111.738156031	33.4363564566	69.787103252	143.840233113	166.268247745
MRPL2	14.2344451425	13.5598720729	17.376139124	13.1288465151	12.310840904	18.184270867	13.4683624338	15.0360594096	15.4065321798	15.56520552	15.6687873935	11.5873416937	12.6116445225	9.6418889594	14.4270911286	13.5839295774	13.4501235965	14.5845573007	13.3924611445	15.3705439582	14.7881919432	15.7130834148	13.5158575759	22.476067512	13.0542811843	14.0107059859	9.26126565679	13.9239699778	12.4640707778	14.0808492303	12.8022781395	14.3488222811	10.8252544551	12.1111161567	11.7869581704	8.32695534058	13.3682491574	14.6345775324	14.5363898168	8.94880941462	11.8326374785	36.9787876627	18.2911813763	17.5431566008	19.098772564	5.89019062823	9.38632231994	30.2226059967	28.8011346513
MRPL49	20.674241838	20.8247013392	39.5160688838	20.8872928286	19.4439343423	20.3101695984	25.9134193652	20.9830885985	24.090530618	27.5968474465	19.9081156925	19.582664012	18.7610475557	17.4785748198	21.1747419285	20.0746018151	23.6688425931	22.2646300812	20.4960140108	40.9889152006	33.1214377789	18.6983129606	20.9570816277	54.7963994963	20.8297420858	26.6789669093	16.1986912264	20.0367479049	21.2365496157	21.6609956068	21.222262409	23.9766100638	15.0243036367	23.1138884694	18.4644064224	17.2797503429	20.59512601	21.4105373373	19.7976422716	14.5006848326	20.2178842243	33.3810451262	14.2744000769	19.3111490744	14.4898397547	13.1758253461	19.3841851371	76.8951385138	27.1011502617
SLC25A20	34.219307872	29.6476854104	38.4049660887	30.3141707202	30.1728413572	35.6545585944	25.5262208078	33.7754503525	38.9865513356	30.8224844405	29.4637433727	35.1879924185	36.0022021271	14.3325621597	24.5004482992	28.5437324237	35.3023178998	29.546598787	18.5012161963	22.9839122479	35.921648049	19.9362984313	37.2683257908	49.4205342523	26.4520838185	34.5056265012	33.6457196771	24.5890589149	18.6358875992	33.695547366	15.4359662589	28.4466757333	36.7607442256	20.9103503828	19.6382576061	40.4334517199	30.8488520344	25.597590594	25.6906659201	9.15438037172	24.2287626504	6.73117185845	5.6174574714	12.0632967095	8.66827804354	11.0038637357	7.3342347485	5.00736589851	9.21690603935
NOMO1	6.63385968637	5.59950314793	4.93175993467	7.50588050369	6.51725837222	5.22944448518	6.96703301455	7.6363136718	6.18642660175	8.01636752606	7.30163478176	5.74197825955	5.83104405589	6.05244452168	6.2241630009	7.15812807886	6.79632331125	7.96706714277	8.27688317625	4.16585753259	4.03342795064	6.79375017285	6.72993328419	4.40162011657	6.77304414517	4.86052324821	5.2392273595	5.73852175398	6.57380387755	5.48266114711	7.1094655243	6.06952897152	5.19978474135	8.10954005533	6.47466310801	5.21133269772	6.77678826149	6.5447526516	5.87371687107	5.47776551258	5.36291288615	2.71523752092	6.54825907272	10.0347846284	5.36339517686	7.462551428	9.84370991759	5.62056462987	9.63328212769
POLG2	1.32611573634	1.54123853504	1.71912090854	1.10890823872	1.4216084071	1.393718383	1.29123542672	2.11950389884	2.07093560206	1.20208902324	2.1038624936	0.883776032759	1.89505530865	1.13098303276	1.53850088667	1.34703680952	0.892440745472	1.35676902155	1.13578056634	1.51600896179	1.82085969098	2.02268790577	1.23453593413	1.36571210185	1.28245885292	2.21247630966	0.77505699648	1.3019860674	1.92920750054	2.5282315504	2.03512297747	1.81956882698	1.29381193166	1.54759981575	1.91913101564	0.829693518387	1.78239610337	1.58040183943	0.851877894647	1.15104032344	1.35290605897	1.77401479856	2.17155121253	2.98028915306	3.72072919774	4.95444139256	2.53931730763	2.59645922254	5.49640834341
ACADM	21.6428893991	22.2820879695	20.6686762239	21.4810798072	16.7023671361	23.6681903285	23.8503644707	21.2068990724	22.6319611527	9.6778168188	15.1090236177	21.3358999453	22.5310454311	10.3898708285	22.1252542128	17.0272273228	12.8408563463	14.9660440836	13.3981688629	17.1716101972	22.5185866454	14.128000836	17.0640545161	34.9265264332	22.4612757179	23.4109103097	15.8498185804	14.9743343065	8.33686971398	20.2069476452	17.2864017982	14.2537276892	22.3418425147	14.2111931038	10.8984869196	17.3213223307	19.6184426377	29.8011443206	14.4418742524	9.16173735353	20.467337028	3.56039293114	2.00375823745	6.17386674439	4.33590307486	12.0835445325	8.83329658223	9.55431072225	5.49848488665
RHOT1	4.16318490375	4.13290256596	6.23030772454	4.54840328424	3.32494524473	3.37268990932	5.86451171776	3.9022495258	4.31451502176	4.57171341968	3.85791263781	4.95448312096	4.54059149069	4.72909608015	3.02752752126	3.50349629611	3.44093839263	3.63379621928	3.05894972801	6.71217590544	4.82316356061	3.75963591323	3.48730586329	6.34489100976	3.29175410515	5.04507770893	3.30610280126	3.22389330107	4.6565163829	4.56115153585	4.42415039135	3.920256564	2.91901760846	4.95345827797	4.31575085188	3.27519736857	5.30631496614	4.05607090947	3.51100609745	5.42433694538	5.09129974741	3.3513808548	4.39201529511	6.30261492596	6.06258175679	14.0026472693	5.36183451977	12.9912397648	7.86155298862
XAF1	0.516887968379	0.442050045012	0.900721915175	0.664434275193	0.506043095042	0.56129419037	0.72695944344	0.690212101206	1.24091418072	0.647026831303	0.886044364776	0.629057656008	0.58972506772	0.529195745003	0.498237185997	0.474180258191	2.43402516611	1.19604682668	1.74513585431	2.44909324936	0.720636533784	3.95626557457	0.483373363728	0.37076041147	0.773090240014	1.04359980028	0.778221818341	1.66226111708	2.80074723857	1.11484545926	1.24781496399	0.808964682776	0.583849054268	1.0542282266	0.868470421777	0.898820011877	0.543011314252	0.684905119504	0.518278304299	0.85016075485	0.491863338313	0.22026568222	1.37880718674	2.5373010203	0.968189748228	1.85456274865	1.24450176095	1.84811817917	0.115237671138
TBC1D9B	12.7329099185	11.196218727	10.8359123038	13.1136854471	13.9335474792	12.0163739941	10.6328629852	15.8565982558	11.9872078916	12.5672535879	15.3728094311	10.2264339122	11.2631101345	12.6995459938	12.7257112018	13.7696847291	10.9296156517	13.6833918326	13.488272329	7.92854715136	11.9419066445	13.1007526702	13.1973877953	8.54858542175	13.4761388664	14.0615909409	12.3993837533	13.109437383	13.7793349978	16.165510537	15.2252954825	15.0282341456	12.1083711821	12.0813360592	10.3349360339	10.9720007291	11.212059358	12.2430731478	14.0828565778	8.33839469065	10.2093903413	10.1995929134	10.1173670936	20.7201989905	15.4000651228	13.9482580858	12.446043698	11.4578425633	14.2946741421
ERAL1	20.658115916	18.3893915268	21.1411311729	17.4281390213	16.701851183	20.3793606352	18.685472461	18.7074789646	18.7746282263	22.0435806832	19.1725369367	15.2556780984	16.4436267838	14.9999005556	20.5085827999	17.9633382229	20.6222560333	19.4177712073	23.2083228475	19.0517901089	18.6175440863	22.4815911872	19.1587263988	24.7280322367	17.5501419751	18.146872794	13.5811243056	18.404754745	18.6833066396	17.4784552695	21.7821723258	20.7588015436	13.615500749	21.3880227401	17.8098996587	11.8622549414	20.4482504143	19.2091670711	17.9069290524	14.1495843424	17.8172176314	29.8184489135	33.9528086484	25.6018031252	25.7877631819	8.14871509705	15.7204575565	20.6097548127	107.008654933
SFXN5	2.5059238539	1.992230481	1.51964526359	2.37204543966	2.58995570699	3.21788697423	1.52410191333	2.71640856483	2.4052168442	1.91832123413	2.3624816964	1.31155631078	2.44100340968	1.45710595422	3.08902913127	2.54243111762	2.00102410207	2.30576257928	1.95541806287	0.967664642205	2.01577231669	2.54987471116	3.29477624627	2.61121666552	2.6635175981	1.64493314634	2.40189590487	2.52749961643	1.45898873337	2.55737987546	2.03094516571	2.36312542073	2.96845878478	2.11955731543	1.57057210621	2.21271560852	2.28902327682	2.88439701014	2.28765622049	0.808998522267	1.81864267253	0.657101780411	1.32717876938	1.39701938458	1.45791718649	2.19546640895	0.597588012431	1.71707276621	1.85149945467
MRPL46	2.01594902901	1.80227143468	3.53192163441	1.69143173766	1.81605283574	1.86355829139	2.16504814421	1.70963792714	2.16387029345	2.5650054915	1.97271394432	1.50637928033	2.10380945298	1.80927067342	2.09699359519	1.88258731931	2.00146786818	1.91286139031	2.36567861067	3.28746599756	2.34984887297	2.19022210026	1.97343980353	5.18894855759	1.83527326347	2.30677634625	1.33547666616	1.79900838232	1.81306422355	1.95485682489	2.03676828833	1.98344255002	1.4808901434	1.89940732194	1.86252201321	1.32699365086	2.18123456066	1.79757100723	1.95804769814	1.59871860477	2.0714314223	2.53433312278	2.215681733	1.03372572809	2.19694175612	2.00420797044	1.2645354029	1.33259402565	1.67192714917
RPLP0	416.62286338	404.281683044	625.674504172	347.415766843	383.348957833	540.655597931	425.333788655	429.453902596	370.248127786	407.015167371	312.325144778	224.342498837	288.86823317	234.708225699	395.621197008	384.782135171	326.795195617	321.887383932	406.254859786	621.599454536	649.244748397	365.821080467	358.137092366	700.725441458	380.075488925	583.211887645	201.63524247	341.553340472	319.997627544	410.865188928	364.462132221	384.924551604	208.634880288	320.217873913	295.91248112	186.552761605	356.763664542	464.411318656	372.777110929	230.75982635	300.367448446	1719.09157826	894.626627392	395.512093021	582.899351782	221.195891503	497.026153627	541.860431341	634.814440796
TOMM40L	7.73917543413	7.95402795533	11.8261349456	7.91662050928	7.16310271284	8.87170295287	7.97045881876	8.14664804127	8.17056910715	8.27234692564	7.43502648493	6.51270406029	8.58675626286	7.01892207587	7.10713887515	6.60283336071	7.7097417098	6.12557656045	6.69863997731	11.8217708807	7.98011551524	8.490989101	9.35850326129	13.9682668609	8.30631901676	9.42956492851	5.79168491038	6.83546366699	6.54800719078	7.55534866233	8.19385433175	6.92463930029	5.78488189796	6.63453753702	8.55752890871	5.65116557407	9.44139594349	6.69078792632	6.60001183572	6.5961641179	6.26771998942	3.28103740336	3.92137267878	4.94674964666	7.63453971429	3.05503830105	3.71316463874	4.62228079004	2.93025677452
PHB	39.6637180222	34.7025986026	48.7943819589	36.729174878	34.7515376119	45.2952732572	37.6582228103	37.3863917206	38.3965230323	61.708576357	43.8285093072	19.1037847238	33.9125285724	30.7894503516	40.8460911479	39.6599381254	42.1692282349	47.288711321	44.6391661203	58.8583854864	48.4036503314	42.1017184687	43.3432816515	73.1783091327	35.9564565355	41.041245568	25.6123977407	38.0611478641	34.8443337425	36.448755475	39.1228053662	41.7730560817	25.3549382759	51.322902334	41.2679611255	21.8259116417	42.6042184158	38.0816850495	36.6427352453	22.2308154301	32.8581634089	97.5674242799	55.4891453749	53.277285983	43.5723226323	16.1851431125	39.7688273453	56.8540508585	123.16465225
MMADHC	41.37401346	38.7199825768	52.2395753823	39.3064587962	36.7452734723	42.4949952715	45.5728668666	34.6332859675	39.7885675726	49.1813152826	33.002920601	36.7932317399	41.3405162164	28.1114391112	38.7838096228	36.9064022775	41.1376718048	39.3161841469	33.3694507605	58.1241031742	48.8385983313	27.896953646	38.1356734407	61.1393822229	35.6870128492	41.5365385438	38.9069350889	34.702587761	34.8860773528	36.7427449338	34.1670303985	39.2933530562	35.0168674346	41.1485738926	29.9300950488	36.475412347	35.0579464045	40.6855125085	34.6245271309	24.9464715749	42.0249453999	44.6602085444	24.6031079459	36.0767154915	25.8905693056	51.8507303943	40.9360591327	81.3495113939	34.5436884808
LIAS	6.43556166164	5.91257633003	8.00609756447	4.82739011258	4.17310854988	6.05210295696	5.61096005084	5.47195801346	6.23480203725	4.47652943551	5.4022372765	3.53963631582	5.17841854121	3.80135963788	5.08868420419	4.92575495863	4.41155908383	4.6673610904	3.65416982862	5.35739148297	8.0117826403	5.58563293198	5.20387878797	8.03475295985	5.09507850691	8.83374883948	3.23323564845	4.00423613603	4.39883598707	6.54365813045	5.34873928256	5.342614199	3.56759898182	4.67025274433	4.02146674725	3.58151035437	4.84877043423	5.56396966271	4.52205182408	4.28989699493	5.30121868962	3.51107095548	7.38879501552	4.24480334795	4.08455050034	6.16431368158	4.21395329068	6.31638637792	9.94415983183
COX6B1	228.233481506	217.106610148	338.096227569	224.51318921	233.474585904	315.859535409	224.201165852	211.720972987	260.403001174	279.380172639	254.446120448	234.410465595	220.457588342	164.205740255	251.133959291	245.768133054	273.408822513	274.087150931	229.471326544	307.93736768	312.767668458	249.989402799	273.205596968	423.215401901	242.311559705	222.611721678	240.269409222	241.511077417	188.718765771	214.224406263	197.084092212	215.995903853	222.13352151	234.979050359	180.540183091	215.011411401	222.387763925	243.074712796	264.751757344	138.148139224	206.742091748	551.699017431	292.71428187	236.81896193	200.061516244	104.646080737	174.901872137	351.399829285	287.548460988
LARS2	8.56984991504	7.07783146773	5.15994829592	7.74104544401	5.22494214022	5.67620057213	6.39657417287	6.76888354079	6.65809376338	9.74739646966	6.20239902011	2.83013383902	5.64364388424	4.8463673979	8.18386481263	8.06414889806	8.8328282662	8.10843251012	8.9400119001	6.56436916734	5.31915218684	8.62941016138	6.34523790047	7.35603849056	5.78940600167	5.5549267469	3.81273469401	7.55504161202	7.78189465969	6.43384892207	11.4919654862	8.45809251507	4.44184664558	9.21859314574	7.82840142242	4.23619079687	7.12868977937	6.72896506699	4.93003467653	3.72971798091	5.52231086608	10.3848780253	5.89948987652	8.93396698594	4.8445392835	13.4826333555	4.41903808091	3.85621111222	6.86554120832
LETM2	0.124276302505	0.22205531579	0.175196376528	0.0996467419777	0.147850754592	0.102314887738	0.174784164517	0.147250463477	0.138760181461	0.120272255251	0.11939225418	0.188359200762	0.093048806226	0.251462019443	0.169922434924	0.10399379386	0.0697810643281	0.170490993397	0.316746405468	0.188428764229	0.142178347477	0.162351288602	0.0871637444407	0.136470874724	0.150936475763	0.130606653341	0.114044986954	0.146387248911	0.269184564514	0.217265718103	0.177216138895	0.143541613634	0.0697573374712	0.223594491184	0.156605927381	0.10309876061	0.221379575358	0.103455257424	0.120160205486	0.328988699232	0.19810638636	0.0670260743323	0.381688686369	0.112176788015	0.133019199953	0.681583659831	0.295174309665	0.095919788965	0.240455444805
ATPAF1	13.3988235089	14.5604662252	15.8257460703	12.5203489612	12.6315683086	14.2785961425	12.0825634376	11.588061959	11.1071431475	8.30987886638	13.1040944302	9.00692091131	12.6266426915	10.482773913	11.7216321299	11.2695835282	11.5604335556	10.2854459242	9.77311520353	10.1593582114	13.4797502006	10.144584097	12.7554000174	12.1010265534	13.0958496446	15.0688122974	9.44175753787	10.2551305604	9.29768864239	11.433247313	10.4208334044	12.3295793562	11.4234879619	9.70845193758	11.0571030236	9.35094945705	14.9425633957	12.3027262499	12.207658826	9.29168692012	13.3870479363	10.2583699963	7.57184741495	9.54078039708	5.56918024104	11.0724942404	5.76567583587	14.3114986939	11.6150620628
ACSL6	0.0800364330494	0.0736473536057	0.118789312762	0.0574170257126	0.0896448623601	0.0454454034071	0.0592549092512	0.0994752816612	0.0782405733214	0.0707721553009	0.0512819066804	0.099551559024	0.0415980443741	0.10008053461	0.0819023601116	0.0732836995538	0.0822852503112	0.0804673282597	0.0944022931935	0.12120947413	0.156922242392	0.0937958832964	0.0418797827591	0.0759237405819	0.072162993791	0.119539491725	0.0313862132034	0.116343689066	0.0850407080503	0.0969066958513	0.0510884894582	0.119786176995	0.064680931671	0.0614095954715	0.0668638379638	0.0755725300308	0.0763838504072	0.0772989723183	0.0668495185371	0.0602313011095	0.160458371202	0.385320259711	0.00729437567732	8.27946814095	0.0208134696439	6.89718125896	0.0371173756034	2.14891466506	1.66660309331
FASTKD2	5.0295624113	4.22043626417	5.40362227562	4.11142508918	3.64784616177	3.73441820644	4.57055271069	4.4323694078	4.43948802525	5.98310144146	3.79310449653	3.56154125432	5.00677273692	4.72357722618	4.64083981379	4.49747925538	4.69919822371	4.23902754689	6.48724528793	6.83433592095	4.26684426682	4.4307036313	4.46828865675	8.77610441414	3.47255073091	4.87298123262	2.72599343786	4.07336547166	4.59088192459	4.55117397196	4.84803185904	4.6902013052	3.14935808091	6.40201599041	4.72522770197	2.28683678883	4.69714670918	4.43063266892	3.29177912962	3.36622664909	3.80522680976	6.56892281252	5.30114702585	4.87017767227	4.83298534463	13.3513874209	5.17292400664	8.55632870995	7.40298723141
GSE1	9.25348954764	9.95956936602	6.67516837064	9.44376036271	7.56687332427	6.78787026782	6.59818596878	10.2784012062	9.658070054	8.18662008669	12.9939974857	4.37874540212	8.93962378026	9.72110423205	8.55727301857	8.72090953504	8.39319122601	11.0528401656	8.29202147299	4.43783496903	6.68711750701	9.2713641722	7.95626777106	3.39510433063	7.5651047874	9.29532078041	7.82392102689	7.9055528143	11.2113981934	11.873526534	11.5357164006	11.3201617638	8.89029026223	10.6348009907	11.3032247628	6.68526524345	8.71475615896	10.3040111036	8.52499797052	7.91699358594	8.34837982823	5.97081333198	5.73489783855	10.277582992	10.8125466722	22.9356526069	15.8664129956	6.5009259998	22.8198880023
TRPC4AP	32.5084969644	36.4192850359	33.1137511808	33.2021779327	30.9676536322	33.3399864204	31.396814439	37.296106265	35.4172709197	35.55912979	32.2442357387	25.3696137959	29.7273259009	25.9698039158	33.8587733712	33.2252928997	34.0689837565	34.7114571721	30.6390003523	26.7166769413	31.4833752421	29.8757515005	34.8211077861	32.9652501026	31.6154543552	35.9875463164	31.9842777063	35.8554245346	30.4496019743	37.3643690614	31.809438967	33.4746626717	30.9215003284	30.5484238633	28.7485415421	30.6242809598	33.0164901137	32.4338116349	32.7173220628	19.6468652945	28.4757936248	68.7935736588	29.9791216592	77.7290675061	50.3572714988	63.9479220307	32.8449748861	47.5310160594	78.5353123363
GUK1	22.8839038522	23.4802248909	49.1983081143	31.1113126163	31.1214368248	35.7544399266	34.6739461203	27.9817818607	35.6482061459	39.306167417	26.594962395	35.6854426896	22.5410121197	23.8180993014	32.0296107515	27.1192660637	37.7038349925	28.4731475877	25.7466470113	65.3897012719	42.4327747246	30.5743435563	29.570731718	63.5078184397	28.5310987525	33.7620111508	30.1138202986	35.9763560141	34.9759305532	30.3965038045	27.5758172805	25.2468169918	23.192776849	24.0541920328	24.9675147768	36.3442636321	28.2161270452	26.2349792821	34.1027124229	23.0399770117	24.9658341749	124.206441543	40.2013856348	39.2961975499	55.5525762205	17.3669498284	42.3384731214	129.912478559	50.1456725955
MRPL38	1.83532684425	1.7391465223	3.09482509904	1.84143028685	1.93568999034	2.52858955419	1.12136173362	2.46949611184	2.27226132066	2.05896685106	2.32689216567	1.4210644973	1.33122827019	1.45288110648	2.35210292105	1.85150402959	1.63062516577	2.30922005677	2.64344461238	1.81499004496	2.41906404591	2.45970435886	1.67089694323	2.34689396455	1.3436354359	2.15185770547	1.02872803225	2.25140403142	1.67525582295	3.05120613891	1.46822205437	2.0218949236	1.26783278452	1.70068947731	1.87231523991	0.962743469985	2.34496660385	1.89144419729	2.23483642271	1.48487294451	0.985508566443	4.02749305619	1.43465845873	2.15322471803	2.77531868861	1.06322188702	2.47016120823	3.06656888728	3.76822937531
TBRG4	14.798686605	14.0283568642	13.6016565973	15.0006577997	13.9101774408	17.4737479988	11.1469124249	16.4118128949	15.3941228156	15.488838923	15.6683589883	7.73705720193	15.0974774763	10.3570618843	15.6094839897	15.3418330317	14.2726323933	14.8296257666	17.1064920594	12.4989429667	13.3030383648	16.8486393561	16.4802276181	25.3017596084	14.0207579178	13.7428695231	8.12465818357	15.6289010576	10.0803439981	14.9896342458	15.1917037977	13.7623335764	10.0403484063	13.2221646431	15.1415273314	8.52846204425	16.5962051387	15.186451011	12.4429662855	6.62468977518	9.6012808074	32.7903845095	34.8914089542	33.6476592129	26.7682859221	18.7380187969	14.2290212097	24.5810025416	45.2731833759
TERT	0.132401178322	0.267722304395	0.0676817457633	0.103702060921	0.232550243148	0.201091912332	0.0723455360334	0.292555026116	0.1837911069	0.142964604171	0.390693472403	0.698561271595	0.140851795312	0.0614893528946	0.337599361068	0.205082850613	0.100463752567	0.214713442021	0.190699102236	0.0103990961195	0.0850470860864	0.1612785602	0.164429384453	0.147893618098	0.241568663089	0.161830821807	0.083562480669	0.16619428816	0.137523055029	0.302658364569	0.136568391139	0.44980609491	0.297717949106	0.116213166893	0.192956478983	0.0553608326827	0.203000141876	0.219883598143	0.147786789002	0.0177858460997	0.118335696226	0.0986417818379	0.420653129014	1.20928246199	0.44046760643	0.329048286642	0.198160484033	0.830698492321	1.01444600665
MMAB	3.4296393843	3.11587302196	4.76114257768	3.98964914899	3.64673651144	4.44967598942	3.87569643658	3.12501067077	3.84583266304	5.25781408559	3.80239486417	4.15733491328	3.03637506921	3.45956630531	3.98111469339	3.57837188719	4.61528882095	5.11288487865	4.89814737	8.28019348821	4.7924216509	4.64321310115	4.94228131236	7.86266323306	3.39579774722	3.98465969232	3.15343975295	5.04794966826	4.53406459342	3.5137051408	5.4182803545	3.85906248713	2.89303308141	6.03869815141	4.34369268788	2.49451511366	3.43882455494	4.47377222671	3.24531619439	2.92699605086	3.53787659245	6.86253228594	9.19874968537	4.35243262377	7.36994040464	4.22274208046	3.77312956011	8.03980034352	11.0198084112
TSPO	118.213969665	115.858696398	188.831711837	130.252380259	119.207719359	181.043604507	97.8659782697	139.779826512	156.9112504	187.487271453	140.002036156	98.4305684976	95.7942256427	79.2331657122	156.075925058	125.192308111	164.792083948	157.928115165	173.823574165	179.059856202	188.097934703	136.796255915	129.769665917	210.059790365	119.079387496	161.299156068	119.602097233	157.619297463	111.238574752	132.678852464	149.002333053	117.618294173	103.489285073	119.240599118	101.740341705	117.182148979	124.59992137	142.054103925	160.336339433	39.9353242444	82.7232040612	298.264925194	142.255538617	111.663216209	155.948418828	27.3022227327	121.672326107	182.245530026	176.74666912
HRK	0.0554374225534	0.302244380878	0.143278577594	0.0846678452192	0.0845030006397	0.123671927964	0.0925870843758	0.14388314242	0.0702630717597	0.192594371181	0.244363614392	0.0134437840765	0.059296283303	0.0448690730155	0.182963926443	0.123706027659	0.0541357865869	0.0897674336969	0.253229771565	0.0280182271632	0.241417352287	0.139273055388	0.0589123911128	0.0405848012092	0.154298022475	0.251839073357	0.272768106931	0.043533811948	0.0240156782057	0.511327729295	0.16672981825	0.409175823919	0.162502464298	0.249984974132	0.120222614032	0.0522054348648	0.0569731416228	0.173865667234	0.160803917192	0.0239601533915	0.173277832551	0.0	0.0207956586993	0.00834000780588	0.103840575653	0.0397812234133	0.0901862662532	0.0131655667867	0.0
FAM185A	1.64029394398	1.3904166632	1.82352047513	1.31821847137	1.00925307546	1.24964236922	1.4684367651	1.46097311128	1.47035797841	1.40946051428	1.36102228651	1.01841795909	1.84640239117	1.24808290053	1.58183678421	1.10279911938	1.14193381533	1.13963267588	1.31788922156	1.31922575176	1.51046616652	1.55284200207	1.45572367327	1.8159504969	1.07786978412	1.26482460221	0.858929121704	1.37432208389	1.49045927837	1.68686826485	1.6603143265	1.4981290772	0.955062899371	1.47744671878	1.23207908716	0.786582290499	1.32577829721	1.30443179136	1.28833655067	1.28609459664	1.36631190089	1.30142089656	1.71025623193	1.10301009063	1.41556507711	7.42096929836	0.905894441382	1.20672864251	3.83083969425
PRODH	0.0978729447478	0.468066322159	0.508560584782	0.12561925846	0.18186571515	0.372495450306	0.159819664561	0.356606336329	0.148924726276	0.06660262729	0.508849544037	9.45167925399	0.0324122835726	0.134759026968	0.11429824867	0.0547397292933	0.0401598585011	0.136300819212	0.14042546471	0.0875154561301	0.166151371984	0.471998860392	0.121449210007	0.0518593847721	0.162111381771	0.302321930368	0.268784540496	0.0655611469475	0.112520129497	0.40189513814	0.231210006091	0.287809280964	0.097196071399	0.193236384719	0.124326766871	0.0776498339907	0.106774003521	0.201138022478	0.314917850692	0.0912112339975	0.110953492355	0.300924874292	0.696243143656	0.0955172908585	1.04254707392	0.159759507518	0.132398289352	0.344404236309	0.0620439831501
PUS1	2.6511699704	2.46874577541	2.65903368254	2.34085654022	2.91998872445	2.36925308683	2.09736423515	3.44044373693	3.08815925094	4.50980283232	3.66690095324	1.52693195504	2.50251522339	2.96280275102	3.64055760372	2.70408779972	2.39475299769	3.29124287785	5.20385170135	2.69237896048	2.33840062059	3.86970427369	2.68775430528	4.4110835927	2.10635643772	2.30536781219	1.51409616927	3.17490753839	3.1870757405	3.620017434	3.62930737709	3.35343240485	1.94282865987	4.32914778941	3.51566570055	1.37016193637	2.71553023779	2.40973316595	2.88378204252	1.16732492081	2.12966195062	11.7486698828	17.0961724205	6.25517366336	11.5280792597	5.21814166263	5.0979130668	12.9700402045	9.31403149338
DDOST	98.8162636294	88.5318530059	126.570102299	92.0241507408	80.9776300749	93.3164540191	96.4285753198	105.798688784	100.084490839	138.817344141	97.1139491455	62.9494649115	79.1508407284	66.6384289723	98.2898149069	95.9244309056	103.260273546	118.286211795	96.7753039902	123.710261543	122.996027322	77.9826208829	89.831768677	119.015697689	85.1194425886	112.976088287	65.7540552662	94.363025222	109.270312014	100.996228841	101.808623783	112.477628934	65.361625381	118.619559658	91.1063906842	66.5363991211	85.8836908783	86.8051336504	89.9279999855	46.4807889566	72.2957644025	287.606199976	106.616064409	137.798520205	73.9752475768	58.0537437261	125.617209392	162.541797239	120.055704805
DNMT3A	2.09841071718	2.56741618021	2.54531949492	2.1420674279	2.18445915107	1.90879183959	2.11147849992	3.0013211089	2.57905612551	1.73647859859	3.12576447	1.55338861298	2.35633218257	2.71949366884	2.11309940012	1.95129963468	1.59570005003	2.10119813685	1.96475104709	1.83702368854	1.80331763173	2.62351412086	1.81105982951	1.20111090587	1.91775497395	2.43017544697	1.46010488269	2.07247564966	3.35848470634	2.98193738848	3.55157065259	2.8385938084	1.79382366788	2.09036242984	3.23077852451	1.27418467939	2.96238343479	2.15630892723	2.16975142431	3.32461854234	2.26429957155	1.7122243774	1.53390798444	2.04302830653	3.81436152474	4.66572192338	2.74573063	1.21974540294	2.39633477496
GM2A	15.5443455763	15.5209751655	15.4002318555	16.8375152732	16.3254856057	13.4752838831	17.1111487383	18.3917111037	20.6050366668	14.6369271131	13.5748442635	8.59114431068	11.7670369732	11.4013441904	15.1967492555	14.78228478	12.5983402919	10.4536159569	14.2850724988	15.7971162338	13.704459187	10.1090758009	10.6290338454	13.6498130674	12.1731666199	14.9527587823	8.41641959711	18.2220445709	19.3067071863	15.8616870557	14.6331476074	20.7409225044	11.2255374299	10.4236621198	11.6680209874	10.4485193609	16.2892720329	15.7608353464	14.3832643608	13.0096217251	14.1574140383	10.064236667	18.860096614	15.4656702555	16.3645467492	9.94731312201	11.7731024555	11.2401842125	14.3752819919
IDNK	3.17792812446	3.17601625849	4.60090892179	4.78192927902	3.84643742856	4.17154139599	4.52871888673	2.95417038674	4.66420524371	2.82720892575	2.99437306636	16.0576156348	4.8610563504	2.71213016428	3.80164544295	2.8819390003	4.04942249201	3.4666306828	3.90983319846	6.62875305165	2.62790003913	3.07272291712	3.20488603895	4.86451575111	3.17952595375	4.35943427655	4.30999839867	2.93685239093	3.91423780979	3.3962812182	2.97563251135	2.93820075582	3.01729325799	3.23386479124	1.6816997472	4.05717386191	2.81240867879	2.81385514511	3.30745271231	2.45528997166	3.66584824931	2.83640256565	2.62202847993	1.86942761519	1.17687893872	2.94133242991	2.20779559397	3.40701135583	3.13671668109
GNB1	64.4732559156	66.7883834224	60.0752149603	67.2412505759	66.2108611107	60.1411844645	62.964386542	63.6015528457	61.4946594057	64.6305651697	61.2468966399	100.486151735	60.1272213319	58.9166314703	64.9549881002	63.7194213731	63.6821394493	61.7248007714	65.0651768533	53.1600173072	58.1537808665	55.4487422576	67.9483786192	47.0697553308	63.2042787647	64.4316268753	68.3193803875	60.6052465811	57.578439919	59.935605181	58.5504468328	64.8860928015	58.6355879125	65.3294671725	65.2365498338	58.0861489019	62.4707215819	63.5709492949	68.5910079123	54.6754038063	62.6064922524	61.6828382723	42.8070953834	80.7715819162	42.7741613874	62.4334777781	81.8976601391	60.2896870757	51.8321023738
PYCR2	8.7634054398	10.5874329996	11.4304144806	10.5470507959	9.59923692233	8.25204544438	12.3306358262	10.3963767879	11.4454941662	12.5891861181	11.1877623734	6.48816601726	9.03643256552	10.7495292962	10.7015509145	8.83374829632	7.90496331637	5.47468506297	10.5154452782	11.1010148983	11.2414074026	10.122026956	8.67081927724	10.8100693993	8.06490318438	10.3693930242	7.3518779441	9.92721987554	12.7674065998	11.7311694551	9.6859197771	13.0915235231	7.20957511234	16.1611299034	11.1335888373	6.59792924505	11.5620785354	9.01297505688	10.1008153697	10.524549761	9.99560825927	17.6468997526	18.7042906291	16.3644922626	15.4098607068	8.39032608327	17.1446986521	12.9248730322	20.1352396124
TIMM10B	11.7542997759	12.134208322	18.1181556588	10.8470911068	9.10815010543	9.44258825332	14.2869135029	10.3617647746	11.5890014389	14.217194882	13.3152074639	10.9823138607	11.1043414631	15.4704461948	11.4741545678	11.3229464112	9.64385423222	15.3855867854	14.7875933292	21.6570392592	14.7997990733	10.0999088586	11.5395979903	18.483087193	9.91306697973	15.5519660147	8.44958236727	9.92962444726	13.7465236623	14.497828561	12.606439119	14.0636634664	8.6486711433	16.4452645831	12.8067391493	7.9607651607	11.2128113734	10.0565174999	9.93949053163	11.6831778154	14.3543265317	7.81593234828	14.199714787	16.2572422138	14.9431061602	26.0620648022	13.1047804012	18.4689934793	14.8434343567
FKBP10	4.41071176306	5.94311870866	5.56715904484	4.80016056054	5.12351263032	3.31990001897	11.8557825977	5.2823636142	4.27675131917	9.13405736086	4.45669995392	4.67155503392	3.59473691415	9.99699166176	4.55244907115	4.85084685574	2.32684301869	3.98711999412	8.58754060106	6.59426811432	5.66337221274	10.5874966024	4.98871175764	3.83436615665	5.04372178001	8.41553183623	4.03438194488	5.77504083745	16.4573940439	5.28485003702	11.936174866	5.9862439925	4.02574769617	8.87701797942	7.04545383012	3.97900791725	10.5688133256	4.67838661494	5.38715911196	14.4918141647	10.8437154066	4.02796432849	21.3452130593	13.4246755043	24.1243066917	11.575283994	12.0051153893	3.93791407532	3.67628532371
SLC27A3	3.5421472568	3.11521030921	3.9694910826	3.64366678829	5.00162699324	3.78497144216	6.39810694804	4.83963318151	3.56303565904	4.52243976005	4.59612930127	2.87731592271	2.68181045778	5.06786178658	3.89024790817	2.42548508741	3.07917030435	3.8425084016	3.95418996131	3.25133918797	4.57784764941	4.74950806693	2.93753552625	2.20024527038	2.95588185702	8.32105255503	4.68662481935	3.77888609143	6.47314287731	4.57637370714	5.09246553136	4.73105913292	2.41274094296	4.71998848701	5.09661909482	2.84666278791	5.78636585596	2.75911358118	3.57512543271	5.33946707236	4.41123420204	8.04111936298	1.10076040641	6.57219601966	2.9921842219	1.98645030061	4.61444576796	3.5545140933	2.1799828364
SLC25A28	9.7413501733	13.7361384179	16.7462654428	12.9848911069	12.1525896145	12.2799529977	16.0408727191	14.1925953841	16.5534325488	15.9005034924	16.3682278511	10.8666451403	11.5539804734	15.3912346668	14.11540108	10.9330917327	15.4527379342	16.0171713682	18.5440060295	23.7823002702	13.6291607251	19.9262777365	10.9040692948	14.1332927985	10.5603500802	15.0444316789	10.5835407031	16.647143647	21.7697675587	18.5440932831	14.0088820778	12.3674520703	9.89622769332	16.3382234018	15.0351028743	10.0859214513	15.6026461689	12.5390321878	13.4652690213	16.3380275552	16.1036222667	17.3310969001	19.4483073797	15.8598483142	17.3198388294	8.45490401819	12.3538863879	18.7130490171	14.7526380147
TOMM22	41.2232335276	34.0487987945	65.2154418352	33.57964612	35.3528210038	44.1343774038	37.0069969071	33.0385894667	36.2722712274	47.8044105678	35.0607036551	25.9234598487	39.8382363539	29.8279209924	36.748150138	38.1058764735	37.5479675765	34.6990087819	47.8559477882	63.0097703464	54.9050279983	38.9006552247	39.8456611172	102.972198485	35.4676434563	42.5241041361	24.9110014257	35.0332738552	35.4655446481	32.4778687082	36.7924969449	38.5410934378	28.5823287924	42.0726397554	37.1966546277	24.6720280062	40.2495162381	33.3607775007	33.3711144587	25.1057243037	35.7705235542	91.8765853768	60.3125759228	39.9635055191	51.6883408719	20.192811014	33.3310690954	85.4056626833	60.9484863303
FTMT	0.0	0.019801729832	0.0	0.0	0.0	0.0	0.0	0.0	0.0260855317606	0.0214504993613	0.0	0.0	0.046229514161	0.0269088787411	0.0	0.0	0.0	0.0	0.0	0.0	0.0	0.0434329123354	0.0	0.0	0.0	0.0	0.0	0.0	0.0267478372735	0.0	0.0	0.0	0.0	0.0	0.0506647956192	0.0	0.0	0.0334696110214	0.0	0.0	0.0	0.0	0.0	0.0216738996942	0.0	0.0	0.0	0.0	0.0
GSR	52.2940579235	46.7109960388	60.2115496792	43.7725854528	39.1790839917	42.1037646607	33.590714042	49.6253752501	45.5608592246	60.4967300329	54.9572380898	62.8669670179	42.1547188192	31.4202931659	48.2195351951	45.9845756798	50.9269501341	69.9682976461	54.5976133277	52.6956799775	69.9428376992	43.744349261	49.4898737554	72.0880729732	41.8067751044	63.90015148	40.7210069827	42.5998523133	35.1617053852	52.0672630946	50.9570651227	55.3877050727	41.4887134151	59.4405026518	45.9445411458	36.1095332455	36.804239981	47.5515388555	44.1863475999	11.7303067155	38.4085331121	73.5674492357	26.1790497223	41.9636025137	25.2501014969	31.751008022	27.0817772928	51.0486799075	31.4301669991
NDUFAB1	43.9790195052	34.6591409901	61.884054905	42.8734644845	41.4815015067	51.0532147029	42.7869586485	41.3704384295	46.990493217	53.5481685857	35.8541260069	43.2916216687	45.4104427439	27.6591150985	43.7952517349	44.7456956672	48.2754049806	48.626689998	47.8802402204	64.0529725704	57.8175301602	43.7371327408	48.9922248875	91.1500138078	31.9384176936	45.1265525627	32.6289471513	46.6684640773	34.0767614038	40.5952191268	37.9717315381	37.1915445671	35.8227325688	44.7754336793	33.5538533585	28.6317553438	46.9175055682	38.3376613519	43.7625292241	29.1837944111	38.7858364207	85.2890877185	46.8176319785	39.8411520646	71.4160963037	26.6778851393	31.5049194522	109.960048075	74.6983188434
MTHFD2L	0.595513934796	0.616884687012	1.09089586118	0.596833721072	0.427226511629	0.507612450638	0.877465368542	0.576327683686	0.628164789727	0.915961882445	0.745606676556	0.415973233961	0.95598906415	0.696169607444	0.587403831795	0.503641057545	0.542187903823	0.781404884473	1.07579230788	1.23928757702	0.9738326287	0.847611928662	0.555900178462	1.76905341708	0.526700126133	0.83948271826	0.435139996636	0.581630171526	0.727920367133	0.898011949362	0.965036703627	0.747732507245	0.622580151945	0.856502138686	0.775575391051	0.347008322183	0.744901245958	0.599242042729	0.619938759954	0.522580364574	0.873159686561	0.598203788373	0.925265442304	0.533569956573	0.993925314405	5.7036445548	0.677276724018	1.31857529165	1.20611380138
MTIF2	16.4836720098	17.173575465	14.4912755976	12.4463708641	10.9763163372	14.222283934	11.4515907659	14.2437172648	14.0674000013	14.2893321624	14.2027283751	9.40689742421	15.632837684	9.12045899286	14.1481709492	13.59745259	15.1629733319	14.6673116493	12.858503442	10.4284626244	12.9318815231	13.9799461305	15.0625686009	14.8828339272	12.3250827438	14.009416019	8.98751419919	13.1180961974	11.2051716459	13.6235704023	15.6303717722	13.9381258142	10.6813700444	13.4168975605	12.7175018906	9.07361094216	12.405109638	15.5033738056	11.8824594633	5.79733185485	11.3608855967	7.69230483193	16.1826196424	12.597385691	15.4568882004	19.4151942524	11.5695956856	23.4517257852	22.6739681255
ACSL1	2.68639979525	5.29317821741	4.24721572222	4.61902337412	3.11077728852	2.8033714104	6.90320091717	2.58221570129	4.22533310623	4.75275341801	3.76502693464	4.76973934977	4.45544667264	8.46521037967	2.79343173628	2.79033243891	3.13785069896	9.4877194395	2.54546625246	11.175566376	3.83313566328	4.89977369492	5.8387452083	3.67757458214	2.77491390444	3.3285025552	8.19921705062	6.6940717811	19.6202281929	5.99540287812	14.1354641649	3.17808032103	4.44172778848	8.79269856351	19.7442256529	3.93647588075	9.98252731056	4.36100136916	3.65759820176	8.59013345472	3.55259263936	3.72437713226	6.48042480438	3.31973851451	5.41948987809	16.9938625386	6.8177883794	13.1444513881	9.44899848463
ACOD1	0.0	0.0	0.0	0.00666316884804	0.0	0.0	0.0	0.0	0.0	0.0	0.0	0.0	0.0559978083797	0.0	0.00822791382579	0.0	0.0340829164428	0.00784943887006	0.034658457481	0.0881988565685	0.0386420384581	0.0	0.0148360722571	0.0	0.00883120514486	0.0	0.0	0.0	0.0431995387477	0.0	0.0	0.0	0.0	0.0	0.0	0.0156512389321	0.0	0.0	0.0	0.0	0.0	0.0418310027528	0.0	0.0	0.0466972547377	0.161007055349	0.0	0.0	0.0
OTC	8.92073060446	2.99795691016	1.99925593776	2.26051261186	2.53971275009	4.64693042894	4.63522641972	3.35393953369	3.84805206503	3.00966069494	2.14018092865	54.4546948524	4.33277006823	1.49229680842	5.88784841372	3.82426843153	3.44075105272	3.74108218409	4.77621241699	0.832846221705	1.91069642778	4.5764862392	8.12038140537	10.0020666455	3.73593965231	2.14522923304	3.06071056348	5.35097840853	1.1125243989	2.62984872498	3.06996696164	1.48553476699	2.60113448531	2.68574813639	1.85442741518	1.68751460674	3.48149868276	3.90717059463	1.85403027468	0.945309304182	2.89189004908	0.373457163693	0.449566716298	0.240395682413	18.985070899	1.91657651879	0.421129464507	0.0853851380343	0.395061637567
OAS1	36.7588475954	22.0993189005	26.1318968264	34.6676997771	31.3465594664	41.9531870411	20.845528977	27.1247183428	44.7876874269	24.8083935722	16.908290747	12.6701600227	27.7476328435	14.1668800843	22.7713012047	35.8416134604	57.3624819158	37.340559778	18.5463872477	31.2397760339	32.0034034273	26.9411273561	31.3514487399	29.056281101	30.2976066199	20.6040778297	42.5183926223	38.3550571348	21.2300779906	22.273173121	16.0562687247	18.4412746852	44.6344540007	20.2847958334	18.0451011315	56.3643271364	27.8969968795	27.216426154	21.5793453761	4.65512433792	21.7859406211	14.109998035	26.6112916061	56.5879628001	11.8572419439	8.63625672945	8.41052945439	155.087251024	14.4076789353
HMGCS2	819.665106612	792.647440761	281.631863524	392.743317972	345.357538782	758.817149857	359.561287322	449.644422735	650.890906411	171.953685587	292.882557276	47.4268334843	439.485596422	146.17697325	528.300979194	658.031432048	216.708131	228.933076508	460.358589228	28.164667626	196.45227585	320.700161095	613.023770424	421.415353657	452.454350845	537.793068444	227.449646938	188.630280042	61.5812617346	422.414639093	290.090212906	180.549703076	532.33248674	181.559433593	226.283372659	364.343821388	598.396622546	690.054803908	433.575784695	37.9761919332	273.363579064	50.1200006164	13.1925361641	33.0342097284	2.05613225411	71.0901293533	16.0869975176	52.0426456974	82.7653896871
SDHAF1	11.0464658674	12.7932824967	19.8583210649	10.1163426818	11.8356382149	15.6266363948	10.2545943648	13.0109598041	12.7270305272	12.0185784461	11.0711307448	14.5027478591	8.87656336545	8.76660915593	13.4060633674	10.9163629173	9.59864329845	12.3763444869	10.8977939651	16.0723662982	18.40127875	12.458110711	11.6093992081	21.6173108786	11.9965952726	17.0881117968	9.70885422049	12.4958993924	10.1454522832	13.6145581873	12.2397433776	12.2069077059	8.56980652366	10.8288776067	9.11020608533	8.6478279485	10.3697068395	13.669534483	14.7984231582	8.67299636557	9.92927277857	31.1842261144	10.7490516418	10.3187748325	21.0236726439	4.56750413745	8.67588974726	25.1204553966	13.8927420676
PTPMT1	4.03303026613	3.64630787585	6.5480924533	3.35643269383	3.79914553778	3.99163935965	4.81419937082	3.96634247642	4.52725828026	4.8100865942	3.6043747461	3.4520824454	3.8707769742	3.90186598353	3.65434384485	3.80562631856	3.42558810242	3.70452835093	4.77308518331	8.1551229885	6.34509793046	4.13125460878	3.30643258017	7.90827437898	3.71880759423	5.04838845266	2.17118878043	3.98975470314	4.58213881258	3.86171357553	4.88904871784	4.54665314038	2.4472520326	3.94088234647	3.54324433071	2.19483207039	4.0753636755	3.58620774501	4.1367688011	3.68548695924	4.19516003981	7.62761618315	7.08662351653	4.91580656448	3.56180754093	5.71394843944	6.25264543744	7.40887465973	9.27037646687
UQCRC2	81.978635971	78.1906203108	100.187250147	78.7401657138	62.2831267065	89.8101139545	70.9053259765	71.50905722	84.7636979309	83.5084098938	78.849208345	64.0426221739	82.6423677733	52.5604985366	76.1533247238	73.0216446947	84.7088978677	80.3379295496	71.9900761033	82.8928635683	85.4459613217	63.2962517233	87.9794356017	136.327956874	63.4696885564	79.0594495994	60.6645349885	73.5120735425	46.8334173716	64.6125093491	65.711948116	70.3618687419	68.6983149214	70.9727269868	61.2656830251	53.283976934	72.3646715366	82.3099917442	70.1687429351	44.5039848008	62.1073182076	75.7138543907	43.9700829507	60.4333756467	59.5695584311	40.1925019385	44.3259098988	92.1086925558	63.1333789258
CRYZ	7.66658929503	5.77350093213	9.43976089579	3.63974578868	5.4146289713	3.55666538489	4.67607541632	5.8980311889	6.19115990369	4.7218246473	4.04688938285	16.0466767429	4.9439324957	5.031670486	4.53394911244	4.84926921821	3.35119337288	5.45484696691	5.98439991856	9.67095064546	7.21452691367	5.42522793924	4.45927660398	5.63249482241	4.68754748249	7.12550131271	2.94168884966	4.32977595772	6.06057538763	5.57852862651	4.38366983928	5.22423253114	3.98480892442	8.07826460907	5.04759033702	2.73582890254	6.14886408253	4.9585126312	4.39331260272	1.44201631739	4.08711632554	4.35824263894	6.24037946188	7.38735637813	7.64004811117	10.2298316806	6.08212205676	10.2812972797	8.96388989949
PAPSS2	114.99853242	87.9920346073	47.24378615	117.481043859	96.4698098635	86.5780330054	64.1557732923	91.5167632638	107.384723534	88.7519060523	81.4086124356	68.4452033404	116.861350402	60.2358315188	107.394044184	103.746293895	129.661122312	82.1055266094	77.822987191	36.5101440321	62.2703688951	72.8346484177	123.932106735	74.9798387471	100.902267823	42.9379797307	117.547150594	82.5983124692	35.1720106462	71.8440133902	81.4632961751	46.1498956824	108.373738635	63.4414135429	56.9904498408	87.4850954691	72.1968869344	105.116477717	79.7609746739	13.0649345508	75.6457809899	10.2820153979	6.60992723903	19.3826452194	15.1630892605	25.1340263768	13.6415255976	29.9861535171	13.7891483711
AGXT2	0.012538923278	0.0132128445261	0.00564666965087	0.0	0.0107219388155	0.00510605674246	0.0	0.0108479050234	0.00580191862793	0.0	0.00543257503317	2.69257189725	0.0	0.0119700933266	0.013597293825	0.00357522523426	0.0	0.0778309998892	0.0127279794089	0.0	0.0	0.00966030615962	0.0245178107062	0.00639785707321	0.0	0.00651796622801	0.00750787158923	0.0107843122209	0.00594922797657	0.0115904875792	0.0	0.0379140785789	0.0119910133069	0.0043786729331	0.0	0.0	0.0	0.0	0.00885217245449	0.0	0.00600947867649	0.0	0.0	0.0241034385517	0.0257236648694	0.0394188438478	0.0	0.0	0.0
HSDL1	3.29112748063	3.74993446354	3.77786379968	3.26998226747	2.79854894339	2.80278218108	4.93473925502	3.05813201459	3.10843808679	2.85732359554	3.46313580167	3.06964563646	2.86713251771	3.59490559645	2.55944895691	2.77757955435	2.77812256711	3.41612908953	2.9798891113	4.28686413228	3.27884026626	2.96475160417	2.80915613202	2.43474588874	2.97319656522	3.75497330026	3.12708598786	2.82270937792	4.43413503858	3.54188018843	3.51426498761	3.34827377011	3.18061162372	3.42481201797	3.52757152423	2.54392709512	3.50558719475	3.56405686619	3.22127157736	4.55855142344	4.56335303433	3.30359578529	3.41894390511	4.08333961947	4.42097737265	8.15727799627	6.06664663672	5.2248429595	6.25804220086
NDUFC1	29.7084668312	26.3910538368	33.7896246443	27.1206866227	26.2839850836	32.8625706719	26.6159711607	25.1681679976	27.3708993619	32.9500888613	25.6063766458	31.5169951116	30.5657829487	18.1326747899	32.0776390284	26.766305921	31.1262936792	31.0775096976	27.2884730959	35.6245280699	36.4203833729	27.2218966723	32.0318902161	40.2386908463	24.0195357964	30.4569349889	27.9131603084	26.1404616479	21.8639798449	24.4603356855	24.3991638198	24.3165781253	23.6454133561	28.1632994582	20.5119596508	25.2166415705	23.0788931118	27.0780275213	27.3958547249	17.3842763318	28.7660895538	34.7655718226	26.2576435458	21.456088727	24.7210118095	11.637596228	17.8567989418	18.8023997976	39.0349799901
FAM92A	0.651994731008	0.708140589754	1.21153203549	0.734763597858	0.601279819247	0.475730680733	1.61057556204	0.617969622768	0.664121543821	1.06175203777	0.595813623253	0.583338523104	0.930631321714	1.19809942873	0.605678872166	0.730923805512	0.499787882904	0.704431886913	0.630202160857	1.55200520611	0.770633545087	0.974625073982	0.744036118944	1.14448811364	0.619008828033	1.15556349771	0.479662268958	0.622959289484	1.5963518628	0.759004398535	1.14914399201	0.8276025839	0.549024609273	0.883525710438	1.06191309401	0.479671571832	1.13962912884	0.707454152455	0.565546849632	1.53459529186	1.32776852859	3.1897055339	2.73822801739	3.80359858627	3.97162573536	9.55413364825	1.87170752116	9.60213755351	4.85962444339
REM1	0.555558396096	0.815403123569	1.01861172551	0.487880024386	0.636232765748	0.605980067453	1.42403823408	0.746700720071	0.592165071445	0.622837472447	0.438416962197	0.885335757613	0.414899477543	1.19329968212	0.484112659425	0.619482389901	0.612750450492	0.482370411859	0.740164491466	1.6577345898	0.926287182137	0.985966238764	0.581948275742	0.577059810106	0.658171420553	1.03654845028	0.490063353944	0.998296981374	1.59566512484	0.894103438245	0.958377912415	0.899918549812	0.597692598417	0.789875779461	1.13676282423	0.552531034948	1.56331106923	0.636103526223	0.945507717302	2.24355896974	1.35507427886	0.246124575656	0.278177843523	0.469132535184	0.549513100346	0.233908815145	0.63846243251	0.325130195278	0.0654051646997
PET117	3.83633174717	3.85946300802	4.86993337125	3.4961197284	3.76319692329	3.62552404073	3.30727522869	3.8700305234	4.05932940259	3.96599241479	4.0643469682	5.59833259525	4.41615436065	3.93869573931	3.78337649789	4.0245567843	3.25146840911	3.77408725843	3.96764918157	4.54359385647	4.59571580901	3.76421745711	4.20356897598	5.93882624811	4.04393344793	3.79273656929	3.45859547173	3.64190287903	3.04967541331	3.8740061938	4.09193490796	3.67696781702	2.80343795771	3.32137500396	3.22005636838	2.92649362068	3.2621958723	3.71292680512	3.43399121867	2.62631945158	3.85070118313	3.59156370261	4.74625825112	5.8606718657	2.31652761846	3.07197510512	4.09503190947	5.93056283016	5.51178953133
RNF144B	1.32143532786	1.93396894693	1.43596282266	1.70144370616	1.68673604888	0.963139449819	4.09770708019	1.30062503235	1.62165811881	1.73065115862	1.26535432695	1.66754273042	2.04160254422	1.24320579719	1.60949918945	1.37880029247	1.11118540192	1.16232973988	1.54547922034	2.07313968853	1.49011416257	1.75579751235	0.926815884366	2.74585393395	1.3522887402	2.46888217515	0.765428596619	1.42888906843	2.17621954657	2.42083738952	1.93002804713	3.04843216582	1.96421834672	2.29054938563	1.63507778094	0.839473480633	1.06631408931	1.42693078455	1.28104876519	1.9672142481	1.75768948336	0.862268320125	0.595523871703	1.11178938455	2.39662042025	1.78360556522	2.3217050478	0.348690354356	0.357737813879
ARMCX1	4.08898133912	6.26801051972	9.10970014678	4.918800416	3.19299104223	2.47880094944	16.1592286841	3.43407888458	2.54887688715	5.06381066778	3.61001081326	4.59718914131	3.72003998959	12.8704500895	2.0079030433	3.00272162879	2.20065638841	2.68973983073	3.47713416365	11.0308715657	3.61484447946	6.67794720392	3.48475846294	4.41678647891	4.27433628854	8.39784388982	2.57768621431	3.16511756265	12.2443503476	3.7333388166	6.08206149876	3.00932594927	2.32404992145	5.98100953731	5.22098234128	3.97064475254	9.39771926717	3.45589757313	5.08988752721	20.198922701	11.3256414684	0.297740612307	0.823724442876	1.63729558195	2.42160490507	1.29152408138	2.22854686872	0.463549706252	0.216171553809
MPV17	3.7235111016	3.75654128251	5.93496802427	3.60257579721	3.86944891783	4.21160994721	5.58656216293	4.50049398137	4.28826664947	5.63135669634	4.11070059449	3.64153352702	3.30865249244	3.94004825518	3.84673767568	3.61207452461	3.45929937963	4.06168202626	3.85417245565	6.99765808065	5.46367968146	4.70347168896	3.49106890962	6.61662852581	3.3529330599	4.86329967825	2.76930346193	4.17103837233	6.5330201653	4.95514876563	4.6299355267	4.98883989665	2.94019219937	5.2821071993	4.39405639446	2.57438534061	4.92818181465	3.90171767351	3.76891982886	5.08651800182	4.45856523988	8.63711299763	6.10587527556	7.11250692366	5.11462370997	4.28577087461	5.19488670203	8.05195766278	12.5403938485
COX20	1.1682096854	1.2345751604	2.16549781111	1.07063177858	0.93794627263	1.46448089945	2.47851284854	1.13699604526	1.07009136694	1.51568681641	1.13438957411	1.18067140733	1.12784237211	1.45399227377	1.09004972163	1.03122902851	1.08307856616	1.23664810935	1.44780765777	2.38333428999	1.2394873431	1.68753473226	1.32472795972	2.10529484315	1.20159585002	1.10683214009	1.04617498176	0.963847904746	1.59513675122	1.07356891203	1.16644680129	1.20580310623	0.998626576963	1.96383481049	1.79455872707	1.20487510499	1.68568579983	1.0463863773	1.03210798212	2.54028979692	1.43551421885	2.33094748717	1.60414628626	1.88006820703	1.02412340761	4.13158757079	1.6975947796	1.93839828337	1.32654219862
MDH2	96.6805419938	90.0642061633	98.7502243536	86.0462812244	82.7755428653	98.2132582859	84.7111903222	86.4424235016	95.1425674169	92.1672873193	83.3249164298	85.7073659717	70.110886349	60.3438146379	91.8041676707	91.9936697947	93.6193218311	92.6594050257	101.686438814	85.0355310584	82.8298621361	84.753906764	97.4931585037	101.526207487	85.1816281354	78.0340010822	67.4913816995	85.7191279024	66.6079551106	72.5014316508	82.5116325003	83.1516689592	71.4927069064	87.2117160588	78.4702435439	65.7872596815	85.8939820303	95.5476501341	94.9203013873	56.6984636752	72.7094830004	149.229839012	77.7586353891	151.212631136	122.907713136	44.6791212917	80.6159394485	145.569543992	226.921521373
GHITM	199.800696362	173.414664269	175.989655732	197.671652361	161.283127169	194.515947876	169.041831707	167.711815308	193.402669087	188.797370783	152.435470613	133.540999386	220.546411272	120.389208723	178.695553648	201.333691128	246.022230478	194.313763942	150.438702408	190.650357136	180.634808155	137.238667932	207.049820708	279.797362669	167.154895704	135.94794323	190.695898035	181.8500446	104.875274806	146.839097961	146.853004892	144.840719949	218.185291021	158.743021997	135.046139909	179.629622307	161.662459353	201.123711263	167.995352425	81.7374601592	165.700701394	113.515117557	103.413736784	108.189519759	136.519519995	120.495612417	72.9081904862	196.045806248	101.2279396
ECI1	21.8451565292	24.0149427862	37.8137596667	20.6237767597	22.1998019456	36.6082227447	19.6093179416	24.782679703	24.6520616159	20.3125483804	27.2252842653	30.5486519866	17.6289262076	14.7812368026	25.7383570034	23.3303677402	18.4177035179	23.1964510712	23.9217374681	23.3702867946	32.5326931455	21.4379698133	21.8716460034	37.7388579088	24.2310683225	29.23176849	16.5466432334	23.4908597346	14.0748211482	23.8022023555	21.0949495457	20.4653356293	15.1734000593	16.1273375111	17.6264609917	18.9117443239	21.1838801252	25.1714760788	24.4096821495	12.9153070878	17.8892034326	41.7456656963	9.0722917831	9.17222144194	16.6918427373	4.64844948687	16.3359967024	38.4998788749	30.5248876615
ERCC6L2	1.30522374684	1.63094560536	1.23089543671	1.26112313794	1.13518872454	1.03702670817	1.24520420992	1.40390669447	1.15841986132	1.10375997844	1.35014183556	1.28156456026	1.41706947489	1.35035418357	1.13162269443	1.35806063323	1.20414891114	1.24133962248	1.36296593722	1.20098309226	1.16206449328	1.35900500231	1.1512760542	1.35800696689	1.10873681988	1.49298700926	1.00604318883	1.13012758122	1.1719335457	1.74337414256	1.45961095958	1.43087347472	1.71893121745	1.45597304298	1.38524559722	1.05819051491	1.13148263004	1.42807607362	0.942858980458	1.14996353472	1.17003713891	0.334284344448	0.672846379745	1.08212890309	1.19807869733	7.98329068829	1.79825734707	1.13738249703	1.09930526652
TIMM8B	26.6043690578	20.1374931258	38.7748572216	27.4439238356	23.9484342616	30.3033169529	28.2394285085	22.5752532423	29.0449420504	36.869103585	20.4568225438	21.2547494532	24.4302365405	17.5063949475	26.2537699772	26.22279917	32.5493459713	29.6479297546	23.8994339123	61.2584174947	36.3141262899	23.2142956513	27.0905407024	86.5001689285	20.0334676882	25.1625247729	21.6044349348	26.5550092438	26.6771137895	24.4938215355	19.108652802	24.4158862121	21.8653556679	32.412574359	19.9564328216	22.2817064372	24.5334589225	25.7233910425	24.9326979278	17.5147873645	24.1568261056	95.1664102159	31.0447794707	22.4172066419	34.7003855733	18.0366565777	12.7425707054	63.0249965479	32.0814857065
TRMT61B	3.89649886923	4.57154138232	6.94650224443	3.6899274409	4.21120487157	4.17127086801	4.40173324239	4.98353600969	4.44977810536	5.26399010252	3.89500832982	7.78207870235	3.14255015985	4.56721938334	4.09470775652	3.70412810205	2.53523602334	3.80661897686	5.43133091759	4.681151095	5.55096516105	4.06657541706	3.4952985263	7.87060891933	3.74037618684	5.48756960579	1.7317767619	3.22341833414	3.39633786096	5.39151598881	4.91541589806	5.12225734877	2.61604717939	4.12413062329	4.02888623296	1.9141061753	4.6842304679	5.22287093971	3.85400166578	3.91330137569	4.7822355681	5.42587373133	4.11560726572	5.14275466748	4.64787588279	7.27392704528	5.27864602872	8.46943600855	6.15738249509
RAB21	4.34888684383	4.42523837425	3.22572025136	4.22435181958	4.19961235728	3.53977988654	3.92339821226	3.54628811707	3.35873344343	3.84483748	3.41000932556	3.77460562146	4.25210630244	4.21551514178	3.93406442382	3.68122812083	4.31698734014	3.48563202558	5.54734806827	3.15504789115	3.16679248351	3.72347573152	4.15307699078	3.36315030868	3.9611600783	3.28493141558	4.20291363212	3.70489679749	3.47773258551	3.42627996336	4.16947914017	3.31436301272	3.78109042351	3.98944833815	3.89495094646	3.77889628432	4.31762808339	4.01779345923	3.56251694856	3.57098885341	4.96434204373	1.85698505916	4.84232848965	2.98791250596	4.60246348886	17.0588316087	4.83460655909	4.86676473241	3.39886813495
ARGLU1	10.03888645	11.1423954645	11.8479936155	8.39579882592	8.32415467021	9.46051797502	9.86102685761	13.7273235128	14.3856137112	10.7233699977	15.9519605007	8.06196242921	15.0613578426	12.2328594991	11.1060720116	7.86232221778	8.00447833767	10.3812875159	12.1492781125	12.978510996	11.632227373	13.5739205013	9.05758780791	16.55831996	6.64918430116	14.3527088243	7.61077771332	10.2259845004	13.758236605	20.142549039	15.4060308012	15.3997686153	11.6261144689	13.4647309568	15.6701026984	6.09278259757	13.0592882412	10.1784956578	6.96841972652	10.5244098939	12.5276359741	6.02413158114	12.5581838524	28.2450175014	15.5209799845	61.124093891	14.1995951827	16.6760905203	16.9337005668
MLX	22.4401995978	23.8383582547	29.8869222299	22.9898099154	19.3244162567	26.5470064305	19.2182221907	20.6654144399	23.1660652601	32.6498106181	24.3479364746	24.3394902215	23.6334198829	13.3842450426	24.5319742357	21.142513729	24.7125111887	24.0856152163	20.8691763702	24.5533817837	27.9424793001	17.941377361	22.2196569288	46.3179975718	20.1644655066	24.1139100962	27.0586019005	21.9752631524	15.2252407704	28.6513587266	19.168058302	19.5003985359	24.5287424926	22.7936913762	17.0859677485	25.3005547964	20.1681443294	25.1266680369	22.5435546877	7.00226130025	16.6954408148	15.8654710027	12.8450441795	22.4107308604	14.2500526808	10.7537641795	13.054581258	31.0348947553	18.1030561755
ATP5MF	41.0153195992	34.3217856102	63.8962940352	38.9645917608	37.7167173418	45.8310316414	39.9708863983	34.4192248666	47.6523843826	52.4375890174	40.3627286785	38.7014554252	37.5992258921	24.3390985635	42.0758804057	39.4129561048	47.9762667605	39.1639661462	34.9011377777	80.4538435921	65.3391688865	38.9662525394	48.9724822123	111.99569452	31.0312788486	41.9503755539	36.9421603889	42.1325207326	36.6570350652	38.1142918183	32.5677643853	45.8400708687	35.0883086988	47.8061008737	30.9293544843	32.2155952223	32.7680994826	40.6187052236	38.7205151605	19.2166881011	37.3101402519	119.066414772	69.0403311439	64.8332361888	42.4067109724	21.3474438237	26.8952095739	78.9803769367	121.524772542
PPP1CC	39.0202286755	38.4004572659	35.0826653291	32.5675016821	34.1901317433	33.8218219012	33.022357722	32.3673588592	34.134799368	29.9561162228	22.1161718625	45.3069348064	38.5468798218	21.4951676946	28.2662628453	36.4218973095	32.7640245422	27.4386569578	30.3983662893	30.7294886484	34.1399854531	26.3610703059	37.2204839362	50.8066410968	29.8405002407	32.5773426186	24.3027259408	32.526297683	20.5324276858	28.4311807173	27.5474670582	28.4224926864	34.052324757	24.4558457302	23.6762070178	30.3551371086	32.7154419849	36.8045553409	25.1512445999	21.841477435	32.6460499872	24.3884649566	39.4484133756	21.0017357615	32.1201785718	56.428012181	18.1171922885	42.4989090289	21.7885927062
MARS2	5.00626583715	5.47135766005	4.99681073174	4.65585998878	4.22935678345	4.89940605116	4.09275879106	5.05533214715	3.92659400791	5.9144334299	5.19137517976	1.96833430667	4.76484034562	3.63529236431	6.96551364694	4.61460088243	4.64508718752	5.69984962539	12.0379112838	4.26121133495	4.7834508808	4.61570004277	5.42403165186	9.88258057666	4.97354810927	4.13816370605	2.57496867585	4.23513765125	3.52787051356	6.16759828096	5.74882131887	4.61569684815	4.23027379817	5.91528980636	6.24720089116	1.82834880395	4.7247309897	5.23787217529	4.61776698833	1.3597129115	3.23319905559	6.39483660632	6.23109297011	5.95078848455	4.34386556467	12.5261308406	5.23261612988	9.59317157	8.20624671205
COQ3	7.77181614292	5.27663132433	9.59664287693	6.96433676785	4.97937232057	6.06204504515	9.27630539806	5.7043611842	7.39143740484	9.28524146635	6.1551894856	4.21263156272	6.43817326535	5.67799488663	6.00757911316	7.03557244948	8.7786301914	7.00875212293	6.91724651038	11.8524018981	8.25081730756	6.6378627164	7.27704765175	12.4167222948	4.79979028157	5.83022691079	4.04976035364	6.31401509587	6.07940916269	5.85922200913	5.55328948106	6.26887705841	5.63916466128	8.6522577158	6.82676846404	3.24836204016	6.1055982315	6.53773068618	5.31475205566	7.91150542953	7.37894736451	6.68317692059	14.0508870393	6.11525066188	9.90103507962	4.00677137053	3.59467364385	16.3677297124	14.6767978379
ZADH2	8.96468400825	12.1308717874	7.78872412606	9.81630091623	8.48293194687	7.61943602284	9.10094603893	10.261796319	7.62057294766	4.47046078305	8.99367492053	6.87277902541	8.59343589365	9.07608076672	8.53776029598	8.95877020114	7.38619460413	8.2330192094	6.80484559247	7.30302372932	9.23363596929	8.28654122395	8.54670983228	7.76167282186	10.3587373021	9.56844154411	7.31865518493	6.69833635308	7.54311637088	8.46536133647	10.3293930409	8.09813218	6.89302892786	6.65280867887	7.79910832616	6.97787472387	8.15943160807	10.6415452682	7.78632617974	11.6325189853	8.37068735102	4.55497927437	2.24286641215	3.78364590984	3.40237331531	10.7283624397	5.51597204066	2.29513338934	3.08061573142
MTFP1	3.4087733251	3.65355926058	4.31576026825	3.83169924812	3.44781138174	5.2946436495	2.32345196527	3.85484398555	4.2992217033	4.78045120496	3.86097207664	1.88316553396	2.77933147519	2.59400956421	4.2773751188	4.61534594912	4.59365769757	4.13099861571	5.1754245707	5.68894325776	4.14997113768	4.25445351368	4.16105026701	8.9747449023	4.31894357414	2.79460876539	2.04688661375	4.52330680512	2.49530826263	3.68659513187	4.00736833464	3.53387826754	2.06765793607	4.27511318741	4.01754502856	2.19986191833	3.23829379886	3.55604749882	3.8985468556	0.774523260341	1.76440561669	5.58424155144	6.36517285777	2.26908860962	2.9371086407	0.780753421305	4.28551098807	3.457863147	6.85438220358
YME1L1	23.9470744315	21.4350202424	19.711386719	22.2144153829	19.9878573426	19.3070454227	20.0140557202	20.5762885013	21.3849402752	23.7107590961	18.5161946961	16.0709826568	23.5615289374	20.1863914967	19.7607725539	22.1214407369	23.3596328739	21.4493959188	22.8634559505	19.7996918702	19.1834953663	17.3919858628	22.7826204522	18.5280545261	19.7759578752	20.357864715	19.7220844707	19.2761457796	19.3315535921	18.5907691589	21.3006985734	21.396450821	21.6656145969	22.7424033757	21.1257381647	18.6180737011	20.8020117209	21.2135322694	18.5602455937	14.7773441654	19.6374196673	13.6506024875	16.3326101733	19.7292589074	24.3651186947	39.7157077788	26.2149450139	24.0534842372	28.9767951994
UQCC2	4.75916807404	3.6860483	4.94951247572	3.80198936607	3.48816750879	5.09104674328	5.02807801231	4.0777203265	4.01468517058	6.07589854687	4.57412390586	2.66560124238	3.25848567888	3.74794369358	5.09211355844	4.30899656215	4.4346624385	4.79228414853	4.0013357933	9.26466539925	6.42275345381	4.80781220543	4.85952873187	13.971358929	3.06690107338	4.65848456986	3.19870875606	4.2401459341	4.97905086813	4.8208716169	4.32735980689	4.04913996247	3.21380637646	5.94900381227	4.22169352799	2.90661097506	4.64072341588	4.29469928473	3.77890539051	3.75566973136	4.48246360857	16.9450130382	10.1170607929	5.58254759226	8.23859478658	5.01669309103	5.17213563202	13.3055320078	13.7314753768
MTFR1L	5.61104565894	7.71393287031	14.4320838727	5.96736884428	5.58467337443	7.31263868093	13.272914748	6.6587376327	5.881096814	7.17961156938	8.17148940689	8.68983985143	6.5805174242	10.2955396209	7.14700753885	5.48217428468	5.88983351815	5.37293618367	5.69420522434	13.2816890945	8.87948473131	8.97175235204	6.88493731073	11.0187002705	6.86130441024	10.3974794478	5.18747075219	6.31930662477	9.82974053275	9.26821374193	6.63100932543	5.99066091871	5.18935270467	7.86839321241	8.45211076253	5.01104266653	9.45944289942	6.26630865408	7.29806150129	14.847625547	11.995171512	3.93727391915	4.11282636445	6.42250519289	4.84094874114	4.80043859487	6.84664179833	4.93228710371	8.48993781133
RPL18A	105.233384665	117.788414354	184.036001104	100.705138986	131.932884599	183.025395099	115.399658829	133.21953228	121.699544899	111.034340872	99.8239097175	60.5842827087	68.8399671425	69.5906405156	120.047586223	107.854516036	100.037556104	100.320061715	110.38546742	217.609191521	183.575904189	112.611265313	93.2497450239	211.113770381	108.168837189	163.588289691	66.1984556135	114.427649607	103.197956706	108.156817231	94.1823755298	121.712899469	51.1639776904	99.1415773537	85.6784429324	63.6678310535	92.2126369826	122.692277568	128.602855521	73.8127035456	78.2917403671	341.555943055	153.982957616	125.181519064	238.051972984	22.6144130121	156.55308409	247.993471272	197.374734348
BDH1	17.2356401798	18.9755583838	14.1547845006	16.8198852289	16.4396850313	25.2139569423	9.75386108083	16.5387488494	17.3767679349	11.7859196822	18.7982117093	8.21496434242	14.9987534865	7.38342254293	17.1122723555	17.6639380836	18.8854500192	17.450092375	17.862530653	8.75880015845	16.4173856254	15.7523152677	22.3099487636	20.6319476396	15.8145518326	15.2649081283	13.9858549709	17.0988121941	6.8697303368	13.627595254	18.9975000897	13.1146222895	16.9452568877	13.0913576806	13.2396133222	12.0379905464	18.2095379015	19.1160835041	13.8530263347	2.53802111386	9.6076649136	11.2708528523	4.80632274597	10.9053032484	6.20176843335	11.8538181215	8.59324668414	5.50904648277	9.00028781174
COX14	33.466919883	31.8915624855	62.2466970284	36.7036588543	35.3438270903	44.5896850324	38.7478106189	33.102104157	43.1231035589	39.0630385933	34.2151980132	55.0234265305	34.1976476064	28.6347836282	36.7591750364	35.4746575945	35.9755585808	38.0145398312	31.6900828014	77.5953997426	55.4552746221	34.9931040995	39.2514078397	98.8280380774	34.4554530415	40.7630813618	39.1006034	34.7748941854	33.2401830172	34.0873971297	28.1454662784	36.5464459342	34.7132794844	30.4482060903	28.5551132156	35.6128480284	34.4952673518	34.5195835998	40.9991708451	25.3069881136	36.7862088261	75.7469599218	62.6564232965	29.4914309018	44.3400225796	20.8340161903	22.533064679	38.7633672473	40.2664641123
ATP5F1EP2	0.386133699698	0.316467645861	1.15925394599	0.339094720103	0.660360034267	0.68137343169	0.867394790468	0.723794764261	0.952901087484	1.07742793935	1.17106562897	0.837547747969	0.844379074235	0.614361153596	0.418726014516	0.477092913339	0.289085100374	0.443850088834	0.783911292844	2.30660055121	1.6751909157	1.0907865698	0.461401847195	2.10155479716	1.04866546911	1.87338200241	0.385339071696	0.498151191005	1.52671097165	1.13026822253	2.20025867049	1.77913396416	0.861608810705	1.39335059319	0.636205076418	0.265501925884	1.89302758565	0.496697720963	0.636068828003	1.3327835324	0.863616717436	22.5891217683	3.8404382703	1.83090971365	9.5058629826	2.22547529838	0.770551458867	8.08497456374	5.44497996125
ISCA1	10.2248766352	11.3907600533	17.1647501074	9.36451143879	9.30355872321	10.7313308168	15.6790851108	9.21373393037	8.75067814232	10.1136924274	8.83418634313	10.8844593127	10.2855060838	10.6942148151	9.32020040944	9.79321945114	8.47201009596	7.37315036095	9.94475006503	17.5719630206	13.2391424614	9.03117634549	11.0501960421	24.7040350285	10.6024090216	15.3962824977	7.94310167446	8.1606057403	8.43325107081	11.1134915134	8.05438952658	8.22521339453	8.75521674288	9.33876472145	8.49803108632	9.41189818957	13.3303278593	10.0220196142	9.78972490443	11.588137685	12.3808658918	6.22533783246	6.83359833638	7.75796276275	9.86601225407	14.6717195286	10.6749799033	14.2730823226	11.1220410356
RHOA	224.041375953	202.215103992	247.226505869	231.243176825	214.677255705	223.642975531	256.228656262	208.40215359	239.717409055	274.646062735	199.985988811	189.755492489	211.472687059	188.32548758	204.158483271	225.625391626	233.170682728	221.531475564	222.730845421	259.894322988	244.008738679	196.432411034	215.98592162	265.221078605	197.661121206	223.829969339	209.507674281	222.812043458	209.107133074	202.018338003	211.008108097	210.528735024	190.930443523	239.052967053	205.941209477	194.961567184	221.529866935	220.768049611	221.805600769	202.204115644	231.065134727	211.159062257	200.91551382	184.116395028	166.388395423	141.499115432	218.532810529	176.184174428	217.166551669
SMIM12	4.99355891104	5.1758946455	8.05911451994	5.56133222617	5.36624711239	6.7538129965	5.43577050467	5.21381608231	6.36496647014	8.12831558743	5.90405620834	4.37631033967	5.92133740393	4.58967493871	5.77590499967	4.5892688729	5.82097437259	6.70772629617	6.70182309292	8.74197039888	6.53637093173	5.25406990376	5.92391841387	13.321851898	5.27508152179	5.59369267713	5.92798750755	4.63279444673	4.6551947892	5.87077176727	5.65848198497	5.18264708772	4.85832999214	5.89435725244	4.87670730929	4.90814322201	4.62289689878	5.37962878209	6.2846288818	3.98777530333	4.80801075725	6.53366295666	4.62800624672	4.56563871397	3.58090201653	5.27075397418	3.20519471157	7.74444573874	4.98668910059
TRMT10C	12.5109409351	11.0076431693	15.1292464137	10.6948942089	10.5783132961	10.5812208071	12.6114516397	10.0138114448	11.7439191726	14.2910429932	9.3360643496	8.41762103692	12.8062855158	9.60899241797	12.5423128301	10.1928459488	11.0727912806	12.3002661139	19.1292901378	18.8398573709	14.2434048899	10.4037813324	9.90498774725	27.4538553307	8.9508707811	12.0472453584	6.9934551333	9.7067949236	9.92507686644	10.3838981774	10.7160435187	10.7933027765	8.94809044274	13.5374837354	11.3576759008	6.36156958272	10.9465723868	10.2610860465	8.44020885251	6.88148327891	12.8559045781	18.763088016	22.3525202356	14.3793352275	22.1842629811	18.7096698482	12.7930384223	47.7879391894	22.8268095303
MRPL19	9.43831090234	6.90024651874	9.88464924624	6.76260951071	5.92480527738	5.48665495414	8.33234404458	6.87649194555	7.83907931816	10.478636539	6.12682057495	5.88370769991	8.83193717617	6.65735953389	6.99979977851	7.69264763425	7.49080797111	7.32777106562	9.12326957701	10.5842773286	7.70357018055	6.52610895458	7.7849653114	13.1449945922	5.95444150848	7.43489575396	5.18486660521	5.25218741049	6.74526855721	7.18294835641	9.32548992367	8.57883046153	5.40729285136	9.10170122679	8.08703627349	3.85456746234	8.28791011269	6.52849459631	5.29204841033	4.67954463216	6.19416467624	7.45194175435	9.27292421523	8.11577077792	11.2243514824	21.7625945147	7.57076717262	16.2563331011	11.98226953
STARD13	3.11729870648	4.28087761535	2.85463520122	3.65236977177	2.90974092352	2.75213779991	8.23321869665	2.95414784658	2.15405290237	3.48641962849	3.0791431148	2.28275362798	2.76137022891	6.90299356273	3.03234133598	3.31671104646	2.83949945396	2.87655919519	3.37018928693	6.80718286053	2.3100257887	4.43765995401	2.67995922691	1.94425293203	3.45408668762	3.24904919886	2.37177852445	2.69802200851	8.2659713988	3.30108361696	4.03957838884	2.69478982053	2.75133428645	7.50935099798	3.85985650202	3.28419361885	5.23499536644	3.4670315361	3.26148310591	8.77959235094	5.46452757247	0.580834045674	0.465102976656	4.39262351521	1.34528511154	15.721332714	3.14475725784	0.575460677353	1.96364620682
C20orf194	0.961177493772	1.83614965351	1.85506419702	1.50474963866	0.891351601497	0.58829234578	4.4612284338	1.12686122075	0.757057656218	1.69984094166	1.45543398332	1.74207185841	1.19418937827	5.64390811317	0.895503560036	0.732850430364	0.679783788404	0.95834930491	1.26326648599	2.6583601096	0.640210941577	2.59254974439	1.03992337648	0.8733026215	1.49239301921	1.73717193058	0.713899168831	1.35478537818	5.95147365167	1.39438681623	1.57765992841	1.12025838442	1.03199369319	3.32475235022	3.08679760763	1.20876271959	3.06888341035	1.01958286781	1.8227121608	6.71666099816	3.68991137584	0.0799667132005	0.233599939929	0.586641740969	0.952206285577	1.95162275903	0.859664232957	0.137326680654	0.0892515155807
RPS13	166.207064682	164.88456568	233.323985657	146.636490956	176.690279465	195.292683634	200.70428232	171.16989728	171.224141713	170.902447772	123.886886461	132.224753649	133.060680704	109.078192769	152.597581011	158.45358986	136.584995701	147.149502187	148.509830844	293.733668189	215.158145375	147.828775023	141.862071596	301.769533298	146.574905299	236.238098254	94.2525972403	139.225332638	148.489333847	154.714409261	134.448379279	149.552471956	87.2763215711	152.075501352	113.199975068	98.7735584272	138.373518585	171.249814055	154.818454399	136.51946818	165.062004424	544.938500658	264.367157386	201.73871504	202.203727199	97.4358083803	193.285131467	411.475055446	278.077567646
MAVS	17.6784494312	21.3834104557	10.54262726	18.7190438589	16.0142559948	16.9253769568	8.71252416607	21.0676102722	17.2022436437	14.2305430066	23.3372457663	7.76557346873	19.4013147027	16.2944016557	20.2617043776	19.1023297139	17.1108531935	18.1189515684	22.0566205524	6.05176330712	10.960644104	17.3665435459	20.2470390053	11.1804386758	16.8262209796	14.3730463544	15.4997575646	18.3752000363	14.598967766	20.8033960205	18.3744962061	17.850097464	24.4027949482	17.3868408809	19.8741796491	15.2228848262	15.5851927046	22.8277660776	16.8870843122	8.56844732689	13.1771065749	3.84889824687	9.40116149861	18.2502005696	6.49462768839	16.5464305858	10.7237969257	9.66928113352	4.27188768517
COX6B2	0.744714536014	1.40067003941	1.58520000596	0.946769050318	0.499813787404	1.15309349978	0.805324337572	1.7642816625	2.08556390535	0.850080759487	3.24153421806	0.0160996509002	1.21427908153	0.365798521728	1.14562754634	0.607392812748	0.923834647984	1.57220659907	1.45035575587	1.23937599665	1.62440730597	2.10651901782	1.05826111742	0.722409461524	1.24978567048	2.82910145777	0.696084983642	0.804354216669	0.493029598184	2.09517127296	3.09829469282	1.21193299852	0.720454025203	0.830072430926	1.59926780678	0.52247856057	1.10529985506	1.34567575919	0.939931328405	0.107600872341	0.566500874281	0.0716116065474	4.8749412066	0.264671550473	0.42635878821	0.490012909734	0.291607776865	0.780440304916	0.114180444797
BNIP3L	14.5390101228	17.8502594723	16.9064147425	12.1111130767	14.7572912232	14.6787169397	22.9273569128	12.6263670415	12.0209180169	12.9406425128	10.3534310135	15.9254638542	13.6427407249	13.3284418415	12.821735587	12.6792909998	10.2847712863	8.61354629675	10.8613667055	20.0334349357	16.5174422927	10.9781450741	13.7793853252	12.915144773	19.2389249634	18.5881077021	12.4932796151	11.424269884	18.2217048618	12.6824207671	17.230058955	13.9255597466	10.0014238429	8.7948883863	8.18927546706	13.6188145409	14.1174938591	15.6866829217	12.1959958181	18.3613443779	18.6323251511	10.6458736526	9.10764027294	9.54558397952	14.7521365748	19.7034912504	20.3595158941	10.1074764532	6.28315542313
TIMM50	5.4207338366	5.28392441844	8.14677410435	5.37116681404	5.05828524295	6.6017981555	6.1802663254	5.67600816046	5.81275178637	7.8792082267	6.49895390292	4.69471912074	4.38637885094	5.43835408956	6.24372936949	5.81036645023	6.03916384987	6.37439630547	8.14452186433	9.1927287432	7.03161157644	6.74777207715	5.23425044423	11.454961777	5.25774251261	6.94758800777	3.59350569118	5.90482836297	5.86848169033	6.25676355463	6.15143674293	6.77991533109	4.26160370018	7.56931705249	6.90794804434	3.27120065655	6.25964591248	5.90439098217	5.51003480834	5.49428488471	5.15470837711	25.1021425483	12.1613130932	9.82753446221	12.5181008469	3.68551074952	7.50491402439	20.2223124895	16.2065168287
ABCC12	0.0	0.0	0.0	0.0	0.0	0.0	0.0	0.0	0.0	0.0	0.0	0.0	0.0	0.0	0.0	0.0	0.0	0.0	0.0	0.0	0.0	0.0	0.0	0.0	0.0	0.0	0.0	0.0	0.0	0.0	0.0	0.0	0.0	0.0	0.0	0.00228492134892	0.0034910312906	0.00394578702894	0.0	0.0	0.0	0.00610690001293	0.00238922761981	0.0	0.0	0.026117098794	0.0	0.0	0.0
SLC22A4	2.69153959078	4.06003972005	1.24529232479	1.41927231663	2.98461334932	4.37665045816	1.13054972039	4.33015437393	0.665355739796	0.771595529482	2.69167924516	24.0208154032	5.54810924916	1.58389984912	4.69128219967	2.84898632745	1.04203635356	1.11887209894	1.13214619225	0.428591318637	2.11769775518	1.17174338552	2.73356563117	0.602007884603	7.23818452514	1.06370880996	3.80271461509	1.6093339258	0.428592298812	3.09290091322	1.33385351815	2.08637047717	3.80800322588	0.849775311373	1.19288451828	4.2147278382	1.13296433349	2.99341965849	7.22321464836	0.534501729141	2.15582893378	0.474302567671	0.735626118228	0.963907985509	2.11791507425	4.73782827193	10.5123084769	2.01392029441	1.13437082526
TIMM17B	13.3781142921	11.4067934258	21.8452854248	12.6995811006	12.4153299703	17.7453528348	14.4293256332	12.8094027164	12.8607475152	17.0813541478	15.0923635022	15.9184198573	8.31113555992	10.7278200345	14.2276591301	12.1494247257	12.4533016828	13.8199880119	14.2342726786	22.8863080094	20.5985996299	13.9328612399	11.6989320819	21.3071315223	12.2392058166	16.6096300487	11.1990483761	14.1233575373	13.5727108185	13.9633797811	12.3797754017	13.5516172253	10.5800988231	13.7720167701	13.1673591636	11.6368671978	13.1974390961	13.1367047511	13.6480459201	9.55744169166	12.338224395	27.8672197136	31.2754632856	20.1444685265	24.8793021368	13.3923752587	17.5137293674	24.8449533151	61.452613419
TSTD1	45.7041888188	38.7241319389	57.190739558	34.9695711605	43.5170592279	68.7424790139	28.8960746334	44.1995648875	52.793968773	24.0128412846	32.5236863318	35.0881745929	37.37816686	16.6743202187	52.0489124711	48.7752436823	26.9659457644	32.4111439869	25.4622702126	28.9996929252	69.5932573892	24.4998776865	49.3814373651	82.8114085625	33.7320725897	55.7118261398	36.2919343889	42.0032026961	16.4385134075	43.3260472001	30.070977115	33.4345771957	51.8531847897	28.445191069	18.7706787009	61.711095364	34.9779869803	46.3665585813	46.5342172123	6.08960912169	28.4208410647	74.0570541363	25.3224954953	20.625850214	11.8463216715	10.8468930349	53.2439383055	13.9809342752	37.8898605568
SACM1L	8.52633138808	8.37614787922	8.44728262171	7.4738386819	7.65966442086	7.03195689102	7.10863773295	7.87793985329	7.60667517906	8.23238771667	7.86126119991	6.95279311364	10.8498318017	6.18668868159	8.46637448118	7.77956561878	8.12429268529	8.58595154842	7.80308236654	8.86983491748	8.0324877369	6.59486711472	8.24806008809	12.0368823499	7.07620972832	8.1705650037	6.85276690261	6.79409322952	6.18164275657	9.16797477867	8.3306950791	8.45202823512	7.55431228755	7.81198132719	7.78684899368	7.06295792497	7.30387564629	8.51341120196	6.33105640114	4.15410788925	7.56222595575	5.14042826333	4.6909767511	5.87969680618	4.83963183452	22.2963746994	4.96656504271	6.8845832393	5.98414555045
MRPL53	1.3150444576	1.65768766879	1.76001315237	1.30594639021	1.27161343404	1.33626720678	1.2423623301	2.29665646352	2.37139609825	1.73959719374	1.83705111687	1.33671124955	1.36057175048	1.26711987929	1.62595576239	1.12487652043	1.24216254067	1.36044675666	1.10407645194	1.2679159843	1.48134522776	1.97421006773	1.02133221384	1.2228285156	1.18729113752	1.85909467687	1.11487424129	1.58555066582	1.29452367804	2.84580965569	1.74426998527	1.84747309429	1.28696405319	1.37766603511	1.73962325583	1.14082858778	1.56871984637	1.60889466105	1.21037650864	0.870474244602	1.09558519585	2.10048279968	2.45208706076	1.65848873977	3.02559296321	3.07161955245	1.47153924436	2.01392029441	1.88386583481
NIPSNAP3B	0.288191818518	0.391588753716	0.491804704358	0.339665586635	0.46692123635	0.23162461256	1.18062068703	0.393672365954	0.800100029264	0.328966749159	0.295723643679	0.59925554358	0.335832586343	0.521276130324	0.296068899153	0.350312978326	0.153302704744	0.407983414989	0.381067989577	0.661187709193	0.334743902786	0.517096939079	0.333658360575	0.441140763924	0.238333061161	0.626826048786	0.313331265369	0.185898171728	0.798824528601	0.44165185729	0.47033953257	0.452084230159	0.391640368502	0.286025048456	0.511184060483	0.179906608027	0.525840996015	0.2769080146	0.256997506264	0.603118204563	0.621542334518	0.0627176948986	0.171761112856	0.376128735878	0.186703257234	0.697376901351	0.317820046166	0.0	0.949996503799
METTL8	1.25925939522	1.18007813349	1.93605995774	1.24984750142	1.04733992927	0.973502105981	2.09172675623	1.39158140295	1.32922796624	1.36630354628	1.44920437176	1.08524815732	1.49247815074	2.61557827244	1.1006186459	1.1683242679	1.12321546924	1.18569303809	1.76757445076	2.16329277051	1.23866899566	1.68073600652	1.23915296564	2.3140910585	1.16605132319	2.04046893205	0.849723526722	1.26073469976	1.99778784124	1.35725368906	1.38451391887	1.50223151607	1.1501374312	1.76240151209	1.94511776392	0.969013506049	1.9455960259	1.30248416589	1.24148335622	3.80384411028	1.87185537276	1.06216656012	2.12375535449	1.25950013059	2.50264652014	5.51287830762	2.44911808484	2.16737326423	3.33757705586
PITRM1	7.6045488401	7.78631028381	8.99148521997	8.19752888496	8.27345091411	7.62175141782	10.2590966592	9.22962577449	6.87645490758	9.13976609534	9.83187258252	8.30127147728	6.4630569812	9.8997182679	8.81877211894	9.53357604276	7.06741064931	8.54778699164	9.71207383666	7.98546874123	7.70641880848	9.52386869615	9.35299030272	8.39791941731	10.7876758245	8.60355851908	5.09965534754	9.13582525263	8.45923445295	7.52159700853	9.74696474089	10.0753833053	7.22132875199	12.164486704	9.3707838989	5.67553640462	8.8243186603	9.83048371124	6.62932459906	8.40228446798	8.71845763389	8.48158195233	11.2872713528	13.2641564267	13.2118570959	17.3160728457	10.8855528937	5.90803819166	21.3734383204
TP53AIP1	0.014384274251	0.0454721290859	0.012955377916	0.0252639510865	0.012299884528	0.035145084899	0.0	0.0435553620561	0.0931810025678	0.0437851702494	0.0872492050611	0.115887109782	0.0589778562374	0.0205975945545	0.0311968099833	0.0205069522871	0.00538450719129	0.0545632837798	0.0657051918167	0.034834708046	0.0325587683496	0.0443280463777	0.00468768204697	0.0146788569831	0.027903532076	0.00747721408799	0.0301448127205	0.0309285935393	0.0545981978831	0.0797775446964	0.0514658675753	0.0807743604009	0.0481450496548	0.0452077326225	0.0323181098326	0.0247262316075	0.0302225013675	0.0256195542129	0.0050774725022	0.0238314849336	0.0344694625972	0.0	0.00517099597483	0.0110602948222	0.0590188235495	0.0452201076593	0.215284696418	0.0654743317776	0.0
TOMM20	52.6223752101	62.4089922738	68.1187699131	45.5361617491	46.7874654713	51.7809625471	55.5132665899	51.4402633463	42.6216084239	41.7024233047	41.6540528068	42.5926843882	44.8576383187	39.7064284705	44.3252840246	46.723990752	35.1877316923	39.1938926271	51.5648895709	58.4442707233	59.7716985517	40.2200601303	43.0672119427	66.6015837551	53.665401103	72.5426454737	27.937082698	39.2203818136	41.207920487	49.9697529962	43.977364276	45.2156260863	31.6882060272	40.5791375423	38.6249406078	27.3726713805	40.2194874855	56.4017704715	48.2286348934	37.671416279	48.2565956163	108.74196508	98.5407373362	83.7302335852	88.7156475822	115.605964857	103.745261636	100.208852973	84.2957301454
PDK2	10.9697696438	15.3987116973	12.821008121	10.0462885857	10.4908410297	14.7450174541	14.6105618027	12.2449236054	9.50885452201	5.20825638626	10.8424880712	18.7560675969	7.19151079349	7.98355649788	10.8891343012	8.78537141922	5.64848164939	9.2066299078	6.71322075124	5.31168602306	12.4832373195	7.82566226797	11.6352228261	7.58852850707	14.1359059313	15.175299978	10.4425412035	7.48428513519	8.41192397687	9.48537928233	9.8266326972	9.37283218664	8.20501220119	5.82815827162	7.44676823164	8.73731912543	11.4402796005	11.0330914823	10.4166279879	12.8706378058	11.2096063346	5.84843363136	1.88183779898	9.20068311974	3.69099156892	2.45143351833	4.96602209363	2.87247277752	8.62792391232
FAM173B	5.60885425512	3.33692123743	5.84629845932	4.08304751318	3.32743017537	2.89327176885	4.54395788386	3.9614680944	3.93018480106	5.00093735862	3.90672313807	2.57580518482	5.16612004167	3.90051957427	3.92146984847	4.21812682472	4.00075226746	4.37269858029	4.57653059131	4.31864071192	5.05699034242	3.65183115416	4.237325656	7.15807425421	3.43591989608	5.43010654536	3.03701029537	3.47084897659	4.21141547233	4.93033543135	4.35288171791	4.607944321	3.734104797	5.53856952076	4.44077345177	2.61565768169	5.60334627557	3.38172218881	3.50264140359	3.3430022039	4.67850851698	2.77414986777	5.08663648932	5.43992873898	5.90469905347	16.5780735062	3.84584570022	7.09109352079	4.05830147396
HSP90B1	159.911855681	108.614963345	99.9348365687	154.906098417	119.150246918	103.762427123	153.061413549	141.168601133	158.816869087	272.826220065	119.616643485	78.4653129813	157.134118633	128.622758578	142.177836665	132.70923695	200.690506684	147.950960611	121.546382368	204.639189728	102.42708634	95.627057456	111.29006649	133.848388701	93.4127995625	128.78402333	90.326626547	139.727382969	188.075746049	131.60318249	163.209882251	160.20572645	77.7947477379	243.230319934	183.528472306	82.9069596413	133.021732047	111.290640347	100.891804715	87.0030172955	127.91677862	117.93136744	250.685312808	181.308944036	168.710368031	182.550213015	205.489908607	194.304129756	203.408562418
NDUFB5	17.4435765472	15.303752229	24.4708023177	14.4884233974	14.1580483983	18.7527452494	15.9493676052	13.6367644896	15.3603260856	15.5952693384	13.2635000849	15.4387350022	18.7432450864	9.90271487792	14.7513769729	14.9932681798	14.6191663084	13.5838463697	14.0767333176	21.7935509965	21.0488402888	13.1257612314	17.6646726612	35.0905689384	15.1420315735	21.1784543055	12.7255750732	13.197485309	11.9659190432	13.8095595701	13.640003588	12.9247919468	12.2365768415	11.9283552975	11.6702615747	11.2124931875	14.7813178496	15.3738562176	14.3397172377	9.79921657579	16.0554600011	19.3424319472	14.3823445021	15.4623948332	14.7528964191	19.0715765542	13.6473421919	54.7012447795	19.4529815512
MYCBP	13.729621743	10.2922276336	13.8931187781	12.410289014	11.517006389	12.0915456085	9.74698861372	10.4743858455	12.3134010219	14.4002728946	8.59064048102	7.95794380474	13.732447518	7.2538686783	11.1044834693	11.7627851327	16.1324991396	12.2918286694	10.7090261868	14.2790437083	14.0713688196	10.1630871088	13.0616653222	20.3755600508	9.41981557451	11.4427948074	10.5054665246	10.7215155151	8.96665134867	9.52587810764	10.9941374648	9.76933861045	10.7204946215	12.0602052268	9.43002884741	10.258823181	11.0231949367	10.6391402134	9.6409741329	5.0721206534	11.3472245894	14.3985711362	16.6710255818	11.6414516264	7.3593890043	19.7740693466	6.34519587304	20.5445052317	10.1947798551
SLC25A14	1.25160873526	1.42300008258	1.5277572359	1.22929818493	1.07962927946	1.44855215327	1.38728395784	1.1754240458	1.37163603694	1.64174380257	1.39848094387	1.25534740556	1.43150174558	1.46209379226	1.52393323698	0.892178505784	1.28226070887	1.31753705333	1.60481673776	2.21745086359	1.9011009655	1.59231638678	1.20219025657	1.72259484428	1.11174571169	1.40394696425	0.956496353108	1.43765024678	1.55492138376	1.92569268013	1.42070386226	1.35872191814	1.15754523671	1.89205236856	1.45783782051	0.990816010659	1.83389013366	1.5252532209	1.33122081899	1.43926447663	1.76798902606	2.02772623148	6.70766165638	2.0387295519	4.1218048105	5.64319592111	1.56103465205	2.71360533122	4.13485517164
YWHAZ	98.6635669981	91.1811538199	103.760545491	97.2451165547	91.4063678213	88.0994434594	80.2995163105	97.9817271836	115.281121466	129.628875443	100.975835402	70.4770404421	129.730381225	86.9392845448	90.0633458413	104.216520892	110.668962719	107.203415466	111.141341068	95.6509614713	116.380156691	82.5134457794	107.229411753	125.889665164	86.2014047741	106.245723365	105.841404877	97.5244099051	77.1820834937	101.313114437	91.2463028014	109.755785475	106.398364931	118.993574963	101.793927724	108.845599883	90.2971945583	97.162675936	97.6438142756	50.3512999552	108.245345853	86.4622256381	115.224100469	143.186932301	114.671918456	189.061345409	99.5231834571	305.558060609	210.082029306
PNPO	10.92343429	7.57431738913	10.654722872	7.2452540559	8.05202489645	9.04217150214	7.8905336654	8.90834055499	7.11678223936	7.14393848636	8.80243493568	9.29031030472	6.36309431685	6.22531877782	8.28304746296	8.07952416841	8.58430846234	8.55904625167	8.17544676694	9.18602574584	9.37975042073	8.34007557297	9.47720361776	12.8056609022	7.3448123821	10.2909961186	4.86913158002	8.07403852787	7.32212929969	9.0458468738	11.2168068498	9.50926815744	4.84485555478	7.34277585948	10.5771039706	4.51365647388	10.8992998618	7.73284887872	5.49640391482	3.63005326736	5.57834216645	7.71881424353	19.1465569678	15.1691692204	13.6802064216	16.4985428447	11.3024089379	19.7886498834	20.0499349499
THEM4	1.62921838543	1.93485002617	3.32955425773	1.28535866252	1.4960890298	1.52607590746	2.34295385544	2.31444378009	2.3555948224	2.28493260031	2.61155637987	2.08464807733	2.11972326537	2.09589517468	1.87282125171	1.59638448802	1.7197490434	2.40169406269	2.87024923539	3.01790770882	2.38254720659	2.29152144418	1.54869162151	3.35204572466	1.66854858809	2.8868859331	1.05099256833	1.91739666849	2.28151131171	2.45722561004	2.3155341817	2.50133722658	1.59220990361	2.67648427746	2.50061926961	1.07107952333	2.1226488133	2.16459944245	2.20342066101	2.0945649537	2.71576965471	3.1323416952	7.63692498699	4.21386525151	5.37246065304	4.41799936796	1.8076803729	6.01148326605	3.36125186674
COQ10A	0.845506723806	1.19151093307	1.43128362619	0.872221746385	1.09319032294	0.939577420036	1.70938023616	1.32856229589	1.33629832776	1.20350993225	1.17840811056	1.13162351188	1.25302938475	1.60457569256	1.01076990964	0.893155866726	0.514790766161	0.806197640543	0.969414404566	1.44317520799	1.02895697493	1.11836735879	0.761889266645	1.30203000389	0.984100702331	1.56476210269	0.562680596367	1.12364352828	1.91396735317	1.50425443609	0.935491373718	1.55770228168	0.723320995111	1.53675622704	1.00933552827	0.793244653164	1.31630502795	1.00696776989	0.949297911666	1.645533538	1.4060734715	1.15131354077	2.73555732482	0.822445296445	1.31659475476	1.36904817153	1.18921062338	1.30758882883	0.730362714506
DHRS7	32.6798930758	23.5845369516	24.7821760856	25.2331619425	29.3141504436	28.5291236584	24.9534900012	22.8279732969	22.1738183416	23.2610654794	23.631032358	87.5350857529	31.2650005006	15.7807401059	28.0318817644	28.9502542449	20.657020274	24.6958572057	18.2821122364	25.8337112061	34.0241760619	15.080594494	31.6915449787	33.5671292898	27.2578763022	29.8829807712	30.7444937581	17.0583381977	14.2023604268	25.1098778045	18.8023307598	23.2966137514	22.4905631138	19.9364214117	18.469143059	24.9146473194	25.4921983719	23.5457940684	23.7820808106	12.4931221893	23.6032192139	21.2805309672	9.42808050128	14.6815112844	9.9844567786	5.9953537133	17.2170091591	10.6390547967	26.7722690829
NBR1	36.0211007202	39.1022980253	26.0698696063	33.5314225263	34.6227652033	36.2096053379	29.071863861	35.8345809689	31.9262607773	19.4068422734	30.0369161296	30.0798057453	35.8928918076	22.6848378914	32.3548531386	32.7150642639	31.4538117679	34.4915877629	19.7822571826	17.0106645053	27.313935237	24.5508089638	32.5075579827	16.0249413508	36.2208595552	33.218539971	35.1322869717	26.8191641206	23.1253208662	30.8404437266	32.6450287443	29.8297646751	30.6657903246	21.1771856906	24.5932433496	34.3484100708	27.936796602	38.0164566831	31.6997633163	20.7055731347	31.3419401927	10.5638834822	12.8397029751	24.2601645292	20.6222688491	28.0011393803	26.0189848203	18.0554603566	29.2202047772
TIMM44	7.15056555274	7.45298139387	10.8656341112	6.67120609099	5.99881070408	7.83551567007	8.59462599974	7.13930634432	8.03553385461	9.78623300681	8.76262794181	5.1110174732	6.15189234476	7.83913771477	7.81641882048	6.52699204257	6.8991862488	7.71207690155	9.68355505755	9.63383497572	7.57824816642	9.79041198513	7.41376863312	14.4422775328	6.43866581501	7.96273584851	4.75599703885	7.93885996877	8.10006375908	8.180911382	8.12503696614	7.40073594631	5.03648071683	8.62393608662	8.64629771409	4.25560804791	9.36686547534	7.90265584273	7.44335862557	8.27629125869	6.48640113315	11.1969561965	12.5150479975	9.15151149504	16.5758917922	5.1391269293	6.49403996482	20.8116084106	16.2469379572
COQ6	1.68242869105	1.73640675866	2.05600258623	1.52520493019	1.60340934135	1.71127284648	1.51839494879	1.68957337599	1.54667383642	1.94302832467	2.02300448917	2.28052000475	1.72607702619	1.29832723897	1.81372091025	1.51098451091	1.77561493499	1.88875273743	1.5009040439	2.02462282498	1.79084791444	1.62737003196	1.86465418953	2.1820309715	1.63327895378	2.33857531223	1.49775637537	1.38963105198	1.48748139568	2.14778010279	1.68242514671	1.84406197601	1.65143836512	1.79360293062	1.54531415511	1.3046101214	1.61562797796	1.71828107213	1.45460550107	1.1573249525	1.66239113871	1.61401914742	1.63593266764	0.988755783344	0.897088766119	1.36304537045	1.51599795321	1.07280564172	2.45129968342
APTX	6.47813703218	5.38846929868	7.75069417093	5.61622833467	5.70342626587	6.05001287297	5.59663081023	5.99672418732	5.40400102901	6.58854720368	5.24697567374	4.1457397765	5.95218720926	5.03771281648	5.85253747101	5.79863978507	5.74749601997	6.07942251526	7.00947864913	8.62114434977	6.77163734642	5.58204053532	5.83480324844	9.46911214214	5.04359472123	6.50603468572	4.25215411103	5.66349156907	5.57843829984	5.8873926014	5.75037989089	6.28767319304	4.51497570244	7.37576997151	5.07167440834	3.98819302277	5.29650532922	5.86609920832	5.07352603703	3.46143827632	5.76029387474	7.97939901652	8.81065928842	6.06888068153	9.25644593021	9.69277015346	5.00439854505	9.77482179528	12.2580308972
ASAH1	36.3715197892	39.394614336	40.0099825571	33.0406438899	31.2967570652	30.2307511334	30.9682779933	34.8968105845	29.289068493	34.6265843189	30.795246915	26.8675235802	34.9317750699	25.0998946062	31.8808936656	33.39167219	27.1982854071	35.5263287745	27.7646242827	38.47020742	40.4657677347	21.3373920072	34.7439884323	36.4322633407	35.0482505231	49.31489893	28.9191976335	27.7394458992	42.717016321	36.4014464759	31.7555577143	36.8096644283	26.963869473	30.0285246007	26.3714624529	25.3673660021	34.7999822176	33.4532870486	29.3701727545	18.4605955357	30.6095788634	39.835781522	16.3610220506	33.9839109205	18.657443901	25.2750723602	11.9669265495	21.3457210219	12.8928846439
NDUFA4	32.204412008	31.8550138243	61.5248929877	33.8657130679	30.2148658067	29.8714772778	49.4910196884	29.2597650234	36.2765973794	50.1809941831	30.1454994094	30.3948652875	31.3224329076	26.273614295	30.6410912175	33.0504598612	35.7429825876	37.5498922595	25.1575600025	84.5438560197	59.5679193552	27.3394488187	33.6923258301	87.3219546946	27.1082186367	45.6794909938	27.2597051566	33.7265353595	39.108444634	34.5731858704	28.9793728619	37.5915377915	23.5676420122	39.2368694952	29.1051298739	28.2757808928	33.0195169529	32.9897089427	32.8341912937	38.5909045961	44.5870059488	74.9579454977	57.3797765188	69.9264123772	44.4833636292	33.7106937421	36.8603200329	78.2352532638	103.785360454
SPATA5	0.889288961999	0.774572502934	0.600711984743	0.78447320088	0.786114300523	0.653307794075	0.813912281561	0.732969541892	0.695076464702	0.873360709901	0.874713747357	0.351898017062	0.955903253526	0.780112768335	0.812313687539	0.798381132367	0.879459714336	0.944856573248	1.01553440947	0.593697977945	0.676634728868	0.9420549707	0.677528358134	0.561056457022	0.566485347992	0.721514439814	0.406552111414	0.754512171333	0.97215593507	0.816469530282	0.84322743045	0.882474823829	0.63782245536	1.32821126085	1.17181461268	0.456534322862	0.738549321794	0.9935019986	0.697809230187	0.833737146074	0.996400274815	0.883386375582	1.54876878533	0.702269040948	0.850555926508	5.62440510566	1.1061435775	1.00102607868	1.61758226083
BOLA3	5.34896587876	4.43415693915	7.04964877847	4.73412235097	4.36799194614	4.36703106976	5.06846040191	4.23818987438	4.88225937409	7.64714380274	4.48302426299	3.11868883129	4.00434602557	3.33508950063	4.90938709281	4.98285801965	6.53586360224	6.39996387598	5.78556837407	9.87878545087	7.47233276354	5.60687108001	5.89471561436	12.0893712644	3.35654911717	5.63988300075	3.30462441223	4.51043949101	4.52198631837	4.86938565253	5.03735496529	5.32417183853	3.04811862215	6.49741786643	4.80479974538	2.56409298141	4.94850366972	4.53974550024	4.06813982675	3.21270088755	3.98081882031	9.82509653487	8.56836982267	4.41875599888	6.37790394983	3.66505318863	3.65814584778	19.6399344909	8.77304280829
NUDT13	1.34318842826	1.50513568975	1.60219379663	0.897616857922	0.750759711046	1.1606405219	1.17894813548	1.43696659862	1.33700508345	0.740437883746	1.07305101266	1.04762682742	1.38622526517	0.81626445219	1.34287974112	0.694975000238	0.463556730766	0.82018073734	0.857969817072	0.571228413575	1.46824418081	1.49923659831	1.10180052365	1.28377405301	1.18205383104	1.36918141191	0.635557263036	0.870650336256	1.07251294359	1.91689469629	1.15652462612	1.29908625246	0.798893532337	0.679550586168	1.09525189673	0.594684995964	1.05314208206	1.34203714006	0.971386349786	0.716457057959	0.819596587253	0.180615019819	0.141325514743	0.770820507253	1.69365997211	6.04038664385	1.08850709357	0.769459749137	0.907136685333
MCEE	4.99403283542	5.93766574469	10.3745732989	4.44818217606	4.42691071822	5.13176309709	6.82699520429	5.93962878497	6.0287936529	6.57138161285	5.69788808184	4.87881877819	5.65497408014	3.53919690423	5.26114798411	4.57635874765	4.39754094858	5.29272099466	3.39159896634	10.581771867	9.49672511243	4.26676212107	5.12116274365	11.2565094975	3.33842393799	9.53273431182	3.11510098693	4.4220461328	6.80439286503	7.6718750495	5.33743582858	6.30030063546	2.53866881726	5.38102234788	4.59329096121	2.61210407685	4.64805880406	5.59773061523	5.08385060805	4.17069329537	4.67969649842	4.73835274501	3.48822524655	3.56626402752	2.44134052894	5.94739088359	4.38417209356	7.05566558317	4.69394824246
GSTZ1	3.85035420527	3.67538512858	3.6302070823	3.79540920317	2.59427156319	4.01821186547	2.69852177794	3.70701720399	4.07623898824	3.22516620986	3.74330246467	3.1047000197	2.50707721618	1.64066388995	3.77598736918	3.16688111821	4.02853176966	3.03987831279	4.31981945575	3.16541763327	4.4590763828	3.63670584273	3.27096189775	5.08848282973	2.61269490476	2.49780583723	2.43263187706	3.38111151065	2.27153412776	4.01751430222	2.83055188555	3.07303705333	2.6302090361	2.16791263281	2.49281014666	2.36945670024	1.70416028819	4.16638617428	2.92184973014	0.915229385258	2.72038756604	2.26134393948	2.69617389336	1.00909044075	0.719546468543	1.42423068228	2.1056013234	1.10690780178	4.07875696047
PDHA1	35.8666900138	31.936959712	26.8006198824	30.8420052561	26.8435284276	30.7110913981	25.6945194614	30.776798256	33.2480800023	29.5351462609	32.9091248809	21.0486765996	32.6858613426	21.7840459521	31.9652272916	30.3844204753	34.0688903327	32.0618218521	39.9284277759	21.4263226412	22.9360236392	32.2465448771	32.5964538899	33.8268672519	27.2315370204	23.05869312	23.4965065917	29.638314295	19.3355073269	29.2185331434	30.4685585225	28.827709441	25.3659704954	28.8742381907	27.9665443174	19.1142575572	29.4181879811	34.0066034796	28.2875790936	15.2577462214	24.3731935928	24.2714547872	49.3941292586	27.1629197122	31.4505439025	33.4589041632	14.3169993128	28.0028602058	60.5576783137
CLYBL	4.1917676617	3.46332172563	4.41248752728	3.07697060834	3.10943247997	4.39769469874	2.72628651798	3.10246181004	3.48680939213	1.48189203226	3.17572084568	3.37823673077	3.9246919299	1.80334168145	3.84168548748	3.16916829859	3.09032118969	3.39305490285	3.89420164691	2.17527737202	4.30299354066	3.25937954542	3.87023384212	4.74409202213	3.18696405884	3.51080911791	2.397665335	2.5564684409	1.50626187492	2.26587857638	2.76677601746	2.68638735217	2.93432224346	2.59316316763	2.66824074529	2.390325558	2.84890567019	3.97922275575	3.03754329963	1.20985098741	1.70883064333	2.02873128156	1.70326969187	3.16863596418	1.61766863288	3.22797077836	1.80616323692	2.14104779383	3.35272738724
ACAD11	0.0727790870559	0.0674878130933	0.0629274260423	0.0460174364609	0.037339709375	0.0711284323095	0.0588556563853	0.0755567864864	0.0727397397808	0.0332305057078	0.0605415200031	0.205672047145	0.0286469812813	0.0708670030012	0.0315688551264	0.0547839941431	0.0719231230222	0.0421634116817	0.0709213600622	0.084600330785	0.0345944086513	0.0841062961377	0.0597691853522	0.0712987836541	0.0338835629192	0.104416118834	0.0287612084708	0.0450683136029	0.0911613812469	0.0726560560837	0.0729114908106	0.0792226499174	0.108574250908	0.0579460333452	0.070639618989	0.03903293206	0.0688115861017	0.0518501728724	0.0524078563785	0.108520618959	0.0753419589585	0.00802485838851	0.0470939755022	0.0906567961655	0.0179168000641	0.425562336753	0.135068318376	0.023851858263	0.105560062696
SLC25A33	2.19010590469	2.84525270604	3.01093201851	3.05244882464	3.68318350716	5.12594042165	2.70346295358	2.48615743794	3.56967032967	2.94517471226	3.0137569443	1.63351511129	4.83959678592	2.06211102307	3.54153407365	3.23719854206	2.93116839903	2.93523799017	3.85023028389	2.99546854147	3.20138693982	2.80338375034	4.01002980586	7.41997367266	3.32730433613	2.11205106395	2.94093499089	2.93051232557	1.68984007858	3.52396534763	2.47399983502	1.97167824461	7.56814018277	3.19240022622	2.46129156445	1.60019907501	5.2949759661	3.88930514549	2.86841625083	0.942631383661	2.4772399614	4.02874127018	2.93049492437	3.13897566757	2.26848817501	5.54780849225	2.92505652393	5.87600698666	6.02564596127
MT-ND5	1959.72797173	1768.06386908	798.239747483	1820.20350507	1841.1876806	1700.71586651	783.74337091	2227.73818005	1190.54591533	1044.52684583	2480.56086645	2122.57186624	2381.99010647	3198.57234319	1439.44834513	2027.47515684	1567.49469016	1923.33103387	1165.51411152	563.999684031	2015.82773995	1524.13042965	2141.05226032	588.516529097	2733.39978874	1117.97198466	3505.23537707	1543.17299165	1776.71579115	2484.23372261	1644.59042557	1848.23081561	3293.19892419	798.051399866	2993.64508065	2993.12724326	2310.71727953	1568.28415059	1547.38573487	2065.38830813	2542.08345113	131.648802756	1568.28799699	1537.05135359	1692.2001184	376.325785037	788.152521165	713.100278939	125.426856282
SLC8B1	8.60553517661	9.37666327193	6.38013599594	8.9953458761	10.5160590022	9.37697746665	5.28453355389	10.8254142132	7.9039276862	7.83117226751	9.63718262138	6.99462095569	8.60987815999	6.76246602246	8.94285121444	8.55523506731	7.54263804049	7.30945940843	8.19769134315	4.0640183902	8.33199351563	7.21751618822	9.15304550893	5.34228628092	10.0161394023	8.57491618013	10.0131223199	8.8507462273	6.68725572615	8.88295790094	8.79048035964	8.10601975657	8.36020251167	5.77584225177	7.90932256647	10.1442945505	8.2110211379	9.51535403726	9.66602821514	2.53528196064	5.60049316316	5.0390443005	9.12813731831	5.94228965451	6.20353847989	6.09391562753	3.40071675728	4.99242747215	3.35886396841
ACSM4	0.106696433416	0.189727272549	0.0540548368032	0.134691775289	0.0798309017337	0.0570262227386	0.0269638267525	0.0951917899023	0.157366209568	0.0380601310832	0.130013341932	0.0371942883636	0.049215675754	0.0286470380462	0.0506197734321	0.0912671142564	0.0299549895422	0.00689875995968	0.0609216487172	0.0290687692899	0.0566032281814	0.0847704540515	0.0586764561431	0.0816611421989	0.046569722084	0.21838476108	0.0359359408809	0.0430153430532	0.151869835856	0.138692794448	0.0636253223153	0.086415847825	0.0765256109629	0.0279443123643	0.0449478758067	0.0687782542493	0.0735582983928	0.207850743454	0.0706172497783	0.0	0.0958799343136	0.0	0.0	0.0	0.0	0.235844677361	0.0299416947582	0.0	0.0109910778386
MYL10	0.0163706061429	0.0517513989762	0.0	0.0	0.0	0.0	0.0	0.0	0.0	0.0	0.0	0.0	0.0	0.0	0.0177523968273	0.0	0.0	0.0	0.0249261519446	0.0	0.0	0.0378369969701	0.0	0.0	0.0762161887031	0.0	0.0294064504664	0.0211197234376	0.0	0.0	0.0	0.0	0.0	0.017150163956	0.0	0.0	0.0	0.0	0.0	0.0203417902864	0.0235376211392	0.0	0.017655184473	0.0188814250062	0.0	0.115795295505	0.0	0.0	0.0
NDUFAF1	8.07441279242	7.42903378719	9.6243982633	10.000031693	8.28524344669	8.3534860103	9.10425325325	7.53234890792	8.32623942538	9.9120360845	5.63725260873	8.15790222673	6.92396737375	6.65981219239	7.20489455145	6.88309552498	8.11416656734	7.08350027248	8.26172432374	10.1233748335	7.09647004257	7.90210885129	9.64432967196	11.5403902527	5.9824705114	6.87866101164	6.4066387951	6.80961237015	7.84149459841	9.67291587329	8.52932546198	7.53367568097	6.12873418006	8.13022205474	7.2648222134	6.33867307411	8.34677107249	7.91375863926	6.48861273706	6.43265365914	7.64228424814	9.0048594747	8.42934453626	4.51272386617	13.6871740664	3.72052225161	5.23440484733	6.17452210934	4.51720404606
MIEF2	4.41560494727	5.18356302782	6.01605773556	4.17738380938	4.97502283312	5.33331164582	4.72860193534	4.86604932071	4.79496634079	2.75057661765	4.51136141772	3.98867431331	3.83935590963	3.70675397963	4.48593988117	3.81266558951	3.3229491035	4.29250786971	2.26854987597	3.93669063045	5.46835957989	3.63114576806	4.3576841124	4.59946764744	5.06674430486	5.74369293066	3.96212837388	3.95699755583	3.42392534665	4.71443447318	4.66069312324	4.04482341388	2.82969787038	1.72652761676	4.19648498378	3.79015315419	3.95453891901	4.52897216469	4.9051339514	3.47510965486	4.22451966969	3.69403904556	1.30160834685	1.75681455435	1.71610352199	1.79568774075	2.9461928575	2.23910997107	2.80548854138
VDAC3	37.1798303404	33.4870325108	46.5140035018	34.1976587396	29.3279605795	35.5206763149	40.9858536499	29.9181974117	34.2222245061	42.8964504793	31.3328097608	26.852991391	35.6807956222	32.169757292	31.3762338522	33.7015732641	38.6819670948	34.7803388379	33.9503553655	51.1504158133	37.3258265734	31.0367152846	35.6965793943	67.0143447474	28.8597233129	36.1987383576	26.6340943884	30.2787779794	32.4488053984	32.6807911787	28.806767274	30.7823346933	27.0209410692	38.0798505773	33.5319167148	25.1613298396	34.7552270919	32.8993968986	30.840529182	33.9728686433	37.1099485362	59.1886115392	33.7452348753	33.8690805889	21.8143229806	29.9812121142	30.8137787903	100.765517732	21.9723403403
LAP3	27.6200930978	20.804089734	24.8272532513	29.4061766661	24.4573590322	21.8745035715	26.5922388616	23.0494910245	41.0302120249	29.7246285328	22.0310911194	21.7688654212	25.0041335072	18.0349490455	24.1400187588	26.6459373628	201.713106729	28.1222126365	31.8152003303	82.0857116794	23.2405198149	26.72427096	22.2886958365	28.283714162	24.6757311045	19.3073421893	22.8432259522	47.8217831591	50.1534033106	19.7018568176	25.4824710979	25.1603062873	17.8911874445	21.3963361215	18.5550008945	29.6077319401	20.8783187749	24.6861947072	22.5060813184	12.8463430645	19.3760453486	30.9769074579	19.9084711212	38.555720208	18.8547599318	22.5854874237	27.7002391846	42.8830406637	35.8778864554
COX10	10.8522668003	10.5959792965	10.6020388271	8.67507823153	8.35350354402	9.03353514174	7.44327001864	9.62298092828	9.69357932597	10.0100256534	11.2559392343	8.52466237175	9.91553122365	8.64240738184	11.3278088928	9.16711194165	9.61399345474	10.5266072929	12.1470827749	8.48967519944	9.15848797407	8.29867808814	9.68842056508	13.1602871167	9.24910601329	10.1103272868	7.07635359264	8.51854590251	8.39796922306	9.63188518635	12.5019169985	9.79834753943	6.61078323787	8.7286332568	10.2841788441	5.44605384856	10.6758818483	10.4527431195	8.8010910659	7.31182188868	7.17275612259	8.68458169304	3.2460715306	6.7568655612	4.10229199754	7.25629832076	6.04797062451	5.78830660154	4.27427493805
RUVBL2	19.4033884766	17.7387988265	23.7858595835	18.3006810434	17.8195613858	22.1264394433	19.1074647111	19.5544371538	20.603669384	28.5144337913	22.2560094385	13.3233743724	12.9416731913	16.8182625422	21.5161476064	19.2085729348	21.6277092191	23.5441966204	23.2803581298	23.0431688953	21.2953971054	22.903386949	16.3168242081	24.7106298177	18.3793578459	19.4495256961	12.4224446964	22.4457799494	20.5804645656	17.8439009982	20.5239648709	22.8388510363	11.8795080284	23.0994939455	20.483612049	11.1728431418	19.6890652763	20.7297714041	22.082438713	12.3945953733	15.8740921374	115.002683592	40.5418877624	30.701955827	37.0177742447	8.89003767018	20.6803962478	58.9487353097	35.0842475907
MCCD1	0.0	0.0	0.0	0.0	0.0	0.0	0.0	0.0	0.0	0.0	0.0	0.0	0.0	0.0	0.0187561972762	0.0147950681946	0.0	0.0	0.0263355888084	0.0	0.0293625541791	0.0	0.0	0.0	0.0	0.0	0.0	0.0	0.0	0.0	0.0	0.0	0.0	0.0	0.0	0.0	0.0	0.0154030304125	0.0	0.0	0.0	0.0	0.0	0.0	0.0	0.16312384386	0.0258867636705	0.0	0.0
FASTKD3	3.60769882999	3.02787647868	4.59278803452	2.99558066625	2.58065095645	2.70514847123	3.12089070655	3.58633182916	3.84426964579	2.56063552964	2.91570884637	4.1813870185	3.47046597102	2.14424299723	3.0344730504	2.77442483745	3.51904024589	3.52889561354	2.77297987515	4.76325920524	3.93578471672	2.73269334032	3.09189302224	6.28347046513	2.51001891247	4.3367449137	2.85598699446	2.84926284996	2.37829186224	4.11240398083	2.8546713457	3.36399624512	3.09343800343	2.74376811009	2.79801077536	2.48062002389	2.84252304601	3.70707865299	2.15510894472	1.60922998718	2.54369432174	0.557807709966	3.04279719743	2.75401147508	4.69692331482	6.77496374086	2.00751535136	6.22123029413	2.32512269959
PCCB	10.3642846512	7.76694459314	7.97875921049	8.13491174869	6.76214403119	8.40708039572	9.12457400865	7.6469837887	8.45079798078	7.64262894711	7.66484117527	5.18426339926	7.7904955943	4.87691988238	8.19745678047	8.71731428766	9.85110317259	5.97588869605	8.43803524132	9.77315668595	7.20390307109	8.45460965808	10.0106190732	21.7964899334	6.35065422168	6.03961742877	5.24326147649	9.08467483349	5.79355598461	7.13964186353	10.8621959934	9.25891656125	6.90190754034	7.58623339819	7.50615561815	4.43551893064	7.1535180107	9.11654081212	6.22852581112	5.37101854388	5.74817645869	13.9041432477	6.03578532292	8.14463253008	7.66633518114	5.12934827135	7.30955664803	10.0860721956	9.4810026808
BCL2L13	10.0138134591	10.0613333586	9.73360267999	9.54174127567	8.43000941247	8.69899334654	10.116039857	9.14546068994	8.93286472416	9.03129853886	9.15159309718	7.11037446875	7.21812139802	7.63116414906	8.98413771292	8.61366668986	9.63069920333	8.51958138409	8.97762761662	8.46711181408	9.43491448231	9.55185655187	8.79957516593	10.9954830857	9.22885833753	8.95950688472	8.59889016837	8.93331775604	7.71130513509	9.57123161942	8.73669635258	8.53749778479	7.42493810347	8.60257103615	7.68976143658	8.05125407522	8.43857441764	9.55317577166	8.95825988382	7.20861595925	8.67279931129	5.41380910444	6.02172672086	6.48720863765	7.5760658255	7.27374904197	9.57318670829	8.53132593942	8.32168041585
NDUFA5	7.63940127108	7.36443438606	12.8941847646	7.14315712539	6.76753772471	7.51366071983	9.95298320326	6.49961628203	6.73374527805	6.60718930222	6.9610902122	7.42578624582	10.7704725242	7.49132694853	6.76047529251	7.04241341161	6.64141055683	6.73398667414	8.08563529767	13.5708257141	11.2950601267	7.55528318176	7.55732291594	15.0561249158	7.61136747959	10.4934399721	5.69567213608	6.23005042451	6.2722388667	6.86549371712	7.65921869006	7.96583934483	6.21038814375	8.45112412359	7.44575000104	5.57906214203	7.53579096248	7.35718687994	6.77053975559	7.97784117774	10.9453402875	2.78717155998	5.88799595676	5.5620449825	4.14854220614	15.7625596646	5.03170519817	8.53144965892	10.4190307857
ETFDH	19.2678682208	17.0996773616	13.46487778	15.2321344916	13.9420363715	17.7359023005	13.2820671905	15.6436399754	17.86669656	12.5811833603	12.9209051369	16.9783772279	18.7034757212	9.70227082885	17.2663256922	15.745683432	17.4968440657	14.0950310539	11.5704556586	9.66882173538	13.2872909736	10.7573454057	21.0840002777	20.6022560321	14.6256118064	13.7767378338	13.3959144523	12.3694549018	7.31033930601	14.4767330996	10.1985706034	12.5296439976	21.5267965826	13.0948926035	10.7445451143	15.8381777061	15.2073145826	17.6302647288	10.9475189115	6.41830342547	12.6332536731	3.71925841624	3.04104167132	3.65931934306	2.78303374101	5.93765527249	5.33173417914	2.84145193197	5.49587895043
TMEM14C	71.0984223523	70.6506233465	110.361897094	67.2358174706	75.5509311473	81.0984362839	89.4654362554	76.0707327851	68.6834025938	72.6937612903	64.1810747625	76.2288915506	72.8121147289	58.0131796363	73.7504041792	70.6892342479	48.1082687666	63.4761066295	63.3997901205	116.517140863	116.092004095	53.1190764837	72.5057550719	174.023572177	73.8603959287	98.5510967467	58.9828394967	61.5741939596	55.5658073155	79.7870564021	54.9094358314	72.4957527895	51.2448525625	62.1835993594	52.9793636877	58.2409258715	62.7969985524	76.1662946709	68.4977753971	57.1153738704	74.30470633	105.853130803	65.8756898836	70.205912129	73.5706941159	52.6254993437	68.5699413283	142.472740719	82.7876022117
COX7B2	0.0	0.0	0.0	0.0	0.0	0.0	0.0	0.0	0.0	0.0	0.0	0.0	0.0	0.0	0.0	0.0	0.0	0.0211750042381	0.0	0.0	0.0	0.0	0.0	0.0	0.0	0.0	0.0	0.0	0.0	0.0	0.0	0.0	0.0	0.0	0.0	0.0	0.0	0.0	0.0	0.0	0.0	0.0	0.0	0.0	0.0	0.0	0.0	0.0	0.0
RPL18	170.630454442	181.099719371	259.156191004	153.387031822	197.237780537	257.918031037	183.865232754	203.420430461	177.985803741	167.920945679	150.822346437	127.612109948	119.493606667	111.33555292	187.424520895	179.065002112	134.00331834	152.206624726	184.968718162	237.080139978	243.277237379	172.642436723	146.707480421	272.312667026	188.742759302	264.077205822	108.342900179	161.739819697	152.396441535	165.11348731	156.223872725	173.743749326	106.790158309	139.361168825	131.71440308	114.142488688	154.313343666	194.356528289	184.057600117	105.389264104	146.136198036	1014.64373889	372.326569584	232.58136631	325.316586002	75.1712575838	276.574699684	369.576049146	418.897353588
C16orf91	8.18864843658	10.3084021258	16.8475681091	9.00260301789	9.28707222585	10.3663869269	10.9314720944	8.80131483592	10.0871048478	14.1278630458	12.5526713115	8.97768778097	8.11177082491	8.7271832746	13.7433950533	9.51755399203	9.66967325257	11.5430417143	14.6334434219	17.4615482931	14.7501693643	10.3841436694	9.79333059775	24.4471016449	8.82155515248	10.6252839209	7.55111465662	10.8867478829	9.54244910625	11.2455581778	9.18835882496	10.6114736852	7.64402707889	12.0165698456	8.80575238221	8.12330395751	9.97331822857	10.340067431	11.7329725392	6.46620672741	10.9872145768	21.5388110201	23.5273957068	12.9592490829	24.0444473898	6.92697609428	7.50777373416	40.3317547702	19.3175731832
SARDH	0.251640516535	0.373951026847	0.28330400389	0.33997777927	0.408282495145	0.264062915722	0.423956145146	0.46471408129	0.367225187157	0.335117967464	0.444486498496	0.131957392584	0.309530073233	0.572843778763	0.391828683723	0.320116729413	0.195640600155	0.303716559811	0.525605887186	0.262512182665	0.175257745257	0.462306026651	0.236558564236	0.118520302281	0.236564182973	0.664099284057	0.168059013105	0.387072556292	0.711769353385	0.492052418013	0.396308401065	0.443154645246	0.323944718869	0.2839022063	0.395764290702	0.405944839153	0.549051946229	0.456811162691	0.334805760052	0.837831460429	0.352531042859	0.177863462877	0.0487103780989	0.130233891424	0.635374522275	0.190165125594	0.328337193899	0.114541716745	0.207377166493
ATP7B	3.3417940695	4.29855812051	2.95973773166	3.17677572814	2.92577658768	2.98063950701	2.59589890191	4.31470618482	3.28279028025	2.57527516904	4.36556671669	3.6999559666	3.88451766136	1.89403289623	3.71301865797	3.71279106658	3.09296229909	4.44028772445	3.94322528345	1.5565061386	2.39731865273	3.63555602808	3.88655574405	2.00986558575	4.41587794158	3.39757887313	2.55620661168	3.17260541131	1.99972094097	4.06691561892	4.15571456564	3.73831213131	3.26051643342	4.07090562123	3.83343594574	2.20966578681	2.84640017408	4.44031642783	3.16754082222	1.27097328163	2.09646087204	3.50613123366	1.55687402087	7.54412574052	4.01817879699	22.8224430302	2.36687102704	4.07465811813	3.39962516977
PACS2	4.12180294673	5.21200172884	5.2779201535	4.43983168446	4.84064908777	4.76934693128	4.39212013897	5.31075102961	4.44376939841	4.01867636118	6.68415806101	4.59794270441	3.81607195358	5.88883279015	5.27961996643	4.16690057419	3.00232986939	4.56404838981	6.08876555246	3.41680501212	4.31176864817	6.33358520689	4.60580781059	3.77332289719	4.57350920639	5.5297575607	3.52678912651	5.04692203975	6.00763175406	6.2281990796	5.66795000652	5.1387729469	3.79092544352	4.77718281712	5.76896951322	3.43952021755	5.2635139737	5.10913896502	5.4104180177	5.91357875219	4.6373206978	5.06782107733	4.96540674475	4.76938869916	7.25261284344	4.07949801419	7.67271488753	2.97023514359	8.98027512819
MRPL16	27.2826063121	19.8199882302	30.5304661805	21.3146556181	19.2927290504	19.752628743	20.9396970465	23.9367359697	24.8879060587	25.6298330487	20.6848727125	16.8831087579	20.702577979	16.018567586	22.62880279	20.6744302457	23.1890761034	21.949080714	23.5114419038	30.0780140903	28.9796514746	22.5013755299	23.2529464604	42.5524939093	19.1154799074	24.2844669412	13.1828042701	22.9143698443	18.5833867853	21.379983852	21.6604474167	20.5286383059	14.8154223065	21.0001076748	17.021497333	13.5780872635	22.407286564	20.4876243333	18.9322203562	14.2797397228	18.729758862	51.0266857478	32.5454084642	16.5514438578	17.3685822734	12.5532094109	15.577710553	38.8942901702	48.0241957833
TUBA1A	12.8387040952	25.4700487971	64.3702777918	23.9147187382	16.4034234664	11.3666166461	159.486290364	15.1257530627	12.2387275927	39.5728794444	21.4695365311	34.8664035703	20.4663505111	109.760262369	13.8700187338	15.0833579478	19.5473271917	17.1981205643	18.482410144	132.374456592	19.7460816521	58.9346786402	17.5510734801	39.1792573645	25.120764453	27.5661234358	14.8225444203	22.4248124568	75.0974890743	16.0406656188	32.7949270542	19.0838575838	16.5880474408	58.3780802678	64.7837531119	31.2192417298	86.517751915	14.1122105385	37.6016893982	355.762351027	98.1912769406	6.76141117222	13.965906343	16.0162832864	25.5858503913	4.16666743236	17.4736789828	4.83953111847	6.10391644297
TOMM70	19.0414734221	16.5979555083	18.4216900376	15.1708220702	13.1752266907	12.743534715	19.5892426598	16.167119975	13.4501979654	17.1469446464	13.4349002499	12.2167644718	15.8710976725	16.8692145455	14.5837702983	15.5062861006	16.2632057945	15.508510998	16.2518742033	17.8125957206	14.8404627949	15.2617989107	15.2467315425	17.8872444822	13.9792862656	17.7448781141	9.7848012413	12.8246472388	16.4278294966	14.4805919015	17.6520983416	16.6171467286	10.3934461744	19.8646971281	18.1460757363	8.53558052456	16.3074645251	15.8758722798	13.4103428885	18.6236396804	16.902808354	14.2000219257	17.8173879982	21.5764496247	23.8911199614	44.7800993071	15.1259046353	64.5902034471	22.0801164384
MYH10	1.40597727287	2.01273563248	1.11194336574	1.44719132232	1.54394649746	0.797222561719	4.36195330514	1.67944012765	0.854977837344	1.76183561051	2.36591385811	2.07721631941	1.2311128426	3.57247840492	0.978003201885	1.45197232899	0.821362921132	2.25668536455	3.0981068601	1.49424313243	0.749965448574	2.2836187592	1.8118637624	0.51909901935	2.31918266825	1.86953586246	1.0289891702	1.72398678188	6.00373032569	1.38011566718	3.54604200025	2.15453572236	1.41728960123	2.65972188134	3.6448881445	1.02660646461	2.77593976916	1.40552866184	1.91593587438	5.73766934404	3.47109515744	0.237493417526	0.820424333628	3.19037831177	4.10656000192	4.78016584176	3.5775501647	0.430542232288	2.80074155148
RPL34	127.265555338	121.178287704	165.371179913	106.375269603	142.409256923	129.603223424	152.918787236	124.847499843	111.084556611	116.814241815	92.908106362	76.4765268308	111.284209687	87.0967838909	112.26120277	119.980285029	91.5781922979	100.811985937	115.234151416	212.819779281	176.412700513	106.026190584	102.624854708	201.052535961	113.772322181	191.040241598	73.0059680178	99.4645793169	106.83008163	110.349257562	90.6036989488	121.725151855	78.1288484496	117.015856782	84.4092069706	76.9072013225	103.433760798	123.661956295	109.941675572	93.3751363794	139.220970828	348.751197273	242.928834081	78.8388197195	121.135004706	92.9511440935	166.939947069	84.4134721079	291.963580681
GFM2	7.26128240379	6.53595795644	8.88478243199	7.19928801684	5.62349724201	6.96677827513	5.93577454778	6.91532363156	6.51217189463	7.05321244547	7.31509107445	5.12566450002	7.83281297226	5.50604899022	6.6621145748	5.88131280672	7.05831659675	6.63660050627	6.71758310146	7.28554182437	8.01750943276	4.96207829016	5.87938308029	11.2475211492	5.19460450389	7.73936197147	5.30573432088	5.77299110758	4.54317465078	8.0053401646	6.36952275494	7.67568126921	5.06967585903	7.65241378152	6.10662890243	4.0388829425	6.77241105517	6.96415522164	5.40552416555	4.01988091017	6.37166825242	6.61785998637	5.06366423446	7.28100499435	6.46728605946	13.3067197076	7.95199191379	14.9512828452	5.57212030821
ARL2	18.3805693696	17.522649547	32.5739789808	17.6240304463	21.2272162647	24.4008749234	27.3054548147	17.9794552064	16.5147326338	22.0216137604	21.6755781485	19.768511425	14.5266931362	19.5329407368	20.0781311802	16.4886917399	15.2206634542	17.9000012673	20.8782836132	32.6272339343	26.6284128878	26.0959171802	17.9236019864	30.731866992	24.806842539	22.0632531294	16.6793203608	18.2830729827	22.5975201409	18.506871891	22.6965820551	18.5395373986	15.17841337	20.4515458292	20.3973331002	16.5213584454	26.6536285662	16.890967585	23.1070925125	26.4538345239	22.678226901	29.190091228	30.6190204508	15.0198564859	18.9270874965	4.63462706092	17.2009097854	28.5953488866	52.6208716025
KCNMA1	1.25206134621	3.78353775278	5.86295634317	4.47576177575	1.42432445566	0.989666698691	14.1087747189	1.96669903034	0.947043849853	3.96632638261	2.59334333099	2.79211591653	2.48906592556	15.8693686407	1.65367431653	1.40940549883	1.54869342422	1.94870435277	1.64638476793	10.6738120585	1.65059871468	6.25085648456	2.12770303185	2.59568985656	3.40302332587	4.11116249905	1.62784136522	1.33075544161	16.118857072	1.62775535789	2.34991573195	2.54331385041	1.9695962007	8.79879948717	7.47560796621	3.24388555495	8.92384789426	1.84179367445	5.12452116222	34.3328721659	10.0424383177	0.792475611819	0.0342436098261	0.329597992404	0.258797602589	0.447164677705	2.65867875946	0.0492180022075	0.0311174041842
GPAM	1.73802158741	1.54926529527	1.48573734855	1.20683792446	1.04838289834	0.866172141074	1.69220693497	1.50581486182	0.986553321801	1.17266958122	1.02006566308	1.99609284347	1.51223961826	1.38425439777	1.42815208889	1.14094594001	0.95887653221	1.40078870818	1.17444159757	1.24801876634	1.04640024085	1.36237107259	2.4747190224	1.37919220708	1.37605267001	1.95661265163	2.02536777677	1.13631993231	6.35966647634	1.29832368698	1.66509910886	1.68264818977	1.17408256067	1.8331353521	5.43057595817	0.703479944832	4.65488303395	1.53877969913	0.922033907232	1.60298202097	1.48918410824	0.956342534488	1.8616877204	1.29365867818	1.74132006105	3.21239463058	1.43673121982	1.77540379625	1.6349373966
TMEM144	4.66784198361	4.4780702588	4.06331489003	3.21878489798	3.01497099204	3.60661398666	2.45682090387	3.60156549676	3.02150212968	2.60497899758	3.53760728517	5.02033290742	5.0382518033	1.88087036069	4.00373687242	3.57550682725	3.54214996631	4.30025092559	2.62307365237	2.97839203491	4.94506328713	2.15401729581	6.50470276953	3.95828488357	4.89426382794	3.92112047648	5.22446490504	2.5153081072	2.05275977642	4.43288059979	2.93272604354	3.50384895931	4.3938040996	2.43382776816	2.83308459866	4.9912906684	2.5654589197	4.23965787439	4.70273217934	0.410808209869	2.60799541549	2.21187253888	1.91188666929	2.21987583947	2.05673544374	5.74306497398	1.05916437141	3.3090782533	2.76873372475
ATG2B	2.43778797034	2.81615088435	1.47834687052	2.71307390453	2.01954177259	1.96083635469	2.49929202686	2.78350577656	2.64078146398	1.91382348139	2.28961899939	3.03505737019	2.59850975	2.3159935503	2.67021971731	2.35296948164	2.55437078783	2.25368501765	2.32988341658	1.39023910206	1.53317913837	2.52398475803	2.2434720348	1.23530160324	2.20251917617	1.99755155657	1.95859834632	2.18173831609	2.86692724537	2.93375334574	3.00738790037	2.46671166444	2.38096831825	2.04918811783	2.58412570795	1.95633549608	1.96565897292	2.82691156345	2.01337864406	2.39998437796	2.2306299976	0.727148394448	1.02583455437	1.4915699696	1.65787262004	8.0880169568	2.74687325615	0.68684248774	2.32493054239
RICTOR	1.66642259518	1.92683253015	1.62879457101	1.78886020301	1.62404165377	1.30754845935	1.76215572654	1.76704126822	1.76157039828	1.21061552595	1.62566379933	1.57629988827	2.30619087282	1.89397795488	1.56120080287	1.67570252636	1.47438734864	1.66594463048	1.70949068741	1.61719682209	1.69903006767	1.86943107875	1.56723394961	1.39950172435	1.66857767631	2.01889746791	1.51421192192	1.56638832065	1.67442448337	2.6029754482	2.19534948613	2.06627371234	2.32046195754	1.58486373805	2.43542120397	1.52761578574	1.58864132349	1.97579388634	1.37353312969	1.72378582746	1.98584043347	0.537659589625	1.06490079099	1.7392272795	2.10822424513	15.9491027703	2.85532913748	1.97093684429	1.50088562031
RARS2	14.2592996822	12.4815088225	20.7197853366	12.2315410913	10.5891131624	12.9003751169	12.0850759048	12.5749085528	13.8205759641	13.4022298585	12.4514875913	23.2105488217	13.1726868101	9.79574115984	13.6962985084	11.9863015252	9.4242310669	11.5085357611	14.0230025524	17.0318316706	19.799649083	11.1757405923	13.0778869342	26.4566498473	12.0490082878	19.4331178246	8.9188204394	10.5753550483	10.1620761728	15.7484896067	10.6743759496	14.0206198738	9.78493070782	12.4157348441	11.1729610572	7.69147082146	12.0685157474	12.9874781598	11.3130277012	8.63737992666	11.3008234705	13.6509683602	10.1424768417	15.3982880388	14.4201306116	28.52455962	14.8039739023	23.2028940293	15.2010147838
MLXIP	18.5457104805	35.8666745866	23.5947153285	35.5502249438	28.0760528533	36.7737729219	20.9638497915	22.9878162089	35.0640873734	18.3627659264	43.6894646303	11.5452689387	25.5767006312	49.1259172571	35.2768595181	24.6208342142	38.0344065594	39.2506959734	29.3250521964	11.2402195865	26.6477479562	39.9360849898	24.8977812302	9.05726382415	36.7932883595	26.3221623152	24.3183594574	27.4920186419	32.0586246923	34.5757389544	42.3850854693	44.3097760008	25.0284811809	27.7942501006	34.5673712539	28.6647246473	25.1886345845	36.4356828954	37.1852103764	30.7142337311	30.4789003145	3.5856660132	23.0936085228	16.9235794269	22.3498300133	34.1311567605	21.050472073	12.3120702184	13.6584610607
TOMM6	0.0	0.0	0.0	0.0	0.0	0.0	0.0	0.0	0.0	0.0	0.0	0.0	0.0	0.0	0.0	0.0	0.0	0.0	0.0	0.0	0.0	0.0	0.0	0.0	0.0	0.0	0.0	0.0	0.0	0.0	0.0	0.0	0.0	0.0	0.0	0.0	0.0	0.0	0.0	0.0	0.0	0.0	0.0	0.0	0.0	0.0	0.0	0.0	0.0
TMEM141	147.780059621	111.526882848	184.896585884	73.7952045127	126.825660705	174.787958379	95.1621649817	103.389330471	106.001785106	106.126278697	133.741970809	45.0010206604	72.7951458901	52.8625202588	132.535150377	99.3162784103	69.3136453648	108.296499586	119.565033237	114.516749005	123.707920311	85.3372299588	134.754599773	343.064393383	152.591847765	160.034274227	102.327284513	107.272622377	63.7560003422	134.639280473	98.4726478953	96.256672578	74.8429358128	96.1042180658	73.3597800868	113.198024852	68.0942225348	142.46068556	138.856293611	24.1376980451	98.8820194419	189.831467583	82.3916683879	48.3875443184	53.40140129	41.9146603753	150.489821301	236.313379433	273.230075533
COQ8B	4.17764266369	4.81131159482	5.53824700854	4.7312748291	4.76903294305	5.01169145473	4.49684454829	5.65961771367	4.85490342005	4.52478506417	5.64905443712	5.97917726904	3.19873195214	3.86169867975	4.77179121701	3.92623313445	3.72817763907	4.85744102321	4.29868022936	5.45360586062	5.24240369193	5.97567387407	3.76654569139	3.81476424835	4.73631950213	4.58104709773	3.61427406087	4.73723709133	5.07670344782	5.01624813317	5.11883861909	4.54392573155	3.98933671283	4.79910212954	4.51997739241	3.74378034521	4.16428125506	4.65849049714	4.98493445561	3.45945725567	3.86880776205	9.75708139208	4.09645961921	4.51983744465	4.35314905932	2.95216111009	6.85617162221	3.38667412774	4.87647166719
MRPL52	10.6315291706	8.65681338148	14.6131662995	8.71336348074	9.47339301156	11.6691052429	10.8925132293	10.2940912802	12.2174790846	15.3222459131	10.1701321507	9.18530681998	8.47368433703	7.14077724278	10.9379627757	9.87247318159	11.3329966819	10.5305609312	11.1153725438	20.2511732432	15.0984574812	11.5673281666	9.10740900999	21.4598104747	7.71893505897	11.1999148891	7.92799460472	9.90212661569	11.5324886294	10.7065081829	9.29510908171	10.2395894376	7.16800607225	13.9922599101	9.74405596344	7.14223318051	9.7133289866	8.80853910378	9.30941071797	6.49666639521	9.62396407338	26.1464272598	20.7969555963	12.742411447	11.865070444	6.03641992697	11.1413794815	34.721916431	32.1648676204
TUBB	117.838474105	94.2261452748	111.279233167	126.26755154	115.522103474	80.3681109561	176.786110544	123.028948981	119.103416142	216.79588651	116.928758946	67.2303076427	77.0010431263	142.846924362	103.777525814	101.60974465	187.738353321	143.695772538	133.224954077	146.071679162	113.45056305	136.974248915	105.029016488	95.8004413779	89.0876542095	108.825842497	82.7240045536	116.153958192	175.323688251	83.8655797904	135.383917505	158.139797512	74.2711155456	179.453852499	158.767164426	65.6450679411	146.317957575	99.5534448645	93.927141975	269.023010703	141.351354246	199.117272994	170.36074077	205.316806636	172.752260703	79.5380498869	176.055848896	184.838911661	175.344889077
GPX4	49.0956748543	56.450053482	71.7327853427	43.3088021859	63.7940100629	75.7392246031	59.5944041888	64.2320628893	52.6950997611	43.2758884307	46.0653948751	175.111363601	45.6472833111	53.1633879288	69.7944669603	57.7768297567	24.1264592479	45.331625269	56.4297709379	67.723796715	71.3739120653	60.3390282554	56.2297793474	100.586304024	52.544078458	71.5868069407	51.4578437271	48.7835066787	63.9313055023	46.6110051526	55.5287991535	52.1718753324	62.128439181	41.0542986218	40.6411836211	52.1301218237	63.3259450891	60.8358668977	52.2764145491	39.7993323191	54.8037309954	174.013366402	62.6536850558	81.0932982673	78.8002874579	17.1292155209	54.1823810927	195.0600007	93.8645505454
MRPL17	10.6321548512	8.68756525192	14.9424573873	9.45166109727	9.38314741133	10.0895681231	14.3644159688	8.73994164442	10.4067862203	15.996917241	12.0270909829	5.5793584236	7.30229299892	10.0701513078	10.073627219	9.32433821132	10.8559330092	10.4136084441	14.3985434831	27.7552423711	12.9610648865	13.3940060015	10.855917802	28.1060447355	9.02991890105	10.5254272214	6.91587129622	9.241113153	18.2843091675	8.85521399025	12.7409428387	13.9284311752	7.64128903518	16.7190814737	13.1489836532	6.07051800149	9.37780581205	8.21453221871	9.46837077888	9.59510450288	10.1112594367	43.7725420624	37.185720327	31.7913255901	22.0203612992	12.149178639	23.9397969723	42.3369226601	43.7560120788
GOLPH3	44.9454080543	49.348498831	56.7386125447	47.1370747464	47.130249998	43.7347455591	52.3763185362	45.5955716238	45.3479126593	47.7366344726	43.9412417333	39.9120823597	52.2793059178	45.921455714	48.7455383462	46.2131790865	44.3192890058	46.4787541409	60.5959676352	56.5943679036	47.6147290381	47.1564463208	44.2374198308	59.5838654791	44.132436735	57.8352038921	42.1414972184	44.7314529067	46.1109472309	51.282543036	51.7575690904	50.127378927	44.3341819016	62.8368274901	43.966682238	39.8045539925	46.1234302007	48.5347276012	51.6340576168	39.3620507854	53.3659314137	39.1567850481	25.6817004489	44.6355870193	48.1105131983	46.7349812659	63.1849890612	67.4328488898	28.9160695249
SPSB3	0.636499629254	0.752502954913	0.650173676943	0.631671329237	0.756662539264	0.840797343592	0.481251934185	0.678252347414	0.840449355532	0.413486599531	0.813851478779	0.620551511261	0.330992893683	0.40755317755	0.667778207848	0.575441013896	0.360299777878	0.513931681808	0.68549260531	0.390995588932	0.614939457041	0.520276488883	0.566633847433	0.665377135614	0.5420733158	0.936104102081	0.52054576352	0.667600280343	0.412479806376	0.77490688387	0.592480914943	0.509647750149	0.356304395404	0.363221345212	0.495291232738	0.565744235345	0.432187923886	0.705079507743	0.734308781701	0.430816431308	0.424097495169	0.456471644074	0.273461771783	0.393919052901	0.636966939624	0.158613919292	0.743514565574	0.494647089855	0.588508172503
XRCC3	1.20358519438	1.72735603958	1.71521558433	1.01058889283	1.03858409545	1.31714090324	1.08097934757	2.04446377961	1.52107803969	1.71043658815	2.18785073216	0.785445070694	0.849848360566	1.21935180605	1.69410411124	1.17446077508	1.47270252502	1.76868968728	1.80244600691	1.64653971353	2.08805817714	1.90963933576	1.18746285971	2.06464566365	0.878427870644	1.7842921696	0.895231927524	1.47042452263	1.93552866117	2.77933314892	1.83695128484	1.83913115113	1.21832656529	2.10457207793	2.07633200643	0.871448974794	1.71632063472	1.67536424771	1.20698021246	0.926858892936	1.07880188727	2.65665037504	3.6330569089	1.39072120574	1.50316391576	3.0297532369	2.09775201512	2.40972927301	4.75084837434
ATPAF2	3.47933636828	3.12201816702	4.19521168753	2.7869541992	2.92692228823	3.81532195022	2.76088456851	3.39407630255	3.35448499064	3.01937367799	3.39947190581	2.40095014021	2.06684314417	2.06176467299	3.44142847201	3.22759305354	3.05715460285	2.99136133738	3.30427861702	3.35601484011	3.42199882183	3.22491715908	3.0997845162	3.9171627344	3.50026339633	3.73607387567	2.18107178018	3.14055297948	2.90722647139	2.91841977907	3.63621318534	3.58164024556	2.01426610447	2.65290288698	2.88945044592	2.14944900278	3.25130209658	3.44217865657	3.002292882	1.87394538654	2.40311751037	4.24724139677	1.77692577803	1.79419689137	1.90018548718	2.18387762925	2.62591999451	2.62692809646	3.1119763258
AMACR	6.71233426665	7.57677706078	4.84781645757	4.89020814542	6.63594193867	8.23348800124	3.43748663035	7.14219967875	5.54035019557	2.36564247328	6.78078789159	1.32666547649	4.45162128198	2.76227593915	5.32033608702	8.2620425312	4.98823172457	5.32991663621	2.73442668999	2.67395625501	6.96104347427	2.65538214671	7.0130601144	3.74195558201	6.42573125915	5.31898378061	10.8399512836	5.16227505409	2.05566362371	6.75059895186	3.76246199872	4.96859152201	8.00745889858	2.53594490306	3.1067269389	7.6695373402	4.76680623444	7.07522187684	7.52751565674	1.03090999069	4.40822960667	0.91291970032	1.33660840252	6.30057307358	5.31623825169	4.62874022115	3.90398935702	3.52465190509	4.67066284398
CS	47.925767758	47.5326791459	34.0625459284	43.5805984395	35.999266301	41.7703707489	34.6570420233	44.09302984	41.2918688054	43.1673809549	42.2079954359	28.2444509739	39.2647150693	32.1837629406	40.4464708485	40.5979837339	49.6192388421	47.7707004116	48.2424217732	24.3085320466	29.5129443934	40.816323601	47.2817975373	34.9802125937	39.366997808	34.5505396363	35.0867115051	38.6718630772	30.8196251954	36.1858570702	43.0648806551	39.4602054646	35.8337478748	41.1286327409	42.1100781173	27.1139660078	42.4874103739	49.2489642201	39.4018409305	27.1196258778	34.6819273681	27.0481374298	34.3147842137	32.7194125827	45.0974981133	35.1802036682	27.9462817546	39.1293199695	23.963185006
MRPL21	12.5828709095	11.9406323442	18.5160554162	7.22461806907	10.829514969	12.7360707706	12.2703355793	9.21155711009	9.45575133327	17.6803064419	9.57579328467	6.0876626873	12.7589040688	8.43131849358	12.4338981345	10.4531739338	12.6071803066	13.1322279292	11.5113557857	20.1099598117	15.2961237772	10.5207812604	12.9192517215	24.05815297	11.0929627499	11.7898726638	7.88778849522	10.6586721205	9.66254022886	11.9175649845	8.90509301548	12.4718471728	8.32863100826	10.352081798	11.1848230514	7.17638391408	12.346560448	12.0595095949	10.9285630935	6.69146971805	13.0138632429	21.6463297149	24.075809475	11.7477753423	9.75215549941	9.01612912917	10.0462635336	25.725710907	20.4981811992
CPT1A	63.2739063689	57.0637201527	39.7330537642	54.7107536654	57.6936841108	61.2136326494	27.066747248	64.512083035	70.8237564454	50.5566443696	69.5135519429	41.2867025434	70.3341884407	32.3970931433	54.1594124471	52.2536229954	64.583218675	46.8579265833	55.9555243991	18.948632605	39.4670297925	42.4488773523	58.8844340648	32.3477680665	63.3900838253	56.4461554366	50.251061704	46.5374891393	27.3182893972	48.3313692441	41.4615030707	43.97115026	80.8888588426	41.0062980304	43.2861723509	60.8430791926	47.530419205	60.7038003713	41.8153488399	14.825425204	47.6074470739	11.2913632439	13.9175052754	18.7727698112	17.0336505591	25.3548248198	13.7900150459	21.1438009913	15.5387204225
OPA3	3.10237967011	3.56504806778	2.40140283861	3.03489981737	3.26588033082	2.98277461465	2.15083372686	3.48361066407	2.77470854338	3.29241030972	4.23636319391	3.28016499755	3.10081726863	3.7351671236	3.8568755438	3.40267332963	2.9348445192	3.77345818098	4.03705691928	1.76905899618	2.71746782924	3.40195811372	3.49985229528	2.56914495967	3.43402370339	2.78997897223	2.57570979057	3.23088891269	3.17199817498	3.44492613248	3.78671683077	3.76983367302	2.96918547803	3.27953362765	3.4138997275	2.9407721567	3.57936321545	3.78229198788	3.20833396743	2.732132931	3.07348743774	1.91257921077	2.45680746903	3.65441587362	3.4771170976	2.27855819253	2.74440082297	1.86330427319	1.53019238835
SUCLG1	59.2927045003	47.4941440758	73.3302501339	51.5992033374	42.3368520725	58.2398309299	46.3053426809	47.9972264933	58.9706901048	51.9765968992	49.646424769	82.854889734	55.0848498659	29.1163611025	50.8988098293	52.0535443506	54.3591503876	49.3668792109	47.4021550413	57.9364264645	62.0034587699	40.8542326371	54.0274003832	105.526391897	44.0222554256	50.8388713084	42.5509725903	49.1179476367	30.1050590553	50.6629677023	43.4861431128	46.2963730851	42.2029504609	45.4293998218	43.5472429465	32.1846749551	46.3738757246	53.6434073509	47.8231450023	22.8043429286	43.5979349397	40.6249112931	20.7401457898	24.1720214387	28.3442857347	20.3543237742	18.3885411725	66.3099467912	41.7139330442
CSKMT	1.12021205187	0.672183241522	1.35225061941	1.033845563	0.77162949059	1.12141510693	0.870254333733	1.19796293189	0.957482342712	1.11886747548	0.599933673868	0.433894437723	0.650682226162	0.683223612571	0.832339379282	0.687610665463	0.861960702214	0.659922165047	0.529068335921	1.51466997883	1.34703598238	1.18068656181	0.806185645099	1.10346060606	0.826969577158	1.05138785849	0.503058040852	0.789499689774	1.13681247735	0.855709140136	0.971082730371	0.981211932154	0.505873932816	0.809536200725	1.08364600928	0.636523847953	1.52824087272	0.919079722052	0.494276404806	1.0117438068	0.648729355248	3.98860909654	1.82335649904	0.813495970188	1.56399882406	3.25261774378	1.25743836969	2.98856919293	1.27362953568
CLUH	27.7477479804	27.6801407669	20.7826511225	25.4985305338	22.7115733766	23.9576063955	16.4650387639	31.9543688283	26.5845593247	29.8701281287	32.6399185813	16.984011724	23.1741519563	25.6719711815	31.4657091538	27.1937641842	29.4105684605	31.5735976997	39.2311152087	12.2162191042	14.8821765363	36.3544145637	29.386616778	21.0006524405	26.8572345469	22.2274059539	16.8738304109	29.9479912751	23.2080866362	26.9423269068	33.6470126263	30.5908306517	20.4045199584	32.01836935	34.9142891684	14.522891215	25.5651317804	30.1169091534	26.6180976936	16.9434259433	15.6849692735	28.263483789	18.309777304	19.8161732108	45.128166069	11.1193131756	17.692252355	17.9793463965	28.455938754
THG1L	8.31539854991	8.84340334613	10.5063689148	5.01843804365	5.27251230258	7.89618374851	7.40491161341	7.90848660482	6.13106399427	5.76189724087	6.67422548684	3.59555953502	4.8081422556	5.1786638545	7.05917444037	6.56002755841	5.64553873556	6.88305349718	7.59201045569	6.49968051916	8.50816482563	6.68699592787	5.72238595271	7.9229472465	7.90515729406	9.91161619209	3.76417634493	5.77747087829	6.81244987045	6.6005595055	6.95617674213	7.27245180864	4.12809625067	5.99209152368	6.51418676072	3.54483549595	6.5962017115	8.32799280808	6.39920797613	4.10497327981	5.95211614959	11.3549802288	9.79774462332	5.93432046731	9.81870690322	3.55592248762	6.77931731882	8.50399734752	9.52871493219
TMEM160	8.12194413426	6.22195439486	8.54927928944	9.16726408135	9.41624493307	11.5961552184	5.08727698753	10.6692336465	9.89101986641	5.46026828992	5.56977418303	9.33345692998	4.16776850744	4.31674424439	10.2393843486	8.16216910737	6.74277552494	9.25290196505	6.0315648305	5.10430927898	9.26249079004	6.44929615927	7.42905689111	6.2162081116	6.06053774129	6.79913339864	6.57866207018	12.6637429468	5.21292352582	6.28704408612	5.79411482996	5.87593876642	3.85969557737	4.25435296433	3.39213415556	6.42397193724	5.81042403741	6.87792934179	11.3446665025	3.77682307795	4.1552599225	93.9505393772	5.77681364051	6.89641912443	50.906628391	1.82099600206	5.07115062673	61.4418832264	11.7851376235
VDAC2	42.5949042274	39.1397825824	35.332436416	39.5456572737	35.783063076	45.9972953557	34.7177296193	36.9338971521	43.1250310981	58.7392598452	38.6633924584	35.3975270656	48.3259171523	35.1907024984	38.4855008327	39.7839226747	59.014979732	38.443980457	37.1519048515	38.8585419394	33.8538201379	28.143605377	55.4335066789	50.1572441132	34.2822479234	34.2147345284	47.0518498401	46.991616241	26.156063845	34.147618171	28.3409483713	28.325742412	46.7179718956	38.802024521	31.3804159377	51.886514504	37.2344530952	43.1202306126	39.8780505494	29.9051732216	38.8543513438	32.0841275631	38.6843452697	30.2314790346	40.0238751067	28.3380074472	32.1637773346	58.7714231173	28.2938647438
MTERF2	1.72194757974	2.12651246315	2.86176830778	1.50817868326	1.41789016367	1.54710421303	2.33007693231	2.03359027915	2.00456448604	1.68478114068	1.96577113302	1.68117807289	2.40945524923	2.17220550736	1.9364506377	1.42228099722	1.15103864772	1.85208873941	2.04616485302	2.95876941206	2.02614580286	2.74275966633	1.86609434339	2.69857588426	1.36795026721	2.56453389808	1.11696257944	1.26942002341	2.43153774442	2.12226750177	2.52090335238	1.85362231907	1.23502807326	2.5436587769	2.37041659747	1.03364649395	2.3688948345	1.83366577712	1.32178119664	2.29249059338	2.73780313484	0.99203272841	4.4117608543	2.21722917948	2.60738358837	6.53035222689	1.75902915079	2.36382922587	2.64290257358
MRPL12	29.7580037353	26.7350512692	44.8700629351	28.983215922	32.7003836683	43.7345482067	23.1943729525	31.1314613492	36.2673644076	43.3407965583	38.1773470611	18.6859509724	30.5558650763	24.8493548313	37.1485827102	34.0862252062	31.307007121	34.6086493878	48.9064437129	37.7293774041	47.2991331167	48.3346840667	37.0580189822	72.3112194463	31.8118994691	33.0256472166	22.0224278222	37.6030923353	23.8086714698	28.6953412958	40.7222564654	31.1291655952	27.8199907095	31.9998869995	32.2310898637	21.4446181025	37.9549268724	28.2321215453	36.6172696899	15.3936497993	20.4457897477	100.456176511	47.013231629	30.8565280049	55.6756196172	6.93296171503	31.9364096863	72.8459262912	136.150982397
PCMT1	21.5573136112	19.8457173611	25.6015216657	20.9749002804	20.3486648977	19.7159851671	25.2936547612	17.9915569193	20.1439992426	22.3902993646	16.8223522467	17.9142157204	20.5618007217	18.7753280796	17.0077050933	19.5325462015	20.3181298743	19.8095529319	20.0351339605	29.0860955902	24.6351000112	17.127313486	19.6617143077	27.4806395798	18.0375151046	22.0206727163	19.7597848411	18.0215301101	19.1859913328	18.3093033283	17.1470608721	20.9290303838	16.3818242982	21.7528513194	19.5388193932	16.2663679921	19.1542039078	20.6416380404	19.752497556	22.409211478	25.4434536791	19.8563956296	23.2237244153	26.3301605055	32.5225602927	33.568764498	21.5792500716	48.5525462164	29.3590550877
PDHA2	0.0	0.0	0.0	0.0	0.0	0.0	0.0	0.0	0.0	0.0	0.0	0.0105460453613	0.0	0.0	0.0	0.0	0.0	0.0	0.0	0.0	0.0	0.0	0.0110913905576	0.0	0.0132043500002	0.0	0.0	0.0	0.0161479045078	0.015729947429	0.0	0.0	0.0162735180593	0.0	0.0	0.0	0.0	0.0	0.0	0.0	0.0	0.0	0.0	0.0130847237852	0.0	0.0	0.0	0.0	0.0
NAPG	6.42561530485	6.56843158988	7.84602827352	6.75427390481	5.588050833	5.55233304877	7.38916013233	5.87498921579	6.54298545894	7.96257051669	6.99508709033	4.56308088015	8.44577471574	5.46650547758	5.51217641916	6.09335121967	5.83785262221	5.83679552911	6.48347685811	8.21090736758	7.17847692709	5.75465095092	6.80249715821	9.62759977858	5.97141081214	6.89857998381	6.63430263914	5.33317252526	5.29910281864	6.80196042508	6.12230278775	7.00478261106	7.39755792363	7.31089445374	5.61263626314	6.0935686373	5.5170943599	6.52544171872	4.99142088713	4.72887630783	6.83232756629	4.35278317742	7.5644469116	5.2045062747	5.15033268324	16.2587982325	6.80669882055	7.6074703452	3.46525309027
PINK1	11.5960322014	13.5545788848	12.7128999086	14.1847690602	12.6581903039	17.6087582628	13.9766070414	13.0270508475	11.5973490888	9.48597768562	13.2164620044	12.9578011973	8.63803634204	13.2057158636	14.749018727	15.3213394168	10.3756703425	12.0988614786	9.6732643508	9.24112365115	12.6521885906	11.5811489715	11.1266921877	7.58634501726	14.9478921293	12.2562995924	16.5412135177	12.0781977667	9.53386172813	12.7490378216	13.3981117654	11.95522334	12.0578019616	7.7827380198	10.4981730972	17.4168384962	11.4859722771	13.8764550513	18.8482740333	11.1706882469	11.398365598	3.69085074991	2.86955525286	7.00834689449	3.67876067487	2.73812614254	8.59335101163	3.33954293319	3.33837170908
CHDH	6.94315642585	14.2377806696	6.17865318543	5.7121642522	7.2624518635	11.8687031054	5.33764208519	9.0737370084	4.92986288638	3.85217291412	6.26264000643	9.80521762005	4.68269582304	4.86290055935	6.43711336629	5.31988353409	4.03845326963	10.2137297221	3.03763941885	3.75887513793	9.13382464065	5.64690843122	8.24106044813	4.39656647665	7.32542888923	13.1351655093	5.33529213538	4.57070234318	4.02765954787	10.0343682584	8.62096770846	9.13542606744	4.85612854448	6.79198884883	6.37763196611	6.63184431609	6.02582060166	5.63139795184	5.5104648015	0.904808495549	3.02148965623	6.5089131947	4.38118932745	9.15732319576	6.23744826198	13.3233050056	8.54016279173	3.33192443449	13.9879415607
CHCHD6	2.38532707119	1.70718431471	3.97368589303	1.99499567906	2.0907948847	2.39549644906	3.56548546245	2.63773308393	2.22403940931	3.48029111788	2.16793365624	1.34488605688	1.38246827256	2.04598051206	2.33383301612	2.49550980145	1.7388177575	2.67177512758	2.42129193811	4.76895095917	3.18673511462	2.10024775654	1.96968323839	4.52061512477	2.08050472186	3.48674156619	1.34234113828	1.78160116508	3.23355505107	2.4038411156	2.13897833028	3.1143295742	1.52644774824	3.04379098797	2.63531201578	1.19001813263	1.97832687426	2.61935138241	2.38036615329	2.79310523563	2.32938964411	11.1401879955	8.43960629877	6.38492846606	9.23512153983	3.34062931597	4.59005205343	11.7555217185	15.5584932298
MSRA	5.58800138642	5.01428613798	5.64593159506	6.18985012061	5.33142267774	6.80233737468	5.55241038146	4.94426763891	5.19515113402	4.94252593273	5.19457551341	15.3181486246	4.84270266746	4.56918191937	5.43562438434	5.09903742647	5.66026589091	5.00904341003	4.35692007496	4.16934293825	5.54491588068	4.82034886712	5.68825775579	4.82965960281	6.10671682356	3.42875718485	5.94206365976	5.432412015	3.50806047724	4.13262984044	4.96049734794	3.4612453882	4.74226425546	3.91243369081	3.48827483034	6.52474278775	4.1839229946	5.0788365548	6.06038187757	4.20163050744	5.59784238218	3.87282519455	2.60234534576	3.83590530095	2.784534187	2.42358644639	3.7599560164	0.953829813633	2.32216228525
MRPS10	17.3086108406	14.5432631663	24.4837455144	15.8050459813	14.7602986332	13.8480517936	19.1663417125	15.0149812143	17.0719173356	23.7251164133	13.817834412	14.6637012905	18.8349557359	16.0862169826	14.0920376976	14.0891120496	16.9496120305	15.8815241383	17.3550282116	28.8354614188	17.4094897658	15.5333694104	14.5418117718	35.9013536187	12.993180528	15.3455289972	12.8668551168	14.5532811217	16.6250865656	13.2640880682	14.4248745032	18.8183204806	15.317036251	21.7987687285	14.6794522016	12.9266512311	17.1594876114	16.0972252831	12.8412046923	15.9237944527	19.0558461242	18.6448114563	25.6742278324	23.8638572265	27.3662732627	28.258790015	20.8202578131	41.1565133151	28.0893871461
MUL1	21.2944587544	23.3170973035	23.4323357089	20.9612988372	23.6545496688	23.7795973894	21.2175510343	20.9606798268	20.8036716603	29.6126959171	23.107491328	16.9107005307	18.5344323863	22.4789907818	24.9580131462	19.7508698723	20.9463182466	21.2726715566	27.1105334931	17.8285550332	21.5312550694	19.5272271693	21.1898514443	22.6293726729	22.2615592099	22.3040419801	20.9206872629	19.2819609895	20.1264090593	22.1606699566	19.3686944386	21.2735081795	21.0410314058	20.20752889	21.4999738499	20.5512611532	24.3956359544	19.8263789287	25.0253166456	19.590387248	21.4992032908	13.2228863492	14.7452074352	15.808407257	10.6330108732	6.61344074517	14.8047229638	16.6162467211	13.8916223786
PPM1K	0.861414068045	0.918426902946	1.18731521137	0.719481600594	1.28064574699	0.541257282129	1.19822683745	1.19326764458	1.37724312648	1.0877559356	0.910062141236	0.849381887872	0.921996454179	0.865324794301	0.87111328155	0.843706621707	0.797710644357	0.838556983417	1.30717949182	1.12924069179	1.10478191716	1.31611922765	0.700157318912	1.13402593336	0.814942150679	1.54042051909	0.602763703128	1.05321503237	1.47630843021	1.15813138577	1.08799524975	2.10644841804	0.804324819772	1.02113533151	1.36685340048	0.582811478469	1.42380779406	0.975398831158	0.559937469731	1.74003792179	1.6228414572	0.64869875406	0.269459322393	0.762322382659	0.750983517665	2.18173299522	1.58492968372	0.928340921219	0.509973059426
DUS2	3.67516813287	3.10204813424	2.95911753285	3.02634960581	3.26578620107	3.28497566799	2.64349812149	3.6620509144	3.76342126442	3.48682375945	2.89493079791	1.72023167824	2.38071660381	2.30605239809	3.87322603792	3.15950136982	3.27273164561	3.18684760787	3.33502660466	2.30779940805	2.29496725452	3.55566664159	3.02975519742	2.8043444213	3.19422438843	2.77059038874	2.24590121517	3.53574962071	2.63398609809	2.82187940621	2.93825885764	3.74303906661	2.38955797736	2.72027601709	3.08713107296	2.01906931934	2.78800378712	3.83865079366	2.73408610158	1.79454891816	2.56506910763	4.70399541175	5.24623095988	2.59868700292	4.09185738853	2.05528018388	1.72478088177	3.60127858013	6.36181133666
SMCP	0.0	0.0	0.0	0.0187170562351	0.0	0.0	0.0	0.0	0.0	0.0	0.0	0.0	0.0	0.0	0.0462249507064	0.0	0.0	0.0	0.0	0.0	0.0	0.0	0.0	0.0	0.0	0.0	0.0	0.0	0.0	0.0	0.0	0.0	0.0	0.044656814017	0.0	0.0	0.0	0.0189805084437	0.0	0.0	0.0	0.0	0.0	0.0	0.0	0.0	0.0	0.0	0.0
THNSL1	3.23992360282	2.21936721549	2.91611431833	1.71939483722	1.90910140142	2.52505559153	2.08055677566	2.5577687612	1.73724270165	1.42358153021	1.63231956731	1.51199331658	1.97385868594	1.57977423881	2.86083998977	2.52148894537	1.64047654086	2.35030807996	2.44998147259	1.81212211175	2.28001628465	1.32028944628	2.11455545599	3.18390336857	2.33974946932	3.09407237396	1.09269261843	1.82832241507	1.39032264198	1.82593628403	2.18946567255	2.48069831501	1.35109723748	1.68111448755	1.91634105648	1.12886213515	2.34317135486	2.63675239066	1.468432392	0.910289745258	1.79939148426	2.27184418897	3.38128942314	2.539845751	3.83774262662	7.08386177671	3.8570799497	1.53627879692	7.61837217387
AASS	0.428149651533	0.750671457944	0.510377268204	0.518174220753	0.378413676792	0.250535997829	0.829230175422	0.513591948569	0.414533247802	0.521582137923	0.869817859897	0.672263875248	0.362898161806	0.917058807579	0.429174150264	0.424709657452	0.444447614929	0.346156663705	1.19972919219	0.65348273371	0.378688048997	1.17251834501	0.408035613072	0.341456879004	0.410390392689	0.779895742127	0.271441201888	0.570922569521	1.58756658215	1.09749874983	1.18002556437	0.792612706613	0.485135869238	1.04407553356	1.12039164514	0.196673447966	0.606647099846	0.547896293075	0.308613224652	1.73462168652	0.744918797875	0.109096822361	0.186250467087	0.680553841063	0.531439373891	1.29791115474	0.845421893038	0.0294784238258	0.355803526111
SPRYD4	2.30629020366	2.28007026417	3.3580077542	2.20162868545	2.19485252754	2.82309467105	2.22445441997	2.45993732475	2.61859389146	2.72355671003	2.93191926652	1.61684504335	3.03853871563	1.7774239331	2.75354513746	2.17726606355	2.25782642021	2.62529977398	2.75094392253	3.47135508696	3.12696628331	2.58200383415	2.42707901809	5.96277667611	2.29372262826	2.28937048212	1.87182055794	2.23991135307	1.72316223036	2.62195560492	2.78713103195	2.60540213602	2.13443819165	2.31657999516	2.05133198172	1.89819878158	2.48724400982	2.13845477009	2.09500265017	1.04728421184	2.02924690703	2.50919655059	2.63600142941	1.40512380331	1.54673230026	3.62757222307	1.19492426923	1.11325194194	1.86651831866
MRPS15	14.909198315	12.7439003138	26.1114397895	13.7595396428	12.6373369498	15.5149600357	18.2319483873	13.6287186025	15.8915904204	22.5471009702	14.3056616872	12.9749052132	13.0853781302	12.5240344357	13.9992564406	13.6156739553	16.1514072869	15.7814125979	16.3443667546	31.1537091558	21.2905705349	16.1167830451	13.9006009177	40.7878922309	10.3643823113	17.7645247236	10.6738658567	13.9507578912	17.0771732183	15.0878893828	16.0450882208	13.6828885678	9.53945145871	18.0759787396	14.2873420539	8.94468036599	17.0046266535	12.1674432215	14.2166618193	12.5852061459	15.0999651366	27.1699248641	34.7484545563	22.3899188229	15.792848208	12.8617360994	15.7097411841	49.6601251198	33.1068226039
CNP	7.88750618196	10.0060626057	14.1779130427	11.3139135508	10.5656963244	9.05697025432	13.1267341294	9.9181580502	12.6070363333	11.0702601363	10.21147361	6.94554083394	6.73614322225	11.345494953	8.89578198957	8.34134229889	13.9084735607	11.8692542676	9.37809040764	13.7943379861	10.1652324316	12.8963552197	8.12889895886	6.37726262459	10.6509352588	9.74374334979	11.539208377	14.2591436727	14.6874694104	9.23082288521	10.4787183095	10.9332001731	5.89643950445	8.93887977318	10.8157433171	12.195712623	10.6696296253	8.4067856615	13.6029734375	14.9555685544	10.5890736822	9.39356682366	10.1568569241	10.5929243853	15.9622233875	5.42283537895	13.4162527606	9.03937249085	16.6626945353
UQCRFS1	46.6257522696	41.778738094	55.0666474235	42.5528907127	37.5240747721	46.5252488071	39.6123600181	39.2623611442	47.1252434033	51.339828874	39.052932493	29.0530651664	53.8613617313	27.7436657235	43.6129084379	41.93654629	48.2824111348	44.2966220456	42.4988953947	49.7358333204	47.464336465	38.1335845846	49.1489230957	86.3232531808	37.0236750658	37.9231818588	38.2864030522	41.7181513246	25.8185057969	36.0776823371	37.2400682248	35.5665198829	38.66082124	37.1935038154	31.2060878491	32.0430899864	40.5455185369	41.0099146755	41.9100717133	22.8460958939	39.2976671783	46.7123196431	21.0026734973	21.4965105198	31.3609893699	22.5157259864	17.0954324923	36.5308334589	20.651751335
SLC25A16	2.72445639413	2.69716283462	3.42658556011	2.84174729998	2.31158872733	2.558864238	2.32886899437	2.84434707079	3.14231021999	2.58637852108	2.81590210421	3.78620166639	4.20136664128	2.38496336248	2.82148167612	2.96507176025	2.19082610031	2.46429090588	3.84256965459	3.38441810054	3.22572924859	2.8724744218	3.24221144449	6.79101869365	2.4994423721	3.02581757203	2.07299107515	2.49227870339	2.27742689255	3.32625488461	2.76530895621	2.69790498063	3.54731458534	2.65712329084	2.64983688259	2.31729559986	2.52131169317	2.97962409104	2.66127453661	1.86995583827	2.55576399648	1.3983277235	1.47026005515	1.98680187236	3.98054211268	9.13470043297	1.97395268158	2.99013691108	2.33406050802
HSD17B8	21.3139280571	18.5056550387	25.0788900202	14.926892307	18.5992950727	29.3984683484	19.6489734495	20.1540920744	19.6591794597	15.4253453486	13.9157798694	19.7347039107	16.4833286935	9.89745786729	21.6598039732	21.2602982081	14.6052573413	17.453049693	18.750107108	20.619231876	27.0833830757	16.9533010848	20.451804337	39.815804139	18.4210492738	23.2952892251	8.95707673957	18.5073164515	11.5850114021	19.7539124604	16.5540483135	14.9342894096	16.7336792293	11.6447123485	13.9954250799	11.4206261814	17.1823372767	18.6166208139	16.8943900281	7.48430226506	12.7366871991	27.7242204542	9.15805024957	5.82441170246	7.03198446514	3.55866993698	8.78248801966	9.6695691403	34.1299341721
TRIM42	0.0	0.0	0.0	0.0	0.0	0.0	0.0	0.0	0.0	0.00742614767177	0.0	0.0	0.0	0.0	0.0	0.0	0.0	0.0	0.0	0.0	0.0	0.0	0.0	0.0	0.0	0.0	0.0	0.0	0.0	0.0	0.0	0.0	0.0	0.0	0.0	0.0	0.0	0.0	0.0	0.0	0.0	0.0	0.0	0.0	0.0	0.0920342285662	0.0	0.0355351040526	0.0
HELZ2	2.97339376358	3.49960865135	2.48752973057	4.434907662	4.12984984135	1.80786062342	1.95674229232	4.97424903973	5.68383761072	3.75349605757	5.68321727833	2.64952739433	2.70433462514	3.26388909733	4.73709011772	3.20736993657	7.80511003398	6.50191087989	9.3048048534	2.60578975097	2.47969519892	6.71571418064	2.91234582151	1.06870618997	4.2479092142	2.92900310587	5.11363087756	7.9192066512	5.6859038849	3.3691758773	4.36090455966	4.15650559432	3.83121719844	3.86361383828	3.81269592871	4.78362619598	2.37942396991	2.77593475368	4.42878604447	1.76568965044	2.01750341644	4.04914295463	6.66293288203	16.1082340953	7.70074342263	12.5042348627	9.57649348526	11.5864009141	7.99869632133
ATP6V1A	19.1131581534	15.5667535588	14.4986399587	17.1608588841	13.650801865	13.3780199558	11.4114830616	15.7276944771	16.9175351755	16.3520167228	14.4134666302	11.9996810064	14.3690521846	8.95859518038	16.089526702	16.9441311606	18.303745275	16.4020344524	16.3992943585	12.0800927767	13.5396003119	11.490469051	16.5897798665	12.4351593567	14.9569404676	15.6763364344	13.8002465751	13.7703684492	11.7648406996	15.0854917894	18.0986461712	14.5538707224	11.791696019	12.2717011969	15.2441185172	11.6232568268	13.7198373557	17.3765999817	12.7285059865	6.84962403024	13.2265509644	5.62728099	7.78541323604	13.4659305061	15.4966979	41.663674007	14.4186750568	28.5884033621	12.5351293065
TOMM7	64.0341448136	63.9965897903	83.0559770676	60.3756008149	79.2932790052	64.3980658731	93.5661881316	63.1556480998	54.4355290176	54.099065921	45.4403782891	67.6551395692	54.049483338	56.9236660185	50.3607110377	60.9633277559	53.6148849992	50.9328749998	48.1895402239	108.752048678	58.7568856513	59.4684254249	52.0809640713	68.127626717	53.5921356387	77.9831367379	46.4468923216	52.6234033704	74.3877060293	42.771083554	46.3979214733	63.5921639312	35.8864252226	68.9314649546	42.8430163255	43.4325366363	68.6776569838	55.1684033046	63.5442203943	84.2211108378	72.8895468796	109.008869739	117.210753134	84.1045094434	75.3595549891	24.7331520882	49.3025315215	51.0889368026	110.469967518
YWHAE	127.978624194	102.226371064	148.952681149	115.566875182	105.512365565	125.926832301	109.811008013	105.583711391	117.256513049	136.523451231	93.9815428084	88.2625538771	115.368750838	83.3784862882	107.808252432	121.647054395	126.004382616	114.935770827	115.481728069	161.793835536	129.63697424	100.832543016	119.172289161	197.121824786	97.0072349146	123.244138452	99.1787846287	102.527451457	106.739201884	105.857745844	104.501612825	115.183041119	109.657470707	135.512303585	105.657671243	90.6156163618	102.472358536	116.554975369	99.3541328097	67.2246728952	101.004655741	196.974515153	82.2679920495	98.4906172466	143.439060334	53.3315746705	122.709618777	113.770425058	124.921739376
COQ5	17.1333544045	15.1084137709	20.1397973737	12.9188861095	11.4204159711	17.403805181	13.3022881214	15.6751582647	14.8953349118	12.0991783954	15.6064724527	9.74372664122	15.5263005158	6.95618512675	12.6372016448	13.154856324	17.1453550547	11.7985310772	10.2376339554	15.83902281	21.5727488573	12.5745253201	11.1820911402	23.0896151317	13.4952120516	17.9077647416	12.9715547754	14.8906773969	11.6578270128	13.3531604775	13.2114085588	13.7695792852	10.6497307815	10.9464948985	11.5086800189	10.162402788	14.5362834671	13.3980723396	12.6596100667	7.01245930874	15.1363976397	14.2211813869	13.7894968107	11.8098785763	8.82422642113	7.77990175651	12.1110654385	16.6643722562	17.6751430371
MT-CYB	4741.2717378	4369.49180727	1761.19477944	3458.336209	5682.48924886	4816.72975665	1687.44206469	4394.64509799	2642.68372815	2592.45356677	4598.97794231	5945.85985712	6226.9201051	7514.40957128	4069.1077661	4574.08834251	3716.41213427	3279.84656948	6541.04439824	1227.38036079	3996.38040027	8898.22528195	5684.08861481	1299.80519556	6956.47541546	2516.68389604	6802.71923469	3577.80538836	3376.87673688	5133.74067419	4833.30027932	3194.49711132	7236.13022539	4268.54319174	6270.52310135	7599.86503548	6555.34838654	3905.59934367	3787.72297482	4587.46054234	6557.22374985	466.504218705	12831.2906042	9268.76108656	8690.63155508	1320.7103638	6298.02907575	2657.08983334	1537.50295251
DTYMK	9.56975808627	6.55466341987	13.3110825903	7.55765101161	7.09964122248	8.34828402841	8.86982836838	8.35204594513	10.4776353765	14.9162886789	8.96972884857	4.61716278579	4.7914033912	5.85773683352	8.7697274902	7.73046840421	11.8669178154	12.270616899	10.9898702208	14.0618520928	14.0492214557	11.8691463959	8.11735930275	21.0444861497	5.96140576755	7.55639445994	5.15703477347	10.6679419681	9.98584833575	8.7555801056	10.4889789884	10.6895028721	4.36956243046	11.9740751416	9.03951113271	4.51105934387	8.32592304094	8.89435453817	7.37928075245	4.78997290096	8.44942018935	26.2311961048	18.1120726986	12.817498598	21.1947045864	11.0751672591	10.5403276108	48.0382848194	35.0224843285
PRDX1	159.709611406	108.425516605	118.997189056	166.27251405	137.782183168	148.280853993	148.784137224	120.401938455	158.500609866	172.172559967	83.1274499197	198.657117562	163.504132596	82.1946198704	117.594209356	134.822391917	162.071579165	99.8010922645	106.302946701	182.673392093	116.568279026	119.110381691	161.649802872	214.335374862	123.374367066	107.233272043	133.383524637	127.690791492	122.330073877	79.6782814078	102.810133982	87.0272087205	175.947652044	127.202968889	91.6436274336	118.415109118	130.898131198	126.570809723	98.5269360827	92.1461314747	107.746399101	182.042436222	238.020469072	254.41448615	159.102455933	100.358408084	149.90672768	361.072355712	277.668935409
MIGA2	7.15550310427	9.1641035692	6.14370560592	9.43263007772	8.92466375519	9.98069940962	6.67682026112	9.21432275843	9.87824980383	6.33087219837	9.65481855429	13.5398236512	9.76237937521	4.96553356696	9.245998699	8.69684487433	9.11586729095	9.4416393778	9.77365017887	3.94559726151	6.75445908726	8.83862522796	11.9106398765	10.214837689	9.20092182461	5.62022032419	9.39051506575	8.65647261636	5.16712445483	10.2702828576	6.43016190063	6.14100468983	11.2530731811	5.51921231633	7.07730194895	9.18590882522	7.40562184065	9.33431708688	8.23523418737	5.21426707471	6.11260293259	2.37708224331	5.13900341167	4.28972973064	6.40415576878	4.67201494724	3.92285929948	6.15616638393	6.42390130306
APEX1	58.539725155	57.1177117247	79.0631475033	49.2471453243	46.926450756	61.4254619244	60.0962936774	63.2493832	56.702919828	65.422612733	49.3366762067	35.0414109048	48.2414785045	42.9665167129	53.3945974219	50.8759327913	43.4234381838	54.7348822301	51.3144619177	81.3314520546	65.8656892036	51.8210374622	47.7108103075	85.6262052367	49.0526339793	64.7252985177	28.8136984388	51.4101772619	54.8764359157	56.0669371999	54.1384148232	66.5990169197	30.4406941035	64.0982740218	53.9914122514	25.0938737001	53.6730031062	52.2489820785	48.404129569	42.3012490419	47.3100319213	114.001614823	88.1447535186	63.5584005695	59.3465407444	19.8446080755	94.2209568858	161.024780409	138.722845778
SLC25A42	4.41550640643	3.92870877025	2.54810122715	3.67538122961	6.86371117714	3.58124967237	2.92637773301	4.12676487802	4.32300584638	1.69815899492	2.4562404042	3.86339517734	5.87190532081	1.70631706988	2.89749836235	4.23972503001	2.02367033549	2.90412910526	2.04810341466	1.63052488383	3.56798242169	2.56403636593	4.47056425745	2.39470983262	2.95679262055	3.1863869033	3.43394329637	2.97554423513	2.33604684323	3.31454601917	1.92248191548	3.11202036238	7.16227815316	1.92995702092	2.58691486594	2.70304931514	6.497202446	3.46019415107	2.42308583184	2.5343827065	2.338683244	1.08819850002	0.642552605605	1.10876457394	1.55223162777	0.922151470726	1.34030881385	0.249567462905	2.60862615979
SLC25A25	4.2901136809	6.55182915934	3.2912854131	5.33091035415	5.0305182108	4.4969712056	3.1865687668	4.52507083871	5.37460779116	7.219596656	10.8217599047	10.8287887687	6.42960195341	5.89885035109	7.77306821518	6.06563326106	4.6374068185	8.46102719992	9.45690932966	2.73270380473	4.72088124176	5.01582823499	4.35462014821	3.90329423396	3.9689665192	3.9348233205	8.67110495158	6.03547441776	3.82488112188	7.17336591246	5.37199900888	5.62016741007	6.54759855947	9.78812947428	5.44499259589	9.10148239951	4.76708526938	4.88740401783	7.7111747706	1.70486126896	7.71280063743	2.49988970837	2.47217292875	5.12564894649	5.74617477195	9.38139734015	11.1989621975	5.89487852788	3.63476680963
EXD2	5.39345211054	6.33642707822	4.97763802155	4.49091303383	4.08643680793	4.34642420503	5.03879785473	4.91136604951	4.64221671811	3.70597020333	5.01172958781	2.35609059657	4.4638976765	4.61124002696	4.78763689917	4.39693221383	3.34384946389	4.58105309235	5.25256864189	4.54499776762	4.49071738125	4.66018228346	4.23387580366	4.95755367337	4.55850509285	5.18223586009	2.87330789043	3.98431692651	4.61742922322	5.2877939962	7.11187583328	4.48063618373	3.08331589812	5.15571224579	5.27258893366	2.6222360097	5.05371566855	5.2798725548	3.96870184038	4.76499373211	4.54284731852	3.83137721597	4.71022167599	3.42212638674	3.32752424247	3.3828077344	4.98937093437	1.9952055952	4.67296300363
TST	241.381959153	190.007207251	259.838363362	229.725050711	227.477421475	422.751341699	146.371191629	262.360296032	320.878341659	184.568634623	239.478991374	132.345083614	233.954468431	102.035967619	267.748540948	261.439281053	218.496797049	225.314070134	223.186229431	125.209734327	240.123921162	172.813930066	250.539773801	419.129885907	235.748515269	170.086547444	283.698381702	272.197777527	81.6524752075	198.522493565	197.447400129	159.83732186	255.829315098	135.452278252	135.833232526	292.890178888	231.897100866	261.877122462	265.548063395	38.0933891092	150.380549087	169.532437446	89.2175534715	74.3268513839	65.6564607013	18.6586054959	104.426563158	119.009485069	93.2561746073
CNPY2	4.95091212991	4.86370945583	6.86983457335	4.33306816917	4.93110526265	5.07891656535	5.79549418442	5.03979868968	5.91070263944	7.44376593078	5.58527523424	5.6100965527	5.47125361743	3.72077149941	5.374862439	4.19194433029	4.25461681048	5.30105056199	5.94729047061	8.45235436782	7.40873066552	5.46315803986	4.49070742348	7.64688499698	4.52021172268	6.7098890225	3.54326837205	4.88049230114	6.33915599589	6.05111282124	5.85135033505	6.11163513101	3.67116473979	6.25795906508	5.56679441866	3.23898577489	5.29211999693	4.43386860389	4.59191772313	3.04123527834	5.42316823999	9.02651057066	19.5798205691	9.20987494615	6.63747132877	9.42025022697	9.86030856596	7.75263931466	13.0598470654
ASS1	77.1252479672	48.5990544158	138.18867659	205.581702109	109.438377176	176.603830761	110.114915475	93.8662321694	286.163714336	786.642502447	109.325695693	236.940884871	100.190421956	96.7675217282	70.3977582281	102.013474708	816.074126845	154.427160637	68.9453194807	1029.59269937	158.465180183	84.9856850973	103.020442928	194.987787888	100.193395599	111.109979451	282.546778975	220.196618588	265.03071761	80.9032145709	91.6533980611	77.6482602364	90.5120055645	113.670808745	120.563990859	182.250097406	68.9387890188	100.379352372	146.805728239	27.7388522285	57.808520994	346.304944124	130.936416671	97.393039772	132.157900633	41.4996418345	117.473412102	413.416501554	159.957444108
FHL1	10.0699673975	31.5665526765	43.7865795834	20.8551451752	11.7055370979	7.65508336837	99.4156359809	11.3200104807	7.5704154055	22.2977457984	16.1818084243	35.0449325471	18.7221206877	119.656797415	9.75208101082	10.8567231782	12.3138346136	15.1505937152	20.2269135078	111.20476059	9.00574066672	44.3940311916	14.3879360405	49.9025085094	23.8099112973	36.5230612872	11.5799949129	15.8339958357	61.2620208275	14.2297558245	15.5017933635	11.3861273245	15.1442439077	55.6964743807	48.4404869007	33.0784615536	74.07689675	11.2096407838	35.0479545648	142.171577491	106.58941281	0.804819564552	1.16740601724	3.50720344267	3.94976858269	5.85778348922	5.02104796296	2.91116762518	0.558389640848
MTO1	1.92396867592	1.62218835122	1.85794189815	1.48650268297	1.59836681864	1.36745368647	1.92273350227	2.01018483052	1.76845902003	1.82286240505	1.50292091532	1.88264950942	1.55527406526	1.5656259321	1.68422758119	1.54976225057	1.46755811835	1.40856493066	1.42722921123	1.73382248958	1.78176045878	1.5497464727	1.71243498918	1.99828116314	1.41272871374	1.62820967051	1.20321494664	1.55352703461	1.40043574722	1.64499466464	1.8131628994	1.96124242315	1.25429714407	1.92527248982	1.52001941876	0.983709086534	1.64528420661	1.76699083453	1.25925398204	1.23785127483	1.56021220822	1.44471516926	1.27802122951	2.16223678476	2.42548736529	3.43933739468	1.31074392804	3.01592530677	1.99602653703
MTCP1	0.243073388067	0.291065560574	0.380634635944	0.228016312161	0.13699219217	0.269954999949	0.402076648692	0.358452513816	0.414105635635	0.340524883841	0.38774413802	0.179741294854	0.462078682347	0.300605474151	0.323497355696	0.250452299889	0.229543882655	0.360052973401	0.521515121521	0.288976621529	0.281350226499	0.4851993772	0.264650223391	0.321339325695	0.231477996526	0.361832142606	0.183583781817	0.235191783044	0.243763149788	0.559165435562	0.38872890799	0.322151922335	0.412073779033	0.410909898209	0.439385780202	0.188026865572	0.339510382209	0.260743941246	0.263255911255	0.260851144871	0.373319266651	0.0913706618657	0.994967073332	0.248495971712	0.407999693233	1.71934713687	0.231509050351	0.40736421206	0.264054212168
NMNAT3	1.94807366864	2.41592006091	3.51773611196	1.46696487545	1.80903227778	1.88284029883	2.54500317325	2.14292489497	1.74078406068	1.26756228159	2.83066911668	1.49946368286	1.37768238912	1.87797618351	1.80626908223	1.75643739901	1.10190483662	2.04008986065	2.19365305156	1.8013006333	3.03082649577	1.89726061582	1.42257770332	1.84632032763	1.98327729983	2.63486754396	1.03173950231	1.45729151662	1.90080161136	2.9798199803	1.86667541813	1.92901156547	1.16720405391	1.76505054533	1.79376279152	0.918216599659	1.90824969968	2.34437604293	2.83337237278	2.52769290628	2.2022101169	3.94505386915	3.22109145963	4.41090550772	4.94896179622	2.56177937491	4.3483536941	4.40529745536	5.24617744745
PNKP	5.49503696894	5.35793483905	6.43688354095	5.02744780674	6.19366669821	7.54524224858	4.69599996996	6.70490547843	7.96397441485	7.53262663685	8.74250195639	4.02855264613	4.22005976449	4.1429310836	6.20806830217	6.81014232151	4.63164606469	8.13442128024	8.26685582953	5.99282469886	5.52464663805	8.40854168803	6.03032153334	6.09964858382	4.90071986931	6.32295515595	4.53728379986	8.44979933265	5.83548760607	8.64331886971	7.66464223618	7.08897861859	5.82201382091	5.80399896464	5.74244234193	4.64743805917	5.90424721823	5.7597001275	6.13194054623	2.88622966009	4.00643059784	14.1972604604	8.00195246932	8.27846580045	10.431192157	6.09586712164	8.24266712739	6.82561368651	11.4648956948
WSCD1	6.85489120058	6.13665680605	3.33923724592	5.8968413351	9.76046353225	6.54122187941	3.46743025384	6.44338325154	4.82214692993	2.89821234952	4.21495085168	5.66557431144	9.22604073529	5.18269982193	8.77463523519	8.55349450691	4.46481889682	4.03968579806	4.98745074312	0.679177081901	4.20217205539	5.5067787079	9.23565754257	6.30298675745	9.34815639498	3.66162434158	5.87900900494	6.58158903994	1.41347682603	5.62609056504	3.9760055542	4.29895340711	9.67910580403	3.60494860125	3.73407967391	8.15990146029	6.33388854426	6.3361710526	6.7178729335	1.37178968335	4.2153852768	0.0551490323123	0.194185645474	0.9607489415	0.996226954106	0.210123878921	0.794845069055	0.0745075114426	0.707451701638
ZBED8	1.29884668977	0.577215347236	1.41904572773	0.828189744692	0.825732247977	0.793367749851	2.21489630427	1.10658273821	0.79174270912	0.618830406191	0.469760799313	0.524958702431	0.666842961191	1.01080788092	0.71648673595	0.975766360825	0.748326843874	0.63679210181	0.171969144014	2.52729677397	1.1312363181	0.789654892835	0.855762400353	1.3139207984	0.920196480017	1.59397588325	0.623854076588	0.6702569871	1.77641303279	0.72036168137	0.8688200904	0.900116334109	0.421230974122	1.05897718368	1.08100486489	0.693103745548	1.18354673411	1.0611239806	0.47841074243	1.5367335868	0.949978389179	0.467005605091	1.479939048	1.89536585603	2.954220001	3.7814058916	2.39189271228	3.42387105642	2.61545191301
TMEM256	40.3252718508	28.2873732393	58.6140602838	32.0069603794	34.7215707786	44.354141056	39.4406987646	35.0789640699	40.4747095575	31.6827819789	26.8141453422	108.484349392	36.037639078	19.8724543445	31.8466699819	31.616035331	23.4297272357	24.774305701	28.0675169579	56.8626105915	53.1871312903	32.2916024127	37.6887647461	91.5171194079	34.7528033115	46.9637259762	30.510460954	31.7989250364	34.7183144523	27.9239272696	32.2110168708	28.3384333152	35.4240652124	23.8640771511	23.7474568128	35.5426464312	38.5466738047	27.0270896224	27.3388140183	19.5378148325	28.9897931351	41.9908717336	34.0659656184	24.1712418311	33.0718280335	16.2503765599	30.0718514888	27.8200157897	64.0767090206
SH3GLB1	21.943104803	23.6283731142	28.9088215717	22.4531911959	23.1560803132	18.4459768912	22.3440192108	18.9620181668	21.1097762848	24.2722703122	18.4804628504	15.2992542171	23.6160930166	20.9751522643	20.0285167359	19.5399396653	21.4772388449	21.7247234732	20.504902459	26.5822538298	26.2400144562	17.8098926197	15.6515204422	21.7274015564	20.5387149391	24.4300611148	26.704428872	17.8567522554	18.3758225149	23.3987368551	22.909362499	19.6818391568	19.6068908043	22.8170132991	23.2541692734	20.7130215593	20.608443023	21.2856292683	20.7431834041	20.7157676415	23.9910615579	13.7704214153	12.9909982745	17.9604938601	12.3362935875	30.7615926925	21.4775868227	19.8974505588	13.4205580792
COX15	14.9915050512	15.0930140608	14.2698277058	14.3772264616	12.3896773168	15.1548839848	11.976360965	13.5838313343	13.0373014704	9.76830166703	12.6339767281	10.3371745831	13.3668927005	8.94699281141	13.9283511992	13.25656883	12.9230106218	14.5517903975	12.9274829445	12.480349358	14.5341831355	11.8910621153	14.4479422083	13.1718229805	14.3190411852	14.0604562546	11.0458639573	12.1573511277	11.3813616481	13.0606841833	13.611245477	12.801102072	11.2543396486	11.2021569852	11.4134611926	11.1876401061	12.4443790322	16.0657257908	12.2908080632	7.68515466796	11.1497942374	12.6450404443	15.4641748119	9.61917971417	11.8039413283	17.8179213948	10.860572618	12.9600616504	14.3391859166
LIG3	1.93576620324	1.68142574595	1.85690156705	1.58542260531	1.42019918353	1.40109027114	1.92835713113	2.14537117438	1.83518651752	1.99948408127	2.02580424425	1.23491668751	1.47834965441	1.89128030491	1.75946603437	1.79254636707	1.81633860992	2.08989866892	1.9954523953	1.82994791671	1.26976739345	1.80263900187	1.59128100486	1.63812873871	1.55810307915	2.12149382268	1.2356263166	1.79794744438	2.53694716735	2.08304002334	2.09671699281	2.17382379628	1.39388684447	2.66017243186	1.74600595901	1.08265831002	2.03695717355	1.57016362617	1.4162489231	2.08442021174	1.57361541361	2.40371063631	2.6171627828	3.51415633655	2.79350358892	4.88970635068	2.61972485401	2.92271761095	5.85001330305
IVD	15.329600476	15.5620409568	13.3764029099	15.458260029	13.397934299	13.2911102506	12.8661347731	17.4095442355	13.6599384615	9.99172994115	15.9255126327	8.53188468197	14.2812897302	12.8420100956	18.1479630539	15.00304387	12.5727459925	18.7413373075	16.6117178557	11.8627883976	13.597833448	17.0288263054	18.0697478348	16.3440579306	15.5793624492	17.3724422411	7.18728443807	16.0777604279	12.2073313461	13.9667486562	22.2872538203	16.7460592901	9.20858429289	13.6147572813	16.7966709905	8.15701462584	15.4389830167	15.9663031785	12.6778068676	10.9614662278	12.3963963994	14.4412172571	13.8684244059	7.211695686	15.4364984196	5.77659534245	11.0724261943	4.24671146116	9.64310701847
ABCB8	3.78801552718	3.39128166561	3.35356049269	3.8890117407	2.930473399	3.63769133487	3.43032527381	3.74477675579	4.48710542812	5.71748861239	4.95344705313	3.13811270608	3.155624854	3.08328884653	4.42048371794	3.41276234294	4.34533363841	3.85656568993	4.71436940832	3.23408324929	2.9014392788	4.87237863398	4.28462223035	4.35759306188	2.93036999928	2.16037906849	3.60400996812	4.30715449764	4.52296301824	4.08943587855	5.05371433809	3.56753425104	3.20288493739	4.66532405113	4.42433746642	2.71348409488	4.23224274652	3.90908816655	3.79215841545	2.91516418649	3.20526127454	2.86776256854	4.71683896332	5.81580653588	7.21942259243	3.39148991084	4.1070698139	6.63920664666	7.04826294255
GANAB	90.7780331278	87.018215271	62.0638435076	76.5106680339	74.4739371979	65.482842567	82.3607486713	88.5646530684	70.2790616054	84.6467854321	85.5065826316	71.3687203913	71.1347797769	70.5493631938	87.2305141376	85.1551826023	85.1135274919	88.4529126159	86.4832551574	49.7305752528	52.8304310428	67.6175925693	75.8141885385	47.1987594078	80.9063384356	71.881298495	56.2907025982	82.1022925744	98.5587142841	71.6515595707	110.38970165	94.7032376496	57.7391024679	100.23331616	84.103223097	50.3499904996	81.6290478332	81.5467131918	74.898148374	57.8958833376	75.8074061705	66.5287898381	63.2405195753	115.930184217	56.927130462	49.1180593505	102.595470226	94.7016072048	77.287954075
IBA57	1.56951964888	1.759478354	1.14864720913	1.37690057977	1.42916096401	1.32302781925	1.44441306873	1.59837760726	1.21388469399	1.40595964099	1.84042606921	1.01725838783	1.30826494077	1.58781607081	2.09112602991	1.66056144839	1.50480878854	1.73407308657	2.06736562698	1.00288439292	1.12230813676	1.77643756608	1.53130870414	1.26186602292	1.36962407878	1.16708270602	1.09462842864	1.88095121397	1.65423817445	1.52401471284	1.60005793621	1.87680439706	1.51175711674	1.69844691045	1.61463730863	1.07863134403	1.66327639052	1.79789193276	1.36251557344	1.14283677278	1.56873327306	1.67980805648	1.11566806197	0.851988504636	1.90009251401	2.11135952811	1.05719273084	0.816683207753	0.719319204197
SLC25A32	3.86503559564	4.42050045012	4.27502652495	3.66017310694	4.43754071558	2.82750896498	5.02656942752	3.84829282265	4.3047124079	6.21791507144	4.03067927212	3.74420976001	4.98216005487	4.8937043614	4.86285469391	4.06400764155	3.65509897024	3.08654372121	9.13374292915	6.16777391878	4.3742491427	4.49270330471	3.53564633866	7.21717498438	3.5462533242	4.49055408144	2.95980269725	3.65660788034	4.73572874578	5.0769761357	4.3777756493	5.48310682918	4.06576078779	6.44065161111	4.78372590985	2.29855833983	4.23133629059	3.68753775156	3.65252167038	3.81400774082	5.31015561001	6.3053425088	7.56635301557	9.82286758458	10.7112946284	29.9714393632	8.20679128007	36.4450127761	16.7491994429
ALDH2	44.1396106041	36.6612465282	34.8165285236	45.4542362733	24.5214711799	39.9845847841	40.6096036315	36.2594484242	38.7932515285	30.6509959073	32.3677560007	38.351271168	45.6525013361	25.4439062291	42.6316979153	44.831423536	39.6259733248	36.2386473687	36.1602942578	27.4605336477	30.6664992935	34.7584414845	41.8745910992	39.6355302246	36.5463152607	25.5999963446	34.7887642238	34.5780021153	30.7534249713	25.6454848582	36.4774102482	25.0872532024	43.0542908851	31.1071808782	23.9784515145	41.6742648718	35.59992232	40.064787543	38.9860457789	23.8274272064	35.1355175833	28.1208722343	36.3117684665	21.571938713	32.5792862039	14.9452572121	14.1336802633	13.8305769025	22.4353340996
COX11	6.68813695723	7.15491008524	7.80084279097	5.39045738311	4.49985626001	6.22355912895	8.117053176	7.44690622306	6.84553426986	6.02150694834	5.65527711647	8.28575866267	8.39270893183	5.73458980308	6.18146501923	7.92268148547	4.62882961723	6.89797629968	7.83820674245	9.6588946125	8.14699999529	8.79707263633	7.00174458471	15.9897673739	7.12067774995	5.98714177249	4.28282878076	6.8284642682	5.25091625277	7.22596157146	8.15266249733	6.97780666549	7.15428801706	6.33983248781	7.05287455632	4.43239805778	5.84532080673	7.17130007103	5.59158224494	5.21663142602	6.3619853591	7.07418478242	5.24977236851	5.79057916819	9.27599795775	14.1604784225	10.3223669633	10.2836581051	13.5788803596
ASB9	0.817858301731	0.766057949354	1.29379706689	0.681394313425	0.597730317376	0.879581478357	0.904469218668	0.852701341795	0.708349689583	1.14901329122	0.735942640296	0.480860394165	0.705063673656	0.750726970381	0.674643668002	0.723505757606	0.71435297585	1.1642847125	0.894050331872	1.7063847337	1.68508504961	0.848210038933	0.74492088322	1.1663106626	0.455619924511	1.37352277578	0.389252799043	0.712430924645	0.825832401169	0.852918622167	0.858696154656	0.896790243385	0.381033096566	0.959327770436	0.697321687653	0.360481878492	0.715993823393	0.547808157369	0.695826458056	0.295321818691	0.683437690057	3.04452871199	5.13389303926	1.89465471449	2.71035767437	5.85093749097	2.00871645646	1.92818166486	1.71667798186
MRPS11	5.11542298028	4.93239440224	7.04579091651	4.89455179893	4.91151335709	6.41427477479	4.82664722472	5.34266940041	5.25027323624	6.7274600533	4.64123669721	4.19567993331	4.76070304043	3.91902345126	5.61407162435	5.31512496111	5.41814001976	4.98520583776	4.91384632106	6.90378705762	6.67007610748	4.63899408283	5.75624437812	10.4553518689	4.59703870089	4.74881522255	5.08760607434	5.22421609032	4.2341327111	4.73528185245	4.55638889579	4.80237677313	4.64617764457	4.6975991225	4.39801500383	4.4915452472	4.86339820394	5.00005642879	4.9910200704	3.13802401834	4.18834916474	6.05488333854	5.07978420228	2.54356795222	3.97603256606	1.69630672743	3.00178309432	2.92725552482	2.36191130763
IDH3G	29.1510967845	28.0080272814	30.5782561603	28.7017825167	28.846564115	38.3158497954	27.3966820155	32.7409497069	33.537199458	32.4080965563	29.7033447996	30.0658165938	24.1391568338	20.8671372393	30.5700128322	29.1582369288	28.6266423113	30.9751656125	33.6203790642	25.1406588146	27.4839234814	33.3508897016	30.0038565927	32.7291102931	27.9997925862	25.5314662575	26.3840258321	32.8784267856	26.263137322	20.4666937036	28.197741167	27.7235620819	27.5924117112	29.2590886613	24.4225945787	25.2567216674	30.3976545004	31.3850775754	31.2304644195	17.6240387593	22.7180146621	42.6002959859	58.5891163074	28.1177566814	28.9975858528	16.3265684155	22.3834280056	27.1965963586	60.1011958181
NDUFB3	57.2062891253	39.5455445412	60.8773854278	47.6729191844	46.0354495028	49.2495328874	44.8088442075	40.4028304788	51.3879772768	59.6590311839	37.9366515858	37.6428229308	60.198371692	30.4078136521	43.164590756	46.2052125873	60.5427544754	46.818337521	33.7696026375	73.570050685	58.7010166887	38.5582668688	59.135151522	98.4323825679	33.570605362	45.866437874	50.1153900036	44.8800250258	40.2229514904	38.6004638493	34.2561936801	41.8983125004	50.1810970079	51.6939060264	32.3812810427	46.1356735051	42.6424629647	43.3295065717	39.7254681678	26.349239185	48.4678457399	45.3679221211	39.2620410109	37.1700109273	42.1202040514	28.8474461274	25.0132320805	50.2242142542	41.1458821188
SIAH3	0.011703231967	0.00739934271886	0.0158109950831	0.00616652341598	0.0280205673224	0.0171566979562	0.0094642764441	0.0151873744695	0.00974742061113	0.0133590682575	0.018253821622	0.0609240721682	0.011516435581	0.0	0.00761463868446	0.0140151666261	0.00262854290407	0.00242145790281	0.0178195318918	0.0102031091868	0.0158941415565	0.00811482144172	0.0114418766132	0.0	0.0136216052149	0.00730026995412	0.0105112330029	0.00905900564626	0.00666327021777	0.0356994244045	0.0111662125106	0.0363982522424	0.00671510338512	0.00980842592127	0.0	0.0	0.0110652384736	0.0125066408195	0.00247865846253	0.00872532226117	0.0201922571031	0.00645218173394	0.00252431360823	0.00539927953273	0.0	0.0220749994171	0.00700633677351	0.0	0.0
[truncated: 1,039 more rows]
[truncated: 472 more columns]
