# Supplementary material for: A novel signature model based on mitochondrial-related genes for predicting survival of colon adenocarcinoma
Source: BMC Med Inform Decis Mak. 2022 Oct 22;22:277. doi: 10.1186/s12911-022-02020-3 (PMC9587559; doi:10.1186/s12911-022-02020-3)
Supplement: Supplementary file 2 — Additional file 2. Raw data. (ZIP 320499 kb) [file 12911_2022_2020_MOESM2_ESM.zip › Raw data/3. GSE36582 data/clincal.txt]

id	futime	fustat
GSM971957	10	1
GSM971958	9	1
GSM971959	52	0
GSM971960	74	0
GSM971961	32	1
GSM971962	73	0
GSM971963	20	1
GSM971964	35	0
GSM971965	33	0
GSM971966	63	0
GSM971967	31	1
GSM971968	112	0
GSM971969	63	0
GSM971970	86	0
GSM971971	65	0
GSM971972	75	0
GSM971973	46	0
GSM971974	56	0
GSM971975	46	0
GSM971976	36	0
GSM971977	49	0
GSM971978	109	0
GSM971979	53	0
GSM971980	59	0
GSM971981	48	0
GSM971982	42	1
GSM971983	87	0
GSM971984	81	0
GSM971985	7	0
GSM971986	68	0
GSM971987	68	0
GSM971988	18	1
GSM971989	24	1
GSM971990	12	1
GSM971991	55	1
GSM971992	20	1
GSM971993	56	0
GSM971994	43	0
GSM971995	25	0
GSM971996	76	0
GSM971997	89	0
GSM971998	23	1
GSM971999	1	0
GSM972000	9	0
GSM972001	73	0
GSM972002	26	0
GSM972003	27	1
GSM972004	89	0
GSM972005	44	0
GSM972006	23	1
GSM972007	2	1
GSM972008	72	1
GSM972009	10	1
GSM972010	46	1
GSM972011	20	1
GSM972012	101	0
GSM972013	43	1
GSM972014	29	1
GSM972015	91	0
GSM972016	16	1
GSM972017	43	0
GSM972018	117	0
GSM972019	25	1
GSM972020	78	0
GSM972021	37	1
GSM972022	82	0
GSM972023	16	0
GSM972024	43	0
GSM972025	53	0
GSM972026	34	1
GSM972027	94	0
GSM972028	78	0
GSM972029	36	0
GSM972030	52	0
GSM972031	55	0
GSM972032	60	0
GSM972033	50	0
GSM972034	50	0
GSM972035	39	0
GSM972036	50	0
GSM972037	33	0
GSM972038	1	1
GSM972039	52	1
GSM972040	63	0
GSM972041	55	0
GSM972042	51	0
GSM972043	27	1
GSM972044	42	0
GSM972045	11	1
GSM972046	58	0
GSM972047	33	0
GSM972048	30	0
GSM972049	26	0
GSM972050	19	0
GSM972051	28	1
GSM972052	15	0
GSM972053	29	0
GSM972054	26	0
GSM972055	93	0
GSM972056	92	0
GSM972057	26	1
GSM972058	60	0
GSM972059	59	0
GSM972060	82	0
GSM972061	43	1
GSM972062	23	1
GSM972063	70	0
GSM972064	22	1
GSM972065	46	0
GSM972066	49	0
GSM972067	183	1
GSM972068	22	1
GSM972069	201	0
GSM972070	68	1
GSM972071	183	0
GSM972072	172	0
GSM972073	163	0
GSM972074	75	1
GSM972075	44	1
GSM972076	153	0
GSM972077	31	1
GSM972078	145	1
GSM972079	168	0
GSM972080	165	0
GSM972081	26	0
GSM972082	132	1
GSM972083	127	0
GSM972084	129	0
GSM972085	97	0
GSM972086	43	1
GSM972087	32	1
GSM972088	79	0
GSM972089	87	0
GSM972090	69	0
GSM972091	70	0
GSM972092	47	0
GSM972093	74	0
GSM972094	61	0
GSM972095	67	0
GSM972096	15	0
GSM972097	12	1
GSM972098	15	1
GSM972099	15	0
GSM972100	25	0
GSM972101	35	0
GSM972102	46	0
GSM972103	58	0
GSM972104	41	0
GSM972105	32	0
GSM972106	72	0
GSM972107	60	1
GSM972108	103	0
GSM972109	36	0
GSM972110	7	1
GSM972111	22	0
GSM972112	32	1
GSM972113	27	0
GSM972114	46	0
GSM972115	75	1
GSM972116	29	1
GSM972117	32	0
GSM972118	30	0
GSM972119	37	0
GSM972120	36	0
GSM972121	35	0
GSM972122	19	1
GSM972123	71	0
GSM972124	75	0
GSM972125	68	0
GSM972126	63	0
GSM972127	85	0
GSM972128	93	0
GSM972129	11	0
GSM972130	55	0
GSM972131	86	0
GSM972132	61	1
GSM972133	53	1
GSM972134	14	1
GSM972135	13	1
GSM972136	130	0
GSM972137	129	0
GSM972138	53	1
GSM972139	102	0
GSM972140	172	0
GSM972141	84	0
GSM972142	35	1
GSM972143	154	0
GSM972144	121	0
GSM972145	135	0
GSM972146	66	0
GSM972147	140	0
GSM972148	127	0
GSM972149	132	0
GSM972150	109	0
GSM972151	77	0
GSM972152	56	0
GSM972153	66	1
GSM972154	44	1
GSM972155	24	1
GSM972156	112	1
GSM972157	118	0
GSM972158	120	0
GSM972159	93	0
GSM972160	77	0
GSM972161	11	1
GSM972162	77	0
GSM972163	41	0
GSM972164	69	1
GSM972165	87	1
GSM972166	12	1
GSM972167	45	1
GSM972168	8	1
GSM972169	164	0
GSM972170	73	0
GSM972171	130	0
GSM972172	5	1
GSM972173	26	1
GSM972174	97	0
GSM972175	43	1
GSM972176	36	1
GSM972177	22	1
GSM972178	67	0
GSM972179	18	1
GSM972180	24	1
GSM972181	34	1
GSM972182	58	1
GSM972183	32	1
GSM972184	39	1
GSM972185	39	0
GSM972186	47	1
GSM972187	49	0
GSM972188	22	0
GSM972189	192	0
GSM972190	108	0
GSM972191	122	0
GSM972192	158	0
GSM972193	73	0
GSM972194	83	0
GSM972195	120	0
GSM972196	73	0
GSM972197	50	0
GSM972198	57	0
GSM972199	66	0
GSM972200	54	0
GSM972201	67	0
GSM972202	53	0
GSM972203	54	0
GSM972204	44	0
GSM972205	35	1
GSM972206	42	0
GSM972207	82	0
GSM972208	25	1
GSM972209	13	1
GSM972210	46	1
GSM972211	57	0
GSM972212	18	1
GSM972213	1	1
GSM972214	2	1
GSM972215	47	0
GSM972216	94	0
GSM972217	70	0
GSM972218	7	1
GSM972219	53	0
GSM972220	1	0
GSM972221	65	0
GSM972222	57	0
GSM972223	33	1
GSM972224	25	1
GSM972225	37	0
GSM972226	20	0
GSM972227	20	1
GSM972228	1	0
GSM972229	0	0
GSM972230	27	0
GSM972231	14	0
GSM972232	21	0
GSM972233	15	0
GSM972234	10	1
GSM972235	7	0
GSM972236	12	0
GSM972237	25	0
GSM972238	19	0
GSM972239	14	0
GSM972240	14	0
GSM972241	17	1
GSM972242	17	0
GSM972243	2	0
GSM972244	14	0
GSM972245	0	1
GSM972246	0	0
GSM972247	6	0
GSM972248	14	0
GSM972249	14	0
GSM972250	12	0
GSM972251	7	1
GSM972252	16	0
GSM972253	16	0
GSM972254	14	0
GSM972255	5	0
GSM972256	19	0
GSM972257	21	1
GSM972258	0	1
GSM972259	29	0
GSM972260	13	0
GSM972261	7	1
GSM972262	5	0
GSM972263	76	0
GSM972264	73	0
GSM972265	60	0
GSM972266	20	1
GSM972267	67	1
GSM972268	48	0
GSM972269	79	0
GSM972270	65	0
GSM972271	14	1
GSM972272	15	1
GSM972273	16	1
GSM972274	57	0
GSM972275	4	1
GSM972276	43	0
GSM972277	51	0
GSM972278	45	0
GSM972279	52	0
GSM972280	46	1
GSM972281	56	0
GSM972282	51	0
GSM972283	51	0
GSM972284	27	1
GSM972285	2	1
GSM972286	37	0
GSM972287	43	0
GSM972288	35	1
GSM972289	17	1
GSM972290	39	0
GSM972291	32	0
GSM972292	25	0
GSM972293	50	0
GSM972294	25	0
GSM972295	61	0
GSM972296	22	0
GSM972297	46	1
GSM972298	9	0
GSM972299	41	1
GSM972300	41	0
GSM972301	105	1
GSM972302	27	1
GSM972303	19	0
GSM972304	30	0
GSM972305	31	0
GSM972306	56	0
GSM972307	82	0
GSM972308	92	0
GSM972309	95	0
GSM972310	25	0
GSM972311	106	0
GSM972312	97	1
GSM972313	91	1
GSM972314	46	0
GSM972315	84	0
GSM972316	83	0
GSM972317	30	1
GSM972318	36	1
GSM972319	78	1
GSM972320	58	1
GSM972321	9	0
GSM972322	86	1
GSM972323	80	0
GSM972324	82	0
GSM972325	71	0
GSM972326	85	0
GSM972327	83	0
GSM972328	82	0
GSM972329	78	0
GSM972330	86	0
GSM972331	75	1
GSM972332	87	0
GSM972333	80	0
GSM972334	77	0
GSM972335	46	1
GSM972336	50	0
GSM972337	41	1
GSM972338	74	0
GSM972339	76	0
GSM972340	84	0
GSM972341	69	0
GSM972342	28	0
GSM972343	52	1
GSM972344	75	0
GSM972345	42	1
GSM972346	72	1
GSM972347	7	0
GSM972348	62	0
GSM972349	5	1
GSM972350	9	1
GSM972351	24	0
GSM972352	139	0
GSM972353	133	0
GSM972354	95	1
GSM972355	34	1
GSM972356	53	1
GSM972357	42	1
GSM972358	81	0
GSM972359	30	1
GSM972360	141	0
GSM972361	19	1
GSM972362	98	0
GSM972363	140	0
GSM972364	103	0
GSM972365	47	0
GSM972366	24	1
GSM972367	95	0
GSM972368	92	0
GSM972369	102	1
GSM972370	71	1
GSM972371	81	0
GSM972372	50	1
GSM972373	79	0
GSM972374	90	0
GSM972375	117	0
GSM972376	87	0
GSM972377	82	0
GSM972378	86	0
GSM972379	95	0
GSM972380	15	1
GSM972381	48	1
GSM972382	38	1
GSM972383	92	0
GSM972384	106	1
GSM972385	63	0
GSM972386	90	0
GSM972387	123	0
GSM972388	83	1
GSM972389	93	0
GSM972390	8	1
GSM972391	52	1
GSM972392	44	1
GSM972393	47	1
GSM972394	11	1
GSM972395	147	0
GSM972396	107	0
GSM972397	105	0
GSM972398	64	1
GSM972399	90	0
GSM972400	11	1
GSM972401	0	1
GSM972402	31	1
GSM972403	56	0
GSM972404	48	0
GSM972405	79	1
GSM972406	106	0
GSM972407	132	0
GSM972408	32	1
GSM972409	104	0
GSM972410	91	0
GSM972411	125	0
GSM972412	8	1
GSM972413	20	1
GSM972414	53	0
GSM972415	42	1
GSM972416	8	1
GSM972417	146	0
GSM972418	70	0
GSM972419	32	1
GSM972420	6	1
GSM972421	28	0
GSM972422	37	1
GSM972423	40	0
GSM972424	104	0
GSM972425	59	0
GSM972426	81	0
GSM972427	53	0
GSM972428	55	0
GSM972429	62	0
GSM972430	53	0
GSM972431	54	0
GSM972432	55	0
GSM972433	16	1
GSM972434	42	1
GSM972435	40	0
GSM972436	18	1
GSM972437	7	1
GSM972438	30	1
GSM972439	2	1
GSM972440	52	0
GSM972441	68	0
GSM972442	6	1
GSM972443	48	0
GSM972444	14	1
GSM972445	35	0
GSM972447	31	0
GSM972449	41	1
GSM972450	47	1
GSM972451	97	0
GSM972452	99	0
GSM972453	100	0
GSM972454	75	0
GSM972455	74	0
GSM972456	0	1
GSM972457	68	0
GSM972458	17	1
GSM972459	12	0
GSM972460	96	0
GSM972461	96	0
GSM972462	88	0
GSM972463	2	1
GSM972464	86	0
GSM972465	84	1
GSM972466	75	0
GSM972467	72	0
GSM972468	24	1
GSM972469	86	0
GSM972470	85	0
GSM972472	80	0
GSM972473	117	0
GSM972474	119	0
GSM972475	87	0
GSM972476	64	0
GSM972477	81	0
GSM972478	69	0
GSM972479	3	0
GSM972480	69	0
GSM972481	65	1
GSM972482	42	0
GSM972483	28	1
GSM972484	76	0
GSM972485	75	0
GSM972486	33	0
GSM972487	67	0
GSM972488	49	0
GSM972489	74	0
GSM972490	74	0
GSM972491	70	0
GSM972492	68	0
GSM972493	59	0
GSM972494	57	0
GSM972495	27	1
GSM972496	142	0
GSM972497	1	0
GSM972498	59	1
GSM972499	72	0
GSM972501	106	1
GSM972502	131	0
GSM972503	146	0
GSM972504	30	1
GSM972505	144	0
GSM972506	141	0
GSM972507	42	0
GSM972508	134	0
GSM972509	14	0
GSM972510	86	0
GSM972511	47	1
GSM972512	23	1
GSM972513	48	1
GSM972514	32	1
GSM972515	118	0
GSM972516	66	0
GSM972517	37	1
GSM972518	35	1
GSM972519	14	1
GSM972520	62	1
GSM972521	76	1
GSM972522	99	0
