# Supplementary material for: A novel signature model based on mitochondrial-related genes for predicting survival of colon adenocarcinoma
Source: BMC Med Inform Decis Mak. 2022 Oct 22;22:277. doi: 10.1186/s12911-022-02020-3 (PMC9587559; doi:10.1186/s12911-022-02020-3)
Supplement: Supplementary file 2 — Additional file 2. Raw data. (ZIP 320499 kb) [file 12911_2022_2020_MOESM2_ESM.zip › Raw data/5. GSEA Result/GSEA_RESULT/COADNEW.Gsea.1618446927360.rpt]

producer_class	xtools.gsea.Gsea
producer_timestamp	1618446927360
param	zip_report	false
param	num	100
param	scoring_scheme	weighted
param	norm	meandiv
param	out	C:\Users\TIAN\gsea_home\output\apr15
param	mode	Max_probe
param	include_only_symbols	true
param	set_max	500
param	gmx	C:\Users\TIAN\Desktop\COAD\new.gmt
param	plot_top_x	20
param	nperm	1000
param	order	descending
param	rpt_label	COADNEW
param	rnd_seed	timestamp
param	set_min	15
param	res	C:\Users\TIAN\Desktop\COAD\input.gct
param	create_svgs	false
param	cls	C:\Users\TIAN\Desktop\COAD\input.cls#T_versus_N
param	sort	real
param	create_gcts	false
param	help	false
param	save_rnd_lists	false
param	median	false
param	metric	Signal2Noise
param	make_sets	true
param	rnd_type	no_balance
param	gui	false
param	permute	phenotype
param	collapse	No_Collapse
file	C:\Users\TIAN\gsea_home\output\apr15\COADNEW.Gsea.1618446927360\index.html
