# Supplementary material for: A novel signature model based on mitochondrial-related genes for predicting survival of colon adenocarcinoma
Source: BMC Med Inform Decis Mak. 2022 Oct 22;22:277. doi: 10.1186/s12911-022-02020-3 (PMC9587559; doi:10.1186/s12911-022-02020-3)
Supplement: Supplementary file 2 — Additional file 2. Raw data. (ZIP 320499 kb) [file 12911_2022_2020_MOESM2_ESM.zip › Raw data/5. GSEA Result/GSEA_RESULT/edb/gene_sets.gmt]

GOBP_POSITIVE_REGULATION_OF_MITOCHONDRIAL_OUTER_MEMBRANE_PERMEABILIZATION_INVOLVED_IN_APOPTOTIC_SIGNALING_PATHWAY	http://www.gsea-msigdb.org/gsea/msigdb/cards/GOBP_POSITIVE_REGULATION_OF_MITOCHONDRIAL_OUTER_MEMBRANE_PERMEABILIZATION_INVOLVED_IN_APOPTOTIC_SIGNALING_PATHWAY	YWHAQ	E2F1	PPP1R13B	BBC3	SFN	GSK3A	GSK3B	GZMB	CHCHD10	NMT1	PMAIP1	PPP3CC	PPP3R1	MAPK8	BAD	BAK1	BAX	BCL2	BID	BOK	TFDP1	TFDP2	TP53	TP53BP2	TP73	YWHAB	YWHAE	YWHAG	YWHAH	YWHAZ	ZNF205	CASP8	TP63	HIP1R	ATP5IF1
GOBP_MITOCHONDRIAL_GENOME_MAINTENANCE	http://www.gsea-msigdb.org/gsea/msigdb/cards/GOBP_MITOCHONDRIAL_GENOME_MAINTENANCE	AKT3	PPARGC1A	POLG2	PARP1	DNA2	TYMP	PRIMPOL	STOX1	SLC25A4	LIG3	MEF2A	MPV17	OPA1	SLC25A36	TOP3A	TP53	PIF1	SESN2	SLC25A33	MGME1	LONP1
GOBP_MITOCHONDRIAL_TRANSLATION	http://www.gsea-msigdb.org/gsea/msigdb/cards/GOBP_MITOCHONDRIAL_TRANSLATION	TSFM	LRPPRC	MRPS31	WARS2	MRPL28	MRPS30	MRPL3	MALSU1	MRPL53	MRPL54	CHCHD1	MRPL52	EARS2	MRPL10	MRPL55	MTIF3	MRPL21	FASTKD2	MRPS27	LARS2	MTG2	ERAL1	MRPL46	TRUB2	GATC	RPUSD3	MRPS28	COA3	MRPS18B	MRPL42	MRPL13	MRPL18	MRPL15	MRPL22	MRPL58	MTIF2	NDUFA7	OXA1L	MRPS16	MRPS18C	YARS2	MRPL2	MRPL4	MRPS7	MRPS2	TACO1	MRPL37	MRPL51	MRPL30	MRPL27	MRPL35	NGRN	MRPS17	MRPL48	MRPS23	MRPS33	CDK5RAP1	GATB	MRPL39	MRPS21	MTRF1L	MRPL50	TRMT10C	SARS2	MRPL16	AURKAIP1	RMND1	PTCD3	MRPL20	DARS2	MRPS18A	MRPS10	UQCC1	QRSL1	IARS2	MRPS22	RARS2	MRPL47	AARS2	MRPS35	MRPL23	MRPL12	MRPS12	MRPL17	NSUN3	MRPS14	MRPS25	SHMT2	MRPL14	MRPS26	MRPS24	MRPS15	MRPS11	MRPS9	MRPS6	MRPS5	MRPL41	MRPL40	MRPL38	MRPL36	MRPL34	MRPL32	MRPL11	MRPL9	MRPL1	MRPL44	MRPS34	C1QBP	TUFM	MRPL49	DAP3	MRPL57	FASTKD3	MRPL24	TARS2	RCC1L	NOA1	UQCC2	MRPL45	GFM2	MRPL43	MPV17L2	RPUSD4	GFM1	ALKBH1	GADD45GIP1	MTG1	MRPS36	MRRF	MRPL33	MTRF1	MRPL19
GOBP_PROTEIN_IMPORT_INTO_MITOCHONDRIAL_MATRIX	http://www.gsea-msigdb.org/gsea/msigdb/cards/GOBP_PROTEIN_IMPORT_INTO_MITOCHONDRIAL_MATRIX	TIMM23	TIMM23B	TIMM17B	TIMM17A	TOMM40	TIMM44	DNAJC19	GRPEL2	ROMO1	TIMM21	DNAJC15	TOMM20L	PAM16	TOMM7	DNLZ	GRPEL1	TOMM40L	TIMM50	TOMM20	TOMM70
GOBP_MITOCHONDRIAL_GENE_EXPRESSION	http://www.gsea-msigdb.org/gsea/msigdb/cards/GOBP_MITOCHONDRIAL_GENE_EXPRESSION	TSFM	LRPPRC	MRPS31	WARS2	MRPL28	MRPS30	MRPL3	MALSU1	MRPL53	MRPL54	CHCHD1	MRPL52	EARS2	MRPL10	MRPL55	MTERF4	PPARGC1B	TRMT10B	MTIF3	MRPL21	FASTKD2	FOXO3	MRPS27	LARS2	MTO1	MTG2	ERAL1	MRPL46	TRUB2	GATC	RPUSD3	MRPS28	COA3	MRPS18B	MRPL42	MRPL13	MRPL18	MRPL15	MRPL22	HSD17B10	MRPL58	CHCHD10	MTIF2	NDUFA7	OXA1L	MRPS16	MRPS18C	YARS2	MRPL2	MRPL4	MRPS7	TRNT1	TFB1M	MRPS2	TACO1	MRPL37	MRPL51	MRPL30	MRPL27	MRPL35	NGRN	MRPS17	MRPL48	MRPS23	MRPS33	CDK5RAP1	GATB	MRPL39	POLRMT	MRPS21	MTRF1L	MRPL50	TRIT1	TRMT10C	SARS2	MRPL16	AURKAIP1	RMND1	TRMT61B	PTCD3	MRPL20	DARS2	MRPS18A	MRPS10	UQCC1	QRSL1	PRKAA1	IARS2	TWNK	MRPS22	RARS2	MRPL47	AARS2	TRMT5	MRPS35	FASTKD5	ELAC2	MRPL23	MRPL12	MRPS12	MRPL17	NSUN3	MRPS14	TFB2M	MRPS25	SHMT2	METTL4	MRPL14	MRPS26	MRPS24	MRPS15	MRPS11	MRPS9	MRPS6	MRPS5	MRPL41	MRPL40	MRPL38	MRPL36	MRPL34	MRPL32	MRPL11	MRPL9	MRPL1	MRPL44	MRPS34	SUPV3L1	TFAM	C1QBP	TUFM	MRPL49	DAP3	MRPL57	FASTKD3	MRPL24	TEFM	MTERF1	TARS2	MTERF2	PUS1	RCC1L	NOA1	SLC25A33	UQCC2	MRPL45	GFM2	MRPL43	MPV17L2	RPUSD4	GFM1	PNPT1	ALKBH1	GADD45GIP1	MTG1	MRPS36	TBRG4	MRRF	TRMT10A	MRPL33	MTRF1	MRPL19
GOBP_MITOCHONDRIAL_RNA_PROCESSING	http://www.gsea-msigdb.org/gsea/msigdb/cards/GOBP_MITOCHONDRIAL_RNA_PROCESSING	TRMT10B	MTO1	HSD17B10	TRNT1	CDK5RAP1	TRIT1	TRMT10C	TRMT61B	TRMT5	FASTKD5	ELAC2	SUPV3L1	PUS1	PNPT1	TBRG4	TRMT10A
GOBP_POSITIVE_REGULATION_OF_MITOCHONDRIAL_TRANSLATION	http://www.gsea-msigdb.org/gsea/msigdb/cards/GOBP_POSITIVE_REGULATION_OF_MITOCHONDRIAL_TRANSLATION	FASTKD2	MRPS27	TRUB2	RPUSD3	COA3	NGRN	CDK5RAP1	TRMT10C	RMND1	UQCC1	C1QBP	FASTKD3	RCC1L	UQCC2	MPV17L2	RPUSD4
GOBP_MITOCHONDRIAL_RNA_METABOLIC_PROCESS	http://www.gsea-msigdb.org/gsea/msigdb/cards/GOBP_MITOCHONDRIAL_RNA_METABOLIC_PROCESS	LRPPRC	WARS2	EARS2	MTERF4	PPARGC1B	TRMT10B	PDE12	FOXO3	MTO1	GRSF1	HSD17B10	CHCHD10	YARS2	TRNT1	TFB1M	CDK5RAP1	POLRMT	TRIT1	TRMT10C	SARS2	TRMT61B	DARS2	PRKAA1	TWNK	AARS2	TRMT5	FASTKD5	ELAC2	MRPL12	TFB2M	METTL4	SUPV3L1	TFAM	FASTKD1	TEFM	MTERF1	TARS2	MTERF2	PUS1	SLIRP	SLC25A33	PNPT1	TBRG4	TRMT10A
GOBP_REGULATION_OF_MITOCHONDRIAL_GENE_EXPRESSION	http://www.gsea-msigdb.org/gsea/msigdb/cards/GOBP_REGULATION_OF_MITOCHONDRIAL_GENE_EXPRESSION	TSFM	LRPPRC	MALSU1	FASTKD2	MRPS27	MTG2	TRUB2	RPUSD3	COA3	CHCHD10	TACO1	NGRN	CDK5RAP1	TRMT10C	RMND1	UQCC1	PRKAA1	NSUN3	SHMT2	METTL4	C1QBP	FASTKD3	RCC1L	UQCC2	MPV17L2	RPUSD4	ALKBH1	MTG1
