# Supplementary material for: A novel signature model based on mitochondrial-related genes for predicting survival of colon adenocarcinoma
Source: BMC Med Inform Decis Mak. 2022 Oct 22;22:277. doi: 10.1186/s12911-022-02020-3 (PMC9587559; doi:10.1186/s12911-022-02020-3)
Supplement: Supplementary file 2 — Additional file 2. Raw data. (ZIP 320499 kb) [file 12911_2022_2020_MOESM2_ESM.zip › Raw data/5. GSEA Result/GSEA_RESULT/edb/input.input.cls_T_versus_N.rnk]

MTHFD1L	1.8707231
CDH3	1.7535068
AJUBA	1.6739193
GTF2IRD1	1.6227002
ETV4	1.5983073
TRIP13	1.5846361
NFE2L3	1.5843365
ENC1	1.5694646
RUVBL1	1.5423297
DDX31	1.5325768
TFAP4	1.5189549
TWNK	1.5175084
CBX8	1.5095359
KIAA1549	1.5031394
ANAPC7	1.4995667
GRIN2D	1.4923977
MRGBP	1.4863347
PPM1H	1.4733174
DDX56	1.4525781
GTPBP4	1.4446019
MAFG-DT	1.4428208
POLR1B	1.4349165
DKC1	1.4282614
SIM2	1.4243633
TMEM206	1.4203675
PDCD2L	1.4199526
CCT6A	1.4190924
TTC26	1.4177614
AUNIP	1.3969378
RTKN	1.391042
KAT2A	1.3864512
XPO5	1.3809371
EXOSC2	1.37975
FTSJ1	1.3795912
NOP2	1.3767211
BYSL	1.3760897
TRIM27	1.3737671
HSP90AB1	1.3735001
PUS7	1.3722216
ORC6	1.3705987
CCT3	1.3703606
RIPK2	1.3670826
SPTBN2	1.3599126
CSE1L	1.3576521
HJURP	1.3551584
ZMYND19	1.3547564
UTP4	1.3527505
WDR74	1.3500131
ATIC	1.3480338
LRP8	1.3458061
TRAP1	1.3453307
EIF3B	1.341259
NOB1	1.3336953
ENTR1	1.3313679
PRPF4	1.3272903
DCUN1D5	1.3250953
CD3EAP	1.3248907
RRP12	1.3196324
ZC3HAV1L	1.319567
XPOT	1.317923
GARS	1.3164357
B3GNTL1	1.3163551
CBX4	1.316089
POLR2D	1.3126554
TEX10	1.3104738
SMYD5	1.3089249
METTL1	1.3087623
FXYD5	1.3080271
RCL1	1.3067906
GRAMD1A	1.3028435
EXOSC7	1.3022528
NKRF	1.3013071
NTMT1	1.3001418
ACBD6	1.3001107
OSBPL3	1.29844
RRP9	1.2960706
CD44	1.2953811
CMTM8	1.2921604
S100A11	1.2903532
SND1	1.2902768
C6orf223	1.2894306
URB2	1.2894114
GMPS	1.2891338
ENOPH1	1.2864677
SF3B3	1.2862042
CBFB	1.2819127
RFWD3	1.2816241
PYCR1	1.2815875
IQANK1	1.2761495
TKT	1.2749739
TROAP	1.2746785
WDR75	1.2741723
TOMM34	1.2729912
ACTR3B	1.2725037
PPAT	1.2707696
CNN2	1.2704495
ANLN	1.2700516
ZPR1	1.2691027
CSNK1E	1.2688396
EPHX4	1.2686712
CCNO	1.2645661
EZH2	1.2620336
WDR43	1.2620115
ALKBH2	1.2609985
PAQR4	1.2600819
IMPDH1	1.258723
CGREF1	1.2555354
PUS1	1.2549665
SNHG15	1.2537218
MRPL17	1.253574
RBM28	1.2535524
CFAP157	1.2523609
POLR1C	1.2511947
CCND1	1.2511883
SLC7A5	1.251037
MFSD12	1.2506242
TRIB3	1.2487482
UBE2C	1.2464956
AMPD2	1.2443918
QSOX2	1.2442044
HAUS5	1.2435639
FAM89A	1.2420876
EPOP	1.239589
RFC3	1.2390006
RPUSD4	1.2385299
CAD	1.2379533
CMSS1	1.2377063
WDR12	1.2348477
PUM3	1.2334453
NLE1	1.2329895
FBXO41	1.2329464
FUT1	1.2328012
CEP72	1.2326026
WDR77	1.2322198
DDX10	1.2312535
CNOT9	1.2310295
IARS	1.2303386
CCT7	1.2302673
AGAP3	1.2298665
TMEM132A	1.2271008
EXOSC3	1.2269268
CLDN1	1.2265075
NEBL	1.2252209
POLD2	1.2248982
RAE1	1.2248085
RRP1	1.2234256
ARMC10	1.2216847
MDFI	1.2195339
SETD6	1.2187215
PLEKHN1	1.2183081
TRMT1	1.2173073
CPSF3	1.2171755
TPX2	1.217142
NAT10	1.2167715
NOP56	1.2165459
CDCA5	1.2163919
TGIF2	1.2153636
CDK2	1.2119387
NOL6	1.210676
SAPCD2	1.2103748
CSNK2A2	1.2103244
KIF18B	1.209804
KIAA1257	1.2093537
C17orf53	1.2088692
ESM1	1.2080523
ZNF473	1.2079207
PAICS	1.2069367
SLCO4A1	1.2058119
NUP85	1.2054875
KIF2C	1.2051883
HSPD1	1.2040015
NONO	1.2039523
UBE2S	1.2016193
EIF2S2	1.2011733
SKA3	1.2008193
NOLC1	1.1997842
MCM3	1.1989636
CDK4	1.1979419
GART	1.1970278
SPATA33	1.195534
NOP58	1.1951355
NEK2	1.194971
RCC2	1.1943796
RNASEH2A	1.1943777
CENPN	1.1938885
CDCA4	1.193772
TMEM97	1.1932843
ECT2	1.1931639
NCAPG2	1.1913956
CCDC86	1.1912425
PLXNA1	1.1884904
SNHG1	1.1881776
NOM1	1.1876125
RAN	1.1867735
SOX4	1.1865472
YTHDF1	1.1861466
CCNF	1.1858205
FOXQ1	1.1850425
EPHB4	1.1827266
C1orf109	1.1800703
DHX34	1.1796745
LRRC8E	1.1794121
PLEKHA8P1	1.1793303
COLGALT1	1.1793097
HILPDA	1.1791432
DDX55	1.1787252
NUP43	1.177198
PPA1	1.1771066
MET	1.1759068
KIF20A	1.1758671
DNAAF5	1.1734021
CEMIP	1.1732475
RAD18	1.1726226
TTLL4	1.1724327
PALB2	1.1697222
RANBP1	1.169296
C19orf48	1.1686251
NSUN5	1.1658803
EME1	1.165562
WNT2	1.1648183
TXNRD3	1.1635641
CEP55	1.1626337
SET	1.1622232
THUMPD2	1.1615107
BUD23	1.1600041
ZSWIM4	1.1599947
DESI1	1.1591411
MARCH9	1.1589851
TTYH3	1.1582165
ZNF74	1.1577635
SOX9	1.157294
SIGMAR1	1.1572708
MCM7	1.157106
UTP14A	1.1568071
CDK5RAP1	1.1567795
NR2C2AP	1.1565257
XRCC2	1.1563115
GNL3	1.1558695
NAT9	1.155738
LYAR	1.1556165
MORC2	1.1555246
NUP93	1.1552863
SPINDOC	1.1550179
POLR1E	1.1549135
SMOX	1.1539205
IQGAP3	1.1531562
SNTB1	1.1513393
TMEM185B	1.1505944
RCN1	1.149445
NELFCD	1.1489903
NOP14	1.1488867
TRAIP	1.1487141
ZNF692	1.1482352
TTI1	1.1479546
ZNF200	1.1479031
SLC39A10	1.1474901
MYC	1.1473868
WDR4	1.1469889
TBC1D30	1.1457735
DBNDD1	1.1444652
SHCBP1	1.1444268
CDC25B	1.1438795
KRT80	1.1438607
SNRPF	1.1438357
AEN	1.143605
ACD	1.143447
OGFOD1	1.1429433
CHEK1	1.1428918
NUTF2	1.142187
ANKS6	1.1421382
ELAVL1	1.1418662
PSAT1	1.1414235
RP9	1.1411579
BUB3	1.1394992
MCIDAS	1.1387523
CCT2	1.1380178
DSCC1	1.1374633
RFC4	1.1369276
BUB1	1.1368613
VARS	1.136171
EXOSC5	1.135765
NUP107	1.1347029
UTP25	1.1345865
RACGAP1	1.134048
NIFK	1.133111
ST7	1.1316233
RPN2	1.1307355
COPS7B	1.1302092
WDR3	1.1298453
TBC1D24	1.1276915
AURKA	1.1270485
CKAP2	1.1270036
CHPF	1.1252977
SHB	1.1250427
HACD3	1.1248792
CPOX	1.1245228
RRP1B	1.1244402
RANGAP1	1.1231123
CDCA3	1.1224074
PRELID3A	1.1218373
PWP1	1.1216606
C2orf15	1.1210574
SLC3A2	1.1208816
HMGA1	1.119422
ATP11A	1.1193949
CENPA	1.1189477
NIT2	1.1186081
MELK	1.1185284
PAFAH1B3	1.1168877
RPP40	1.1166971
TNFRSF10B	1.1164004
PPM1G	1.1162125
OTX1	1.1161774
NUFIP1	1.1161654
LRP11	1.1160902
CSTF1	1.1158057
BRAT1	1.1155772
CBX2	1.115017
ACTR5	1.1149969
WDR46	1.1147273
CLPB	1.1123153
PSRC1	1.1114573
DUSP14	1.1106219
UBFD1	1.1105995
MCM10	1.1104673
GPT2	1.1101125
CBX3	1.1098237
EBPL	1.1093547
TOP1MT	1.1089716
RHBDF2	1.1078358
CENPH	1.1074508
AC026401.3	1.107333
C12orf73	1.1069375
RBMX	1.1068772
DCTD	1.1062295
ANKRD13B	1.1060036
SMYD2	1.1057036
NCAPD3	1.1055359
INTS7	1.103904
EVA1A	1.1026427
MTHFD2	1.1025171
RNF43	1.1022481
TMEM241	1.1019225
CYP27B1	1.101147
KPNA2	1.1007535
DARS	1.099909
GTSE1	1.0997628
E2F6	1.0995862
KIF9	1.0992519
VPS9D1-AS1	1.0990921
FANCI	1.0974083
SORD	1.0957345
KIF23	1.0951481
DNAJC2	1.0944128
BCL2L12	1.0942024
CKAP2L	1.0936372
TRMT11	1.093571
CCT5	1.0934108
CTU2	1.0931998
CXXC5	1.0931355
SMARCC1	1.0926251
DDN	1.092554
EMC8	1.0920105
NMB	1.0911268
CCT4	1.0910119
TNFRSF12A	1.0907261
RPL7L1	1.0906805
RHPN1	1.0904723
UBAP2L	1.0900966
TEDC2	1.0899575
CRNDE	1.0896113
HDAC2	1.0894539
YARS	1.0884478
TCF7	1.0880185
HM13	1.0879654
NPRL3	1.0879394
NUF2	1.0879178
CDCA7	1.0876479
DDIAS	1.0873462
MARS	1.0869796
CHCHD6	1.08678
OLA1	1.0856013
C1orf112	1.0849391
NME1	1.0845709
ACP1	1.083231
STIP1	1.082823
BBOX1-AS1	1.082608
RPF2	1.082375
EFTUD2	1.0819619
POP1	1.0807099
RAD54L	1.080491
CAPN10	1.0800548
UMPS	1.0795219
CHAF1B	1.0785843
WDR62	1.0778323
TMEM161A	1.0771663
DSN1	1.0765519
MALSU1	1.0763001
UBE2T	1.076183
SH3TC2	1.0759233
CDC45	1.0755638
PRMT3	1.0747281
NOP16	1.0747141
GTPBP3	1.0744239
IPO5	1.0740302
GLA	1.0735404
TAMM41	1.0734682
SLC5A6	1.0724711
ODF2	1.0716863
RSL1D1	1.0715866
GNPDA1	1.0712496
DHX37	1.071128
CARS2	1.0707649
ANKZF1	1.0706387
CCNB1	1.0694637
PPP1R14B	1.0688405
MRM2	1.0682924
RNPS1	1.0682536
ZNF263	1.0676607
C5orf34	1.0674671
KCNJ14	1.0673629
C2orf70	1.0669751
FAM222A-AS1	1.066574
SNHG16	1.065675
NCAPH	1.0651894
FANCA	1.0651786
PCID2	1.0650545
DCAF13	1.065038
BIRC5	1.0645496
IPO9	1.064216
PA2G4	1.0633519
LSM8	1.0621701
PSPH	1.0620221
DDX21	1.0611562
SHMT2	1.0611001
CPSF4	1.0601518
TGIF1	1.060134
CELSR3	1.060077
JADE3	1.059806
PVT1	1.0589309
FJX1	1.0585833
MTFR2	1.0579624
E2F3	1.0575938
EXO1	1.0575317
CD276	1.0573872
GINS1	1.0556084
LDLRAD3	1.055566
RRS1	1.0555243
IFRD2	1.0552541
UHRF1	1.054711
PLK1	1.0544276
MRPL3	1.0542423
URB1	1.0541109
TMEM147-AS1	1.053729
TPD52L2	1.0531293
EXOSC8	1.0530677
FAM98A	1.0527915
ADGRG1	1.0521175
PSMD14	1.0520519
DPH7	1.0519439
PNPT1	1.051655
PRR11	1.0512741
PFDN2	1.0504136
RTL10	1.0503476
PPRC1	1.050097
ULBP3	1.0487624
CDK5	1.0485518
TIMM50	1.0484089
MND1	1.0482594
SSBP1	1.0468788
MCM2	1.0466583
PERM1	1.0466486
MAD2L1	1.0459813
SUV39H1	1.0459656
PRIM2	1.0454643
DLGAP1-AS2	1.0437745
PRC1	1.0435903
CDK1	1.0429975
CENPP	1.0429072
DIAPH3	1.0421036
EIF2S3	1.0418712
BOP1	1.0418069
RCC1	1.041201
PES1	1.0410737
RAB36	1.0410377
ZC3H8	1.0407531
NAP1L1	1.0405084
CTPS1	1.0399095
PRSS22	1.0398148
UBE2I	1.0396234
JPH1	1.0384657
TGFBI	1.0382944
ILF3	1.0379245
ACP6	1.0377169
ALG3	1.0372802
ERCC6L	1.0372537
TBL2	1.0371767
PDCD11	1.0370864
E2F1	1.0367508
CDCA8	1.036469
PTTG1	1.0360414
RECQL4	1.035216
NUP205	1.0340283
TRMU	1.0339688
NFXL1	1.0328791
POLR3E	1.03277
XPNPEP3	1.0327445
PLOD3	1.0314573
NUDT1	1.0313265
SPC24	1.0313163
HNRNPA1	1.0311017
PLEKHG4	1.0305809
ASCL2	1.0305274
RFT1	1.030161
ELFN1-AS1	1.0301473
FPGS	1.0292827
PDCD2	1.0292419
TFDP1	1.0291615
DPM2	1.0284235
MASTL	1.0279408
TMEM120B	1.0271878
KIF4A	1.0270575
TIGD1	1.0270259
TAF1A	1.0265443
HGH1	1.026467
CCNB1IP1	1.0262177
CLNS1A	1.0257491
AHCY	1.0250833
NUDCD1	1.0248854
NUP37	1.0243621
CLBA1	1.0243353
RRM2	1.0242668
AZGP1	1.0242577
CELSR1	1.0241174
SPC25	1.0237069
ATP6V1E2	1.0232918
ZNF746	1.0215614
AARS	1.0191816
CDC25C	1.0190653
TMEM41A	1.0186881
RAD54B	1.0177293
RIOK1	1.017666
SUV39H2	1.0173848
PDCD5	1.0169767
TMEM147	1.0165063
GRPEL2	1.015092
CCDC113	1.0148873
SLC22A3	1.0148039
FOXP4-AS1	1.0139608
LINC01356	1.013526
NUDT5	1.0131621
GTF2F2	1.0127195
RNF8	1.0124127
TGS1	1.0117544
NOC4L	1.0110664
ZNF485	1.0109047
AC092718.4	1.0101756
SNRPA	1.010069
KARS	1.0100284
DTL	1.0083252
NANP	1.0079857
DTD1	1.0079561
WNT3	1.0077538
RPIA	1.0076882
PRR7	1.0075967
WRAP73	1.0074466
PKP4	1.0072474
FBL	1.0071144
WDR5	1.0066825
HAUS6	1.0063345
SLC6A6	1.0062737
HEATR1	1.0062114
TCF3	1.006045
UTP6	1.0055138
ZDHHC9	1.005509
GNB1L	1.0050058
MYBL2	1.004718
ARHGEF39	1.004279
ATAD2	1.0042734
PHF19	1.0040234
RPGRIP1L	1.0037441
MCM6	1.0019764
MELTF-AS1	1.0011435
E2F7	1.0010006
VEGFA	1.0008719
MNX1-AS1	1.00065
ATXN7L2	0.99961287
AC006329.1	0.99951476
KIFC1	0.9993924
FANCG	0.99935114
TBRG4	0.999024
YDJC	0.998942
UTP18	0.9982539
LAS1L	0.9976141
BRIX1	0.9974505
SLC12A8	0.9970362
SLC25A14	0.9969533
SLC38A7	0.99614376
DUS4L	0.9950721
OTUB2	0.99456376
DONSON	0.9940364
PREB	0.9939385
TIMP1	0.9937752
TICRR	0.9934921
C6orf48	0.99294674
TIMELESS	0.99271506
FANCD2	0.99261713
PAXIP1	0.9925157
PDX1	0.9924586
ERCC3	0.9920943
IMPDH2	0.9919106
PRPF19	0.9916232
GRINA	0.99032724
NPM3	0.98980254
AC073611.1	0.9897094
LIMK1	0.9890249
LARGE2	0.98882306
IL20RA	0.9884054
CKAP5	0.9881617
AC099850.3	0.98797095
ATP6V1F	0.98769784
CUL4A	0.98673993
TMEM63A	0.98633796
CCT8	0.98625594
PKMYT1	0.9859806
ABCC1	0.98591775
DAP3	0.9856652
MEST	0.9854168
DBF4B	0.98530114
SNHG17	0.9851998
MRTO4	0.9849911
DDX39A	0.9849689
MAD2L2	0.98495483
PTCD3	0.9846997
NDE1	0.98456013
C12orf45	0.98448545
SPDL1	0.98413336
PRDX4	0.98376966
RNF114	0.983374
LINC02418	0.9829682
FAM241B	0.9827066
WDYHV1	0.9824023
RPS6KL1	0.9822027
YEATS2	0.9820936
SAMD10	0.9816399
TCOF1	0.9815222
CFAP20	0.9813863
TRIM28	0.9813054
NOC2L	0.98123914
NPM1	0.9810632
DPCD	0.9809255
TMEM105	0.9806593
LMNB2	0.98027253
PABPC1	0.98023635
PPME1	0.9799062
MCM4	0.9795927
EMD	0.9794736
RBM19	0.9794039
PERP	0.97932965
ACLY	0.9792592
TRIM29	0.9789552
TAZ	0.9781904
ZNF598	0.9777489
PXYLP1	0.97771746
SNHG6	0.9776928
SNRPA1	0.9767062
PIF1	0.9766371
VWA2	0.9761397
PPIA	0.9758567
EEF1E1	0.9758123
WRNIP1	0.9754475
DHCR7	0.9747693
FAM57A	0.97445595
P3H1	0.97420657
NOL10	0.9736372
SLBP	0.9734366
SRM	0.97327185
IRAK1	0.9727728
EIF3M	0.9714447
GALNT6	0.9712214
NAE1	0.97084516
TEAD4	0.9704843
PALD1	0.9701353
MYBBP1A	0.969901
NUP188	0.9696309
TMA16	0.96957743
PBX4	0.9693913
PDRG1	0.96921504
POLR1A	0.96910405
NECTIN4	0.9685896
CDK7	0.9685425
CHTF18	0.96830195
BZW2	0.96729916
GATD1	0.9668099
POP7	0.96602774
ANKRD16	0.9658079
KNSTRN	0.965508
MSTO1	0.965413
PVR	0.9645262
SNHG11	0.9645044
FIGNL1	0.96445775
TRPM2-AS	0.96442235
GAS8	0.96421635
BLACAT1	0.964189
DDX11-AS1	0.9638131
GGCT	0.96372056
PSMB2	0.9636458
OVGP1	0.9635141
CD46	0.9632616
MTG2	0.96325976
DBF4	0.9629078
CHEK2	0.9628932
NIP7	0.96202654
ANKRD13D	0.96170795
POLA2	0.9616066
TONSL	0.9603014
ALYREF	0.9600154
TRIT1	0.959983
ZNF511	0.959563
PITX1	0.959429
DPH2	0.9594192
MTBP	0.9591973
NCL	0.9586408
BCS1L	0.95860344
CCNI2	0.9583814
TMEM201	0.958312
GEMIN5	0.95797104
TRMT112	0.95776045
PPP2R3B	0.9572062
SNHG12	0.95718724
TXLNG	0.95714706
NOL8	0.95709705
SLC25A32	0.9570025
NOC3L	0.95689654
UBA2	0.955658
GAR1	0.954859
HDAC8	0.9544196
RABEPK	0.9544188
PGAM5	0.9543339
EIPR1	0.95423263
GRWD1	0.954121
MEX3A	0.9539847
TBC1D16	0.95381063
ACTL6A	0.95346206
MTAP	0.9533651
ABCE1	0.95334005
FAM136A	0.95242804
RP9P	0.952314
TELO2	0.9518267
PSMA7	0.95180184
KIF18A	0.95139974
QTRT2	0.95092773
GNL2	0.95071936
ABCF2	0.9506134
RHEBL1	0.95054466
SLC7A6	0.9504564
USP39	0.95036185
DTYMK	0.9501315
PNO1	0.94989383
ANXA3	0.94985765
TOP2A	0.94953763
DDX51	0.94906867
GLS2	0.94870675
ZNF239	0.94821185
METTL26	0.94818056
GPSM2	0.9480503
PODXL2	0.9478777
NSDHL	0.94754785
RBMX2	0.9472292
CEBPB	0.9466432
B3GALT6	0.94634134
PASK	0.9459041
TCFL5	0.94544935
AXIN2	0.9449171
DXO	0.9446639
DDX18	0.9444993
ZMIZ2	0.9443878
TRIM65	0.94408876
STIL	0.94374794
DHODH	0.9435759
NCAPG	0.94293827
JPT2	0.94237036
RFC2	0.94199187
CASP2	0.94191974
GTF3A	0.9418252
MTERF3	0.94173616
RNF183	0.94152105
RIOX2	0.9413537
TAF1D	0.94132996
CDC123	0.9411778
IPO7	0.9405145
PHF14	0.9404745
LINC00858	0.9403802
ADAT2	0.9400666
TESC	0.9389778
ASNS	0.9388254
BUB1B	0.9387614
E2F5	0.93874013
PCBD1	0.9386644
TDGF1	0.9385385
MIR4435-2HG	0.9384554
EIF4EBP1	0.937979
SHH	0.93785936
CCDC57	0.93719846
DFFB	0.9371587
HSPH1	0.93675476
POLM	0.93664604
CPNE1	0.93649656
MPV17	0.93614966
ZCCHC7	0.9356405
POLR3C	0.93529314
TRMT6	0.9348531
PTGES2-AS1	0.9346089
PIMREG	0.93423027
TARBP1	0.93408483
FARSA	0.93398863
SINHCAF	0.93357146
CKS2	0.93351495
UBE2O	0.93338645
CENPI	0.9333239
TTK	0.9332984
R3HDM4	0.9330536
MHENCR	0.9330072
NABP2	0.9329226
AL390729.1	0.93259364
MARCKSL1	0.93217725
C1orf35	0.93204427
MRPS23	0.93197376
AGTRAP	0.93186927
LINC01311	0.93177444
CDT1	0.9314461
FAM72A	0.9309927
EARS2	0.9307264
FUS	0.93055415
AFMID	0.9295982
NAA10	0.9293809
SMG9	0.92924434
LARP1	0.9289263
GRHL1	0.92871094
DHX33	0.92857605
VSNL1	0.9282547
CIP2A	0.9280552
GPATCH4	0.92798173
LIG1	0.92786574
FEN1	0.9277486
DNTTIP1	0.92722994
ATAD3A	0.92618716
PTRH2	0.9260751
AL391244.3	0.9258532
ANKLE2	0.9257232
ZNF202	0.925446
RPL12	0.9250358
LSG1	0.92494845
TP53RK	0.92481124
ATAD3B	0.9242663
TUBGCP3	0.92414963
BRCA1	0.9240309
PSMG3	0.92401093
DSG4	0.9233478
NAA15	0.9230194
ARFGAP1	0.9229841
GINS3	0.92297465
SNHG20	0.92276025
TRIM59	0.9227006
CCNJ	0.9225015
RNFT2	0.92225397
CMTM7	0.9215872
TNS4	0.9215468
STPG4	0.9210641
EHMT2	0.92102885
GSTP1	0.9209936
CENPO	0.92060864
SNHG3	0.92026967
CSTF3	0.9196746
SLC4A2	0.91943145
ADNP	0.91941303
ASF1B	0.9192318
ECE2	0.9192127
SSB	0.9189859
NUP62CL	0.91889596
ORC5	0.91884726
MIIP	0.91848475
NPFFR1	0.9178039
HYAL3	0.9177724
PRPF3	0.917515
FOXK2	0.9174419
KCTD14	0.91738546
DEPDC1B	0.91730154
ZNF251	0.9172678
MRPL36	0.9172496
LMTK3	0.91724724
LZTS3	0.91722107
DNA2	0.9171296
NUP155	0.91699344
YARS2	0.91674465
NEIL3	0.916426
ADRM1	0.91629773
ILF2	0.9154585
SKP2	0.9153656
TDP1	0.91524404
TWISTNB	0.9151695
NDUFAF8	0.9150235
TRAF5	0.9149942
TACC3	0.9144029
PTBP1	0.9143581
SPOUT1	0.91421825
KIF24	0.9137872
AP1S3	0.9133307
HLCS	0.9133188
LMBR1	0.91321284
AC126773.2	0.91306305
SH3BP4	0.9128061
PSMG4	0.9121843
CDC25A	0.91199964
CENPW	0.91170174
SCLY	0.9112615
TNPO2	0.91092604
NUP35	0.91068
WDR59	0.9106691
PLS3	0.9106664
SLC35E4	0.9106554
RIN1	0.9106386
CDKN3	0.9104825
NSUN2	0.9104274
USP36	0.9099153
IPO4	0.90958464
CNPY2	0.9087724
C9orf116	0.9086265
APLN	0.90817904
MSANTD3	0.9076974
SERPINH1	0.90735185
UTP15	0.90715986
INTS8	0.9071177
POLR3A	0.9068708
R3HDM1	0.9067855
UBXN11	0.90669733
LSM5	0.90658367
LIF	0.9063318
TGDS	0.9059964
C9orf43	0.90595627
ZNF7	0.90550876
MEX3D	0.9049981
DDX27	0.90485764
CCNB2	0.90474105
RCCD1	0.9046658
SLC35C2	0.90459836
AP001469.3	0.9042561
SSRP1	0.9040285
DOCK6	0.903599
CDC16	0.9033807
KIF14	0.9033585
RNF219	0.9032925
BCAP31	0.902978
BEND3	0.90286064
MID1IP1	0.90265906
AURKB	0.90263534
DTNB	0.90225106
SNAPC4	0.90211356
SMS	0.9020393
PSMC2	0.9017112
NBEAL2	0.9012102
ICA1	0.90112615
SLC52A2	0.90077233
RPUSD1	0.9007636
RRP7BP	0.9007292
PAXX	0.9006105
DDX11	0.9005835
AC007405.3	0.9003706
CEP164	0.9002735
PTDSS1	0.90019
ST3GAL2	0.90014267
AL031985.3	0.89946043
PCNA	0.8990982
SGO1	0.89898026
IER5L	0.8988551
PABPC1L	0.8988215
CCNA2	0.8986998
MZT1	0.89861315
NPHP4	0.8985592
SRSF7	0.89822584
FAM111A-DT	0.8975308
NUSAP1	0.89662445
ILKAP	0.8965311
PATZ1	0.8960983
SSBP4	0.89584136
TTF2	0.8954249
LINC01132	0.8951803
SRPRB	0.8946709
AL049836.1	0.8943136
SCD	0.89385724
MIPEP	0.8938537
ZFAS1	0.8937696
RAD51D	0.89368886
BMS1	0.8933765
SNRPB	0.8933044
DNMT3B	0.89330006
RUNX1	0.89279425
CAMSAP1	0.8927905
C9orf16	0.89249355
ANAPC5	0.892446
NKD2	0.8923821
PHKA1	0.8922883
IRF2BP2	0.89216477
PRPS1	0.8919645
EBNA1BP2	0.89193416
LINC01605	0.89170814
SLC7A1	0.8915291
POC5	0.89151746
NT5DC2	0.89090365
CCNE1	0.89075124
AC026704.1	0.8905159
MORF4L2	0.8904065
WDR90	0.8903707
MRPL30	0.88984245
ZFP69B	0.8896846
LINC02163	0.88934845
TENT4A	0.88923043
NAA80	0.8890358
UBAP2	0.8880829
DPY19L1	0.8875963
HASPIN	0.8874689
ITGA2	0.8871884
PYCR3	0.8870958
BRD9	0.8868593
ARNTL2	0.88655496
AP3M2	0.886545
PPP1R35	0.8863887
AL109615.3	0.8863679
MORC4	0.8861765
AC106900.2	0.8858496
MAGOHB	0.8857523
RUVBL2	0.88574594
PCGF1	0.8852009
ALDH4A1	0.8851665
SNRPC	0.88461834
TIMM8A	0.88418704
AC021218.1	0.88400143
ZBTB12	0.8839872
GDF15	0.88395935
CTPS2	0.883348
RGS16	0.88329804
RBL1	0.88300896
CSNK1G2	0.8830044
CCDC137	0.8829928
MROH6	0.8828678
NXT1	0.8825406
HAGHL	0.88221973
NARF	0.8819448
DNMT1	0.881849
TEX45	0.88153595
G6PC3	0.88119113
SNRPD1	0.88113296
MTHFD1	0.8810307
MRPL37	0.8810136
PKM	0.8806725
ODC1	0.8806249
LRRC20	0.8805993
AP001160.1	0.88050264
USPL1	0.8804015
CHAF1A	0.8802613
PCNX2	0.8801883
FMNL2	0.8800117
SYNCRIP	0.8798564
ZNF783	0.8791253
FARSB	0.8791067
AC107959.3	0.87899286
ARHGAP39	0.8783736
ASXL1	0.8783687
AKAP8L	0.87831455
GID8	0.87827057
NELFA	0.8780513
SNRNP70	0.8780299
METTL5	0.8780127
AAAS	0.8773565
GPR157	0.8771937
RBCK1	0.8769803
SMKR1	0.87684554
DUS1L	0.87654877
CPNE7	0.87629807
ZBTB18	0.87535334
ABALON	0.87506443
NMRAL1	0.8748642
UBQLN4	0.87483454
GTF3C3	0.874445
TTC27	0.87403876
EGFL6	0.87354815
BOD1	0.8735121
ADCY3	0.87340707
HES6	0.8732237
TSPAN5	0.8732069
PMPCA	0.87312526
MSI2	0.872546
HENMT1	0.87235665
NSUN5P1	0.8720874
DLGAP5	0.87205714
ADK	0.871789
GRHL3	0.8717299
YWHAG	0.8708613
F12	0.8706495
MOCS3	0.87052834
FLAD1	0.87052685
BID	0.87038505
TARBP2	0.87013733
TBCD	0.86933416
BICDL1	0.8693287
STC2	0.8691784
ZNF316	0.86812997
UCHL3	0.86743027
MZT2A	0.8674245
SRPK1	0.8670884
IRAK2	0.86658937
TSEN54	0.86650974
ADO	0.86636144
ZNRD1	0.86623675
FBXO22	0.86618966
PLK4	0.8661521
METTL3	0.86602736
HS6ST2	0.8659678
NMD3	0.86584705
AC104958.2	0.8656331
SNHG7	0.865393
SMPD4	0.86499447
MSH6	0.8648253
SLC12A2	0.8648052
EXOSC4	0.86475676
MKS1	0.86435384
SFPQ	0.8643527
ZNF146	0.86427253
PRR19	0.8642195
DIS3	0.86413413
MTPAP	0.86410874
HOMER1	0.8640683
COX19	0.8637222
PTMA	0.8634198
DGAT2	0.8633735
SPATA12	0.86268675
MSX2	0.86253846
POLA1	0.8624144
ARHGEF19	0.86239904
LINC01315	0.8622227
UCKL1	0.862104
C1orf198	0.86207986
DNAJA3	0.86189836
TMEM189	0.86172265
BCL2L1	0.8617183
C12orf66	0.86167926
SAAL1	0.8610112
PPP1R13L	0.8609406
MFSD10	0.8607123
RPL36A	0.8603151
SPAG5	0.85914737
RCBTB1	0.85907584
CKS1B	0.85847306
NEU3	0.85832584
THOC3	0.858322
TOPBP1	0.8579189
LINC01979	0.8576908
SEM1	0.857516
NUP62	0.8574645
MFAP2	0.8574462
COA1	0.8570119
FAM84B	0.8569519
POMGNT1	0.8566114
KLHDC4	0.85654885
FBXO5	0.8562839
AC092171.3	0.8561062
ADAMTS12	0.85604846
NQO2	0.8560182
H2AFY	0.85592085
MSH2	0.8556872
POLG2	0.85535794
LIG3	0.85526717
PAM16	0.85467947
IMP4	0.8545266
ZNF367	0.85443205
ZNF3	0.8543903
IFITM1	0.85434103
RAB15	0.854316
PAX9	0.8542376
BHLHE40	0.8541734
PROSER1	0.8541562
GDPD5	0.85406005
ATG9B	0.8540514
GPI	0.8540093
ZNHIT2	0.85395896
TOMM20	0.85389006
POLR2H	0.853374
BFSP1	0.85297024
SNAI1	0.8529522
CFAP298	0.8528827
NEK6	0.8525744
UCN	0.8525681
ZNF695	0.8523311
C16orf46	0.8520119
SPRY4	0.85171163
BLM	0.8516532
SMARCD2	0.8514509
GINS2	0.85112506
MMS19	0.8505026
E2F4	0.850047
SHROOM4	0.8496229
CAMKMT	0.8495303
AP003352.1	0.84907496
WDR5B	0.84905005
CDC20	0.8490017
LRWD1	0.84893596
HNRNPU	0.8488981
KNOP1	0.84884834
PSPC1	0.8486254
C19orf24	0.8483183
EIF3H	0.8482597
TBC1D31	0.84824777
DACH1	0.84824276
ATAT1	0.8480563
DIMT1	0.84760153
RPUSD3	0.8475446
FERMT1	0.8474193
LINC01569	0.8467008
ZP3	0.8466579
JAG2	0.8466129
HNRNPD	0.8463594
FAM71E1	0.8462126
MYEOV	0.84587836
AC012676.1	0.8458476
RBBP7	0.8454139
NAA25	0.8453228
WDR45B	0.8452553
LINC02320	0.845203
HAUS7	0.8451662
AC007128.1	0.84501505
NCBP2	0.8448147
AC009065.5	0.8447975
FXN	0.8446103
SRPX2	0.8445666
SALL4	0.84455866
ZBTB39	0.8442862
ZNF280C	0.84404564
DDN-AS1	0.8439859
TMEM39A	0.8437972
AGK	0.843507
TSR1	0.84333473
PUSL1	0.8430101
GPR19	0.84295297
TTPAL	0.84274393
WDR66	0.8425938
NUP210	0.84248567
KIAA0895	0.84234965
FAM83H	0.8421211
CCDC150	0.84199536
CCNL2	0.8417084
DUS3L	0.8416296
MOGS	0.8415229
EMG1	0.841465
SNRPE	0.84101236
TMEM9	0.84086204
SLC15A4	0.84075683
EEFSEC	0.84073627
UPF3B	0.84052736
PRR36	0.8396759
LAGE3	0.8394588
MRPL9	0.8393984
HDGF	0.8392464
EFNA3	0.8392376
TUT1	0.83900267
EIF4A3	0.8385392
TLX1	0.83829886
CENPF	0.8378783
SQLE	0.83755326
POLR1D	0.83738303
ACAN	0.83731467
CERS5	0.8372325
AC004967.1	0.8372275
ENO1	0.83722144
TRMT2A	0.83688813
ENOX2	0.83654135
LINC00346	0.836322
DDX19A	0.8355865
MRPL58	0.83516896
MTFR1	0.8350246
AC010969.2	0.8349629
ANKRD39	0.8349287
PSMB7	0.8348969
PHF20	0.83458763
CIT	0.8345727
CHD7	0.8345496
UBE3D	0.8343545
FBF1	0.8343165
SULT2B1	0.8342563
WDR54	0.83416516
RFC5	0.83396494
SLC35B2	0.83372
GATA2-AS1	0.8335688
MRPL57	0.83280987
CCDC138	0.8325905
ACOT9	0.8324866
MCTS1	0.83228374
ALG8	0.8321246
PSME4	0.83137256
MIOS	0.8310533
TUBG1	0.8310389
MCTS2P	0.8309646
ASB9	0.8309067
GIT1	0.8307601
RNASEH1	0.83050656
TRPM2	0.83044845
SPG21	0.8302173
SYT7	0.83006245
STRAP	0.8297125
ANGEL1	0.82964814
AC008764.6	0.8294451
CTHRC1	0.8294141
SRRT	0.8291783
SMARCD1	0.8290545
RNASEH2B	0.82889855
TMTC4	0.82857436
AC124067.2	0.8285694
OR7E38P	0.82854897
PLXNA3	0.828051
KLHL17	0.827766
NPEPL1	0.82740474
GOLGA7B	0.8271938
KDM1A	0.82703274
SLC39A6	0.8270076
CTNNBL1	0.8269975
POLR3K	0.82694674
LINC00963	0.8268298
CENPL	0.82665014
NTHL1	0.82635194
DCLRE1A	0.826335
ZC3H15	0.8259954
TMEM243	0.825721
RNF32	0.82564425
SART3	0.82564384
TANGO6	0.8255563
PMS1	0.82549536
EVPL	0.8254012
FBXO45	0.8253743
STK36	0.8249627
PCSK9	0.82478625
KCNN4	0.824592
SPIN4	0.8245688
KDM2B	0.8244798
SLC25A22	0.8243214
PAAF1	0.824293
LUC7L	0.8242442
LONP1	0.8241311
PSMC3IP	0.82391244
THEM6	0.82389283
KIF11	0.82363814
MINCR	0.8234564
LINC01748	0.8232271
PSMG1	0.8232173
C19orf53	0.8231258
SLC38A5	0.82312346
ARVCF	0.82292974
CHTOP	0.82281786
AC026369.2	0.8226708
TEX30	0.8225652
EIF3I	0.82251847
NUP160	0.82249695
PLCG1	0.8223621
LTV1	0.8223558
STX6	0.8222993
PLUT	0.82212204
TARS2	0.82167053
MIER2	0.8214816
ELP1	0.82128346
UBAC2	0.8211117
STX16	0.8209533
STMN1	0.8209276
MAPKAPK3	0.8208762
MIS18A	0.8208502
EIF3D	0.8208351
EPHA1	0.8207553
PIGU	0.82046926
ZFP64	0.82036096
FAM72D	0.82005066
TIGD4	0.8200129
PPAN	0.8194159
LSM14B	0.8189762
PLPP2	0.8188073
DAZAP1	0.8186641
ZWILCH	0.81809026
TFR2	0.8176645
ETS2	0.81761944
QPCTL	0.8169578
SPRY4-AS1	0.81667095
WDHD1	0.81649053
FOXP4	0.8163774
NOL3	0.8163459
ZHX1-C8orf76	0.81617737
TFB1M	0.815958
RNF216P1	0.81556934
SMARCA4	0.81541157
FOXK1	0.8151603
OSBPL10	0.8151416
GPR89A	0.8150036
CCDC59	0.814982
PEX5	0.8149512
ELOC	0.8148062
ACTL10	0.8147692
CLK2	0.8146585
AC012363.1	0.8145968
PNPO	0.81452227
H2AFX	0.8143894
HNRNPA2B1	0.8142092
CLDN12	0.8140125
ORC3	0.81399876
CNPY3	0.813818
SS18L1	0.8135255
ELK1	0.8134521
PRMT1	0.8132177
LAPTM4B	0.8131048
METAP1D	0.8128596
TOMM40	0.8126944
XPO1	0.812544
PITPNB	0.81170905
FAM220A	0.81153965
KMT5C	0.8114941
GLRX3	0.8114777
AP1S1	0.8112893
DDIT4	0.8112331
MTA1	0.8112063
SKA1	0.81097364
ZNF343	0.81082785
ERCC2	0.8108006
FKBP9	0.8107463
GTF2E2	0.81049925
MRPL4	0.8103958
CDC6	0.8102527
APEX1	0.8102041
PYCR2	0.8100847
AL033527.3	0.80987453
THOP1	0.80962574
LOXL2	0.80942327
CYP4A22-AS1	0.809411
CADPS	0.8093072
CDK8	0.80919456
RRP15	0.80891967
RABGGTB	0.80862314
SLC43A1	0.80842566
PABPC4	0.8083991
SLC25A29	0.8077193
NAA20	0.80767417
TIPIN	0.8076688
PELO	0.8075881
AP005233.2	0.8069665
BACE2	0.8068549
DFFA	0.80679625
VPS72	0.80665725
MED17	0.80657524
MGME1	0.8063821
DNAJC9	0.8060275
CDK5RAP3	0.8059114
BCL7A	0.80587184
CCDC74A	0.80581164
EIF5A2	0.8057601
FANCL	0.8055708
PFDN4	0.8055313
SSSCA1	0.8053438
FOXA2	0.80534154
NUDT19	0.8049087
PRICKLE3	0.80411804
SNORD60	0.8039539
AC092614.1	0.80377585
STT3A	0.80356824
PRKDC	0.803565
DENR	0.8032823
TNFRSF10A	0.8030848
PRPF6	0.8030364
ITPA	0.8029227
RPAP3	0.8028414
G3BP1	0.8020861
PSMA1	0.80185825
LINC01703	0.80154103
PPIH	0.80153257
SNX25P1	0.8013583
METTL2B	0.8010135
POLE2	0.8008648
TPM4	0.8007077
AGRN	0.80056316
FAM92A	0.80012673
LINC02253	0.7998502
CXCL16	0.79968834
AC112777.1	0.79964244
ABCB6	0.7994758
ZNF121	0.7993411
KCTD13	0.79903257
GADD45GIP1	0.7987021
AP001453.2	0.79857975
ZNF593	0.7981215
NEMP1	0.79796875
NUP58	0.79738855
UTP20	0.7973578
CEP250	0.79719234
ANKS3	0.7971371
NHP2	0.7970437
NDUFAF7	0.7968963
LRRC61	0.7968451
RGL2	0.79673845
TAF4	0.79611033
AMMECR1	0.79610825
AL590483.1	0.79581213
RELT	0.7953325
H2AFZ	0.7952699
NDUFB2-AS1	0.7951259
AC098934.1	0.7949481
FAM86C1	0.7948621
CEP83	0.79482836
PARPBP	0.79456145
MRPL50	0.7944215
DUSP12	0.7937351
SNU13	0.7937081
CCDC34	0.79369533
SLC25A39	0.79349613
JMJD4	0.7934536
LSM4	0.79336095
RPS2	0.79319656
SF3A3	0.79298496
CAPRIN1	0.7920388
GLMN	0.79184234
RELL2	0.7918032
EXOSC6	0.79174006
ERO1A	0.79169834
CEP89	0.7914905
MCM8	0.79121655
PNKP	0.79118353
ZNF703	0.79114294
KBTBD2	0.79114103
PAK1IP1	0.7910826
NUDC	0.7908792
PPOX	0.79069036
REXO4	0.7901477
FGFR4	0.7899281
HSD17B7	0.789851
WDCP	0.7897494
AC010913.1	0.78963804
PDP1	0.7895934
SNHG4	0.7894949
ZRANB3	0.7894026
LINC01555	0.7893142
KIF15	0.7889658
SLC12A9-AS1	0.78889096
FAM53A	0.78871846
PTPN12	0.7886994
LRFN4	0.78859663
HSD17B10	0.7885694
CTNNB1	0.78832096
SLC25A17	0.7882779
UXS1	0.7881736
NAP1L4	0.7876313
AC138150.2	0.7870049
C4orf46	0.78690445
ZNF786	0.7866511
PEMT	0.7864193
DPM1	0.78621083
BMP4	0.7861371
AL354836.1	0.7860802
OSBP2	0.7860643
CCDC43	0.7854475
GATC	0.7852428
LBX2	0.7851186
CHID1	0.78498083
THADA	0.7849485
POLD1	0.78485787
FANCE	0.7847889
RNF24	0.7847711
PSMD12	0.78471905
FBXL6	0.78467804
FASN	0.78458196
CCDC51	0.7844746
KRT8P12	0.78440064
AASDHPPT	0.78438705
RPL37	0.7842527
CEP78	0.78401667
AC010973.2	0.78395677
PMEPA1	0.7839358
PSME3	0.78355557
ACBD7	0.7832949
B9D1	0.7831315
URAHP	0.78300846
STRIP2	0.78281164
NARS2	0.7824159
LARS	0.7819869
AP000697.1	0.7818051
WDR18	0.78144616
SNRPD2	0.7813009
TSTA3	0.7812399
DDX54	0.7811322
SNHG10	0.7811062
CDR2	0.78097045
CACYBP	0.78086066
INCENP	0.780647
DLGAP4	0.78053033
NUPL2	0.7804447
KHDC4	0.78043014
NCAPD2	0.780352
SLC17A9	0.7802818
KRI1	0.7802659
FKBP10	0.7800228
ZNF195	0.77983606
LINC01836	0.7798118
AL365181.3	0.77972615
ING1	0.7793548
C2orf27A	0.77933615
CARD14	0.7791944
ORC1	0.77914155
MSH5	0.7791121
KDELC1	0.7790232
FAM92A1P1	0.7790034
TALDO1	0.77896744
PRMT5	0.77885324
BX470102.1	0.7785872
RASSF1	0.778248
AC055717.2	0.7781164
SLC41A3	0.7781117
ATP6V1FNB	0.7780973
PHLDA1	0.77774894
TMEM237	0.77765024
NAA16	0.7776149
AC093724.1	0.7776105
CEP131	0.7775954
MACC1	0.7775226
FAM86JP	0.7774271
TAGLN2	0.7773685
TMEM165	0.77733284
HMGXB3	0.77723217
AC074117.1	0.7768853
AC073869.1	0.77680254
ARID3A	0.77672136
LINC00659	0.77670604
MMP11	0.7764315
TRIM24	0.7763755
PRIM1	0.7763149
DCLRE1B	0.77609485
SPATA3-AS1	0.7753083
IRF3	0.7749185
SFXN3	0.7747434
UBE2SP1	0.77468437
CAPN10-DT	0.7745809
MPP3	0.774482
AC022387.1	0.77441585
BICD1	0.77412295
APTX	0.77400655
AC124798.1	0.77396923
CIAO1	0.7739552
PRRT3-AS1	0.7739157
ZNF761	0.77389145
AC131009.3	0.7733046
HMMR	0.7731308
URI1	0.7728335
FAM111B	0.77277964
GEMIN8	0.772774
ZNHIT6	0.7727729
SSC4D	0.7725434
VKORC1L1	0.7724785
MNAT1	0.77245873
SMYD3	0.772365
ZNF792	0.77205366
GINS4	0.7719383
TRAF2	0.7713477
NSUN6	0.7710566
LINC01977	0.7709506
POLR3G	0.77082306
HSPBP1	0.77054363
RPL22L1	0.7701048
TYRO3	0.7700769
TRIM16	0.7700682
PFAS	0.76999605
POGK	0.7699277
PHC2	0.76983035
POLB	0.76980287
INPP5E	0.7695673
AKIP1	0.7694084
POU5F1B	0.769296
SLC1A5	0.76927054
NSUN4	0.76926
NASP	0.769178
CCDC77	0.76905096
MBTPS2	0.76850796
FAM227A	0.7684216
CDC34	0.7682413
PTCD1	0.7675314
ERF	0.7675032
LINC01615	0.7674052
PDIA4	0.7673862
ZNRF3	0.7671515
AL928654.4	0.76704687
TSEN2	0.76701176
XRN2	0.7666524
STAM	0.7666416
AC002116.2	0.7663637
FEZF1-AS1	0.7662691
MCRIP2P1	0.7662311
DHX9	0.76591855
ESPL1	0.76571923
KCNH8	0.76563555
METTL6	0.7656037
B4GALT7	0.7654124
CNIH3	0.7653933
FLJ46906	0.7653181
POC1A	0.7652874
REXO5	0.7652582
MTMR1	0.7650668
TIMM17B	0.76492953
ZNF579	0.7643403
HIST3H2A	0.7642643
IMPDH1P8	0.7642176
DPAGT1	0.76415277
AC007406.3	0.7641173
PGD	0.7640496
GRHL2	0.7640447
DDX28	0.76381963
FASTKD2	0.76374316
SPATS2	0.76372474
EXOSC1	0.7636269
ASIC1	0.76336575
AC010719.1	0.7633013
CENPJ	0.76287735
RSRC1	0.7626062
DVL1	0.76260304
PDF	0.7625863
RBM39	0.7624647
SFSWAP	0.762347
DHX30	0.76196384
CEP41	0.76192176
GABRE	0.7617916
RAB3D	0.7617381
PRKRIP1	0.76165265
MEN1	0.7613838
AKIRIN2	0.7613363
PRPF40A	0.76123565
MRE11	0.761208
ANKEF1	0.76120275
PANO1	0.76114523
TSACC	0.76105523
SGO2	0.760767
PRR7-AS1	0.76034725
LINC01978	0.7599898
AL163953.1	0.75973856
USP6NL	0.75970685
LRRC14	0.7596752
GTF3C4	0.75964445
AC007128.2	0.7595095
PPIAP45	0.7595058
P3H4	0.7593596
ACYP1	0.7593168
PSMB5	0.7585728
SMCO2	0.75844294
NR2C1	0.75813
TLCD1	0.7577536
MED10	0.75761837
AVEN	0.7575882
IFT22	0.75746185
ATXN2L	0.7574064
ZNF282	0.757274
BAZ1B	0.7572132
FOXS1	0.7571654
TRPC4AP	0.7571148
DCPS	0.757015
MLKL	0.75690234
RHBDF1	0.7568623
GTPBP10	0.7568324
CENPE	0.7567678
S100P	0.756484
PRMT7	0.7564142
PLEKHG5	0.7563995
HNRNPDL	0.75630164
ZNF696	0.7560281
EEPD1	0.7559587
PMS2P3	0.7559292
MPHOSPH10	0.7558441
CCDC85B	0.75558925
ZNF581	0.7554675
PRPS2	0.75543076
ARPC5L	0.755282
REXO2	0.75521946
PGP	0.75509995
PISD	0.754809
SHISA5	0.7548034
FCHO1	0.75473195
CXCL3	0.7547157
GEMIN4	0.7546866
HOXB8	0.7545863
TMEM184B	0.75438756
LYRM4	0.75438553
USP31	0.7543827
ZWINT	0.75408995
VAC14	0.753889
ATP6V1C2	0.75385433
REM2	0.7536339
AP001453.3	0.7534535
STT3B	0.7533735
TM7SF2	0.7529907
RAD51AP1	0.7527889
SLC9A7	0.7526752
THOC6	0.752632
HIKESHI	0.75241315
AC004232.3	0.7523436
ZNF670-ZNF695	0.7522737
STAMBPL1	0.75211734
SH3PXD2A-AS1	0.75191665
RPS19	0.7518901
TMEM79	0.7517646
SEPHS1	0.751619
ANP32B	0.75093913
GRPEL1	0.75091076
RTN4R	0.7508428
LSM7	0.75069416
ABCC10	0.75042987
LPAL2	0.7503823
AC105219.3	0.7503503
ALKAL1	0.75034183
EIF6	0.75025934
MARS2	0.75024104
SNHG8	0.7501883
PGK1	0.750055
IFFO2	0.7500364
AC009065.2	0.7499149
LINC01012	0.7498032
KYAT1	0.7497746
PCBP4	0.74974704
RPRD1B	0.7497233
ZSWIM1	0.74969524
IRX5	0.74938166
CYP2S1	0.7492398
HNRNPA1P48	0.7492173
ZNF205	0.7491953
NRAV	0.74901515
POLR3D	0.7487824
MRI1	0.748764
PLXNB1	0.7487182
LIME1	0.74866974
NFS1	0.74856913
XKRX	0.748511
C9orf163	0.74822307
RPL7	0.7477548
CLIC1	0.7475102
SLC16A1-AS1	0.74739754
TUSC8	0.74715084
LGR5	0.74668854
TMEM234	0.7466612
METTL22	0.7465725
BORA	0.74647516
GALK1	0.74646944
ISG20L2	0.7464371
EPDR1	0.74642223
MYO19	0.74634093
AL513123.1	0.7463144
LIN9	0.74620336
MCMBP	0.7455196
CCDC78	0.7454488
GPR3	0.7454313
ASPHD1	0.74498177
TUBB	0.7449713
LSM2	0.7448498
FZD6	0.7448281
INPP5D	0.74476606
COPS6	0.74456894
CLDN2	0.7441317
EXOSC9	0.74400425
AL035587.1	0.74363697
TCTN2	0.7436014
ARRDC1	0.7434132
CTSH	0.74338675
RPA3	0.7432741
ATP2C1	0.7429819
RNF113A	0.7428611
EIF2A	0.7428231
TCERG1	0.7426872
GTF2H3	0.7425439
SLC19A1	0.7425104
MRPS26	0.74231136
SRMS	0.74193317
LINC01711	0.741788
TM9SF4	0.74168056
DPH6	0.7415904
SH2D2A	0.7414891
EPRS	0.74120164
CCSAP	0.74102604
SOX12	0.7409667
DPP7	0.74090457
AL024507.2	0.7408608
EIF3G	0.740599
RBBP8NL	0.74058664
RNF187	0.74052614
ENGASE	0.74046737
NOL11	0.7403164
AHSA1	0.7401149
EPHB3	0.73988986
PORCN	0.73964244
NDC1	0.7395767
AMOTL2	0.73908335
AL606490.8	0.7384442
PUS3	0.7383441
CHAC1	0.7383322
TMEM123	0.7383197
EIF3E	0.7381852
IQCB1	0.73813283
LINC02487	0.7380271
AL139089.1	0.7378193
BMP7	0.7377637
SRCIN1	0.73770154
GPN3	0.7376318
TMPRSS13	0.737631
ZW10	0.7375922
SF3A2	0.73738617
METAP2	0.73729354
TMEM216	0.7369496
TSEN15	0.73664486
CRLS1	0.7356389
FAIM	0.7355936
RPS15	0.73543227
RHEB	0.73494744
BCCIP	0.73488784
C5orf66	0.734885
XRCC5	0.7347736
HPRT1	0.7346727
DNAJC10	0.7345793
SCARB1	0.7342991
HSP90AA1	0.7340487
MAK16	0.73402315
CWF19L1	0.73395306
HPS4	0.7339192
RNASEH1-AS1	0.73386955
POT1	0.7337861
CIAPIN1	0.73362887
DTX2	0.73340744
FAM122B	0.7333308
TSNARE1	0.73329306
RPL18	0.7332543
ORC2	0.7330374
KNTC1	0.7329541
PHF6	0.7329368
GS1-124K5.4	0.7327327
RNF215	0.7326592
CCDC192	0.7322508
SCML1	0.73209876
GPR143	0.73209244
BTBD16	0.73197997
UQCC1	0.73196965
KCNMB2-AS1	0.7317238
SLC11A2	0.7317145
PCMTD2	0.7315922
XRCC1	0.73157465
ATG16L1	0.7314628
BBC3	0.7312132
AATF	0.73118615
CGAS	0.7311628
HMGA1P8	0.731113
CUL1	0.7310158
SPON2	0.7309319
KPNB1	0.7304458
STAU1	0.7303666
PTCD2	0.73013407
SLC25A19	0.730057
CDC7	0.7298672
LIPG	0.7298657
TMEM67	0.72984356
SRSF2	0.7298011
FBXW9	0.72968036
TMED3	0.72958964
POMP	0.7292033
AZIN1	0.7291443
LEF1	0.7290748
STK3	0.72899073
LENG8-AS1	0.72885716
DHX57	0.72884846
ERGIC3	0.72877383
COPZ1	0.7284339
TDRKH	0.72825474
F2R	0.7281304
ZNF335	0.72797704
MLXIPL	0.7278891
TCTN1	0.7278211
CEP95	0.72781724
TASP1	0.7276022
GCN1	0.7273789
IFITM3	0.72714704
GAS5	0.7271044
SNRPB2	0.7269869
MACROD1	0.7269332
MAP4K4	0.7268636
HSF4	0.7265321
PTK7	0.7262192
FNBP4	0.7261902
AL031727.1	0.72606546
MANEAL	0.726056
EIF2B3	0.7260407
RPL38	0.7259861
ZNF526	0.7254835
MED27	0.72542095
AL121832.2	0.7253349
RNF149	0.7253272
RUBCNL	0.7251368
LINC01101	0.7249131
HSF1	0.72480136
PLAGL2	0.72475123
C17orf75	0.72468394
AC020907.4	0.72451454
[truncated: 53,268 more rows]
