# Supplementary material for: A novel signature model based on mitochondrial-related genes for predicting survival of colon adenocarcinoma
Source: BMC Med Inform Decis Mak. 2022 Oct 22;22:277. doi: 10.1186/s12911-022-02020-3 (PMC9587559; doi:10.1186/s12911-022-02020-3)
Supplement: Supplementary file 2 — Additional file 2. Raw data. (ZIP 320499 kb) [file 12911_2022_2020_MOESM2_ESM.zip › Raw data/5. GSEA Result/GSEA_RESULT/edb/results.edb]

<?xml version="1.0" encoding="UTF-8"?>

<EDB LC_PROC="none" SORT_MODE="real" ORDER="descending" METRIC="Signal2Noise" NUM_PERMS="1000" USE_MEDIAN="false" FIX_LOW="true" USE_BIASED="false">
  <DTG RANKED_LIST="input.input.cls#T_versus_N.rnk" TEMPLATE="input.cls" GENESET="gene_sets.gmt#GOBP_POSITIVE_REGULATION_OF_MITOCHONDRIAL_OUTER_MEMBRANE_PERMEABILIZATION_INVOLVED_IN_APOPTOTIC_SIGNALING_PATHWAY" ES="0.5531" NES="1.6052" NP="0.0281" FDR="0.0369" FWER="0.0920" RND_ES="0.3054 0.5184 -0.3942 -0.3004 -0.4857 -0.2294 -0.4838 0.5098 0.1948 0.3304 -0.4762 0.3314 -0.5044 -0.2545 0.2916 -0.3874 0.3801 -0.3168 -0.3757 0.4639 0.3841 -0.3100 -0.3560 0.3091 -0.5104 -0.3112 -0.3023 -0.5394 -0.2338 -0.3334 -0.5125 0.2792 -0.2607 0.3321 0.4045 -0.2911 -0.3285 0.3467 0.2202 0.3525 0.4187 -0.3311 0.4096 0.3548 0.2735 0.2390 0.3949 -0.4761 -0.5708 -0.3512 0.3639 -0.2673 -0.5354 -0.4195 0.4015 -0.3589 0.3737 -0.2178 -0.3921 -0.2319 -0.2355 0.3232 0.3302 -0.3429 -0.2730 0.3765 0.2360 -0.2303 0.3307 -0.4118 0.3321 0.2396 0.4200 0.3124 -0.2903 -0.2864 -0.2933 0.2845 -0.2465 0.4804 -0.2374 0.2729 0.2167 -0.2536 0.4498 0.2458 0.3192 0.1610 -0.2138 0.5276 -0.2660 -0.3347 -0.2403 -0.3614 0.2426 -0.4149 -0.2295 -0.4442 -0.4087 -0.2006 -0.2641 0.3073 -0.3617 -0.3009 0.2155 0.3665 -0.2116 0.2766 0.2992 0.2108 0.3764 0.4719 0.4005 0.4789 0.5750 -0.3967 0.3501 -0.4961 -0.2604 0.2429 -0.3849 -0.2516 0.2829 -0.5334 -0.4232 -0.2035 -0.3060 0.4109 0.3636 -0.2088 0.3186 -0.4216 -0.3120 0.3755 -0.4457 -0.4041 0.2869 0.3401 0.2325 0.2726 -0.4644 0.6271 -0.2628 0.4876 -0.2809 -0.2985 -0.2172 0.3716 -0.3077 0.3460 -0.1392 -0.3004 -0.1920 0.2640 0.3527 0.3672 -0.4077 -0.5139 0.3841 -0.4077 -0.2707 0.2892 0.4480 -0.4648 -0.2155 -0.2212 -0.4418 0.2216 0.3938 0.5463 0.2951 -0.4591 0.6295 0.3133 0.5414 -0.2883 0.5741 -0.3835 -0.2999 0.3388 -0.2709 0.2388 0.2599 -0.3348 -0.2356 0.3853 -0.1746 -0.2101 -0.3582 0.3405 0.3051 0.3314 -0.2559 0.5840 -0.3170 -0.2982 -0.3527 0.6181 -0.2160 -0.3124 -0.3964 0.2847 0.4392 0.3239 -0.2617 0.2605 0.3045 -0.2788 0.4952 0.1795 -0.4786 -0.2127 0.2459 0.2628 0.4350 0.2908 0.3236 -0.4582 -0.4307 -0.3958 -0.3149 -0.6508 -0.2851 0.4384 -0.3582 0.5052 -0.2543 -0.3288 -0.3239 0.2890 0.4928 0.2976 0.5989 -0.5749 0.4525 -0.4967 0.3671 -0.4634 -0.5783 0.2390 0.3290 0.3891 -0.4025 0.1783 0.2429 -0.2365 -0.5133 -0.4434 -0.3828 -0.3569 0.2460 0.3780 0.3248 0.2513 -0.3705 0.2173 0.3717 -0.3616 -0.4595 -0.4213 0.4570 0.2926 -0.2802 0.3854 -0.2896 0.2816 0.4137 0.2264 0.2749 -0.2570 0.3936 -0.3032 -0.2610 -0.2057 -0.4096 -0.3540 -0.3707 0.3306 -0.3421 -0.2647 -0.2179 -0.4755 -0.3512 0.1693 0.4041 -0.2636 -0.3490 0.2137 0.2445 0.2060 0.3092 -0.3653 -0.5320 -0.3085 -0.3240 -0.2830 0.2465 -0.2533 0.2750 0.3747 -0.4596 0.3687 0.4991 -0.3289 -0.4663 0.3445 -0.1609 0.3342 0.3084 0.3079 -0.2351 0.2762 -0.3037 -0.2653 -0.4059 -0.4493 -0.4615 -0.2250 0.3446 -0.1837 -0.3221 0.2618 -0.3403 -0.2508 -0.3145 0.4895 0.3379 0.3813 0.2572 0.3842 0.2358 0.2293 -0.3270 -0.2673 0.2189 0.5129 -0.2419 -0.2881 -0.2422 -0.3335 -0.3975 -0.3841 0.4082 -0.3808 0.2937 -0.4572 0.2973 0.3661 -0.3761 0.4409 0.2766 -0.4468 0.4704 -0.3165 -0.2882 0.2290 -0.2349 -0.1731 -0.3016 0.3604 -0.3193 -0.3119 -0.2830 -0.3403 -0.3152 0.2216 -0.1730 -0.3796 0.2913 0.4416 -0.3924 -0.4541 0.2612 0.5128 0.2110 -0.2388 -0.3871 -0.3514 -0.4320 0.5665 0.2755 -0.2287 -0.4774 0.1905 -0.2915 -0.5011 0.4510 -0.3446 0.2467 0.3899 -0.4567 -0.5128 -0.3871 -0.3185 0.2380 -0.2048 0.4342 -0.4454 -0.2661 0.4862 -0.4790 0.2632 -0.4527 -0.2152 0.4000 0.2343 -0.3806 -0.2881 -0.2633 0.4182 -0.3188 0.3061 -0.3786 0.2847 0.4778 -0.2825 0.3566 -0.2930 0.2752 0.4160 -0.3854 -0.2615 -0.3143 0.4404 -0.2774 -0.4518 -0.4409 0.4018 -0.3072 -0.3858 -0.2700 -0.2809 -0.2980 -0.2672 -0.4884 -0.2412 -0.3892 0.3636 0.4340 0.2972 -0.3507 0.3980 0.4392 0.4452 0.5050 -0.3826 -0.3501 -0.1991 -0.4911 -0.2517 -0.3676 -0.3293 0.3737 -0.4144 0.2179 0.2019 -0.4712 0.5313 -0.3373 -0.4138 -0.5136 0.2540 0.2670 0.3776 -0.3100 -0.2555 0.3648 -0.2632 -0.2748 -0.3122 0.3009 -0.2787 0.4174 -0.2119 0.2036 0.2272 0.3095 -0.2170 0.2566 0.2356 -0.2808 -0.3591 0.2580 0.2823 0.3049 0.2431 0.3030 -0.3361 0.3646 0.3996 0.3505 0.4757 0.3280 -0.5493 0.4258 0.5131 0.4019 0.2599 -0.3281 0.4169 -0.3987 0.3382 -0.3775 -0.4852 0.2213 0.4063 0.5033 0.4528 0.5037 -0.3401 -0.4762 0.3202 0.2668 0.3632 -0.4351 -0.2556 0.3152 -0.2664 -0.4095 -0.2960 -0.2696 -0.2777 -0.3736 -0.4636 0.5538 0.2541 0.2534 0.2952 -0.2916 -0.3707 0.3332 -0.3918 0.3212 -0.2553 -0.3240 0.2648 0.3863 -0.6729 -0.2114 0.2818 0.2962 -0.3763 0.4686 -0.3003 0.3589 -0.2285 0.4775 0.5124 -0.3354 0.4235 0.2981 -0.3161 0.4739 0.3844 -0.3543 0.2571 0.2521 -0.4108 0.3426 0.3602 -0.2689 0.3657 -0.3733 0.2875 -0.3207 -0.3814 0.3723 -0.5315 -0.2340 0.2148 0.3558 -0.3411 0.4804 -0.1923 -0.2777 -0.3428 0.5081 0.4258 0.3379 0.4294 -0.4124 0.2182 -0.2286 -0.2422 0.2924 -0.3292 -0.2057 0.2836 -0.2385 0.4647 -0.2782 -0.2366 0.5174 -0.1573 0.3301 0.2114 -0.2902 -0.3887 -0.4709 0.4205 0.2456 0.4827 -0.5454 0.3663 0.4171 -0.2952 0.2438 -0.2121 -0.2950 -0.2043 -0.3574 0.5500 -0.3874 0.2944 -0.3603 -0.4505 0.3470 0.4174 -0.2825 0.3638 -0.4418 -0.4410 -0.4547 0.2259 -0.3305 -0.2679 0.6051 0.5325 0.4876 -0.3961 -0.2739 -0.3866 -0.2657 -0.3405 0.2673 0.2379 -0.4179 -0.2644 -0.2461 0.2586 0.3118 -0.1957 0.3100 0.2482 -0.4584 0.3837 -0.3345 -0.5083 0.2338 0.3299 -0.3015 -0.4522 -0.3034 0.2734 0.5210 -0.3295 0.3796 -0.2751 0.3602 -0.4814 -0.4037 0.2547 -0.3487 -0.2555 0.4322 -0.4199 -0.2685 -0.3251 -0.4058 0.2894 0.3621 0.2149 0.3326 -0.3680 -0.3700 -0.3347 -0.5014 -0.5946 -0.2163 0.2538 0.2845 0.4019 0.1865 0.3457 -0.2789 -0.3556 0.4635 -0.2044 0.2513 -0.2849 -0.2939 0.3136 -0.5362 -0.4903 0.2635 0.2463 -0.4080 -0.2916 0.4084 0.2207 0.2740 -0.6159 0.5470 -0.2779 -0.2418 -0.3048 -0.2202 0.2519 0.2113 -0.2214 -0.3568 0.4703 0.2387 0.2231 0.3809 0.3630 0.2351 0.1863 0.4283 0.3369 -0.2354 -0.4136 0.2429 0.3402 -0.3299 -0.2600 -0.3701 0.4773 -0.3274 0.4163 0.3787 -0.3968 -0.3720 -0.1935 0.3652 0.3600 0.3182 -0.4111 0.3113 0.4662 0.4719 0.2292 -0.6343 -0.2704 -0.3880 -0.2080 -0.3680 -0.2442 0.3334 0.4601 -0.2801 -0.2799 0.4120 0.3509 0.2823 -0.3950 -0.2676 0.2204 -0.2621 -0.5496 -0.3417 -0.4656 0.4595 -0.2349 0.2573 -0.3354 -0.2326 0.2407 0.2576 0.3119 -0.2482 -0.3182 -0.3281 0.3709 0.2284 0.2152 0.3881 0.3580 -0.5193 -0.4813 -0.3658 0.3450 -0.5437 -0.2153 -0.3391 -0.3755 -0.3283 0.2963 -0.3197 0.5514 -0.3176 -0.4789 -0.2553 0.4340 -0.4438 0.3021 -0.4055 0.3899 -0.2825 -0.4135 0.3759 0.3990 0.5671 0.2759 -0.3710 -0.3243 -0.2901 0.3615 0.3688 -0.2932 0.1753 0.2595 0.5145 -0.3517 0.4407 0.2637 -0.3448 0.5304 0.2795 -0.5667 0.3892 -0.3358 -0.2452 -0.1938 0.2816 0.3089 0.2072 0.3305 -0.3414 0.2594 0.4770 -0.5554 0.3032 -0.2263 -0.5695 -0.3386 0.1667 0.2882 -0.3713 -0.5585 -0.3214 0.3214 0.1556 0.2636 0.3784 -0.3126 0.4747 0.3265 0.2973 0.3920 0.3911 -0.2617 -0.3594 0.2544 0.4087 0.5005 0.5183 -0.2705 0.2462 -0.4295 0.4452 -0.2537 0.4520 -0.2456 0.2173 -0.4049 -0.2437 0.2450 0.2765 -0.4049 0.5944 -0.1407 -0.1915 0.3087 -0.4211 0.2452 -0.2711 0.3156 -0.3528 0.3411 -0.2247 0.2877 0.4245 -0.3576 0.3315 0.2219 0.3899 0.4332 0.2487 -0.2181 0.6475 0.2643 -0.2611 0.4941 -0.4209 -0.5188 -0.5260 0.1801 -0.4009 -0.2952 0.3116 -0.2826 -0.3905 -0.3753 0.3144 0.2934 0.3913 -0.2245 0.2248 -0.2748 0.2073 0.3152 0.2122 0.2480 0.2104 0.4136 -0.1924 0.2625 -0.3409 0.2257 -0.2946 -0.2535 0.3720 0.5147 0.2812 0.6783 -0.2445 -0.4556 -0.2213 -0.3434 0.4057 0.4518 0.3194 0.1980 0.3212 0.3240 0.4535 0.2541 0.2430 0.4322 0.2995 -0.2381 -0.1993 -0.2558 0.3286 0.3091 0.2497 0.3196 -0.5527 0.2534 0.1654 -0.4025 0.4129 0.3544 0.2322 0.2934 0.3941 0.4021 -0.4639 0.1988 -0.4832 -0.2386 0.5253 0.5503 -0.3131 -0.2337 0.1672 -0.2633 -0.2557 -0.3106 -0.3239 -0.2832 0.3437 -0.4543 0.3784 -0.3641 0.4463 0.2761 -0.2459 0.3819 -0.6022 -0.4301 0.2719 0.3743 0.2893 0.2441 0.2600 0.2795 0.4963 0.4076 -0.2442 0.4106 0.3864 0.4495 0.2278 0.3523 0.3497 0.3144 -0.5181 0.2533" HIT_INDICES="498 517 1097 1101 1827 1946 2214 2249 2831 4364 4426 4646 4704 5845 5905 6260 6809 8199 8762 8953 9074 9343 17898 19462 19716 30282 33348 47152 50427 50742 52698 52787 53758 54147 54853" ES_PROFILE="0.0507 0.1097 0.1495 0.1996 0.2296 0.2697 0.3051 0.3444 0.3700 0.3715 0.3994 0.4237 0.4508 0.4548 0.4783 0.4955 0.5079 0.5022 0.5103 0.5250 0.5406 0.5531 0.4074 0.3876 0.3913 0.2036 0.1503 -0.0930 -0.1353 -0.1227 -0.1290 -0.1009 -0.0799 -0.0426 0.0075" RANK_AT_ES="9343.0000" RANK_SCORE_AT_ES="0.3009"/>
  <DTG RANKED_LIST="input.input.cls#T_versus_N.rnk" TEMPLATE="input.cls" GENESET="gene_sets.gmt#GOBP_MITOCHONDRIAL_GENOME_MAINTENANCE" ES="0.5846" NES="1.6818" NP="0.0153" FDR="0.0247" FWER="0.0640" RND_ES="-0.3714 0.5919 -0.3867 -0.3255 0.2384 -0.2402 -0.2577 -0.2857 0.4151 0.3384 -0.4749 -0.2494 -0.1345 -0.2692 0.2946 -0.4338 0.3716 -0.3066 -0.4764 0.4217 -0.2886 0.2279 -0.4940 0.3818 -0.3082 -0.2944 -0.3072 0.2295 0.3435 0.3212 -0.4245 -0.4054 -0.4164 0.2490 -0.3741 -0.4644 0.3407 0.2727 0.3944 0.4465 0.4042 -0.4821 0.3353 0.2076 -0.1863 -0.3099 0.2522 -0.4219 0.1613 -0.2913 0.2302 -0.3855 -0.2978 0.2239 -0.4190 -0.3218 0.3724 -0.3330 -0.5694 0.4991 -0.2824 0.3422 -0.3855 0.3555 -0.5378 0.4673 0.3553 0.1753 -0.4861 -0.2604 -0.3835 0.1693 0.5851 0.4648 0.2608 -0.4857 -0.5039 0.2498 -0.3890 0.4772 -0.2717 0.4025 0.2972 0.4305 0.3624 -0.2975 -0.2596 0.2744 -0.2908 0.3483 0.1869 -0.2176 0.2663 0.3048 -0.4563 -0.3081 0.4811 -0.5801 -0.3330 0.3386 -0.3165 -0.3457 0.2563 -0.5128 0.4753 0.4237 0.3197 0.3663 0.4556 0.1916 -0.3653 -0.3184 0.4428 0.3105 0.3332 -0.3824 0.3067 0.1956 -0.2460 0.2851 0.3707 -0.2857 0.2483 0.2225 0.2649 -0.4345 -0.2562 -0.3478 0.4028 -0.3212 0.3583 0.4580 -0.4610 0.4624 -0.4265 -0.3498 0.3533 0.3694 0.3356 -0.3857 -0.4292 0.4628 0.3846 0.2699 -0.2225 0.2405 -0.5808 0.4514 -0.3019 0.2966 -0.3014 0.5365 -0.1919 0.2982 0.2374 0.5447 -0.4099 -0.3706 0.3421 -0.5050 -0.3282 0.3534 0.3089 -0.2843 0.2584 0.2307 -0.3101 0.3925 -0.3332 -0.3620 0.3308 -0.4337 0.5085 -0.2260 0.6213 0.2250 0.3903 -0.4436 0.3533 -0.2647 -0.3705 0.3183 0.4507 -0.4106 -0.6299 -0.3073 0.3843 -0.2264 0.4648 0.3436 0.2628 0.3039 -0.4332 0.4476 -0.1827 0.5075 -0.4114 0.4103 0.3013 0.2777 -0.4086 0.2590 -0.2023 -0.4423 0.2885 0.3054 -0.2771 0.4328 0.2459 -0.3285 -0.3207 -0.2879 -0.3239 0.2859 0.4569 0.2512 0.2647 -0.3740 -0.3050 -0.4038 0.4608 -0.3025 -0.2327 -0.2590 -0.4472 -0.4425 0.4819 -0.4365 0.2150 0.3074 -0.2059 0.4907 0.5361 -0.4615 -0.4102 -0.3355 0.3590 0.2096 -0.3464 0.3054 0.4446 0.3420 -0.3044 0.3003 0.2638 -0.4698 -0.3420 0.2313 -0.4594 0.5410 0.4542 -0.3373 0.2646 0.4953 0.4605 -0.2995 0.3526 -0.2380 0.3693 -0.4122 0.2708 -0.3630 -0.3653 0.4562 -0.3237 0.4049 0.5124 -0.2444 0.3594 0.2506 0.2689 -0.2916 0.3088 0.2554 -0.3956 -0.2802 -0.3061 -0.3450 -0.4712 0.2335 0.5434 -0.2578 -0.2790 0.3147 0.2372 -0.3032 0.3914 0.3448 -0.4304 0.3649 -0.2741 -0.3917 -0.4755 0.2382 0.4016 -0.2934 0.2054 0.5151 0.3207 0.3939 -0.3482 0.3865 -0.3204 -0.4293 0.2710 -0.3729 0.3899 -0.2987 -0.2948 0.4989 0.2892 0.3293 -0.3644 0.1926 -0.2046 -0.2839 0.2415 -0.2064 0.1879 0.2346 0.3144 -0.3395 0.2420 -0.2457 0.3995 0.3075 -0.3136 -0.3696 0.2865 0.2055 -0.2354 -0.2332 -0.3424 -0.3052 -0.3276 0.2966 0.3402 0.5964 0.3102 0.4691 0.2357 0.2719 0.3627 -0.5654 0.4963 -0.3479 0.2095 -0.3070 0.4029 -0.2956 0.3247 -0.4364 -0.3369 0.2004 -0.1966 0.3724 0.3104 0.3514 -0.4694 -0.3180 0.3450 0.3881 0.1956 0.3056 0.2409 0.2505 0.2950 -0.3091 -0.2202 -0.3219 -0.1748 -0.3700 -0.2395 0.4755 -0.1977 -0.3136 -0.2698 0.5426 -0.4163 -0.2315 0.3814 0.2998 -0.2938 -0.2982 -0.4438 -0.5177 0.4006 -0.3077 0.4255 0.2874 -0.2601 -0.4205 -0.3454 0.1858 0.2626 0.4980 0.3494 -0.4085 0.2725 -0.3390 -0.2754 0.4784 -0.2853 0.3572 0.3040 0.4850 0.4357 -0.4104 -0.5360 -0.3318 -0.3738 0.4905 -0.2800 -0.2895 0.3416 -0.4046 -0.4468 0.3947 -0.3521 0.4301 -0.2659 0.3572 -0.4619 0.3622 -0.4300 0.2869 -0.3996 0.3877 0.3565 0.2780 -0.2810 -0.3958 -0.2476 0.4295 -0.3014 0.3720 -0.2760 0.3863 0.2957 -0.3580 -0.4026 0.4431 -0.3539 -0.2484 -0.4214 -0.3058 -0.3344 0.3014 -0.2824 0.4881 -0.3098 -0.5294 0.5230 -0.2896 0.1637 0.3145 0.2973 0.4432 -0.3267 -0.3542 -0.4625 -0.2025 0.2992 -0.2463 0.3599 0.2439 -0.2451 0.5638 -0.5822 0.4080 0.2784 0.5041 -0.2264 -0.3553 0.1949 0.2828 -0.3112 0.5388 0.3105 0.5285 0.2291 -0.3159 0.2020 -0.2364 -0.3247 -0.1688 0.3653 0.3520 0.4190 -0.4497 0.3697 -0.2437 -0.3865 0.2588 -0.4084 0.3465 0.3352 0.2501 0.4520 0.4366 -0.2529 -0.4192 -0.2363 -0.3424 0.1706 0.3846 -0.3058 0.4309 -0.2418 0.3483 -0.3181 0.2356 0.3534 0.3673 -0.5341 0.2892 -0.4431 -0.3401 0.2938 0.1965 -0.2575 -0.4250 0.4623 -0.4397 -0.3344 -0.4469 0.3529 -0.2504 0.2643 -0.4459 -0.4780 -0.3570 -0.5147 0.2897 -0.2532 -0.3781 0.3324 -0.4582 0.3234 0.4771 -0.2980 -0.2687 0.4684 0.4300 -0.4303 -0.1825 0.1788 0.3379 -0.3181 0.3924 -0.2977 -0.2201 -0.2765 -0.3800 0.2218 0.4021 0.4423 0.2399 0.3382 -0.3626 -0.2922 0.3948 -0.4912 0.1780 -0.2872 0.4295 0.2909 -0.3317 -0.3966 -0.3256 0.2786 -0.4504 0.4325 0.3345 -0.1635 -0.5870 0.5476 0.5413 -0.2858 -0.2830 -0.2282 0.3513 0.2503 0.3765 0.5516 -0.1655 -0.2510 0.2851 0.2200 0.4301 -0.5673 -0.2692 0.3100 0.3451 0.2321 0.4821 -0.3984 0.2581 -0.5621 0.4108 0.2152 0.5515 0.2851 -0.5088 0.4392 0.2349 0.2969 -0.4148 -0.2989 -0.3481 -0.3658 0.4163 -0.6196 -0.2327 0.3402 -0.2394 0.3854 0.2704 -0.4074 0.5697 0.1724 -0.3046 -0.2446 -0.2716 0.3342 -0.4830 0.5558 -0.2753 0.2135 -0.2347 0.3491 0.3247 0.1725 0.5974 -0.4236 0.3684 0.2994 -0.2967 -0.4607 -0.2945 0.2757 -0.3520 0.6175 0.5389 -0.4111 -0.1948 -0.1700 -0.3505 -0.4510 0.3537 -0.4274 -0.4193 0.4358 0.5751 -0.3077 -0.1572 0.2998 -0.2568 0.2943 -0.5296 0.4165 -0.4800 -0.3112 -0.2083 -0.3310 0.2220 0.2981 0.4356 0.2514 -0.3661 0.3379 0.4015 -0.1751 -0.6910 -0.3594 0.3032 -0.4654 -0.2062 0.3493 0.4675 0.1809 0.3084 -0.2635 -0.3380 0.4724 0.2253 0.4090 0.2478 0.3803 -0.2619 0.2549 -0.4903 -0.5310 0.3345 0.2812 0.2010 -0.5530 0.3063 0.3843 0.2277 0.3438 -0.3031 0.2728 -0.2548 0.3888 -0.4465 0.2085 -0.3737 0.2929 0.3098 -0.3832 0.4647 0.2403 0.3250 0.3969 0.4697 0.4304 0.5135 -0.3348 0.2621 0.2302 -0.4368 -0.2583 -0.2651 0.4431 -0.3123 -0.5303 -0.3465 0.3829 0.4354 0.4321 0.3035 -0.3588 -0.4228 -0.2786 0.6243 -0.2203 -0.4428 0.4153 0.5471 -0.4388 0.2660 -0.2266 0.2797 -0.4212 0.2708 -0.2137 -0.3346 0.6560 0.2657 0.2372 -0.1905 0.5075 0.2372 0.2083 -0.5313 0.3781 0.2029 -0.3395 -0.5094 -0.2832 0.3365 0.3478 -0.4611 0.2122 0.4355 -0.2746 0.2996 0.4086 0.1767 -0.3025 0.3204 0.3501 -0.2624 0.1893 0.3638 -0.3966 -0.3754 -0.4498 -0.4685 -0.1675 0.3339 -0.3361 -0.2173 -0.3698 -0.1898 -0.2688 0.4169 -0.4668 0.5081 0.1761 -0.5235 0.3376 0.5175 0.4032 -0.3250 -0.3184 -0.2458 -0.3167 -0.2883 0.3023 -0.5038 -0.4565 0.2185 -0.5202 0.2147 0.4562 0.2535 -0.2581 -0.2848 -0.3880 0.3145 0.2090 -0.4072 0.5278 0.2547 0.3052 0.3878 -0.2985 -0.5672 0.5067 -0.3215 0.3447 0.4189 0.3122 0.2411 0.3845 -0.4612 -0.5350 0.3578 0.4684 -0.3264 -0.5213 0.3641 0.2479 -0.3758 0.4059 -0.3955 0.3263 -0.3444 0.3692 -0.3780 0.2064 -0.4799 0.5472 0.3872 0.2678 0.2925 0.4266 0.3204 0.3317 0.1833 -0.3356 -0.4670 0.4557 0.3603 -0.3595 0.3792 0.3341 -0.4181 0.3471 -0.3385 -0.4281 -0.1963 -0.2013 -0.3834 -0.3860 0.4034 -0.3350 -0.4057 0.3555 0.3442 0.2400 -0.2250 0.2529 0.4258 0.2412 0.3975 -0.4461 0.4122 -0.2572 -0.3185 0.2841 -0.3389 0.4259 -0.3050 -0.3259 0.4732 0.2911 0.3349 -0.2008 -0.3717 0.3715 0.3050 -0.3819 -0.3695 -0.5253 -0.3393 0.3318 0.2958 -0.2773 0.2703 -0.3193 -0.3343 0.3657 -0.2571 0.2738 -0.2563 0.2850 -0.2887 0.2747 -0.2859 -0.3606 0.4096 0.3204 -0.3057 0.4290 -0.2471 0.2679 0.2791 0.2798 -0.2774 0.5007 0.3644 0.5232 0.4374 -0.4398 -0.3414 0.3932 -0.2376 0.2476 0.3208 -0.2186 -0.3354 -0.2593 0.2091 0.4190 0.3244 -0.3521 -0.2246 -0.3263 0.2962 0.2226 -0.3137 0.2396 0.4056 0.2239 0.3574 -0.2658 0.4293 0.2116 -0.2088 0.4971 0.2470 0.4250 0.4544 0.3329 -0.2786 -0.5446 0.2858 -0.3374 -0.2949 0.2230 0.4006 -0.3019 -0.3031 0.3489 -0.2281 0.3160 -0.4011 -0.3626 0.3430 -0.3512 -0.2834 -0.2116 -0.3312 0.4505 -0.5997 0.3701 0.2531 -0.3450 0.3607 0.3089 -0.4252 0.3525 0.5257 0.3648 0.2176 0.4468 -0.5308 0.2348 -0.2755 -0.2995 -0.2919 0.3244 0.3101 0.5309 -0.4252 -0.4358 -0.4841" HIT_INDICES="666 808 892 1170 1171 1345 1451 2831 3611 3623 7998 11929 16691 22895 22907 46934 49566 51767 52264 54725 54802" ES_PROFILE="0.0681 0.1425 0.2163 0.2815 0.3517 0.4163 0.4806 0.5070 0.5389 0.5846 0.5336 0.4820 0.4096 0.3071 0.3167 -0.1094 -0.1377 -0.1436 -0.1146 -0.0767 0.0084" RANK_AT_ES="3623.0000" RANK_SCORE_AT_ES="0.5590"/>
  <DTG RANKED_LIST="input.input.cls#T_versus_N.rnk" TEMPLATE="input.cls" GENESET="gene_sets.gmt#GOBP_MITOCHONDRIAL_TRANSLATION" ES="0.7231" NES="1.7320" NP="0.0412" FDR="0.0195" FWER="0.0430" RND_ES="0.5631 0.3533 -0.5991 -0.3403 -0.4456 -0.5326 -0.7321 0.5519 0.4572 -0.5869 -0.2398 0.4340 -0.4265 -0.7147 0.3994 -0.4132 0.5496 0.7214 -0.3217 0.5504 0.4654 0.2342 0.3038 0.3324 -0.6671 0.4061 -0.2747 -0.6349 0.4247 -0.6726 -0.7981 -0.4539 0.4368 0.3139 0.1570 0.3471 0.4469 0.4131 0.2451 -0.2421 0.3443 -0.3982 0.4641 0.2019 -0.3200 0.6501 0.6025 -0.7346 -0.7723 0.2448 -0.5333 0.6951 0.1722 -0.7604 0.4404 -0.3825 -0.3131 -0.4419 0.1741 -0.3329 -0.2999 0.3516 0.3300 -0.7537 0.2682 0.5660 -0.3399 -0.2832 -0.1778 -0.5607 0.2511 0.2446 0.3671 -0.3373 -0.5298 -0.3906 -0.3174 -0.2835 -0.6400 0.5858 -0.3415 -0.4097 0.2781 -0.3855 0.4523 0.6013 0.3982 0.2733 0.2074 0.8309 -0.3628 -0.3854 0.2370 -0.4601 0.2948 -0.4480 -0.1824 -0.4257 0.1691 0.3093 0.2495 0.5694 -0.2940 -0.4215 -0.3444 0.3978 -0.5284 0.5224 0.2370 0.6472 -0.5353 -0.2370 0.7047 0.5031 0.7166 -0.1864 0.1595 -0.2169 0.2053 -0.3295 -0.6933 -0.5867 -0.5927 -0.7248 0.2549 0.2372 -0.3293 -0.2462 -0.3840 -0.6335 -0.4054 0.3137 -0.3238 0.2804 0.4723 -0.5231 0.2837 0.2811 -0.3006 0.6295 -0.7404 0.6597 0.2150 0.4149 -0.5884 0.2763 -0.2966 0.5147 -0.7197 0.6526 0.5867 0.4741 -0.1667 -0.5862 -0.2958 -0.3667 -0.6389 -0.7456 0.4173 -0.6679 -0.5754 0.6207 0.7641 -0.5589 0.2826 -0.1395 -0.6938 0.1661 0.5416 0.3217 0.4568 -0.6616 0.7115 -0.1778 0.5292 -0.6813 0.5641 -0.6497 -0.5213 0.2573 0.3426 0.2174 0.5215 -0.2273 -0.5169 -0.2099 0.3598 0.1558 -0.4295 -0.2028 0.7318 0.3426 0.1682 0.5042 -0.2852 0.2921 0.1687 0.7280 -0.3951 0.3677 -0.3039 -0.1588 0.2503 0.5063 -0.4592 0.4360 -0.3039 -0.5472 0.3958 0.1156 -0.7063 -0.2275 -0.1721 0.3578 0.4658 -0.1421 0.7333 -0.4327 -0.4388 -0.4215 0.2431 -0.5576 -0.7378 0.1687 -0.6675 0.6334 0.3205 -0.5699 0.1918 0.5744 0.6531 0.2224 0.7332 -0.7681 0.5442 -0.4110 0.2874 -0.5424 -0.7429 -0.3709 0.5115 0.7354 -0.3372 0.3594 0.2582 -0.5378 -0.3460 -0.4905 -0.1748 0.2786 -0.4543 0.3855 0.2051 0.4760 0.4603 0.7191 -0.1334 -0.3231 -0.4168 0.3196 0.6781 -0.4913 -0.3601 0.4266 -0.1473 -0.2296 0.6643 -0.5270 -0.4422 -0.4579 0.6634 -0.4398 -0.3143 0.4981 -0.6432 0.3001 -0.5274 -0.3158 0.2930 -0.3584 0.2859 -0.4483 -0.2689 0.5695 0.6172 -0.4821 -0.4794 -0.7207 0.1671 -0.4404 0.5293 -0.3147 -0.3340 0.1747 0.4429 0.2667 0.3066 -0.2543 -0.4643 0.5432 -0.4586 0.2195 0.6159 -0.2229 -0.4351 -0.6517 0.2876 0.5529 -0.1889 0.1558 0.3078 0.5905 -0.6105 -0.1652 -0.3529 -0.5907 -0.4906 0.2019 0.6617 0.4641 -0.3242 0.4452 0.4757 0.2096 -0.2601 0.6553 -0.2669 0.6128 -0.2514 0.2689 0.4163 0.4166 -0.5714 0.4771 0.3104 0.4191 -0.5380 -0.2266 0.3946 0.6657 -0.8277 0.5479 0.3149 -0.2952 -0.2785 -0.4818 0.2417 0.7632 -0.3562 0.5315 -0.2868 0.3671 0.4523 -0.3067 -0.4948 0.4794 0.6568 0.4078 0.5437 0.4480 -0.2639 -0.4390 -0.2527 0.2696 -0.7025 0.3538 0.4085 0.2511 -0.6793 0.5506 0.3608 -0.5221 0.1865 0.2243 -0.1230 0.4289 -0.8005 0.3172 -0.3213 0.2428 -0.1604 0.3895 0.6322 -0.3785 0.2426 -0.7375 0.3032 -0.6449 0.1658 0.2695 -0.4595 -0.8113 -0.2408 -0.6248 0.2374 0.1579 0.2696 -0.4479 -0.3711 0.4283 -0.4285 -0.4157 -0.3150 -0.3427 0.6570 -0.2677 -0.7605 -0.5667 -0.6758 0.2625 -0.1793 0.2018 -0.4230 0.4564 0.2600 -0.1857 0.6400 -0.1981 -0.2576 0.6632 -0.1446 -0.2738 -0.3928 0.3434 -0.7398 -0.5974 -0.5109 0.7706 -0.1816 -0.5983 -0.6629 0.3102 -0.1956 -0.5366 -0.6757 -0.2310 0.4308 -0.3055 0.3590 0.7630 0.3949 -0.4165 0.6659 0.4153 0.3879 -0.5807 -0.2762 0.5315 -0.7962 0.1861 0.3739 0.4215 0.7678 -0.2600 0.1765 0.2962 0.1951 0.7053 -0.3684 -0.4424 -0.7014 0.5963 0.4887 0.4981 0.2363 0.2466 0.2698 -0.6795 -0.3250 -0.3574 0.5854 0.4021 0.4927 -0.5116 -0.2158 0.6287 -0.6132 0.6443 0.3013 0.4792 0.2567 -0.2570 0.2859 0.5163 -0.2062 -0.2291 -0.3340 -0.5700 0.4506 -0.1895 0.3700 -0.2181 0.5491 0.3845 0.2370 0.7318 0.2405 0.6893 -0.4702 0.4372 -0.6663 -0.2208 -0.5989 -0.6949 0.4938 0.4290 0.4580 0.3851 0.5278 0.2680 -0.1822 0.4797 0.5089 0.4019 -0.3659 -0.3181 0.3245 -0.2480 -0.3045 -0.4527 -0.5291 -0.5513 -0.3100 -0.7487 0.5131 -0.4037 0.5296 0.6116 -0.2588 0.2765 -0.2663 -0.3133 0.2394 -0.2110 -0.7056 -0.3934 0.3732 -0.6647 -0.2090 0.5384 0.4964 -0.3378 0.3506 -0.4603 0.3485 -0.2015 0.6398 0.4517 0.5152 0.3920 0.2640 -0.3430 0.7166 0.5663 -0.3286 0.3411 0.2536 -0.1795 0.5943 0.4274 0.7108 0.7362 -0.4421 0.1639 -0.6079 -0.6972 0.3540 -0.4241 -0.2456 -0.2777 0.4482 0.2259 0.6819 0.3112 -0.7194 -0.6824 0.3601 0.3863 -0.2039 0.3630 -0.2619 0.3191 -0.2285 -0.3077 0.2219 -0.4943 0.4161 -0.5609 -0.3805 0.7674 -0.2671 0.2829 0.7294 -0.3402 0.5135 -0.3694 0.2692 -0.5037 -0.2805 -0.3381 -0.3646 0.6602 -0.4808 0.6222 0.3312 -0.7875 -0.6417 0.1915 0.4397 0.1503 -0.4921 0.3773 0.2746 -0.4727 0.6410 -0.2493 0.4912 -0.6436 -0.6610 -0.5613 -0.6174 -0.6675 -0.3782 0.5661 -0.1148 0.3658 0.6478 0.7813 0.3433 0.5674 -0.2537 0.1411 -0.6020 0.3168 -0.4840 0.2767 0.2154 -0.2478 -0.2624 -0.3605 -0.4142 -0.2583 0.2609 -0.5826 0.1870 0.6273 0.1669 -0.2733 0.3121 -0.3056 -0.2325 -0.6130 -0.6799 0.6038 0.5734 -0.5346 0.6592 0.7338 -0.1413 -0.6987 -0.1692 -0.2124 0.2846 0.4171 0.7280 -0.3323 -0.2008 0.3733 -0.2369 0.2106 0.5716 -0.1848 -0.2522 -0.2518 -0.4653 0.1438 -0.7459 -0.2959 0.2165 0.4745 -0.3158 -0.1897 -0.4135 0.2128 0.4175 -0.5351 0.6654 -0.7189 0.4131 -0.5571 -0.2841 -0.4532 -0.7197 -0.4748 0.1779 -0.3296 -0.5703 0.2010 0.3340 0.3198 -0.4106 -0.4519 0.4789 -0.2390 -0.5362 0.2054 -0.1785 -0.6758 0.1711 0.6154 -0.6498 0.4311 0.5946 0.3144 0.3933 0.3677 0.5052 0.3073 -0.5168 0.4262 -0.2065 0.4331 -0.4508 0.4749 -0.1512 0.3916 -0.6521 0.6306 -0.6639 0.2215 0.5430 -0.3895 -0.5397 -0.2882 -0.1973 0.3350 0.1444 -0.6888 -0.2909 0.6586 0.4805 -0.3074 -0.5746 -0.6381 -0.6083 0.1650 -0.3434 -0.2519 0.4211 0.6229 0.3399 -0.1958 0.6000 0.4943 -0.4056 0.2661 -0.4203 -0.5036 -0.4609 -0.6708 -0.3174 0.1856 -0.3495 -0.4461 0.2869 -0.3538 -0.3828 0.4820 0.1806 0.4698 0.4056 0.2156 -0.8040 0.5395 0.5599 0.4314 0.3791 -0.4092 -0.5423 -0.5345 -0.4437 0.4307 -0.6627 -0.4988 0.3478 0.1975 -0.2253 0.3918 -0.4336 0.6648 -0.3512 -0.2008 -0.4618 0.4465 0.2943 0.3188 -0.5437 0.5155 -0.2551 -0.5322 0.3850 0.5337 0.3130 0.6648 -0.5439 -0.5817 0.3434 -0.5173 0.2202 -0.4070 0.1601 -0.1455 0.5587 -0.6105 0.7805 -0.5578 -0.4492 -0.2609 -0.6378 -0.7874 0.2799 -0.4605 -0.3782 0.6019 0.5062 0.5640 -0.2773 -0.4427 -0.4339 0.4746 0.5707 -0.5721 0.1584 0.2881 -0.4406 -0.7070 0.5420 0.5735 -0.7830 -0.4591 -0.4094 0.3226 0.1372 -0.5992 0.6294 0.2084 -0.3112 0.2243 0.6635 0.4449 -0.1756 -0.5407 -0.3707 0.1977 0.5674 0.4356 -0.3444 0.4536 0.2551 -0.6618 -0.3479 -0.6187 -0.1977 -0.4672 0.4557 -0.2727 -0.4499 -0.2135 0.4701 0.2739 0.5768 -0.2033 -0.7996 -0.6204 -0.5971 -0.4372 -0.2360 0.5451 -0.5671 0.3779 0.5207 -0.2510 0.5817 -0.2975 0.6302 0.3942 0.4522 0.5178 -0.3479 -0.6997 0.4591 0.1122 -0.5299 0.6709 0.5115 -0.4509 -0.2511 -0.4602 0.5199 -0.2175 0.2007 0.1947 -0.3163 0.2535 0.5623 0.5345 0.3601 0.2107 0.6393 -0.7371 -0.1784 0.3182 -0.4252 0.1074 0.3897 0.4220 0.2027 -0.1819 -0.2472 0.1180 0.2794 0.2590 0.6324 0.4619 0.2520 0.5878 0.3869 -0.5168 0.3105 -0.2169 0.3532 0.5724 0.4380 0.4313 -0.2959 0.2941 -0.3915 -0.4238 -0.1892 0.3047 0.3861 0.3263 -0.4989 0.2719 0.3876 -0.5622 -0.4427 0.5126 -0.2795 0.3825 0.3943 -0.1833 -0.3626 0.6768 -0.2365 0.7127 0.5104 0.7766 -0.6486 0.4118 -0.7366 0.2098 -0.2548 0.7712 -0.2779 -0.5630 0.4634 -0.3091 0.4754 -0.6963 -0.6489 -0.6913 0.3337 -0.4142 0.4412 -0.4181 0.2914 0.2878 -0.5972 0.3523 -0.8121 0.6782 -0.4435 0.4283 -0.1942 0.2837 0.5241 0.5440 0.2304 -0.2949 -0.2462 0.1849 0.6375 0.5240 -0.4048 0.5411 -0.3953 -0.3789 -0.6857 0.3329" HIT_INDICES="109 124 234 397 434 451 626 633 709 827 832 889 894 1013 1053 1215 1260 1277 1292 1364 1428 1488 1510 1560 1713 1872 1940 2123 2201 2316 2419 2449 2611 2727 2763 2802 3003 3077 3086 3242 3257 3283 3321 3381 3389 3474 3478 3553 3579 3584 3714 3905 3948 4052 4106 4380 4391 4514 4662 4705 4860 4882 5025 5170 5251 5271 5557 5579 5617 5669 5760 5970 6123 6283 6376 6406 6432 6761 6986 7029 7032 7051 7171 7237 7344 7678 7809 7837 7928 8559 8824 9236 9338 9586 9888 9940 10708 11282 11466 12618 12678 13207 13305 13348 13365 14301 14467 14599 14792 16951 21517 23157 23652 25988 26088 26207 26406 31502 32074 35910 38666 44000 45395 45726 45972 48104 48612 49149 50275 51927 52542 54294" ES_PROFILE="0.0174 0.0363 0.0522 0.0658 0.0816 0.0976 0.1096 0.1247 0.1383 0.1505 0.1648 0.1780 0.1921 0.2037 0.2166 0.2268 0.2389 0.2515 0.2642 0.2756 0.2869 0.2982 0.3101 0.3213 0.3304 0.3390 0.3491 0.3567 0.3661 0.3746 0.3832 0.3931 0.4002 0.4080 0.4171 0.4261 0.4319 0.4399 0.4491 0.4554 0.4642 0.4729 0.4812 0.4891 0.4979 0.5052 0.5140 0.5214 0.5296 0.5382 0.5444 0.5493 0.5568 0.5631 0.5702 0.5730 0.5807 0.5861 0.5910 0.5978 0.6024 0.6094 0.6141 0.6186 0.6242 0.6309 0.6325 0.6390 0.6450 0.6508 0.6559 0.6586 0.6623 0.6657 0.6703 0.6760 0.6818 0.6818 0.6836 0.6887 0.6946 0.7001 0.7037 0.7082 0.7120 0.7114 0.7145 0.7194 0.7231 0.7167 0.7168 0.7140 0.7169 0.7169 0.7159 0.7194 0.7096 0.7030 0.7035 0.6861 0.6885 0.6822 0.6837 0.6862 0.6891 0.6752 0.6752 0.6758 0.6752 0.6386 0.5578 0.5299 0.5227 0.4818 0.4814 0.4807 0.4785 0.3869 0.3773 0.3081 0.2583 0.1618 0.1373 0.1323 0.1290 0.0927 0.0863 0.0799 0.0638 0.0405 0.0369 0.0176" RANK_AT_ES="7928.0000" RANK_SCORE_AT_ES="0.3460"/>
  <DTG RANKED_LIST="input.input.cls#T_versus_N.rnk" TEMPLATE="input.cls" GENESET="gene_sets.gmt#GOBP_PROTEIN_IMPORT_INTO_MITOCHONDRIAL_MATRIX" ES="0.7283" NES="1.7508" NP="0.0117" FDR="0.0188" FWER="0.0410" RND_ES="0.3144 0.2897 -0.6569 0.2490 -0.3757 -0.2873 -0.5446 0.4162 0.6137 -0.5365 -0.2134 0.3290 0.2615 -0.5112 0.2721 -0.3176 0.5638 0.6874 -0.3765 0.3373 0.4144 0.5147 0.4062 0.3773 -0.6107 0.3625 -0.4241 -0.4797 0.4408 -0.4113 -0.7466 -0.4807 0.5360 -0.4999 -0.3213 0.5744 -0.2804 0.3490 0.3122 -0.3703 -0.2772 -0.3373 0.2985 0.1713 -0.3318 0.5262 0.5085 -0.6289 -0.6545 -0.2786 -0.3969 0.4038 0.2481 -0.7590 0.3500 -0.4214 -0.3328 -0.5113 -0.2338 -0.6333 -0.4211 0.4554 0.2310 -0.7556 -0.2915 0.7034 -0.1856 -0.2399 -0.2640 -0.6340 -0.2972 -0.2144 0.2817 -0.3694 -0.3717 -0.4850 -0.3644 -0.2649 -0.4790 0.5111 -0.3895 0.3324 -0.3793 0.2967 0.6101 0.6806 0.3925 0.3506 -0.3514 0.6753 0.3641 -0.3340 0.3158 -0.6405 0.4184 0.2158 0.2808 -0.6281 -0.1969 0.4540 0.3628 0.5514 0.1949 -0.4888 -0.3493 0.5893 -0.4209 0.4808 0.3998 0.6322 -0.5570 -0.4322 0.4940 0.5880 0.6255 0.3640 -0.5191 -0.1807 0.3992 -0.2661 -0.5976 -0.6911 -0.5580 -0.5888 0.6193 0.3507 -0.5384 0.4082 -0.4030 -0.7752 0.3915 0.4309 -0.4957 0.3632 0.4625 -0.3543 -0.2748 0.4187 -0.3288 0.5376 -0.7271 0.5532 -0.3143 0.3995 -0.6108 0.5068 -0.4080 0.5718 -0.5101 0.5368 0.6230 0.3089 0.2297 -0.4690 0.2477 0.2596 -0.4925 -0.6835 0.4897 -0.5223 -0.5334 0.6085 0.7027 -0.4245 0.2595 0.2259 -0.6215 0.2998 0.5915 0.3505 -0.3279 -0.5423 0.7273 0.3106 0.5259 -0.6569 0.5718 -0.4518 -0.6767 -0.2827 0.3586 -0.3816 0.3539 -0.1822 -0.3988 0.3045 0.4774 0.3179 -0.2196 -0.2990 0.6739 0.2541 0.2148 0.4581 -0.2782 0.2967 0.3091 0.5311 -0.4621 0.3427 -0.2706 -0.3746 0.3602 -0.2460 0.2135 0.4285 -0.6824 -0.3979 0.4513 0.4433 -0.6305 0.2863 -0.2430 -0.2427 0.4608 -0.2982 0.6136 0.2476 -0.4116 -0.4733 -0.3523 -0.4858 -0.7212 -0.2430 -0.6473 0.5595 0.2315 -0.5447 0.1840 0.5495 0.4631 0.2597 0.6786 -0.5006 0.4400 -0.5367 0.1927 -0.6720 -0.6172 -0.2376 -0.3245 0.6242 -0.4578 0.3990 0.4252 -0.5458 -0.1879 -0.4774 -0.3733 0.2746 -0.4050 0.2462 0.2796 0.5711 0.5980 0.7055 -0.2652 0.3699 -0.1785 0.3858 0.6791 -0.4062 -0.3291 0.2948 -0.2745 0.2666 0.6489 0.2679 -0.3177 -0.4391 0.5853 -0.4300 -0.4433 0.5091 -0.6130 0.3778 -0.4045 0.2747 0.2624 -0.5506 0.3780 -0.4056 -0.4495 0.3619 0.5450 -0.4809 -0.4328 -0.6330 0.2754 -0.4816 0.5089 -0.5180 -0.4452 0.3138 0.2788 0.2841 0.4760 0.2127 -0.6162 0.5738 -0.4093 -0.3131 0.5032 0.3252 0.3236 -0.4116 0.4529 -0.2842 -0.1936 0.3393 0.3500 0.5364 -0.4482 0.1564 0.3385 -0.5627 -0.4742 -0.3587 0.5557 0.5575 -0.5663 0.4034 0.2333 0.5094 -0.3726 0.5161 -0.5672 0.5614 -0.4255 -0.3819 0.3842 0.5429 -0.5454 0.2698 0.4702 0.5442 -0.3210 -0.3224 0.4816 0.6565 -0.7151 0.4207 0.3883 -0.4595 -0.3317 -0.4868 0.3574 0.7612 -0.4326 0.5339 -0.2613 0.4057 0.2566 0.2631 -0.2394 0.6308 0.6055 0.2261 0.5337 0.6599 -0.5556 -0.4525 0.4585 0.4216 -0.6024 -0.2638 -0.2745 0.6497 -0.6871 0.5601 0.4037 -0.5079 -0.2807 -0.3847 0.3597 0.3214 -0.6688 0.3218 -0.4992 -0.2069 0.3204 0.3491 0.7053 -0.3737 -0.4400 -0.6392 0.5780 -0.6453 0.3463 0.2840 -0.4927 -0.7688 0.2053 -0.2772 0.1900 -0.4372 0.5350 -0.5106 0.3001 0.3990 -0.5532 -0.2548 -0.4365 -0.5377 0.6614 -0.4432 -0.6410 -0.2938 -0.6707 0.2894 0.3648 0.4246 -0.3953 0.3055 0.3122 0.3866 0.5503 -0.2378 -0.3693 0.5702 -0.3443 -0.4718 -0.4235 0.1977 -0.7210 -0.4842 -0.5517 0.7244 -0.4531 0.3321 -0.4250 0.4033 0.2747 -0.4602 -0.6761 0.2323 0.3837 -0.2619 0.2300 0.5069 0.2669 0.2956 0.4400 0.2781 -0.3123 -0.4612 0.2630 0.4640 -0.6835 0.4756 0.3706 0.3649 0.7194 -0.3364 -0.2510 0.3065 -0.2883 0.7480 -0.4845 -0.2332 -0.7392 0.6046 0.6145 0.5779 0.2379 0.2826 -0.2390 -0.5005 -0.4877 0.3185 0.5291 0.3837 0.4980 -0.3961 0.3568 0.5528 -0.5559 0.6371 -0.2754 0.5146 0.3767 -0.6220 -0.2861 0.3891 -0.3109 0.3381 0.2773 -0.2845 0.5167 0.2990 0.2810 -0.4617 0.4352 0.3151 0.3739 0.6110 -0.4100 0.5568 -0.2180 0.4009 -0.6828 -0.4774 -0.3685 -0.4217 0.3507 0.3155 0.4421 0.5014 0.3694 0.2852 0.2256 0.2676 0.4026 -0.2177 -0.4598 -0.4854 0.4938 -0.4751 0.2849 0.2020 -0.5986 -0.5575 0.3146 -0.4792 0.4040 -0.6771 0.4154 0.6977 0.4145 0.2457 0.3074 0.2081 0.2657 -0.2984 -0.6156 -0.6692 0.4707 -0.6372 -0.3363 0.3406 0.5690 -0.3210 0.2403 -0.3497 -0.3144 -0.3573 0.4079 0.2201 0.4187 0.4368 0.2343 -0.3914 0.4808 0.4326 -0.6072 0.4240 0.2365 0.3724 0.4524 0.3777 0.6233 0.6061 -0.3631 0.2182 -0.5444 -0.4804 0.4667 -0.5998 -0.2491 -0.2690 0.3527 0.3296 0.6465 0.5515 -0.5051 -0.5264 0.3902 0.7032 -0.2367 0.2840 -0.4423 -0.4592 0.2607 -0.2415 0.2454 -0.2931 0.6020 -0.5261 -0.3962 0.6338 -0.3283 -0.3150 0.5962 -0.1581 0.3867 0.1968 0.3858 -0.4919 -0.4558 -0.4078 -0.4982 0.5374 -0.3518 0.7262 0.3028 -0.6137 -0.4345 0.2737 0.5563 0.3153 -0.5299 0.4692 0.4893 -0.5719 0.6165 0.2728 0.4325 -0.5655 -0.5205 -0.7134 -0.4422 -0.6533 -0.4005 0.3105 0.1873 0.5011 0.3651 0.6127 0.2809 0.5328 0.2957 0.4554 -0.6560 -0.3014 0.3425 0.2879 0.5440 -0.3703 -0.3418 -0.4027 -0.4346 -0.3498 0.4580 -0.5213 0.2586 -0.2822 0.1827 -0.3943 0.2172 -0.4316 -0.3914 -0.4895 -0.5847 0.6846 0.4466 -0.4215 0.4724 0.7367 -0.4020 -0.6857 0.2660 0.3277 0.3554 0.3440 0.4463 0.3227 -0.2293 0.4750 -0.2545 -0.2544 0.5738 -0.2482 -0.3650 -0.3043 -0.4447 0.3150 -0.6808 -0.2637 0.3948 0.5237 0.2117 -0.2911 -0.5125 -0.2259 0.5413 -0.5832 0.4440 -0.6456 0.4971 -0.5210 -0.4387 -0.3401 -0.4335 -0.4840 -0.2811 -0.3266 -0.3356 -0.4386 -0.1845 -0.3269 -0.1927 -0.4038 0.2108 -0.3700 -0.4149 0.3098 -0.2842 -0.4573 0.2144 0.6394 -0.5726 0.4935 0.4472 -0.2852 0.5292 0.4636 0.4277 -0.2693 -0.4667 0.4639 0.2138 0.5576 -0.5974 0.5464 0.2489 0.4129 -0.5707 0.6739 -0.5710 -0.2311 0.6144 0.2450 -0.6333 0.1823 -0.2369 0.4239 -0.1683 -0.6166 -0.3612 0.6889 0.3714 -0.4630 -0.6320 -0.6245 -0.4739 -0.3377 -0.4034 0.3215 0.4108 0.5513 0.4897 -0.1473 0.7381 0.5666 -0.2943 -0.3313 0.2928 -0.5870 -0.4683 -0.6133 -0.2712 0.2893 0.1707 -0.3785 0.2956 -0.4230 -0.5824 0.2632 -0.2411 0.4034 0.4826 0.3061 -0.8016 0.3275 0.2860 0.5688 0.2526 0.3074 -0.3791 -0.3957 -0.4072 -0.2270 -0.6411 -0.3796 0.4195 0.3610 -0.4622 0.3913 0.3071 0.4083 -0.3191 0.4000 -0.4154 0.3360 0.3608 0.2495 -0.3919 0.3463 -0.4648 -0.4597 -0.2842 0.6189 -0.2017 0.5219 -0.4550 -0.3000 0.3390 -0.3749 -0.2595 -0.5351 -0.2787 -0.2296 0.4736 -0.4936 0.7736 -0.5632 -0.5826 0.3254 -0.6007 -0.7246 -0.2856 -0.3761 -0.4678 0.5693 0.3383 0.2540 0.3579 -0.4705 -0.6521 0.5363 0.4010 -0.4587 0.4151 -0.2457 -0.4776 -0.6473 0.2794 0.5366 -0.5317 -0.3173 -0.6320 0.3084 0.2704 -0.5312 0.6124 0.4454 -0.3260 0.3941 0.6893 0.3544 -0.2564 -0.5516 -0.3879 -0.1992 0.6670 0.4926 -0.3322 0.5252 0.2814 -0.4108 -0.3590 -0.6396 -0.2726 -0.4660 0.4800 -0.3747 -0.5626 0.2849 0.2516 0.3717 0.1917 -0.2471 -0.6680 -0.6356 -0.4443 -0.3219 -0.4773 0.4441 -0.3668 0.3912 0.5645 -0.3021 0.5095 0.3375 0.6320 0.3190 0.5134 0.5527 -0.4331 -0.5008 0.4074 -0.2563 -0.3825 0.6044 0.4622 -0.4696 0.2457 -0.5539 0.4820 -0.2489 0.3941 0.3879 -0.5164 0.3638 0.4259 0.5801 0.2637 0.4169 0.6605 -0.6291 -0.4686 -0.3479 -0.4425 -0.2803 -0.3385 -0.3451 -0.1540 0.2848 -0.4163 -0.2638 0.3267 -0.3592 0.5904 0.5811 0.2916 0.4559 0.2398 -0.6491 0.2239 0.2318 0.2719 0.4676 0.3151 0.3108 -0.3029 0.1920 -0.4401 -0.4420 -0.4200 -0.2819 0.2524 -0.3958 -0.4846 -0.2739 0.4987 -0.6800 -0.4845 0.5848 -0.4124 0.4702 0.7054 -0.2343 -0.3802 0.5369 0.3683 0.5925 0.4065 0.6074 -0.5520 0.4129 -0.6330 0.3309 -0.3341 0.7594 0.3642 -0.5889 0.3352 -0.4175 0.5365 -0.5196 -0.4437 -0.5617 0.4039 -0.5426 -0.1668 -0.5067 0.4215 -0.5001 -0.4552 0.3408 -0.6940 0.4334 -0.4411 0.4926 -0.3218 0.2537 0.6315 0.3334 -0.2561 -0.4119 0.2458 -0.2258 0.2918 0.4498 0.3605 -0.2692 -0.3007 -0.2691 -0.6403 0.2967" HIT_INDICES="467 545 1172 1185 1414 1704 1806 2203 2966 3674 3938 4484 5071 6368 7427 8594 11673 20430 49414 54205" ES_PROFILE="0.0792 0.1628 0.2229 0.2941 0.3580 0.4167 0.4777 0.5291 0.5665 0.6002 0.6402 0.6721 0.7006 0.7110 0.7223 0.7283 0.6928 0.5460 0.0403 0.0192" RANK_AT_ES="8594.0000" RANK_SCORE_AT_ES="0.3236"/>
  <DTG RANKED_LIST="input.input.cls#T_versus_N.rnk" TEMPLATE="input.cls" GENESET="gene_sets.gmt#GOBP_MITOCHONDRIAL_GENE_EXPRESSION" ES="0.7079" NES="1.7721" NP="0.0300" FDR="0.0179" FWER="0.0350" RND_ES="0.5255 0.3906 -0.5522 -0.3118 -0.3801 -0.4611 -0.6817 0.5122 0.4542 -0.5156 -0.2165 0.4087 -0.3831 -0.6801 0.4114 -0.4358 0.4998 0.6972 -0.3614 0.4878 0.4348 0.2306 0.2817 0.3366 -0.6310 0.3693 -0.2447 -0.5852 0.4281 -0.5975 -0.7619 -0.4367 0.4028 0.3253 -0.1603 0.3669 0.4298 0.3547 0.2418 -0.2241 0.3213 -0.4055 0.4305 0.1633 -0.2910 0.5988 0.5768 -0.7108 -0.7268 -0.2212 -0.5151 0.6524 -0.1604 -0.7442 0.4169 -0.3588 -0.2683 -0.3892 -0.1559 -0.3515 -0.2606 0.3316 0.2929 -0.6945 0.2454 0.5609 -0.2954 -0.2452 -0.1855 -0.5515 -0.1779 0.2511 0.3653 -0.2840 -0.5080 -0.4039 -0.3285 -0.2626 -0.5953 0.5727 -0.3443 -0.3888 0.2731 -0.3112 0.4571 0.6003 0.3612 0.2737 0.1858 0.7985 -0.3166 -0.3502 0.2444 -0.3917 0.2379 -0.4440 -0.1924 -0.4359 0.1689 0.3000 0.2147 0.5327 -0.2342 -0.4574 -0.2950 0.3998 -0.5120 0.5115 0.2466 0.6048 -0.5348 -0.2593 0.6651 0.4616 0.6856 -0.1948 0.1800 -0.2322 0.2241 -0.3134 -0.6510 -0.5376 -0.5559 -0.6842 0.2562 -0.2126 -0.3254 -0.2625 -0.3459 -0.6131 -0.3291 0.3303 -0.3238 0.3034 0.4378 -0.5117 0.3129 0.2881 -0.2976 0.5878 -0.6986 0.6328 0.2318 0.3740 -0.5776 0.2810 -0.3155 0.5039 -0.7060 0.6439 0.5524 0.4537 -0.1342 -0.5303 -0.3058 -0.3071 -0.6264 -0.7517 0.4052 -0.6489 -0.5354 0.6075 0.7226 -0.4809 0.2497 -0.1630 -0.6670 0.1746 0.5118 0.2706 0.4467 -0.5957 0.7107 0.1674 0.5038 -0.6049 0.5189 -0.6216 -0.4982 0.2192 0.3177 0.2356 0.4782 -0.2344 -0.5441 -0.2062 0.2790 0.1521 -0.4024 -0.2080 0.7014 0.2862 -0.1590 0.4985 -0.2729 0.2982 0.1677 0.6956 -0.3441 0.3643 -0.3358 -0.1670 0.2553 0.4126 -0.4492 0.4330 -0.3395 -0.5096 0.3492 0.1830 -0.6771 -0.2508 -0.2263 0.3425 0.4247 -0.1512 0.7237 -0.3838 -0.3919 -0.4045 0.2718 -0.4898 -0.6667 -0.1770 -0.6613 0.6108 0.3218 -0.5651 0.2107 0.5597 0.6498 0.2508 0.7060 -0.7365 0.4622 -0.3646 0.2730 -0.5489 -0.6833 -0.3524 0.4465 0.7185 -0.3332 0.3589 0.2332 -0.5307 -0.3569 -0.4423 -0.2228 0.3205 -0.4108 0.3627 -0.2175 0.4790 0.4151 0.6869 -0.1770 -0.2983 -0.3588 0.2762 0.6705 -0.4998 -0.3313 0.4495 -0.1750 -0.2093 0.6459 -0.4504 -0.3790 -0.3962 0.5781 -0.4492 -0.2843 0.4388 -0.5957 0.3596 -0.4585 -0.2736 0.2532 -0.3468 0.3259 -0.4620 -0.3049 0.5706 0.5801 -0.4591 -0.4673 -0.6844 -0.1775 -0.3783 0.5123 -0.3284 -0.3018 0.2029 0.4283 0.2481 0.2937 0.2022 -0.4314 0.5216 -0.4023 0.1927 0.5478 -0.2499 -0.3633 -0.6229 0.2740 0.4846 -0.1941 0.1416 0.2867 0.5767 -0.5883 -0.1713 -0.3620 -0.5706 -0.4439 -0.2273 0.6110 0.4670 -0.2981 0.4093 0.4227 0.2125 -0.2291 0.6344 -0.3016 0.5530 -0.2146 0.2301 0.3769 0.3634 -0.5591 0.4358 0.2857 0.3740 -0.4968 -0.1936 0.3763 0.6453 -0.7834 0.5491 0.3223 -0.3869 -0.2325 -0.4477 0.2190 0.7338 -0.2900 0.5067 -0.2745 0.3434 0.3617 -0.2564 -0.3950 0.4646 0.6208 0.3638 0.4927 0.4179 0.2335 -0.3642 -0.2410 0.2819 -0.6735 0.2866 0.4193 0.2383 -0.5929 0.4931 0.3246 -0.4923 0.1794 0.2635 0.1129 0.3933 -0.7485 0.3596 -0.3579 0.2222 0.1411 0.3627 0.6034 -0.3479 0.1789 -0.6798 0.2712 -0.6273 -0.1648 0.2646 -0.4222 -0.7773 -0.2487 -0.5797 0.2348 0.1649 0.2544 -0.4532 -0.3213 0.3562 -0.4396 -0.3303 -0.3411 -0.2966 0.5796 -0.2616 -0.6702 -0.4891 -0.6618 0.2128 -0.1927 0.2307 -0.4767 0.3872 0.2745 -0.2095 0.5761 -0.2333 -0.2606 0.6355 0.1475 -0.2234 -0.3298 0.3228 -0.7092 -0.5317 -0.5119 0.7390 0.1686 -0.5340 -0.5766 0.2680 -0.1701 -0.4874 -0.6388 -0.1714 0.4168 -0.2941 0.2960 0.6848 0.3595 -0.4077 0.5840 0.3518 0.3796 -0.5191 -0.2877 0.4998 -0.7520 0.2553 0.3196 0.3481 0.7506 -0.3009 0.1729 0.2472 0.2405 0.6958 -0.3772 -0.3971 -0.7028 0.5495 0.4446 0.4676 0.2503 0.2193 0.1962 -0.6302 -0.3719 -0.3007 0.5065 0.4407 0.4710 -0.4768 -0.2577 0.6335 -0.5830 0.6107 0.2228 0.4629 0.2699 -0.2762 0.2897 0.5112 -0.2183 -0.2365 -0.2730 -0.5044 0.4404 -0.1819 0.3245 -0.2137 0.4797 0.3487 0.1973 0.6923 0.2105 0.6240 -0.4192 0.4427 -0.6483 -0.2465 -0.5196 -0.6729 0.4111 0.4491 0.4219 0.4203 0.4719 0.2634 0.1821 0.4195 0.4658 0.3658 -0.4398 -0.2862 0.2618 -0.2710 -0.2631 -0.4144 -0.5024 -0.5313 -0.2143 -0.7101 0.4467 -0.3807 0.4851 0.5752 -0.2795 0.2383 -0.2969 -0.3386 -0.2892 -0.2237 -0.6625 -0.3886 0.3458 -0.6722 -0.1631 0.5482 0.4738 -0.2993 0.3062 -0.3601 0.2828 -0.2314 0.6016 0.4119 0.4742 0.3917 0.1959 -0.3090 0.6612 0.5121 -0.2811 0.3323 0.3007 -0.2256 0.5316 0.3700 0.6665 0.7240 -0.4556 0.1710 -0.5503 -0.6280 0.3327 -0.4015 -0.2480 -0.3137 0.4175 0.1822 0.6260 0.3015 -0.6919 -0.6542 0.3826 0.4143 -0.2373 0.2865 -0.2690 0.2817 -0.2298 -0.2636 0.2217 -0.5053 0.3822 -0.5562 -0.3921 0.7340 -0.2716 0.3161 0.7125 -0.3259 0.4487 -0.3151 0.2358 -0.4532 -0.2940 -0.3018 -0.3305 0.6429 -0.4109 0.5480 0.3351 -0.7492 -0.5498 0.1700 0.4239 -0.1639 -0.4935 0.3676 0.1985 -0.4696 0.6079 -0.2302 0.4602 -0.6158 -0.6478 -0.5457 -0.5571 -0.6608 -0.3742 0.4768 0.1325 0.2962 0.5919 0.7166 0.2733 0.5678 -0.1795 0.1694 -0.5857 0.3217 -0.4451 0.2296 0.2095 -0.2511 -0.3188 -0.3440 -0.4174 -0.2595 0.3004 -0.5133 0.1720 0.5702 0.1448 -0.2545 0.2689 -0.3041 -0.2585 -0.5767 -0.6170 0.6088 0.5308 -0.4871 0.5963 0.7028 -0.1827 -0.6974 0.1672 -0.2377 0.2664 0.4093 0.6567 -0.2709 -0.1696 0.3797 -0.1953 0.1829 0.5066 0.1841 -0.2726 -0.2539 -0.4808 -0.1295 -0.7364 -0.2765 0.2224 0.4370 -0.3064 -0.2038 -0.3899 0.1752 0.4242 -0.5159 0.6265 -0.6792 0.3687 -0.5452 -0.2777 -0.4600 -0.6759 -0.4065 0.1710 -0.3329 -0.5410 0.1891 0.3067 0.3264 -0.3069 -0.3976 0.4359 -0.2568 -0.4705 0.1872 -0.1869 -0.6328 -0.1922 0.6121 -0.6309 0.4291 0.5582 0.2871 0.4117 0.4220 0.5160 0.3334 -0.5428 0.4177 -0.1482 0.3865 -0.4537 0.4218 0.1175 0.3303 -0.6290 0.5827 -0.6269 0.2326 0.5139 -0.3090 -0.5806 -0.2530 -0.1831 0.3360 0.1358 -0.6801 -0.2431 0.6585 0.3882 -0.2794 -0.5325 -0.5905 -0.6083 -0.1525 -0.3373 -0.2755 0.4673 0.5875 0.3253 -0.2147 0.6258 0.4851 -0.4115 0.2432 -0.3886 -0.5000 -0.4667 -0.6499 -0.3253 0.2355 -0.3905 -0.4506 0.3000 -0.3142 -0.3373 0.4171 0.1994 0.4287 0.3834 0.1909 -0.7685 0.5407 0.5067 0.4455 0.3559 -0.3915 -0.5285 -0.5175 -0.3898 0.4101 -0.6080 -0.4722 0.3915 0.2110 -0.1961 0.4002 -0.4356 0.6380 -0.3259 -0.2300 -0.4154 0.4203 0.2936 0.2694 -0.5354 0.5092 -0.2561 -0.4864 0.2969 0.4871 0.2409 0.6085 -0.5845 -0.5327 0.3567 -0.4676 -0.1935 -0.3841 -0.1281 -0.1423 0.4799 -0.5864 0.7668 -0.5286 -0.3878 -0.2497 -0.6179 -0.7844 0.2822 -0.4869 -0.3204 0.5829 0.4799 0.4980 -0.2210 -0.4537 -0.4682 0.4537 0.5921 -0.5324 -0.1860 0.2652 -0.4010 -0.6841 0.5617 0.5430 -0.7516 -0.5028 -0.3463 0.2903 0.1540 -0.5910 0.6398 0.2240 -0.2666 0.2535 0.6348 0.3874 -0.1612 -0.5595 -0.3422 -0.1884 0.5538 0.4431 -0.3353 0.4314 0.3007 -0.6095 -0.3155 -0.5938 -0.2019 -0.4411 0.3848 -0.3041 -0.4635 -0.1876 0.3898 0.3371 0.5147 0.2275 -0.7651 -0.5956 -0.5598 -0.3894 -0.1784 0.5480 -0.5407 0.3916 0.5027 -0.2684 0.5023 -0.2872 0.6020 0.3293 0.4164 0.5010 -0.3474 -0.6232 0.3955 -0.1395 -0.4442 0.6390 0.4925 -0.3997 -0.2371 -0.4410 0.5208 -0.1882 0.2087 0.1876 -0.2960 0.2276 0.5439 0.4797 0.3397 0.2465 0.6368 -0.7027 -0.1829 0.2834 -0.4002 0.1004 0.3093 0.3409 0.2161 -0.1588 -0.2290 -0.1290 0.2682 0.2566 0.6210 0.4237 0.2686 0.5297 0.3393 -0.5370 0.3037 -0.2194 0.3390 0.5412 0.4003 0.3871 -0.2642 0.2748 -0.3806 -0.4220 -0.2604 0.2674 0.3383 0.2981 -0.4465 0.2445 0.3555 -0.5099 -0.3854 0.4968 -0.2619 0.4177 0.4123 0.1389 -0.3403 0.6613 -0.1899 0.6854 0.4577 0.7160 -0.5861 0.3777 -0.7226 0.1838 -0.2469 0.7442 -0.2752 -0.5467 0.4403 -0.3268 0.4894 -0.6750 -0.5826 -0.6633 0.2872 -0.4304 0.3653 -0.3935 0.2810 -0.2320 -0.5766 0.3064 -0.7736 0.6374 -0.4260 0.3784 0.1624 0.2843 0.5191 0.4927 0.2299 -0.3316 -0.2336 -0.1906 0.5792 0.4764 -0.3724 0.4859 -0.3461 -0.3954 -0.6777 0.2834" HIT_INDICES="11 107 109 124 234 397 434 451 460 590 626 633 709 717 827 832 889 894 1013 1053 1215 1260 1277 1292 1364 1391 1428 1488 1510 1546 1560 1713 1872 1940 2123 2201 2316 2393 2419 2449 2611 2727 2763 2802 2858 3003 3077 3086 3091 3242 3257 3283 3321 3381 3389 3474 3478 3553 3579 3584 3714 3905 3924 3948 3977 4052 4106 4126 4380 4391 4514 4662 4705 4860 4882 5025 5098 5170 5251 5271 5413 5467 5557 5579 5617 5669 5760 5970 6123 6283 6376 6406 6432 6761 6986 7029 7032 7051 7171 7237 7344 7678 7809 7837 7928 8559 8615 8824 9236 9338 9576 9586 9888 9940 10154 10708 11282 11466 11792 12157 12618 12678 13207 13305 13348 13365 14301 14467 14599 14792 16097 16951 21517 22895 23157 23652 25988 26088 26207 26406 31502 32074 35910 36539 37498 38666 44000 45395 45726 45733 45972 48001 48104 48612 49149 50275 51927 52542 52698 54294 54552" ES_PROFILE="0.0187 0.0326 0.0482 0.0633 0.0758 0.0862 0.0988 0.1116 0.1246 0.1347 0.1463 0.1585 0.1691 0.1809 0.1905 0.2021 0.2125 0.2238 0.2327 0.2430 0.2506 0.2603 0.2704 0.2805 0.2894 0.2991 0.3086 0.3174 0.3270 0.3361 0.3457 0.3524 0.3588 0.3667 0.3722 0.3795 0.3860 0.3931 0.4010 0.4088 0.4140 0.4199 0.4271 0.4343 0.4410 0.4460 0.4522 0.4596 0.4670 0.4716 0.4787 0.4855 0.4921 0.4983 0.5054 0.5110 0.5180 0.5237 0.5303 0.5372 0.5417 0.5450 0.5513 0.5576 0.5637 0.5689 0.5745 0.5806 0.5824 0.5885 0.5924 0.5959 0.6012 0.6043 0.6099 0.6132 0.6177 0.6221 0.6264 0.6317 0.6347 0.6393 0.6432 0.6483 0.6531 0.6575 0.6613 0.6628 0.6652 0.6674 0.6708 0.6753 0.6798 0.6787 0.6794 0.6833 0.6880 0.6924 0.6949 0.6983 0.7010 0.6994 0.7014 0.7052 0.7079 0.7005 0.7035 0.7037 0.7000 0.7019 0.7013 0.7048 0.7029 0.7055 0.7051 0.6984 0.6911 0.6909 0.6880 0.6843 0.6787 0.6804 0.6735 0.6743 0.6762 0.6785 0.6640 0.6634 0.6634 0.6623 0.6408 0.6273 0.5461 0.5226 0.5194 0.5118 0.4706 0.4699 0.4689 0.4665 0.3746 0.3649 0.2956 0.2844 0.2672 0.2462 0.1496 0.1250 0.1198 0.1204 0.1170 0.0821 0.0822 0.0752 0.0681 0.0512 0.0266 0.0216 0.0250 0.0061 0.0130" RANK_AT_ES="7928.0000" RANK_SCORE_AT_ES="0.3460"/>
  <DTG RANKED_LIST="input.input.cls#T_versus_N.rnk" TEMPLATE="input.cls" GENESET="gene_sets.gmt#GOBP_MITOCHONDRIAL_RNA_PROCESSING" ES="0.8307" NES="1.8651" NP="0.0000" FDR="0.0049" FWER="0.0110" RND_ES="0.4441 0.7335 -0.4572 0.3109 -0.3457 -0.1722 -0.6271 0.5614 0.5841 0.3711 0.2523 0.4877 -0.3345 -0.5312 0.5645 -0.6426 0.3383 0.7002 -0.5345 0.2225 0.5618 0.2659 -0.2653 0.3376 -0.4200 0.3900 0.2262 -0.4404 0.4654 -0.2184 -0.7124 -0.4663 0.3958 0.5288 -0.2958 0.5580 0.3569 0.3283 0.1423 -0.3819 0.5550 -0.4095 0.5125 0.2813 -0.3195 0.4993 0.5979 -0.7764 -0.7492 -0.6107 -0.6136 0.6099 -0.4724 -0.7383 0.4431 -0.5663 0.2891 -0.3651 -0.2998 -0.5203 -0.3948 -0.2658 -0.3220 -0.3807 0.2366 0.5779 -0.2206 0.2671 0.2570 -0.5759 -0.4611 0.4347 0.4660 -0.2456 -0.5962 -0.4755 -0.4050 -0.3088 -0.6621 0.6180 -0.4988 0.2718 0.3601 0.4083 0.6032 0.6740 -0.2519 0.5702 0.2960 0.7784 0.2346 0.2765 0.3532 0.2389 -0.3337 -0.4714 -0.3691 -0.5286 0.3012 0.3574 -0.2139 0.6252 0.4591 -0.6831 0.2529 0.4251 -0.5291 0.6545 0.5505 0.5731 -0.6763 -0.4463 0.5328 0.4660 0.6670 -0.2724 0.3467 -0.3282 0.3171 0.2780 -0.6078 -0.2992 -0.5147 -0.5370 0.2716 -0.5643 -0.2932 -0.3917 0.3608 -0.6920 0.3492 0.5307 -0.4915 0.3836 0.2169 -0.5328 0.5931 0.4379 -0.4631 0.5253 -0.5888 0.6571 0.2976 0.4425 -0.6032 0.4668 -0.6522 0.6398 -0.6275 0.6832 0.5895 0.5530 0.2334 -0.4528 -0.6332 0.2637 -0.7315 -0.8717 0.5313 -0.6924 -0.4581 0.7494 0.5742 -0.3095 -0.2669 -0.3055 -0.5770 0.2603 0.5816 0.2564 0.5052 -0.4777 0.8111 -0.1936 0.5146 -0.3373 0.4818 -0.4389 -0.4289 -0.4085 0.2290 0.4402 0.3397 -0.5184 -0.6943 -0.2241 -0.5059 -0.2497 -0.4508 -0.3426 0.6842 -0.5579 0.3037 0.6962 -0.4704 0.4496 0.3038 0.7321 -0.2691 0.4084 -0.4837 -0.2513 -0.2798 -0.3100 -0.3015 0.5293 -0.5252 -0.4725 0.2974 0.5381 -0.5982 0.2757 -0.4697 0.3535 -0.2757 -0.3026 0.7391 0.1747 -0.3613 -0.4661 -0.2894 -0.3066 -0.3988 0.2280 -0.7542 0.5948 0.4682 -0.6961 0.2641 0.6987 0.5981 0.5293 0.5948 -0.6927 -0.3054 -0.3068 0.2813 -0.7044 -0.6616 -0.2790 0.3364 0.6796 -0.4176 0.4965 -0.4235 -0.4304 -0.5439 -0.2552 -0.4988 0.6063 0.3245 0.3469 -0.3075 0.6799 0.3265 0.7040 -0.4870 0.2651 -0.3114 -0.2469 0.6851 -0.5447 -0.3770 0.6432 -0.2163 0.3690 0.7004 0.2125 0.3247 -0.3561 0.3064 -0.5187 -0.2423 0.3834 -0.5200 0.6045 -0.3442 0.5880 -0.2504 -0.4026 0.4806 -0.5642 -0.5932 0.6751 0.5255 -0.4326 -0.4926 -0.5975 -0.2256 -0.3584 0.5272 -0.5709 -0.3356 0.5079 0.2804 -0.2446 0.5670 0.6043 0.3388 0.3883 0.3024 -0.3112 0.3988 -0.2600 -0.2195 -0.6876 0.3896 -0.4742 -0.4226 -0.3435 0.3199 0.6112 -0.4502 0.2103 -0.4837 -0.7271 -0.5148 -0.5673 0.4711 0.6130 0.2558 0.3357 -0.2454 0.1649 0.4309 0.6360 -0.5974 0.4346 -0.3703 -0.3363 0.3662 0.3479 -0.5693 -0.2731 0.2966 0.3615 -0.6546 0.3572 0.2184 0.6145 -0.4084 0.6496 0.4458 -0.7638 0.4323 0.1979 0.1849 0.7146 0.5457 0.5060 0.2490 -0.2677 -0.2843 0.2077 0.2091 0.5989 0.5334 0.2949 -0.3178 0.4157 0.4275 0.3441 0.3632 0.4840 -0.7548 -0.4105 0.4894 0.4956 -0.2684 0.4540 0.3033 -0.4814 -0.3729 0.3840 -0.2394 0.2646 -0.5658 0.5317 -0.6626 -0.2756 0.2210 0.3777 0.5943 -0.3553 -0.5218 -0.5620 0.3603 -0.6164 0.2384 0.4427 -0.4460 -0.7832 -0.4284 -0.3874 0.4236 -0.5645 0.2132 -0.6921 -0.1984 -0.4269 -0.7255 0.3063 -0.4908 -0.4595 0.2693 -0.2419 -0.3985 -0.3255 -0.6722 -0.2502 -0.2447 0.4079 -0.7055 -0.4083 0.2914 -0.4137 0.2770 -0.4678 -0.4600 0.5530 0.2418 0.3186 0.3362 0.4598 -0.6560 -0.4953 -0.6159 0.7727 0.5066 -0.3283 -0.3143 -0.3199 0.2860 -0.4061 -0.7204 0.3962 0.5257 -0.3153 -0.4085 0.3408 0.3327 -0.3484 0.2496 -0.3228 0.3334 -0.3453 -0.4514 0.5795 -0.5620 0.4352 -0.2144 -0.2194 0.7583 -0.5499 0.2792 -0.4466 0.5379 0.7362 -0.2364 -0.3965 -0.7759 0.4029 0.2987 0.6250 0.4525 -0.3848 -0.3709 -0.5408 -0.6927 0.3001 0.3064 0.5643 0.3244 -0.6600 -0.5347 0.7593 -0.5618 0.4555 -0.4888 0.4891 0.3406 -0.5032 0.5324 0.5712 -0.3176 -0.4468 0.3867 -0.1871 0.4430 0.3178 -0.2773 -0.3306 -0.2498 0.3355 -0.4124 0.7416 0.2852 0.3203 -0.3466 0.6138 -0.6948 -0.4557 -0.2285 -0.6322 -0.2301 0.6823 0.5387 0.4609 0.4557 0.2662 0.5655 0.2619 0.5773 0.3586 -0.6980 -0.3664 -0.3892 -0.4557 0.2762 -0.5425 -0.5191 -0.6727 0.5810 -0.7179 -0.3395 -0.3602 0.2588 0.5723 -0.5439 -0.3613 -0.4094 -0.4338 -0.4726 0.2770 -0.4891 -0.5923 -0.1908 -0.7733 0.5774 0.6683 0.3974 -0.3204 0.3250 0.2541 -0.6083 -0.3338 0.5886 0.2649 0.4274 0.4592 -0.3049 0.2927 0.6009 0.5599 0.2676 0.3842 0.6313 -0.5521 0.4919 -0.2778 0.5723 0.7607 -0.3821 0.3968 -0.3575 -0.5087 0.2826 -0.5226 -0.5858 -0.6464 0.4031 -0.5872 0.5623 0.3719 -0.7348 -0.6751 0.6920 0.6691 -0.4454 -0.3730 -0.4027 -0.2481 0.2992 0.3479 0.4082 -0.6056 0.3870 -0.7638 -0.3486 0.7574 -0.3132 0.6207 0.7230 -0.3100 0.3551 0.4098 0.2410 0.3822 -0.5361 0.3956 -0.3197 0.6667 -0.3321 -0.3039 0.4636 -0.5288 0.3331 -0.2633 0.3996 -0.3913 -0.6137 -0.2883 -0.7311 -0.5154 0.5756 -0.2442 0.4347 -0.5151 -0.6744 -0.5828 -0.5194 -0.7645 -0.4207 -0.2292 0.2746 -0.2468 0.5858 0.3607 -0.2498 0.6323 0.2949 0.4095 -0.6337 0.2948 -0.4224 -0.2565 0.2435 -0.3695 -0.5319 -0.3380 -0.5314 -0.4188 0.5835 0.4048 -0.4870 0.4397 -0.3880 0.2960 0.3474 -0.3266 -0.4739 -0.4993 -0.2878 0.7699 0.3185 -0.4039 0.2223 0.6422 -0.4900 -0.8085 0.2634 -0.3042 -0.3189 0.5352 0.5126 0.2089 0.4617 0.4664 0.4157 -0.3220 0.4348 -0.3848 -0.4550 -0.4677 -0.7155 -0.3762 -0.7913 -0.3093 0.5091 0.3128 -0.2640 0.3929 -0.2171 -0.4702 0.5581 -0.5973 0.4946 -0.6253 0.2823 -0.4634 -0.3295 -0.5931 -0.6618 -0.4141 -0.4677 -0.3159 -0.5001 -0.2853 -0.3117 0.3826 0.4426 -0.3019 0.3929 -0.2845 0.3594 -0.4024 -0.3822 -0.5745 -0.5459 0.7297 -0.7294 0.5535 0.4944 0.2646 0.5592 0.6775 0.4828 0.5259 -0.7605 0.5705 0.3781 -0.2569 -0.5321 0.2722 -0.2178 -0.3606 -0.6967 0.5412 -0.5250 0.4868 0.6601 0.3681 -0.8265 -0.2797 -0.2415 0.4684 -0.3818 -0.6982 -0.2753 0.7592 -0.5214 0.3740 -0.4957 -0.5363 -0.7284 0.2935 -0.4412 -0.3391 0.6940 0.6485 0.3913 -0.4162 0.7839 0.6584 -0.5757 -0.2975 -0.3406 -0.4550 -0.6894 -0.7496 -0.5212 0.4259 -0.6207 -0.6652 0.3133 -0.3191 0.1500 0.3184 0.2069 0.5275 0.3596 0.3131 -0.6497 0.6005 0.4663 0.5592 0.4518 -0.3980 -0.6229 -0.5834 -0.2204 0.4514 -0.5604 -0.5527 0.6910 0.3345 -0.2429 0.6085 -0.5138 0.6613 -0.2588 -0.5059 0.2652 -0.3012 0.4556 -0.5386 -0.6911 0.4982 -0.3885 -0.4458 -0.2331 0.3649 -0.4370 0.5398 -0.7615 -0.6084 0.5950 -0.4904 -0.5538 -0.4514 -0.4851 0.3097 -0.2892 -0.7411 0.8292 -0.5064 -0.2433 0.5010 -0.6797 -0.8615 0.3074 -0.6789 0.3448 0.6061 0.2835 0.1870 0.3534 -0.4500 -0.7064 0.5295 0.5886 -0.5777 -0.5091 -0.2931 -0.4127 -0.7635 0.6208 0.3328 -0.7825 -0.6336 0.3875 0.3205 0.2171 -0.6079 0.8052 0.4228 -0.3297 0.4631 0.6341 -0.4309 -0.3312 -0.6213 0.4180 -0.2541 0.5634 0.6279 -0.4466 0.4615 0.4642 -0.4275 -0.3413 -0.6519 -0.4425 -0.2777 0.2138 -0.4816 -0.6857 0.4622 -0.2976 0.5658 0.3160 0.3939 -0.7429 -0.6153 -0.6918 0.4072 0.5295 0.6813 -0.5466 0.5494 0.5938 -0.4799 0.3036 -0.2977 0.5475 -0.2486 0.5538 0.4477 -0.5022 -0.2494 -0.3545 -0.3090 0.4104 0.5428 0.4992 -0.2858 -0.3800 -0.3683 0.5210 0.2895 -0.3494 0.3219 -0.3809 -0.1841 -0.1973 0.3828 0.4585 0.3976 0.7569 -0.5841 -0.1952 -0.1995 -0.2825 -0.2476 -0.3661 -0.2325 0.4635 0.4107 0.2410 0.3012 0.3763 -0.3752 0.7652 0.4413 0.4097 0.4922 -0.2204 -0.7237 0.4138 -0.2242 -0.3302 0.2254 -0.2441 0.3558 -0.2153 0.4628 -0.4006 -0.4049 -0.5504 -0.3851 -0.2599 -0.3243 -0.2164 -0.3423 -0.3230 -0.4239 0.2263 0.4219 -0.3841 0.7061 0.6883 0.4392 0.1653 0.7392 0.3836 0.6384 0.3564 0.6297 -0.5092 0.3955 -0.7921 0.2701 -0.4065 0.7058 -0.3250 -0.6006 0.4324 -0.6215 0.6127 -0.6403 -0.5221 -0.5505 -0.3707 -0.5856 -0.2066 0.2934 0.4148 -0.6513 -0.6466 0.3558 -0.6047 0.4278 -0.4498 -0.3347 0.5088 -0.2379 0.5579 0.4701 0.4194 -0.3533 0.3531 -0.3177 0.5187 0.1924 -0.3315 0.1818 0.3043 0.3251 -0.7524 -0.2628" HIT_INDICES="107 234 460 590 717 1546 2393 2763 3091 3977 4126 5098 5467 9576 11792 12157" ES_PROFILE="0.1136 0.2179 0.3107 0.4004 0.4865 0.5441 0.5912 0.6429 0.6925 0.7255 0.7710 0.7963 0.8307 0.7834 0.7654 0.7802" RANK_AT_ES="5467.0000" RANK_SCORE_AT_ES="0.4457"/>
  <DTG RANKED_LIST="input.input.cls#T_versus_N.rnk" TEMPLATE="input.cls" GENESET="gene_sets.gmt#GOBP_POSITIVE_REGULATION_OF_MITOCHONDRIAL_TRANSLATION" ES="0.8884" NES="1.8722" NP="0.0000" FDR="0.0057" FWER="0.0100" RND_ES="0.5134 0.5426 -0.7412 -0.2375 -0.4427 -0.5832 -0.7792 0.5560 0.5152 -0.5037 -0.2833 0.7700 -0.3313 -0.6463 0.6625 -0.6346 0.6505 0.7700 -0.5663 0.6915 0.6630 0.3366 -0.2370 0.3956 -0.6757 0.4315 -0.3899 -0.5926 0.4650 -0.7178 -0.8187 -0.4768 0.1895 0.5013 0.2834 0.4365 0.5631 0.4314 0.3654 -0.3081 0.4414 -0.2631 0.5765 0.5187 -0.3173 0.7245 0.7648 -0.7734 -0.7854 0.3555 -0.5892 0.7939 0.2130 -0.8069 0.6253 -0.5862 -0.2845 -0.4773 0.2238 -0.3173 -0.4731 0.4267 0.2330 -0.8226 0.4297 0.5222 -0.4283 -0.2754 0.3682 -0.5501 0.2950 0.4152 0.3706 -0.5448 -0.5958 -0.3694 -0.5740 -0.4546 -0.7749 0.6260 -0.5079 -0.3716 -0.3612 -0.5957 0.6094 0.6527 0.3672 0.4053 0.3756 0.8611 -0.5435 -0.5841 0.2573 -0.3052 -0.1546 -0.6001 -0.2368 -0.4986 0.4905 0.3927 -0.1925 0.6469 -0.2119 -0.5449 -0.1962 0.6209 -0.6617 0.3513 0.4560 0.5874 -0.6462 0.2400 0.7849 0.5722 0.7035 0.2878 0.2772 -0.4888 0.4310 -0.3848 -0.7368 -0.6800 -0.6177 -0.8102 0.3155 -0.3262 -0.3834 0.3009 -0.5865 -0.6683 -0.5227 0.5262 -0.5397 0.4400 0.5837 -0.6093 0.3961 0.3051 -0.3009 0.8079 -0.7472 0.7305 0.2848 0.5331 -0.8529 -0.3712 -0.5124 0.5284 -0.6928 0.7774 0.6702 0.5393 0.2850 -0.7761 -0.5736 -0.4013 -0.5732 -0.8306 0.5890 -0.7735 -0.7083 0.7101 0.8239 -0.6303 0.2279 0.4454 -0.7771 0.3426 0.6290 0.3755 0.4921 -0.5494 0.7616 0.2584 0.6207 -0.5563 0.6924 -0.7657 -0.3916 0.3687 0.4189 0.3316 0.5467 -0.4261 -0.6412 -0.4537 0.3516 -0.2385 -0.5297 -0.4193 0.7948 -0.2743 -0.3199 0.4656 -0.4337 0.3898 -0.2659 0.7423 -0.6048 0.3807 -0.3713 0.2647 -0.2342 0.4365 -0.5814 0.5043 -0.2406 -0.6434 0.4400 0.3146 -0.7967 0.2371 -0.5099 -0.2644 0.4867 -0.3137 0.7436 -0.3625 -0.4934 -0.6027 -0.4363 -0.7125 -0.6562 -0.3136 -0.7146 0.7253 0.4812 -0.6408 0.3962 0.6545 0.6956 -0.2610 0.7578 -0.8162 0.5631 -0.4489 0.3008 -0.6474 -0.8452 -0.7485 0.7660 0.8150 -0.3140 0.3573 -0.3014 -0.4134 -0.3842 -0.4146 -0.2015 0.3908 -0.5165 0.2884 -0.5189 0.5384 0.4125 0.7592 -0.2206 -0.2218 -0.5752 0.5029 0.6875 -0.6103 -0.1604 0.6103 -0.2680 -0.2204 0.6700 -0.6953 -0.4109 -0.4766 0.7415 -0.6319 -0.2541 0.4529 -0.5958 0.3162 -0.4486 0.4523 0.4834 0.1961 0.3503 -0.3615 -0.3023 0.6668 0.7301 -0.3936 -0.4811 -0.7981 -0.2955 -0.4535 0.6611 0.4385 -0.4066 0.1937 0.4122 0.4616 0.4616 -0.3032 -0.3840 0.2861 -0.4860 0.2007 0.7011 0.3109 -0.5784 -0.6364 0.3256 0.5439 -0.3102 -0.3499 0.2313 0.5181 -0.6109 0.2147 -0.4922 -0.7113 -0.5312 -0.4256 0.6309 0.7019 -0.2531 0.5159 0.6404 0.2936 0.3624 0.7184 -0.5722 0.5646 -0.5439 0.4569 0.3980 0.1810 -0.5662 0.5587 -0.1720 0.4762 -0.7197 -0.2425 0.4847 0.7248 -0.8676 0.7607 0.4027 -0.3582 0.2328 -0.5666 0.2158 0.7961 -0.1965 0.5498 0.3738 0.4117 0.4370 0.1913 -0.4479 0.5358 0.7701 0.5343 0.6157 0.6538 0.3670 -0.4678 -0.4254 0.4618 -0.6654 0.3669 0.4671 0.5155 -0.6597 0.5254 0.3992 -0.4151 -0.2663 0.2721 -0.2760 0.5048 -0.8433 0.3463 -0.4270 -0.2469 0.2429 0.3846 0.7433 0.2041 0.2604 -0.7322 0.2040 -0.6519 0.3889 0.4173 -0.4262 -0.7552 -0.3350 -0.5540 0.5060 0.3109 0.3106 -0.5868 -0.3295 0.3794 -0.5808 -0.3529 -0.3765 -0.2784 0.5796 -0.3682 -0.8029 -0.6697 -0.6523 0.2834 -0.3512 -0.2924 -0.6277 0.4155 0.2378 0.2782 0.5837 -0.5049 -0.4438 0.5808 0.1560 -0.3168 -0.3045 0.3337 -0.8449 -0.6639 -0.6064 0.7825 0.3630 -0.6089 -0.7039 0.4087 -0.3757 -0.5590 -0.7150 -0.2083 0.5442 -0.4360 0.2463 0.7021 0.4184 -0.5190 0.5229 0.6621 0.4162 -0.6413 -0.4879 0.6554 -0.8378 0.2528 0.4657 0.2512 0.8432 0.4421 0.4790 0.5139 0.2155 0.7094 0.2453 -0.6155 -0.6769 0.7004 0.4092 0.5282 0.3778 0.3158 -0.2006 -0.6961 -0.4363 -0.4565 0.4275 0.4668 0.4422 -0.4092 -0.3617 0.6756 -0.7361 0.5877 0.4698 0.4631 0.2768 -0.4915 0.4429 0.5646 0.2395 -0.6122 -0.4910 -0.6690 0.5789 0.4148 0.5647 -0.2656 0.5182 0.5163 0.2020 0.8022 0.4853 0.6424 -0.4904 0.4601 -0.6809 -0.3518 -0.5854 -0.7583 0.4673 0.4537 0.5046 0.3637 0.4903 0.4366 0.2698 0.3954 0.4573 0.4079 -0.5609 -0.3246 0.2316 0.2855 -0.2608 -0.6058 -0.6168 -0.5540 0.4140 -0.7970 0.3321 -0.3816 0.3881 0.6003 0.3275 0.2748 -0.3211 -0.3854 -0.4439 0.2695 -0.7108 -0.3495 0.3554 -0.7443 0.1846 0.6269 0.5989 -0.3788 0.3458 -0.5475 0.4101 -0.3077 0.5990 0.4846 0.3713 0.4664 0.2429 -0.2845 0.7870 0.6113 0.2353 0.3584 0.4305 0.3631 0.5750 0.5443 0.6674 0.7794 0.3798 0.3381 -0.6275 -0.5573 0.3204 -0.4629 -0.2235 -0.3426 0.5880 0.3617 0.6624 -0.1826 -0.8335 -0.7630 0.2686 0.4563 -0.6074 0.5300 0.2344 0.4111 -0.3886 0.3055 0.1833 -0.5936 0.4667 -0.6108 -0.3955 0.8251 0.4607 0.1886 0.7595 -0.3193 0.4209 -0.3834 0.3770 -0.2324 0.4368 -0.3105 -0.4088 0.7816 -0.4576 0.5609 0.5117 -0.7134 -0.5806 0.1563 0.4959 -0.3443 -0.4331 -0.2273 0.2398 -0.6275 0.7559 -0.2300 0.5393 -0.6432 -0.7048 -0.6066 -0.5577 -0.6829 -0.3972 0.6068 0.3318 0.5685 0.7309 0.7052 0.2839 0.6176 -0.4142 -0.1898 -0.5671 0.4029 -0.6720 0.1448 0.2305 -0.2408 0.2244 -0.3987 -0.5830 -0.4211 0.3053 -0.5481 -0.3868 0.4713 -0.2509 0.4314 0.4688 -0.3741 0.2393 -0.6375 -0.7778 0.6665 0.5796 -0.5901 0.6527 0.7852 -0.6386 -0.7472 -0.3452 -0.3485 0.4075 0.5198 0.8429 0.1832 -0.5216 0.6726 0.2718 0.2704 0.5251 -0.3500 -0.3853 0.2943 -0.5349 0.2949 -0.8351 -0.3693 0.5325 0.6223 -0.4195 0.3919 -0.4950 0.2714 0.3937 -0.3094 0.6681 -0.6564 0.3805 -0.6838 0.3809 -0.6054 -0.7300 -0.5315 0.2281 -0.2913 -0.5653 0.3360 -0.2201 0.3687 -0.6305 -0.4251 0.6111 0.2708 -0.3769 0.2205 -0.2300 -0.7439 -0.3197 0.6774 -0.6568 0.3916 0.5799 0.4594 0.4876 0.4419 0.5533 0.6397 -0.6750 0.3789 -0.1668 -0.3274 -0.5831 0.5507 -0.2035 0.4662 -0.7216 0.6783 -0.6682 -0.2092 0.6902 0.2544 -0.7103 -0.6197 -0.3706 0.3219 -0.4030 -0.7741 -0.3838 0.7071 0.4281 -0.2429 -0.6076 -0.5412 -0.7817 0.4027 -0.3043 -0.4130 0.5736 0.7443 0.2610 -0.2646 0.6772 0.5726 -0.4186 -0.3191 -0.5683 -0.4955 -0.6358 -0.7829 -0.4767 0.3164 -0.6075 -0.6747 0.4117 -0.4265 0.2188 0.4610 0.3001 0.4558 0.4855 0.3168 -0.8150 0.7086 0.5227 0.5313 0.3300 -0.5273 -0.6822 -0.6527 -0.5615 0.5557 -0.8306 -0.5603 0.3306 0.3484 0.3493 0.4940 -0.4639 0.7956 -0.5982 0.2712 -0.3188 0.5619 0.5181 0.4610 -0.6571 0.6660 -0.4056 -0.6429 0.3182 0.6314 0.3273 0.7641 -0.6063 -0.7721 0.3853 -0.6772 -0.3793 -0.6230 -0.2126 0.1650 0.3745 -0.6627 0.7851 -0.5532 -0.4244 0.4327 -0.6474 -0.8071 0.4641 -0.5644 -0.3226 0.6843 0.5462 0.6973 -0.3045 -0.4432 -0.5957 0.5039 0.6613 -0.6223 -0.3469 0.4224 -0.4822 -0.7993 0.6587 0.5667 -0.7521 -0.5379 0.2618 0.4051 -0.1771 -0.7725 0.6171 0.2170 -0.5537 0.3531 0.7220 0.3893 -0.4281 -0.5807 0.3027 -0.2133 0.6714 0.7188 -0.3637 0.5073 0.5370 -0.7619 -0.3928 -0.6791 -0.3044 -0.3527 0.2895 -0.2781 -0.5825 -0.2348 0.6172 0.4067 0.5021 -0.3312 -0.8550 -0.7735 -0.5867 -0.4372 0.5387 0.4987 -0.6768 0.4133 0.6611 -0.5438 0.6497 0.2252 0.6832 0.2921 0.3565 0.6889 -0.5797 -0.8354 0.3805 0.1963 -0.6504 0.7004 0.6474 -0.5601 -0.3106 -0.5134 0.5560 -0.3324 -0.2945 -0.2663 -0.2626 0.3075 0.6639 0.4944 0.5867 -0.2949 0.7726 -0.8369 0.3625 0.3122 -0.6272 0.4399 0.2893 0.4224 0.4056 0.4858 -0.2982 0.2238 0.5170 -0.3135 0.7322 0.5460 0.3863 0.6041 0.2107 -0.6253 0.4529 -0.1640 0.3977 0.5001 0.4140 0.6161 -0.2902 0.3760 -0.5757 -0.4843 -0.2947 0.2541 0.2653 -0.2434 -0.5354 -0.2588 0.3397 -0.7159 -0.2356 0.4476 -0.2376 0.5240 0.4602 0.3313 -0.2630 0.6341 0.2886 0.6532 0.4547 0.8819 -0.6731 0.5075 -0.7768 0.3913 -0.2392 0.8095 -0.2343 -0.4869 0.5929 -0.3703 0.7119 -0.7495 -0.6793 -0.7888 0.4385 -0.7284 0.3369 0.4487 0.4871 -0.2640 -0.7380 0.4027 -0.8438 0.7100 -0.4007 0.3963 0.3115 0.4618 0.6926 0.7406 0.3748 -0.3860 0.3554 -0.2395 0.7246 0.5564 -0.4617 0.5778 -0.4837 -0.3252 -0.8112 0.5191" HIT_INDICES="124 234 1215 1713 1940 2449 2763 2802 3242 3257 3283 3579 3584 13305 14792 45972" ES_PROFILE="0.1212 0.2345 0.3012 0.3683 0.4372 0.4949 0.5524 0.6144 0.6653 0.7237 0.7816 0.8324 0.8884 0.7335 0.7254 0.1682" RANK_AT_ES="3584.0000" RANK_SCORE_AT_ES="0.5624"/>
  <DTG RANKED_LIST="input.input.cls#T_versus_N.rnk" TEMPLATE="input.cls" GENESET="gene_sets.gmt#GOBP_MITOCHONDRIAL_RNA_METABOLIC_PROCESS" ES="0.7097" NES="1.8746" NP="0.0123" FDR="0.0080" FWER="0.0100" RND_ES="0.3478 0.5811 -0.3490 -0.2025 0.2718 -0.2665 -0.5011 0.4155 0.5100 -0.3162 -0.2370 0.2644 -0.3296 -0.4411 0.4206 -0.4536 0.3278 0.6636 -0.4977 -0.2172 0.3799 0.1990 -0.2728 0.3612 -0.5621 0.2626 0.3018 -0.4153 0.4049 -0.3083 -0.6564 -0.3728 0.2651 0.3293 -0.2756 0.4415 0.2753 0.2159 0.2456 -0.1952 0.3358 -0.5165 0.5126 -0.1461 -0.2226 0.3373 0.4513 -0.6166 -0.6412 -0.5195 -0.5070 0.4016 -0.3573 -0.6473 0.3711 -0.4337 0.3669 -0.2371 -0.3308 -0.4139 0.2482 0.4468 0.1936 -0.3776 -0.2210 0.5780 -0.1298 -0.1655 -0.3308 -0.4714 -0.4114 0.3756 0.4998 0.2132 -0.4207 -0.5478 -0.3589 0.2304 -0.5614 0.5838 -0.4086 -0.2673 0.3249 0.3421 0.5438 0.6211 0.2189 0.3811 0.1805 0.6907 0.1863 -0.1993 0.3491 0.2220 -0.2715 -0.4475 -0.3279 -0.4725 -0.1612 0.3078 0.2594 0.3949 0.3017 -0.5813 0.3535 0.4134 -0.4005 0.4631 0.3830 0.4090 -0.5650 -0.3635 0.5623 0.3365 0.5557 -0.2167 0.2206 -0.2392 0.3737 -0.2782 -0.4902 -0.4130 -0.3524 -0.4864 0.3069 -0.4379 -0.3940 -0.3110 0.4127 -0.5183 0.3146 0.3600 -0.3675 0.4204 0.2090 -0.4414 0.4613 0.3492 -0.4059 0.4292 -0.5304 0.6352 0.3053 0.3006 -0.5061 0.2676 -0.5372 0.5501 -0.6830 0.5959 0.4854 0.3802 0.2587 -0.3716 -0.4149 0.2182 -0.6307 -0.7706 0.3965 -0.6026 -0.3978 0.6763 0.5922 -0.2632 -0.1364 -0.3212 -0.5525 0.3110 0.4747 0.2071 0.4839 -0.4566 0.7678 0.2911 0.4923 -0.2841 0.3051 -0.4241 -0.4286 -0.3175 0.2710 0.3627 0.2827 -0.2405 -0.6834 0.2070 -0.3447 0.1920 -0.3396 -0.2611 0.5841 -0.2428 -0.2292 0.5286 -0.3514 0.4656 -0.2041 0.6640 -0.1176 0.3445 -0.5154 -0.3082 0.2961 -0.2011 -0.4449 0.5188 -0.4551 -0.3761 0.2749 0.3830 -0.5559 -0.2873 -0.3794 0.3498 0.4561 -0.1849 0.6778 -0.2026 0.1967 -0.4557 0.3971 -0.2794 -0.2549 -0.3088 -0.6167 0.4856 0.3385 -0.6090 0.2428 0.4953 0.6396 0.4045 0.6663 -0.6115 0.1829 -0.3408 0.2166 -0.6104 -0.5287 -0.3343 0.2040 0.6769 -0.3284 0.4096 0.2655 -0.5231 -0.4131 -0.2765 -0.3735 0.4927 -0.1876 -0.2084 -0.3295 0.5532 0.2141 0.5650 -0.2642 -0.2476 -0.1594 -0.3835 0.6139 -0.5496 -0.4091 0.5914 -0.2472 0.2682 0.6407 -0.2935 0.2150 -0.2610 0.2883 -0.4971 0.1716 0.3046 -0.3648 0.5487 -0.2677 0.4498 -0.2191 -0.3686 0.4159 -0.6026 -0.3967 0.4937 0.5108 -0.4113 -0.3450 -0.4871 -0.3334 0.2245 0.4612 -0.5258 -0.2013 0.3539 0.3502 -0.2673 0.2975 0.5084 -0.3534 0.5156 -0.2862 -0.2624 0.3161 -0.4735 0.1778 -0.5796 0.3040 -0.4362 -0.2302 -0.3093 0.2473 0.5641 -0.4976 -0.2939 -0.4411 -0.5903 -0.3428 -0.4342 0.4384 0.5857 -0.2487 0.2803 -0.2945 0.2835 0.2601 0.5449 -0.4513 0.3994 0.2770 -0.3092 0.2377 0.2493 -0.5225 0.2189 -0.2040 -0.2993 -0.3416 0.3215 0.3951 0.5571 -0.5627 0.5714 0.4296 -0.6169 0.4067 -0.2140 -0.1460 0.5634 0.5370 0.4304 0.2304 -0.2402 -0.2531 0.1926 0.2287 0.4790 0.4778 0.2961 0.3744 0.2377 0.4065 0.5012 -0.2958 0.4924 -0.4991 -0.2700 0.4354 -0.3978 -0.3100 -0.2466 -0.1449 -0.4406 -0.3360 0.4898 0.1639 0.1853 -0.5634 0.4943 -0.5003 -0.2677 0.2165 0.3219 0.4674 -0.2742 -0.4910 -0.5623 0.2053 -0.5426 -0.2045 0.3400 -0.2863 -0.6920 -0.3579 -0.4730 0.4678 -0.2981 0.2817 -0.5230 -0.1823 -0.3948 -0.4880 0.2295 -0.3845 -0.2062 0.2327 0.2025 -0.3495 -0.1933 -0.6370 -0.3180 -0.2264 0.4141 -0.6996 -0.3252 0.4073 -0.3169 -0.2337 -0.4252 -0.4378 0.5320 0.1634 0.3438 0.2275 0.2874 -0.6059 -0.2539 -0.5857 0.6331 0.3722 0.2081 -0.2577 -0.2418 -0.2299 -0.3226 -0.5552 0.4017 0.3209 -0.3506 -0.3287 0.3297 -0.2167 -0.3170 0.2150 -0.2254 0.3534 -0.3880 -0.3786 0.3590 -0.6194 0.4637 -0.3561 -0.4156 0.7638 -0.5560 0.2969 -0.2806 0.3752 0.6815 -0.3306 -0.2996 -0.7661 0.4244 0.3016 0.4122 0.2918 -0.2114 -0.2847 -0.2513 -0.5812 0.2115 -0.2882 0.5522 0.3596 -0.3792 -0.4825 0.6998 -0.4287 0.5199 -0.3673 0.4892 0.2410 -0.4016 0.3581 0.4977 -0.2674 -0.3612 0.2298 -0.2349 0.4263 0.1953 0.1960 -0.1911 0.2359 0.2729 -0.2798 0.6499 -0.3760 0.2440 -0.2703 0.4815 -0.5531 -0.4026 -0.2244 -0.6174 -0.2201 0.6091 0.3814 0.5136 0.2440 0.3142 0.2998 0.3269 0.4202 0.3069 -0.6847 -0.1872 -0.3394 -0.4292 0.2987 -0.2914 -0.4047 -0.5843 0.4448 -0.5935 0.2029 -0.3343 0.2791 0.4630 -0.4499 0.1625 -0.3523 -0.5185 -0.6146 -0.2853 -0.4200 -0.3515 0.2546 -0.6925 0.4328 0.5710 0.4187 0.2375 0.2274 0.2839 -0.4609 -0.3978 0.4468 0.2624 0.2301 0.4144 -0.2710 -0.2367 0.5100 0.3574 -0.2222 0.3280 0.4890 -0.3853 0.3486 -0.2446 0.4346 0.6689 -0.4580 0.2699 -0.4469 -0.3046 0.3611 -0.3008 -0.4465 -0.5716 0.3128 -0.3418 0.3949 0.3946 -0.6447 -0.6216 0.5750 0.6104 -0.3949 -0.4100 -0.4128 0.1637 -0.2693 0.4137 0.3042 -0.5306 0.2476 -0.5050 -0.3767 0.7119 -0.2813 0.4526 0.6614 -0.3045 -0.1745 0.4095 0.1330 -0.3642 -0.4365 0.2880 0.2897 0.6159 -0.3075 -0.2960 0.4115 -0.5793 0.2926 -0.2710 0.3614 -0.3752 -0.5541 0.3414 -0.4842 -0.3565 0.5924 0.2101 0.3900 -0.4051 -0.6744 -0.4829 -0.3328 -0.6590 -0.3286 -0.2438 0.1577 -0.4225 0.4572 0.3763 -0.1792 0.5881 0.3524 0.3237 -0.5788 0.4855 -0.4107 0.1603 0.1399 -0.3435 -0.5246 -0.4036 -0.4031 -0.3411 0.4731 0.2921 -0.3070 0.4994 -0.3155 -0.2975 -0.2969 -0.2190 -0.3720 -0.4291 -0.2329 0.6999 0.3460 -0.3442 0.1791 0.5481 -0.2851 -0.8022 0.2357 -0.2668 -0.2197 0.3477 0.3231 0.2354 0.3408 0.4080 0.3235 -0.2612 0.2501 0.3011 -0.3199 -0.3350 -0.5879 -0.2776 -0.7511 -0.2025 0.2371 0.3189 -0.2880 -0.2671 -0.2751 -0.1813 0.5057 -0.5233 0.4841 -0.4274 0.1380 -0.5832 -0.3092 -0.5925 -0.5361 -0.2645 -0.3403 -0.3865 -0.3532 0.1528 -0.2955 0.3487 0.3468 -0.2916 0.3684 -0.3682 0.2125 -0.3927 0.2118 -0.4376 -0.4284 0.6656 -0.5761 0.5018 0.4333 0.1659 0.5293 0.5917 0.5554 0.4185 -0.6281 0.4028 0.3464 -0.2878 -0.4451 0.2143 0.2970 -0.2047 -0.6222 0.4231 -0.4282 0.3120 0.5085 0.2244 -0.7632 0.1848 -0.2358 0.4455 -0.1443 -0.6454 0.2823 0.6589 -0.4608 0.3268 -0.3972 -0.4894 -0.5865 0.1997 -0.4688 -0.2883 0.6980 0.4984 0.3348 -0.2681 0.7505 0.5493 -0.5000 -0.2441 -0.3043 -0.4891 -0.5258 -0.6331 -0.3668 0.3772 -0.5509 -0.4704 0.3015 0.1860 -0.1655 0.2286 0.2589 0.2295 0.3614 -0.2050 -0.6400 0.5599 0.2515 0.5931 0.3188 -0.4038 -0.5505 -0.5112 -0.2486 0.3257 -0.3451 -0.4521 0.4902 0.2524 0.2167 0.4747 -0.5110 0.5718 0.1994 -0.3963 0.2306 0.3774 0.3033 -0.3964 -0.5298 0.5373 -0.2898 -0.4301 -0.3135 0.3414 -0.4917 0.4760 -0.7618 -0.4225 0.4901 -0.2392 -0.4340 -0.3680 -0.3956 0.2736 -0.1556 -0.5381 0.7263 -0.4001 0.1877 0.3830 -0.4450 -0.8066 0.3167 -0.6181 0.3865 0.5576 0.4283 0.2354 0.4092 -0.4322 -0.6380 0.4512 0.6755 -0.3862 -0.3702 0.2655 -0.3401 -0.6517 0.6178 0.5096 -0.6518 -0.7529 0.2485 0.2216 0.2317 -0.6168 0.7553 0.3658 0.1961 0.3869 0.4815 -0.2826 -0.1868 -0.6005 -0.2358 -0.3783 0.4113 0.4326 -0.3653 0.4245 0.4529 -0.4184 -0.2396 -0.4212 -0.3685 -0.2225 0.1733 -0.4837 -0.5494 0.3741 -0.2905 0.5356 0.3102 0.4391 -0.5955 -0.5366 -0.2953 0.2062 0.2989 0.5958 -0.4209 0.5326 0.5516 -0.3288 -0.2142 -0.2688 0.5328 -0.2188 0.3526 0.4890 -0.4033 -0.2529 0.2430 -0.2551 0.2949 0.5312 0.3890 -0.3132 -0.2705 -0.4015 0.5666 0.2057 0.2184 0.2057 -0.3014 -0.3213 0.3818 0.2910 0.2902 0.3899 0.6871 -0.4852 -0.2338 -0.2146 -0.3184 -0.1809 -0.3743 -0.3490 0.3975 0.1833 0.2225 -0.2266 0.2815 0.2681 0.6079 0.3415 0.3463 0.4719 0.2060 -0.6376 0.2504 -0.2468 -0.2379 0.3550 0.1979 0.2396 0.2211 0.3699 -0.3731 -0.3214 -0.4448 -0.3173 -0.1894 0.2225 0.3182 -0.2879 -0.2687 0.2529 0.2126 0.4269 -0.2651 0.5566 0.5345 0.2663 -0.2375 0.6288 0.3604 0.5501 0.2221 0.4388 -0.3307 0.2536 -0.7019 -0.2390 -0.2772 0.6722 -0.3693 -0.5319 0.3706 -0.3810 0.5005 -0.5948 -0.2811 -0.4865 -0.2428 -0.5267 -0.2595 -0.4439 0.2729 -0.5457 -0.5548 0.1659 -0.6408 0.3961 -0.3806 0.2699 0.3928 0.3963 0.5253 0.3422 0.3731 -0.4029 -0.1982 0.2637 0.2505 0.2717 -0.3011 0.2196 0.4026 -0.4353 -0.6832 -0.1989" HIT_INDICES="11 107 234 460 590 717 832 894 1364 1391 1546 2316 2393 2763 2858 3091 3389 3924 3977 4126 5098 5413 5467 5970 6333 6406 6745 7678 7692 8615 9338 9576 10154 11792 12157 16097 22895 36539 37498 45733 47599 48001 52698 54552" ES_PROFILE="0.0628 0.1133 0.1590 0.1986 0.2378 0.2754 0.3120 0.3490 0.3746 0.4081 0.4380 0.4526 0.4794 0.4990 0.5232 0.5441 0.5627 0.5753 0.5965 0.6155 0.6173 0.6302 0.6478 0.6563 0.6666 0.6821 0.6921 0.6900 0.7045 0.7012 0.7006 0.7086 0.7097 0.6901 0.6931 0.6290 0.5109 0.2646 0.2479 0.1015 0.0732 0.0722 0.0082 0.0129" RANK_AT_ES="10154.0000" RANK_SCORE_AT_ES="0.2794"/>
  <DTG RANKED_LIST="input.input.cls#T_versus_N.rnk" TEMPLATE="input.cls" GENESET="gene_sets.gmt#GOBP_REGULATION_OF_MITOCHONDRIAL_GENE_EXPRESSION" ES="0.8289" NES="1.9865" NP="0.0000" FDR="0.0060" FWER="0.0040" RND_ES="0.5111 0.5138 -0.6028 0.2484 -0.2740 -0.4585 -0.6195 0.4865 0.4694 -0.4702 -0.2525 0.5680 -0.4258 -0.6802 0.6118 -0.6128 0.5262 0.6881 -0.4455 0.5756 0.5410 0.3218 -0.2328 0.2694 -0.5436 0.3570 -0.3569 -0.6197 0.3986 -0.6125 -0.7464 -0.4058 0.2320 0.3666 0.2968 0.3374 0.4713 0.3952 0.3759 0.3297 0.3921 -0.3966 0.4638 0.2656 -0.3111 0.6090 0.6775 -0.6672 -0.5886 0.3062 -0.5657 0.6716 -0.1393 -0.7914 0.5322 -0.4830 -0.2820 -0.3024 0.2310 -0.2123 -0.3273 0.3528 0.4385 -0.6663 0.2872 0.4843 -0.3188 -0.2282 0.3376 -0.5815 0.2269 0.3570 0.3078 -0.2313 -0.4329 -0.4080 -0.5394 -0.3820 -0.6319 0.6008 -0.3890 -0.3868 0.3212 -0.4414 0.5566 0.5612 0.2967 0.4225 -0.2721 0.7818 -0.3572 -0.3637 0.2968 -0.2687 -0.2192 -0.3705 -0.1797 -0.5458 0.3600 0.4061 0.3268 0.5091 -0.2313 -0.5785 0.2964 0.5087 -0.4269 0.4552 0.4098 0.5179 -0.6082 -0.2272 0.6823 0.5324 0.6238 -0.2552 0.3155 -0.3041 0.4307 -0.3311 -0.6273 -0.5021 -0.5308 -0.7059 0.4035 -0.3175 -0.3792 0.2896 -0.3950 -0.6079 -0.3788 0.3915 -0.3389 0.3623 0.4218 -0.5431 0.3259 -0.2277 -0.3087 0.6713 -0.6691 0.7201 0.2990 0.4158 -0.6425 0.2152 -0.4082 0.5825 -0.6987 0.6813 0.6053 0.4340 0.2562 -0.6841 -0.4149 -0.3271 -0.6238 -0.8134 0.4850 -0.6024 -0.5829 0.6123 0.6783 -0.5432 0.3040 0.2740 -0.7261 0.2373 0.5793 0.3420 0.4873 -0.5877 0.7171 0.2637 0.3976 -0.4134 0.5603 -0.7248 -0.4575 0.2140 0.3712 0.2982 0.5110 0.3071 -0.5964 -0.3805 0.3291 -0.2141 -0.4260 -0.3644 0.7302 0.2427 0.2521 0.3784 -0.3457 0.3047 -0.3673 0.6373 -0.4818 0.4406 -0.4397 0.2280 -0.2110 0.3407 -0.4585 0.4264 -0.2898 -0.5045 0.3784 0.2722 -0.6832 -0.2467 -0.4555 0.3471 0.4338 0.2199 0.7277 -0.4182 -0.3990 -0.3915 0.3403 -0.4769 -0.5969 -0.3130 -0.5916 0.7106 0.4455 -0.5855 0.2864 0.5081 0.6332 -0.2058 0.7635 -0.6892 0.5723 -0.3782 0.2244 -0.5406 -0.6928 -0.4608 0.5398 0.7509 -0.1993 0.3576 0.2434 -0.4289 -0.2774 -0.4584 -0.2105 0.4269 -0.4019 0.4512 -0.3929 0.4957 0.3679 0.6853 -0.2733 -0.2784 -0.4827 0.3309 0.6267 -0.5336 -0.2302 0.5035 -0.2096 -0.2725 0.6320 -0.5389 -0.3544 -0.4156 0.6083 -0.4755 -0.1972 0.3911 -0.5388 0.3641 -0.3440 0.4181 0.4180 -0.2634 0.3944 -0.4571 -0.3052 0.6043 0.6238 -0.4510 -0.4095 -0.6947 -0.3510 -0.2995 0.5345 -0.2200 -0.3496 0.1803 0.4186 0.3081 0.3343 -0.2905 -0.2432 0.4339 -0.4387 -0.2121 0.5113 0.2096 -0.3728 -0.6229 0.3393 0.4557 -0.3105 -0.2303 0.2487 0.4967 -0.4692 0.3526 -0.3576 -0.4746 -0.3945 -0.3015 0.5508 0.5479 -0.2721 0.3936 0.4795 0.3097 0.2895 0.6460 -0.3120 0.4412 -0.4345 0.4225 0.3425 0.1800 -0.5386 0.4158 -0.1833 0.4058 -0.5275 0.2868 0.4472 0.6632 -0.7759 0.6474 0.4300 -0.4074 0.2789 -0.3777 0.2265 0.6964 0.2461 0.4907 0.4196 0.3086 0.2845 0.2418 -0.3358 0.4310 0.6537 0.4359 0.4363 0.4619 0.3309 -0.3730 -0.3804 0.4036 -0.6275 0.3361 0.3876 0.4384 -0.6366 0.5124 0.3993 -0.2391 -0.2324 0.3031 -0.1344 0.4704 -0.7503 0.4204 -0.3859 -0.3069 0.1730 0.4493 0.5854 -0.2388 -0.3173 -0.6116 0.2449 -0.6274 0.2228 0.3392 -0.4254 -0.7262 -0.2909 -0.5738 0.3423 0.2877 0.3256 -0.5454 -0.3290 -0.2870 -0.4871 -0.1934 -0.2264 0.2327 0.4339 -0.2661 -0.5987 -0.4847 -0.6310 -0.1681 0.1598 0.1731 -0.5579 0.3194 0.2274 0.2558 0.5386 -0.3243 -0.3169 0.5911 0.2051 -0.2865 -0.3701 0.3618 -0.7307 -0.5036 -0.4938 0.7048 0.2353 -0.5566 -0.4997 0.2877 -0.3902 -0.4549 -0.6227 -0.1961 0.4221 -0.4531 0.2950 0.6249 0.3333 -0.3497 0.3924 0.5629 0.3969 -0.4854 -0.3886 0.5121 -0.6870 0.3884 0.3568 -0.2141 0.7529 0.3612 0.2655 0.4398 0.2271 0.6812 -0.2198 -0.5318 -0.6820 0.5422 0.3618 0.4929 0.2087 0.2735 -0.2275 -0.5730 -0.4348 -0.3918 0.3334 0.4892 0.3447 -0.4300 -0.3360 0.6097 -0.5186 0.6221 0.3934 0.4557 0.2621 -0.4930 0.4428 0.5143 0.2224 -0.3398 -0.2941 -0.5159 0.4451 -0.2139 0.4560 -0.3358 0.4608 0.4116 0.3724 0.7161 0.3143 0.5331 -0.3593 0.4319 -0.5802 -0.3579 -0.4373 -0.6824 0.2755 0.4305 0.5327 0.3703 0.4329 0.2990 0.2944 0.4687 0.3926 0.4047 -0.6439 -0.2526 0.2351 -0.2004 -0.4652 -0.4468 -0.4961 -0.5516 0.3981 -0.7450 0.3419 -0.3835 0.3527 0.4985 0.3822 0.2497 0.3169 -0.3899 -0.5091 -0.1925 -0.6524 -0.3367 0.2121 -0.7527 0.1908 0.5567 0.4800 -0.2587 0.3536 -0.3989 0.4196 -0.2860 0.6115 0.4220 0.3657 0.4144 -0.2790 0.2468 0.6248 0.3670 -0.2673 0.3534 0.3655 0.2252 0.5480 0.5122 0.6194 0.6933 -0.4141 0.2824 -0.5163 -0.5014 0.3226 -0.3375 -0.1966 -0.3664 0.3887 -0.1941 0.6055 0.3317 -0.6315 -0.7080 0.3404 0.5273 -0.5266 0.4273 0.1912 0.3165 -0.2709 0.3970 0.3043 -0.5238 0.3646 -0.5564 -0.3538 0.7514 0.3247 0.2198 0.6807 -0.3249 0.3417 -0.2683 0.3262 -0.3461 -0.3632 0.2469 -0.2100 0.6999 -0.3815 0.5425 0.4874 -0.6937 -0.4883 0.2354 0.4444 -0.2861 -0.3743 0.2300 -0.2097 -0.5052 0.6200 -0.2173 0.5097 -0.5534 -0.6703 -0.5401 -0.4464 -0.6546 -0.3637 0.5354 0.3216 0.2804 0.5089 0.6351 0.1902 0.5951 -0.2281 0.1875 -0.3842 0.4759 -0.5621 0.2041 0.2836 -0.2903 -0.2702 -0.3761 -0.4458 -0.2708 0.3860 -0.4110 -0.3657 0.4922 -0.2026 0.3705 0.3566 -0.2874 0.2476 -0.6222 -0.6050 0.5828 0.6177 -0.4414 0.5563 0.6546 -0.4614 -0.7071 0.3475 -0.3077 0.4614 0.4643 0.6109 0.2369 -0.3615 0.4477 0.2184 0.2323 0.4111 0.3597 -0.2519 0.2394 -0.5908 0.3077 -0.6983 -0.2993 0.2746 0.5661 -0.3993 -0.2319 -0.4682 -0.2443 0.3968 -0.3088 0.6645 -0.5949 0.2587 -0.5377 0.3293 -0.5760 -0.6376 -0.3326 -0.2576 -0.2316 -0.4910 0.3004 0.2182 0.3249 -0.4015 -0.2831 0.5450 -0.2476 -0.3683 -0.2248 -0.1732 -0.6669 -0.2716 0.5936 -0.5794 0.4064 0.5330 0.3552 0.4525 0.4375 0.4245 0.4975 -0.5446 0.3537 -0.1855 -0.3873 -0.5309 0.4097 0.2103 0.3384 -0.6304 0.5417 -0.5577 0.3022 0.6019 0.2640 -0.6487 -0.4259 -0.3069 0.3137 0.1945 -0.6791 -0.2324 0.6549 0.3246 -0.3085 -0.5166 -0.5593 -0.6512 0.3220 -0.2404 -0.2521 0.4912 0.6651 0.2096 0.2150 0.6156 0.5813 -0.3413 -0.2302 -0.4315 -0.3628 -0.6262 -0.7130 -0.3876 0.2678 -0.5744 -0.5144 0.3599 -0.2572 -0.3172 0.4039 0.2635 0.3995 0.4707 0.3417 -0.7164 0.5838 0.3675 0.5291 0.2806 -0.4790 -0.6089 -0.4362 -0.4162 0.4695 -0.5668 -0.5284 0.3038 0.1674 0.1761 0.4526 -0.3717 0.7425 -0.4250 0.3137 -0.3887 0.5645 0.4585 0.3053 -0.5467 0.6286 -0.3430 -0.4266 0.2374 0.4711 -0.2313 0.6675 -0.6838 -0.5841 0.4188 -0.5667 -0.2012 -0.4757 -0.1978 0.2501 0.3306 -0.6925 0.7562 -0.5068 -0.4210 0.3117 -0.5545 -0.7896 0.4238 -0.5150 -0.2243 0.6216 0.4437 0.5534 -0.3547 -0.3982 -0.4821 0.4468 0.6474 -0.5458 -0.3329 0.4104 -0.4114 -0.7159 0.6325 0.4691 -0.6945 -0.5302 0.2219 0.3291 -0.1558 -0.6288 0.6667 0.2696 -0.4083 0.3675 0.6778 0.3745 -0.2963 -0.4439 0.3168 -0.2625 0.6097 0.6743 -0.3484 0.4989 0.3926 -0.6765 -0.3154 -0.6348 -0.3535 -0.3549 0.3099 -0.2334 -0.4696 0.2085 0.4896 0.3577 0.4322 0.2360 -0.7471 -0.5969 -0.5557 -0.3224 0.2811 0.5422 -0.5906 0.3191 0.4860 -0.3057 0.4821 -0.2698 0.6056 -0.2612 0.4878 0.5134 -0.2974 -0.7200 0.2377 0.1963 -0.4611 0.6254 0.5142 -0.4837 -0.4582 -0.4287 0.4838 0.1639 0.2780 0.2230 0.3108 0.3774 0.6015 0.4006 0.3367 -0.2666 0.6224 -0.6338 -0.2234 0.2745 -0.4618 0.3020 0.2646 0.3162 0.3157 0.3303 -0.3289 0.1503 0.4001 0.3808 0.6800 0.4509 0.2651 0.5464 0.1827 -0.5635 0.4162 -0.2460 0.4750 0.4603 0.3357 0.4933 -0.2585 0.3413 -0.5299 -0.3155 -0.3798 0.3632 0.2522 0.2288 -0.3638 -0.3190 0.3827 -0.6106 -0.3667 0.4473 -0.2263 0.3953 0.3994 0.3027 -0.1817 0.5868 0.2417 0.6319 0.3674 0.7734 -0.6069 0.5501 -0.7216 0.3573 -0.2541 0.7657 -0.3443 -0.4969 0.5602 -0.2810 0.5867 -0.6820 -0.5582 -0.7174 0.2602 -0.6537 0.2883 0.3261 0.4309 -0.3393 -0.6402 0.4227 -0.7314 0.5958 -0.3102 0.3617 0.4036 0.4153 0.5811 0.4549 0.4131 -0.3383 0.2312 0.2508 0.5652 0.4649 -0.2836 0.4980 -0.3905 0.3135 -0.7208 0.4329" HIT_INDICES="124 234 397 434 709 1215 1713 1940 2449 2763 2802 3077 3242 3257 3283 3381 3389 3579 3584 12618 13305 14792 36539 45733 45972 48104 50275 52698" ES_PROFILE="0.0745 0.1441 0.2079 0.2729 0.3276 0.3710 0.4093 0.4505 0.4829 0.5165 0.5548 0.5872 0.6208 0.6570 0.6928 0.7269 0.7627 0.7941 0.8289 0.6792 0.6798 0.6646 0.2721 0.1097 0.1098 0.0809 0.0591 0.0465" RANK_AT_ES="3584.0000" RANK_SCORE_AT_ES="0.5624"/>
</EDB>
