# Supplementary material for: A novel signature model based on mitochondrial-related genes for predicting survival of colon adenocarcinoma
Source: BMC Med Inform Decis Mak. 2022 Oct 22;22:277. doi: 10.1186/s12911-022-02020-3 (PMC9587559; doi:10.1186/s12911-022-02020-3)
Supplement: Supplementary file 2 — Additional file 2. Raw data. (ZIP 320499 kb) [file 12911_2022_2020_MOESM2_ESM.zip › Raw data/5. GSEA Result/GSEA_RESULT/gene_set_sizes.tsv]

NAME	ORIGINAL SIZE	AFTER RESTRICTING TO DATASET	STATUS
GOBP_REGULATION_OF_MITOCHONDRIAL_GENE_EXPRESSION	29	28
GOBP_MITOCHONDRIAL_RNA_PROCESSING	17	16
GOBP_POSITIVE_REGULATION_OF_MITOCHONDRIAL_TRANSLATION	16	16
GOBP_MITOCHONDRIAL_RNA_METABOLIC_PROCESS	47	44
GOBP_MITOCHONDRIAL_GENE_EXPRESSION	165	161
GOBP_PROTEIN_IMPORT_INTO_MITOCHONDRIAL_MATRIX	20	20
GOBP_MITOCHONDRIAL_TRANSLATION	134	132
GOBP_MITOCHONDRIAL_GENOME_MAINTENANCE	21	21
GOBP_POSITIVE_REGULATION_OF_MITOCHONDRIAL_OUTER_MEMBRANE_PERMEABILIZATION_INVOLVED_IN_APOPTOTIC_SIGNALING_PATHWAY	35	35
