# Supplementary material for: A novel signature model based on mitochondrial-related genes for predicting survival of colon adenocarcinoma
Source: BMC Med Inform Decis Mak. 2022 Oct 22;22:277. doi: 10.1186/s12911-022-02020-3 (PMC9587559; doi:10.1186/s12911-022-02020-3)
Supplement: Supplementary file 2 — Additional file 2. Raw data. (ZIP 320499 kb) [file 12911_2022_2020_MOESM2_ESM.zip › Raw data/5. GSEA Result/GSEA_RESULT/GOBP_MITOCHONDRIAL_GENE_EXPRESSION.tsv]

NAME	SYMBOL	TITLE	RANK IN GENE LIST	RANK METRIC SCORE	RUNNING ES	CORE ENRICHMENT
row_0	TWNK	na	11	1.5175083875656128	0.018693775	Yes
row_1	PUS1	na	107	1.2549664974212646	0.032594528	Yes
row_2	MRPL17	na	109	1.253574013710022	0.048183713	Yes
row_3	RPUSD4	na	124	1.238529920578003	0.063349694	Yes
row_4	CDK5RAP1	na	234	1.1567795276641846	0.07577394	Yes
row_5	MALSU1	na	397	1.0763001441955566	0.08623443	Yes
row_6	SHMT2	na	434	1.0611001253128052	0.098792136	Yes
row_7	MRPL3	na	451	1.0542422533035278	0.11162739	Yes
row_8	PNPT1	na	460	1.0516550540924072	0.12457561	Yes
row_9	TBRG4	na	590	0.999023973941803	0.13467282	Yes
row_10	DAP3	na	626	0.9856652021408081	0.1463095	Yes
row_11	PTCD3	na	633	0.9846997261047363	0.1584604	Yes
row_12	MTG2	na	709	0.963259756565094	0.16909225	Yes
row_13	TRIT1	na	717	0.9599829912185669	0.18091726	Yes
row_14	MRPS23	na	827	0.9319737553596497	0.19054262	Yes
row_15	EARS2	na	832	0.9307264089584351	0.20205782	Yes
row_16	MRPL36	na	889	0.9172496199607849	0.21246164	Yes
row_17	YARS2	na	894	0.9167446494102478	0.22380276	Yes
row_18	MRPL30	na	1013	0.8898424506187439	0.23274025	Yes
row_19	MRPL37	na	1053	0.8810135722160339	0.24300139	Yes
row_20	RPUSD3	na	1215	0.8475446105003357	0.25063196	Yes
row_21	MRPL9	na	1260	0.8393983840942383	0.26028425	Yes
row_22	MRPL58	na	1277	0.8351689577102661	0.27039197	Yes
row_23	MRPL57	na	1292	0.8328098654747009	0.28050664	Yes
row_24	TARS2	na	1364	0.8216705322265625	0.28944826	Yes
row_25	TFB1M	na	1391	0.8159580230712891	0.29913536	Yes
row_26	MRPL4	na	1428	0.8103957772254944	0.30857173	Yes
row_27	GADD45GIP1	na	1488	0.7987021207809448	0.31744513	Yes
row_28	MRPL50	na	1510	0.7944214940071106	0.3269548	Yes
row_29	HSD17B10	na	1546	0.7885693907737732	0.3361376	Yes
row_30	GATC	na	1560	0.7852427959442139	0.34567815	Yes
row_31	FASTKD2	na	1713	0.7637431621551514	0.3524287	Yes
row_32	MRPS26	na	1872	0.7423113584518433	0.35880354	Yes
row_33	UQCC1	na	1940	0.7319696545600891	0.36670092	Yes
row_34	MRPS2	na	2123	0.707902729511261	0.37221184	Yes
row_35	MRPS12	na	2201	0.6999673843383789	0.37952936	Yes
row_36	SARS2	na	2316	0.6858729124069214	0.38599995	Yes
row_37	TRMT5	na	2393	0.6774851083755493	0.39305568	Yes
row_38	MRPS34	na	2419	0.6752636432647705	0.40100923	Yes
row_39	MRPS27	na	2449	0.6714199185371399	0.40884236	Yes
row_40	MTRF1	na	2611	0.6510165333747864	0.41402608	Yes
row_41	MRPS30	na	2727	0.6369641423225403	0.4198696	Yes
row_42	TRMT10C	na	2763	0.6334664821624756	0.4271213	Yes
row_43	UQCC2	na	2802	0.6297901272773743	0.4342728	Yes
row_44	TFB2M	na	2858	0.6233925223350525	0.44103613	Yes
row_45	ERAL1	na	3003	0.6098185181617737	0.44601545	Yes
row_46	MTG1	na	3077	0.604083240032196	0.45221177	Yes
row_47	MRPS17	na	3086	0.6031416654586792	0.45957586	Yes
row_48	TRNT1	na	3091	0.6029651761054993	0.46701035	Yes
row_49	RCC1L	na	3242	0.5895560383796692	0.47162852	Yes
row_50	TRUB2	na	3257	0.588518500328064	0.47870168	Yes
row_51	RMND1	na	3283	0.586439847946167	0.48554933	Yes
row_52	MRPL52	na	3321	0.5837337970733643	0.49214557	Yes
row_53	TSFM	na	3381	0.5791118741035461	0.49828503	Yes
row_54	LRPPRC	na	3389	0.578757643699646	0.5053637	Yes
row_55	MRPL53	na	3474	0.5720766186714172	0.5109619	Yes
row_56	MRPL55	na	3478	0.5715535879135132	0.51802343	Yes
row_57	MRPS31	na	3553	0.5646573901176453	0.5237107	Yes
row_58	MPV17L2	na	3579	0.5631622076034546	0.5302686	Yes
row_59	C1QBP	na	3584	0.562372088432312	0.5371977	Yes
row_60	MRRF	na	3714	0.5530061721801758	0.54174185	Yes
row_61	MRPL48	na	3905	0.5379431843757629	0.54499155	Yes
row_62	POLRMT	na	3924	0.5364788174629211	0.5513442	Yes
row_63	MRPL45	na	3948	0.5345007181167603	0.55758154	Yes
row_64	TRMT61B	na	3977	0.5322539210319519	0.56370014	Yes
row_65	MRPL19	na	4052	0.5273969769477844	0.56892353	Yes
row_66	MRPL42	na	4106	0.5239293575286865	0.5744848	Yes
row_67	SUPV3L1	na	4126	0.52257239818573	0.5806462	Yes
row_68	MRPL47	na	4380	0.5058203935623169	0.58235276	Yes
row_69	MRPS5	na	4391	0.5050528645515442	0.5884593	Yes
row_70	MRPS15	na	4514	0.4974078834056854	0.5924383	Yes
row_71	MRPL51	na	4662	0.4903963804244995	0.59587634	Yes
row_72	MRPL15	na	4705	0.48777395486831665	0.6011871	Yes
row_73	MRPS10	na	4860	0.47842937707901	0.60434914	Yes
row_74	MRPL24	na	4882	0.47738900780677795	0.6099117	Yes
row_75	MRPL22	na	5025	0.4698452651500702	0.6131846	Yes
row_76	ELAC2	na	5098	0.46558719873428345	0.6176747	Yes
row_77	LARS2	na	5170	0.4617129862308502	0.62213475	Yes
row_78	MRPL23	na	5251	0.4565703570842743	0.62636745	Yes
row_79	MRPS35	na	5271	0.45568257570266724	0.63169605	Yes
row_80	TFAM	na	5413	0.4486030042171478	0.6347226	Yes
row_81	TRMT10B	na	5467	0.4456976056098938	0.6393099	Yes
row_82	MRPS18B	na	5557	0.44064217805862427	0.64318097	Yes
row_83	NOA1	na	5579	0.43965762853622437	0.6482737	Yes
row_84	QRSL1	na	5617	0.4375951588153839	0.6530505	Yes
row_85	MRPL16	na	5669	0.4356725215911865	0.65754926	Yes
row_86	MRPL18	na	5760	0.4317589998245239	0.6612916	Yes
row_87	WARS2	na	5970	0.4226406514644623	0.662761	Yes
row_88	MRPL11	na	6123	0.4160625636577606	0.66518277	Yes
row_89	MRPL32	na	6283	0.4092116951942444	0.66739225	Yes
row_90	MTIF3	na	6376	0.4048633873462677	0.67076343	Yes
row_91	DARS2	na	6406	0.403214693069458	0.6752573	Yes
row_92	MRPL13	na	6432	0.40178537368774414	0.679806	Yes
row_93	MRPL38	na	6761	0.38881415128707886	0.6786948	Yes
row_94	MRPL40	na	6986	0.38078486919403076	0.6793709	Yes
row_95	MTIF2	na	7029	0.37894120812416077	0.6833266	Yes
row_96	MRPL21	na	7032	0.37883806228637695	0.68800694	Yes
row_97	MRPL28	na	7051	0.378195196390152	0.69238895	Yes
row_98	MRPL14	na	7171	0.37378206849098206	0.6948832	Yes
row_99	TUFM	na	7237	0.3716411888599396	0.6983307	Yes
row_100	MRPL20	na	7344	0.3671160936355591	0.70097786	Yes
row_101	AARS2	na	7678	0.3550156354904175	0.6993551	Yes
row_102	MRPS25	na	7809	0.3501989245414734	0.7013562	Yes
row_103	MRPS21	na	7837	0.3494395315647125	0.7052168	Yes
row_104	MRPL10	na	7928	0.3460134267807007	0.7078916	Yes
row_105	MRPS16	na	8559	0.32479017972946167	0.700503	No
row_106	MTERF2	na	8615	0.3230277895927429	0.70352674	No
row_107	NDUFA7	na	8824	0.3167353868484497	0.7036957	No
row_108	MRPS14	na	9236	0.30413779616355896	0.70002407	No
row_109	MRPL12	na	9338	0.30097922682762146	0.70193857	No
row_110	MTO1	na	9576	0.2944597601890564	0.70130396	No
row_111	MRPL2	na	9586	0.2941390573978424	0.70480275	No
row_112	GFM1	na	9888	0.2860657572746277	0.7029022	No
row_113	IARS2	na	9940	0.2847330868244171	0.70552176	No
row_114	TEFM	na	10154	0.27942875027656555	0.7051355	No
row_115	RARS2	na	10708	0.2654552757740021	0.69840544	No
row_116	MRPS33	na	11282	0.2513728737831116	0.6911372	No
row_117	CHCHD1	na	11466	0.246589794754982	0.6908865	No
row_118	TRMT10A	na	11792	0.2396329641342163	0.68797237	No
row_119	FASTKD5	na	12157	0.23259489238262177	0.6842629	No
row_120	ALKBH1	na	12618	0.22364859282970428	0.6787	No
row_121	MRPL1	na	12678	0.2225349098443985	0.68039995	No
row_122	MRPL43	na	13207	0.21273325383663177	0.67346716	No
row_123	FASTKD3	na	13305	0.21095186471939087	0.6743334	No
row_124	MRPS24	na	13348	0.21036195755004883	0.6761903	No
row_125	MRPS28	na	13365	0.2099958211183548	0.6785144	No
row_126	MRPL49	na	14301	0.19550161063671112	0.6639815	No
row_127	MRPS22	na	14467	0.19301919639110565	0.66339046	No
row_128	GFM2	na	14599	0.191125750541687	0.66339284	No
row_129	NGRN	na	14792	0.18860048055648804	0.66225684	No
row_130	MTERF4	na	16097	0.1735200732946396	0.64075416	No
row_131	MRPS9	na	16951	0.166386678814888	0.62734675	No
row_132	MRPL33	na	21517	0.13098612427711487	0.5461387	No
row_133	SLC25A33	na	22895	0.11920972913503647	0.52263516	No
row_134	MRPL41	na	23157	0.11691362410783768	0.5193545	No
row_135	MRPL39	na	23652	0.11224581301212311	0.51178765	No
row_136	MRPS7	na	25988	0.09333604574203491	0.47057757	No
row_137	MRPL27	na	26088	0.09256871789693832	0.46993357	No
row_138	MRPL44	na	26207	0.09161199629306793	0.4689329	No
row_139	AURKAIP1	na	26406	0.08992855250835419	0.4664595	No
row_140	MRPL54	na	31502	0.05193440988659859	0.3746496	No
row_141	MRPS18A	na	32074	0.04772523418068886	0.36488214	No
row_142	MRPS6	na	35910	0.021684572100639343	0.29556024	No
row_143	METTL4	na	36539	0.01890488713979721	0.2843996	No
row_144	FOXO3	na	37498	0.015333225950598717	0.26720613	No
row_145	GATB	na	38666	0.011196780018508434	0.24616855	No
row_146	MRPS18C	na	44000	-0.015828030183911324	0.14959025	No
row_147	OXA1L	na	45395	-0.05284932255744934	0.124952	No
row_148	MRPL46	na	45726	-0.06371811032295227	0.11975697	No
row_149	PRKAA1	na	45733	-0.06387751549482346	0.12044338	No
row_150	COA3	na	45972	-0.07160419225692749	0.117015995	No
row_151	MTERF1	na	48001	-0.15064288675785065	0.08209041	No
row_152	NSUN3	na	48104	-0.1559690237045288	0.08218132	No
row_153	MTRF1L	na	48612	-0.18057724833488464	0.07522927	No
row_154	MRPL34	na	49149	-0.21099141240119934	0.068129644	No
row_155	TACO1	na	50275	-0.2826859652996063	0.05123433	No
row_156	MRPS11	na	51927	-0.4278024733066559	0.02660069	No
row_157	MRPS36	na	52542	-0.48925748467445374	0.021550117	No
row_158	CHCHD10	na	52698	-0.5045913457870483	0.025019705	No
row_159	MRPL35	na	54294	-0.8087454438209534	0.0061451127	No
row_160	PPARGC1B	na	54552	-0.9231606125831604	0.012975057	No
