# Supplementary material for: A novel signature model based on mitochondrial-related genes for predicting survival of colon adenocarcinoma
Source: BMC Med Inform Decis Mak. 2022 Oct 22;22:277. doi: 10.1186/s12911-022-02020-3 (PMC9587559; doi:10.1186/s12911-022-02020-3)
Supplement: Supplementary file 2 — Additional file 2. Raw data. (ZIP 320499 kb) [file 12911_2022_2020_MOESM2_ESM.zip › Raw data/5. GSEA Result/GSEA_RESULT/GOBP_MITOCHONDRIAL_GENOME_MAINTENANCE.tsv]

NAME	SYMBOL	TITLE	RANK IN GENE LIST	RANK METRIC SCORE	RUNNING ES	CORE ENRICHMENT
row_0	PIF1	na	666	0.9766371250152588	0.06814336	Yes
row_1	MPV17	na	808	0.9361496567726135	0.14246479	Yes
row_2	DNA2	na	892	0.9171295762062073	0.21627419	Yes
row_3	POLG2	na	1170	0.8553579449653625	0.2814996	Yes
row_4	LIG3	na	1171	0.8552671670913696	0.3517314	Yes
row_5	LONP1	na	1345	0.8241310715675354	0.416275	Yes
row_6	MGME1	na	1451	0.8063821196556091	0.48059195	Yes
row_7	TP53	na	2831	0.6260902881622314	0.50704384	Yes
row_8	STOX1	na	3611	0.5597062110900879	0.5389048	Yes
row_9	PARP1	na	3623	0.5590131878852844	0.58461004	Yes
row_10	SLC25A36	na	7998	0.3434310853481293	0.5336398	No
row_11	TOP3A	na	11929	0.2370971292257309	0.4819744	No
row_12	TYMP	na	16691	0.16843512654304504	0.4096291	No
row_13	SLC25A33	na	22895	0.11920972913503647	0.30714062	No
row_14	OPA1	na	22907	0.1191059798002243	0.31672212	No
row_15	PRIMPOL	na	46934	-0.10668161511421204	-0.10940087	No
row_16	AKT3	na	49566	-0.23574517667293549	-0.13766474	No
row_17	MEF2A	na	51767	-0.41247010231018066	-0.14361517	No
row_18	SLC25A4	na	52264	-0.46233105659484863	-0.1146279	No
row_19	PPARGC1A	na	54725	-1.0043671131134033	-0.0766798	No
row_20	SESN2	na	54802	-1.0530390739440918	0.00841675	No
