# Supplementary material for: A novel signature model based on mitochondrial-related genes for predicting survival of colon adenocarcinoma
Source: BMC Med Inform Decis Mak. 2022 Oct 22;22:277. doi: 10.1186/s12911-022-02020-3 (PMC9587559; doi:10.1186/s12911-022-02020-3)
Supplement: Supplementary file 2 — Additional file 2. Raw data. (ZIP 320499 kb) [file 12911_2022_2020_MOESM2_ESM.zip › Raw data/5. GSEA Result/GSEA_RESULT/GOBP_MITOCHONDRIAL_RNA_METABOLIC_PROCESS.tsv]

NAME	SYMBOL	TITLE	RANK IN GENE LIST	RANK METRIC SCORE	RUNNING ES	CORE ENRICHMENT
row_0	TWNK	na	11	1.5175083875656128	0.06284341	Yes
row_1	PUS1	na	107	1.2549664974212646	0.113258846	Yes
row_2	CDK5RAP1	na	234	1.1567795276641846	0.1590339	Yes
row_3	PNPT1	na	460	1.0516550540924072	0.19864902	Yes
row_4	TBRG4	na	590	0.999023973941803	0.23781602	Yes
row_5	TRIT1	na	717	0.9599829912185669	0.27541545	Yes
row_6	EARS2	na	832	0.9307264089584351	0.31201676	Yes
row_7	YARS2	na	894	0.9167446494102478	0.34899697	Yes
row_8	TARS2	na	1364	0.8216705322265625	0.37463933	Yes
row_9	TFB1M	na	1391	0.8159580230712891	0.40806627	Yes
row_10	HSD17B10	na	1546	0.7885693907737732	0.43803757	Yes
row_11	SARS2	na	2316	0.6858729124069214	0.45260602	Yes
row_12	TRMT5	na	2393	0.6774851083755493	0.47937492	Yes
row_13	TRMT10C	na	2763	0.6334664821624756	0.49900943	Yes
row_14	TFB2M	na	2858	0.6233925223350525	0.5232052	Yes
row_15	TRNT1	na	3091	0.6029651761054993	0.5440534	Yes
row_16	LRPPRC	na	3389	0.578757643699646	0.5627189	Yes
row_17	POLRMT	na	3924	0.5364788174629211	0.5753364	Yes
row_18	TRMT61B	na	3977	0.5322539210319519	0.5965065	Yes
row_19	SUPV3L1	na	4126	0.52257239818573	0.615536	Yes
row_20	ELAC2	na	5098	0.46558719873428345	0.61729515	Yes
row_21	TFAM	na	5413	0.4486030042171478	0.63024575	Yes
row_22	TRMT10B	na	5467	0.4456976056098938	0.6478019	Yes
row_23	WARS2	na	5970	0.4226406514644623	0.6562696	Yes
row_24	GRSF1	na	6333	0.40709516406059265	0.66662663	Yes
row_25	DARS2	na	6406	0.403214693069458	0.68207383	Yes
row_26	SLIRP	na	6745	0.38930168747901917	0.6921262	Yes
row_27	AARS2	na	7678	0.3550156354904175	0.6899981	Yes
row_28	PDE12	na	7692	0.3544536232948303	0.7044879	Yes
row_29	MTERF2	na	8615	0.3230277895927429	0.701212	Yes
row_30	MRPL12	na	9338	0.30097922682762146	0.7006417	Yes
row_31	MTO1	na	9576	0.2944597601890564	0.708583	Yes
row_32	TEFM	na	10154	0.27942875027656555	0.7097431	Yes
row_33	TRMT10A	na	11792	0.2396329641342163	0.6900554	No
row_34	FASTKD5	na	12157	0.23259489238262177	0.69312686	No
row_35	MTERF4	na	16097	0.1735200732946396	0.62900776	No
row_36	SLC25A33	na	22895	0.11920972913503647	0.51087964	No
row_37	METTL4	na	36539	0.01890488713979721	0.26461664	No
row_38	FOXO3	na	37498	0.015333225950598717	0.24790609	No
row_39	PRKAA1	na	45733	-0.06387751549482346	0.101457946	No
row_40	FASTKD1	na	47599	-0.13335414230823517	0.0732264	No
row_41	MTERF1	na	48001	-0.15064288675785065	0.0722233	No
row_42	CHCHD10	na	52698	-0.5045913457870483	0.008150294	No
row_43	PPARGC1B	na	54552	-0.9231606125831604	0.012947363	No
