# Supplementary material for: A novel signature model based on mitochondrial-related genes for predicting survival of colon adenocarcinoma
Source: BMC Med Inform Decis Mak. 2022 Oct 22;22:277. doi: 10.1186/s12911-022-02020-3 (PMC9587559; doi:10.1186/s12911-022-02020-3)
Supplement: Supplementary file 2 — Additional file 2. Raw data. (ZIP 320499 kb) [file 12911_2022_2020_MOESM2_ESM.zip › Raw data/5. GSEA Result/GSEA_RESULT/GOBP_MITOCHONDRIAL_RNA_PROCESSING.tsv]

NAME	SYMBOL	TITLE	RANK IN GENE LIST	RANK METRIC SCORE	RUNNING ES	CORE ENRICHMENT
row_0	PUS1	na	107	1.2549664974212646	0.11364658	Yes
row_1	CDK5RAP1	na	234	1.1567795276641846	0.2179062	Yes
row_2	PNPT1	na	460	1.0516550540924072	0.310692	Yes
row_3	TBRG4	na	590	0.999023973941803	0.40036798	Yes
row_4	TRIT1	na	717	0.9599829912185669	0.48650253	Yes
row_5	HSD17B10	na	1546	0.7885693907737732	0.54414433	Yes
row_6	TRMT5	na	2393	0.6774851083755493	0.5912295	Yes
row_7	TRMT10C	na	2763	0.6334664821624756	0.6428936	Yes
row_8	TRNT1	na	3091	0.6029651761054993	0.69250876	Yes
row_9	TRMT61B	na	3977	0.5322539210319519	0.72551215	Yes
row_10	SUPV3L1	na	4126	0.52257239818573	0.7709627	Yes
row_11	ELAC2	na	5098	0.46558719873428345	0.79626954	Yes
row_12	TRMT10B	na	5467	0.4456976056098938	0.8306582	Yes
row_13	MTO1	na	9576	0.2944597601890564	0.78342783	No
row_14	TRMT10A	na	11792	0.2396329641342163	0.7654092	No
row_15	FASTKD5	na	12157	0.23259489238262177	0.7802433	No
