# Supplementary material for: A novel signature model based on mitochondrial-related genes for predicting survival of colon adenocarcinoma
Source: BMC Med Inform Decis Mak. 2022 Oct 22;22:277. doi: 10.1186/s12911-022-02020-3 (PMC9587559; doi:10.1186/s12911-022-02020-3)
Supplement: Supplementary file 2 — Additional file 2. Raw data. (ZIP 320499 kb) [file 12911_2022_2020_MOESM2_ESM.zip › Raw data/5. GSEA Result/GSEA_RESULT/GOBP_MITOCHONDRIAL_TRANSLATION.tsv]

NAME	SYMBOL	TITLE	RANK IN GENE LIST	RANK METRIC SCORE	RUNNING ES	CORE ENRICHMENT
row_0	MRPL17	na	109	1.253574013710022	0.017386733	Yes
row_1	RPUSD4	na	124	1.238529920578003	0.03626409	Yes
row_2	CDK5RAP1	na	234	1.1567795276641846	0.052155662	Yes
row_3	MALSU1	na	397	1.0763001441955566	0.06584283	Yes
row_4	SHMT2	na	434	1.0611001253128052	0.08158046	Yes
row_5	MRPL3	na	451	1.0542422533035278	0.0975749	Yes
row_6	DAP3	na	626	0.9856652021408081	0.109644406	Yes
row_7	PTCD3	na	633	0.9846997261047363	0.12474601	Yes
row_8	MTG2	na	709	0.963259756565094	0.13826498	Yes
row_9	MRPS23	na	827	0.9319737553596497	0.15053894	Yes
row_10	EARS2	na	832	0.9307264089584351	0.1648431	Yes
row_11	MRPL36	na	889	0.9172496199607849	0.17799596	Yes
row_12	YARS2	na	894	0.9167446494102478	0.19208415	Yes
row_13	MRPL30	na	1013	0.8898424506187439	0.20368917	Yes
row_14	MRPL37	na	1053	0.8810135722160339	0.21659064	Yes
row_15	RPUSD3	na	1215	0.8475446105003357	0.22676241	Yes
row_16	MRPL9	na	1260	0.8393983840942383	0.23893037	Yes
row_17	MRPL58	na	1277	0.8351689577102661	0.25154084	Yes
row_18	MRPL57	na	1292	0.8328098654747009	0.26415116	Yes
row_19	TARS2	na	1364	0.8216705322265625	0.27555558	Yes
row_20	MRPL4	na	1428	0.8103957772254944	0.28693092	Yes
row_21	GADD45GIP1	na	1488	0.7987021207809448	0.29819822	Yes
row_22	MRPL50	na	1510	0.7944214940071106	0.31008857	Yes
row_23	GATC	na	1560	0.7852427959442139	0.32132933	Yes
row_24	FASTKD2	na	1713	0.7637431621551514	0.33036986	Yes
row_25	MRPS26	na	1872	0.7423113584518433	0.33897054	Yes
row_26	UQCC1	na	1940	0.7319696545600891	0.3490619	Yes
row_27	MRPS2	na	2123	0.707902729511261	0.3566958	Yes
row_28	MRPS12	na	2201	0.6999673843383789	0.3661115	Yes
row_29	SARS2	na	2316	0.6858729124069214	0.37463838	Yes
row_30	MRPS34	na	2419	0.6752636432647705	0.38321906	Yes
row_31	MRPS27	na	2449	0.6714199185371399	0.39306435	Yes
row_32	MTRF1	na	2611	0.6510165333747864	0.4002004	Yes
row_33	MRPS30	na	2727	0.6369641423225403	0.40795368	Yes
row_34	TRMT10C	na	2763	0.6334664821624756	0.4171039	Yes
row_35	UQCC2	na	2802	0.6297901272773743	0.4261429	Yes
row_36	ERAL1	na	3003	0.6098185181617737	0.43193522	Yes
row_37	MTG1	na	3077	0.604083240032196	0.43994236	Yes
row_38	MRPS17	na	3086	0.6031416654586792	0.44911385	Yes
row_39	RCC1L	na	3242	0.5895560383796692	0.45540935	Yes
row_40	TRUB2	na	3257	0.588518500328064	0.46424615	Yes
row_41	RMND1	na	3283	0.586439847946167	0.4728513	Yes
row_42	MRPL52	na	3321	0.5837337970733643	0.48119706	Yes
row_43	TSFM	na	3381	0.5791118741035461	0.48907238	Yes
row_44	LRPPRC	na	3389	0.578757643699646	0.49788535	Yes
row_45	MRPL53	na	3474	0.5720766186714172	0.5051986	Yes
row_46	MRPL55	na	3478	0.5715535879135132	0.5139728	Yes
row_47	MRPS31	na	3553	0.5646573901176453	0.5213528	Yes
row_48	MPV17L2	na	3579	0.5631622076034546	0.5295984	Yes
row_49	C1QBP	na	3584	0.562372088432312	0.5382127	Yes
row_50	MRRF	na	3714	0.5530061721801758	0.5444152	Yes
row_51	MRPL48	na	3905	0.5379431843757629	0.5492786	Yes
row_52	MRPL45	na	3948	0.5345007181167603	0.5567732	Yes
row_53	MRPL19	na	4052	0.5273969769477844	0.56305164	Yes
row_54	MRPL42	na	4106	0.5239293575286865	0.5701834	Yes
row_55	MRPL47	na	4380	0.5058203935623169	0.5730453	Yes
row_56	MRPS5	na	4391	0.5050528645515442	0.58066535	Yes
row_57	MRPS15	na	4514	0.4974078834056854	0.586136	Yes
row_58	MRPL51	na	4662	0.4903963804244995	0.5910449	Yes
row_59	MRPL15	na	4705	0.48777395486831665	0.59781766	Yes
row_60	MRPS10	na	4860	0.47842937707901	0.6024148	Yes
row_61	MRPL24	na	4882	0.47738900780677795	0.609408	Yes
row_62	MRPL22	na	5025	0.4698452651500702	0.61409014	Yes
row_63	LARS2	na	5170	0.4617129862308502	0.6186104	Yes
row_64	MRPL23	na	5251	0.4565703570842743	0.62421197	Yes
row_65	MRPS35	na	5271	0.45568257570266724	0.63090616	Yes
row_66	MRPS18B	na	5557	0.44064217805862427	0.6325436	Yes
row_67	NOA1	na	5579	0.43965762853622437	0.63895404	Yes
row_68	QRSL1	na	5617	0.4375951588153839	0.6450424	Yes
row_69	MRPL16	na	5669	0.4356725215911865	0.6508472	Yes
row_70	MRPL18	na	5760	0.4317589998245239	0.65588415	Yes
row_71	WARS2	na	5970	0.4226406514644623	0.6586219	Yes
row_72	MRPL11	na	6123	0.4160625636577606	0.66229194	Yes
row_73	MRPL32	na	6283	0.4092116951942444	0.66572917	Yes
row_74	MTIF3	na	6376	0.4048633873462677	0.6703144	Yes
row_75	DARS2	na	6406	0.403214693069458	0.67601675	Yes
row_76	MRPL13	na	6432	0.40178537368774414	0.6817696	Yes
row_77	MRPL38	na	6761	0.38881415128707886	0.6818266	Yes
row_78	MRPL40	na	6986	0.38078486919403076	0.68364584	Yes
row_79	MTIF2	na	7029	0.37894120812416077	0.6887375	Yes
row_80	MRPL21	na	7032	0.37883806228637695	0.694553	Yes
row_81	MRPL28	na	7051	0.378195196390152	0.7000685	Yes
row_82	MRPL14	na	7171	0.37378206849098206	0.7036839	Yes
row_83	TUFM	na	7237	0.3716411888599396	0.70824564	Yes
row_84	MRPL20	na	7344	0.3671160936355591	0.7119939	Yes
row_85	AARS2	na	7678	0.3550156354904175	0.7114381	Yes
row_86	MRPS25	na	7809	0.3501989245414734	0.71448976	Yes
row_87	MRPS21	na	7837	0.3494395315647125	0.7193977	Yes
row_88	MRPL10	na	7928	0.3460134267807007	0.7231102	Yes
row_89	MRPS16	na	8559	0.32479017972946167	0.71670085	No
row_90	NDUFA7	na	8824	0.3167353868484497	0.7168053	No
row_91	MRPS14	na	9236	0.30413779616355896	0.7140489	No
row_92	MRPL12	na	9338	0.30097922682762146	0.71686625	No
row_93	MRPL2	na	9586	0.2941390573978424	0.7169299	No
row_94	GFM1	na	9888	0.2860657572746277	0.71588945	No
row_95	IARS2	na	9940	0.2847330868244171	0.7193627	No
row_96	RARS2	na	10708	0.2654552757740021	0.70955205	No
row_97	MRPS33	na	11282	0.2513728737831116	0.70304245	No
row_98	CHCHD1	na	11466	0.246589794754982	0.7035324	No
row_99	ALKBH1	na	12618	0.22364859282970428	0.6861114	No
row_100	MRPL1	na	12678	0.2225349098443985	0.68847877	No
row_101	MRPL43	na	13207	0.21273325383663177	0.68218845	No
row_102	FASTKD3	na	13305	0.21095186471939087	0.6836877	No
row_103	MRPS24	na	13348	0.21036195755004883	0.68617535	No
row_104	MRPS28	na	13365	0.2099958211183548	0.68912894	No
row_105	MRPL49	na	14301	0.19550161063671112	0.67519075	No
row_106	MRPS22	na	14467	0.19301919639110565	0.67517966	No
row_107	GFM2	na	14599	0.191125750541687	0.675756	No
row_108	NGRN	na	14792	0.18860048055648804	0.67518693	No
row_109	MRPS9	na	16951	0.166386678814888	0.6386175	No
row_110	MRPL33	na	21517	0.13098612427711487	0.55784553	No
row_111	MRPL41	na	23157	0.11691362410783768	0.529925	No
row_112	MRPL39	na	23652	0.11224581301212311	0.5226992	No
row_113	MRPS7	na	25988	0.09333604574203491	0.48179108	No
row_114	MRPL27	na	26088	0.09256871789693832	0.4814254	No
row_115	MRPL44	na	26207	0.09161199629306793	0.48070034	No
row_116	AURKAIP1	na	26406	0.08992855250835419	0.47849834	No
row_117	MRPL54	na	31502	0.05193440988659859	0.3868927	No
row_118	MRPS18A	na	32074	0.04772523418068886	0.37727368	No
row_119	MRPS6	na	35910	0.021684572100639343	0.30805337	No
row_120	GATB	na	38666	0.011196780018508434	0.25825897	No
row_121	MRPS18C	na	44000	-0.015828030183911324	0.16177899	No
row_122	OXA1L	na	45395	-0.05284932255744934	0.1373124	No
row_123	MRPL46	na	45726	-0.06371811032295227	0.13231143	No
row_124	COA3	na	45972	-0.07160419225692749	0.12897393	No
row_125	NSUN3	na	48104	-0.1559690237045288	0.09273327	No
row_126	MTRF1L	na	48612	-0.18057724833488464	0.08632716	No
row_127	MRPL34	na	49149	-0.21099141240119934	0.079864874	No
row_128	TACO1	na	50275	-0.2826859652996063	0.063827366	No
row_129	MRPS11	na	51927	-0.4278024733066559	0.040491395	No
row_130	MRPS36	na	52542	-0.48925748467445374	0.03691274	No
row_131	MRPL35	na	54294	-0.8087454438209534	0.017647402	No
