# Supplementary material for: A novel signature model based on mitochondrial-related genes for predicting survival of colon adenocarcinoma
Source: BMC Med Inform Decis Mak. 2022 Oct 22;22:277. doi: 10.1186/s12911-022-02020-3 (PMC9587559; doi:10.1186/s12911-022-02020-3)
Supplement: Supplementary file 2 — Additional file 2. Raw data. (ZIP 320499 kb) [file 12911_2022_2020_MOESM2_ESM.zip › Raw data/5. GSEA Result/GSEA_RESULT/GOBP_POSITIVE_REGULATION_OF_MITOCHONDRIAL_OUTER_MEMBRANE_PERMEABILIZATION_INVOLVED_IN_APOPTOTIC_SIGNALING_PATHWAY.tsv]

NAME	SYMBOL	TITLE	RANK IN GENE LIST	RANK METRIC SCORE	RUNNING ES	CORE ENRICHMENT
row_0	E2F1	na	498	1.0367507934570312	0.05074753	Yes
row_1	TFDP1	na	517	1.0291614532470703	0.10974803	Yes
row_2	YWHAG	na	1097	0.870861291885376	0.14946628	Yes
row_3	BID	na	1101	0.8703850507736206	0.19958563	Yes
row_4	ZNF205	na	1827	0.7491952776908875	0.22964706	Yes
row_5	BBC3	na	1946	0.7312132120132446	0.2696617	Yes
row_6	NMT1	na	2214	0.698062002658844	0.3050677	Yes
row_7	TP73	na	2249	0.6934806108474731	0.34442803	Yes
row_8	TP53	na	2831	0.6260902881622314	0.37000018	Yes
row_9	BAX	na	4364	0.5067524909973145	0.37147507	Yes
row_10	GSK3B	na	4426	0.503054678440094	0.39936942	Yes
row_11	PMAIP1	na	4646	0.49137988686561584	0.42373016	Yes
row_12	GZMB	na	4704	0.4878235161304474	0.45081896	Yes
row_13	YWHAB	na	5845	0.42744559049606323	0.45481938	Yes
row_14	PPP3R1	na	5905	0.42542076110839844	0.4782747	Yes
row_15	YWHAZ	na	6260	0.4100845754146576	0.49550498	Yes
row_16	BOK	na	6809	0.3872230350971222	0.507905	Yes
row_17	HIP1R	na	8199	0.33653590083122253	0.50215673	Yes
row_18	TP53BP2	na	8762	0.3184460699558258	0.51033854	Yes
row_19	YWHAE	na	8953	0.3132031559944153	0.5249533	Yes
row_20	YWHAQ	na	9074	0.30934587121009827	0.54061306	Yes
row_21	CASP8	na	9343	0.30086755752563477	0.5531045	Yes
row_22	TFDP2	na	17898	0.15896902978420258	0.40739715	No
row_23	YWHAH	na	19462	0.14698195457458496	0.38757166	No
row_24	MAPK8	na	19716	0.1448720395565033	0.39134228	No
row_25	GSK3A	na	30282	0.06078842654824257	0.20356588	No
row_26	TP63	na	33348	0.03782239183783531	0.15025398	No
row_27	PPP3CC	na	47152	-0.11561811715364456	-0.09298612	No
row_28	ATP5IF1	na	50427	-0.2938762903213501	-0.13532168	No
row_29	SFN	na	50742	-0.31777119636535645	-0.12268864	No
row_30	CHCHD10	na	52698	-0.5045913457870483	-0.1289968	No
row_31	PPP1R13B	na	52787	-0.5148816108703613	-0.10090951	No
row_32	BAK1	na	53758	-0.6698587536811829	-0.07985722	No
row_33	BAD	na	54147	-0.7682574987411499	-0.04259552	No
row_34	BCL2	na	54853	-1.0903759002685547	0.0074954885	No
