# Supplementary material for: A novel signature model based on mitochondrial-related genes for predicting survival of colon adenocarcinoma
Source: BMC Med Inform Decis Mak. 2022 Oct 22;22:277. doi: 10.1186/s12911-022-02020-3 (PMC9587559; doi:10.1186/s12911-022-02020-3)
Supplement: Supplementary file 2 — Additional file 2. Raw data. (ZIP 320499 kb) [file 12911_2022_2020_MOESM2_ESM.zip › Raw data/5. GSEA Result/GSEA_RESULT/GOBP_POSITIVE_REGULATION_OF_MITOCHONDRIAL_TRANSLATION.tsv]

NAME	SYMBOL	TITLE	RANK IN GENE LIST	RANK METRIC SCORE	RUNNING ES	CORE ENRICHMENT
row_0	RPUSD4	na	124	1.238529920578003	0.12118352	Yes
row_1	CDK5RAP1	na	234	1.1567795276641846	0.23449156	Yes
row_2	RPUSD3	na	1215	0.8475446105003357	0.30121812	Yes
row_3	FASTKD2	na	1713	0.7637431621551514	0.3683351	Yes
row_4	UQCC1	na	1940	0.7319696545600891	0.4371904	Yes
row_5	MRPS27	na	2449	0.6714199185371399	0.49490765	Yes
row_6	TRMT10C	na	2763	0.6334664821624756	0.55237186	Yes
row_7	UQCC2	na	2802	0.6297901272773743	0.61444694	Yes
row_8	RCC1L	na	3242	0.5895560383796692	0.6652547	Yes
row_9	TRUB2	na	3257	0.588518500328064	0.7236511	Yes
row_10	RMND1	na	3283	0.586439847946167	0.7816413	Yes
row_11	MPV17L2	na	3579	0.5631622076034546	0.832425	Yes
row_12	C1QBP	na	3584	0.562372088432312	0.88839674	Yes
row_13	FASTKD3	na	13305	0.21095186471939087	0.7334983	No
row_14	NGRN	na	14792	0.18860048055648804	0.72539866	No
row_15	COA3	na	45972	-0.07160419225692749	0.16822912	No
