# Supplementary material for: A novel signature model based on mitochondrial-related genes for predicting survival of colon adenocarcinoma
Source: BMC Med Inform Decis Mak. 2022 Oct 22;22:277. doi: 10.1186/s12911-022-02020-3 (PMC9587559; doi:10.1186/s12911-022-02020-3)
Supplement: Supplementary file 2 — Additional file 2. Raw data. (ZIP 320499 kb) [file 12911_2022_2020_MOESM2_ESM.zip › Raw data/5. GSEA Result/GSEA_RESULT/GOBP_PROTEIN_IMPORT_INTO_MITOCHONDRIAL_MATRIX.tsv]

NAME	SYMBOL	TITLE	RANK IN GENE LIST	RANK METRIC SCORE	RUNNING ES	CORE ENRICHMENT
row_0	TIMM50	na	467	1.04840886592865	0.079238825	Yes
row_1	GRPEL2	na	545	1.0150920152664185	0.16275002	Yes
row_2	PAM16	na	1172	0.8546794652938843	0.2229069	Yes
row_3	TOMM20	na	1185	0.853890061378479	0.29411125	Yes
row_4	TOMM40	na	1414	0.8126943707466125	0.35796028	Yes
row_5	TIMM17B	na	1704	0.7649295330047607	0.41671	Yes
row_6	GRPEL1	na	1806	0.750910758972168	0.47768998	Yes
row_7	TIMM23	na	2203	0.6997739672660828	0.5290532	Yes
row_8	TIMM44	na	2966	0.6126113533973694	0.56650126	Yes
row_9	TOMM70	na	3674	0.5558781027793884	0.60019946	Yes
row_10	DNAJC15	na	3938	0.5352891683578491	0.6402121	Yes
row_11	TIMM17A	na	4484	0.4993855953216553	0.6721174	Yes
row_12	TIMM23B	na	5071	0.4668976664543152	0.7005632	Yes
row_13	ROMO1	na	6368	0.4051869213581085	0.7109962	Yes
row_14	DNLZ	na	7427	0.3640456795692444	0.72229594	Yes
row_15	DNAJC19	na	8594	0.3236173987388611	0.72825927	Yes
row_16	TOMM7	na	11673	0.24260352551937103	0.69283885	No
row_17	TOMM20L	na	20430	0.139478862285614	0.5460198	No
row_18	TIMM21	na	49414	-0.22596429288387299	0.04032186	No
row_19	TOMM40L	na	54205	-0.7842969298362732	0.019222505	No
