# Supplementary material for: A novel signature model based on mitochondrial-related genes for predicting survival of colon adenocarcinoma
Source: BMC Med Inform Decis Mak. 2022 Oct 22;22:277. doi: 10.1186/s12911-022-02020-3 (PMC9587559; doi:10.1186/s12911-022-02020-3)
Supplement: Supplementary file 2 — Additional file 2. Raw data. (ZIP 320499 kb) [file 12911_2022_2020_MOESM2_ESM.zip › Raw data/5. GSEA Result/GSEA_RESULT/GOBP_REGULATION_OF_MITOCHONDRIAL_GENE_EXPRESSION.tsv]

NAME	SYMBOL	TITLE	RANK IN GENE LIST	RANK METRIC SCORE	RUNNING ES	CORE ENRICHMENT
row_0	RPUSD4	na	124	1.238529920578003	0.074459895	Yes
row_1	CDK5RAP1	na	234	1.1567795276641846	0.14412837	Yes
row_2	MALSU1	na	397	1.0763001441955566	0.20785312	Yes
row_3	SHMT2	na	434	1.0611001253128052	0.27291748	Yes
row_4	MTG2	na	709	0.963259756565094	0.32761392	Yes
row_5	RPUSD3	na	1215	0.8475446105003357	0.37096214	Yes
row_6	FASTKD2	na	1713	0.7637431621551514	0.40926516	Yes
row_7	UQCC1	na	1940	0.7319696545600891	0.45050627	Yes
row_8	MRPS27	na	2449	0.6714199185371399	0.48289242	Yes
row_9	TRMT10C	na	2763	0.6334664821624756	0.5164581	Yes
row_10	UQCC2	na	2802	0.6297901272773743	0.55477434	Yes
row_11	MTG1	na	3077	0.604083240032196	0.5872263	Yes
row_12	RCC1L	na	3242	0.5895560383796692	0.6207698	Yes
row_13	TRUB2	na	3257	0.588518500328064	0.6569645	Yes
row_14	RMND1	na	3283	0.586439847946167	0.69283134	Yes
row_15	TSFM	na	3381	0.5791118741035461	0.72694093	Yes
row_16	LRPPRC	na	3389	0.578757643699646	0.7626578	Yes
row_17	MPV17L2	na	3579	0.5631622076034546	0.7941141	Yes
row_18	C1QBP	na	3584	0.562372088432312	0.82887053	Yes
row_19	ALKBH1	na	12618	0.22364859282970428	0.67919874	No
row_20	FASTKD3	na	13305	0.21095186471939087	0.67984486	No
row_21	NGRN	na	14792	0.18860048055648804	0.6646245	No
row_22	METTL4	na	36539	0.01890488713979721	0.2721313	No
row_23	PRKAA1	na	45733	-0.06387751549482346	0.10966809	No
row_24	COA3	na	45972	-0.07160419225692749	0.10979421	No
row_25	NSUN3	na	48104	-0.1559690237045288	0.08087657	No
row_26	TACO1	na	50275	-0.2826859652996063	0.059100743	No
row_27	CHCHD10	na	52698	-0.5045913457870483	0.046506055	No
