# Supplementary material for: A novel signature model based on mitochondrial-related genes for predicting survival of colon adenocarcinoma
Source: BMC Med Inform Decis Mak. 2022 Oct 22;22:277. doi: 10.1186/s12911-022-02020-3 (PMC9587559; doi:10.1186/s12911-022-02020-3)
Supplement: Supplementary file 2 — Additional file 2. Raw data. (ZIP 320499 kb) [file 12911_2022_2020_MOESM2_ESM.zip › Raw data/5. GSEA Result/GSEA_RESULT/gsea_report_for_T_1618446927360.tsv]

NAME	GS<br> follow link to MSigDB	GS DETAILS	SIZE	ES	NES	NOM p-val	FDR q-val	FWER p-val	RANK AT MAX	LEADING EDGE
GOBP_REGULATION_OF_MITOCHONDRIAL_GENE_EXPRESSION	GOBP_REGULATION_OF_MITOCHONDRIAL_GENE_EXPRESSION	Details ...	28	0.82887053	1.9864631	0.0	0.0060096155	0.004	3584	tags=68%, list=6%, signal=73%
GOBP_MITOCHONDRIAL_RNA_METABOLIC_PROCESS	GOBP_MITOCHONDRIAL_RNA_METABOLIC_PROCESS	Details ...	44	0.7097431	1.8745604	0.012269938	0.007984204	0.01	10154	tags=75%, list=18%, signal=92%
GOBP_POSITIVE_REGULATION_OF_MITOCHONDRIAL_TRANSLATION	GOBP_POSITIVE_REGULATION_OF_MITOCHONDRIAL_TRANSLATION	Details ...	16	0.88839674	1.8722223	0.0	0.0057234433	0.01	3584	tags=81%, list=6%, signal=87%
GOBP_MITOCHONDRIAL_RNA_PROCESSING	GOBP_MITOCHONDRIAL_RNA_PROCESSING	Details ...	16	0.8306582	1.8650794	0.0	0.004931105	0.011	5467	tags=81%, list=10%, signal=90%
GOBP_MITOCHONDRIAL_GENE_EXPRESSION	GOBP_MITOCHONDRIAL_GENE_EXPRESSION	Details ...	161	0.7078916	1.7720762	0.03	0.017947288	0.035	7928	tags=65%, list=14%, signal=76%
GOBP_PROTEIN_IMPORT_INTO_MITOCHONDRIAL_MATRIX	GOBP_PROTEIN_IMPORT_INTO_MITOCHONDRIAL_MATRIX	Details ...	20	0.72825927	1.7507724	0.01171875	0.01881582	0.041	8594	tags=80%, list=16%, signal=95%
GOBP_MITOCHONDRIAL_TRANSLATION	GOBP_MITOCHONDRIAL_TRANSLATION	Details ...	132	0.7231102	1.7319816	0.04117647	0.019546578	0.043	7928	tags=67%, list=14%, signal=79%
GOBP_MITOCHONDRIAL_GENOME_MAINTENANCE	GOBP_MITOCHONDRIAL_GENOME_MAINTENANCE	Details ...	21	0.58461004	1.6818372	0.015267176	0.024674293	0.064	3623	tags=48%, list=7%, signal=51%
GOBP_POSITIVE_REGULATION_OF_MITOCHONDRIAL_OUTER_MEMBRANE_PERMEABILIZATION_INVOLVED_IN_APOPTOTIC_SIGNALING_PATHWAY	GOBP_POSITIVE_REGULATION_OF_MITOCHONDRIAL_OUTER_MEMBRANE_PERMEABILIZATION_INVOLVED_IN_APOPTOTIC_SIGNALING_PATHWAY	Details ...	35	0.5531045	1.6052498	0.028056113	0.036870886	0.092	9343	tags=63%, list=17%, signal=76%
