# Supplementary material for: A novel signature model based on mitochondrial-related genes for predicting survival of colon adenocarcinoma
Source: BMC Med Inform Decis Mak. 2022 Oct 22;22:277. doi: 10.1186/s12911-022-02020-3 (PMC9587559; doi:10.1186/s12911-022-02020-3)
Supplement: Supplementary file 2 — Additional file 2. Raw data. (ZIP 320499 kb) [file 12911_2022_2020_MOESM2_ESM.zip › Raw data/5. GSEA Result/GSEA_RESULT/ranked_gene_list_T_versus_N_1618446927360.tsv]

NAME	TITLE	SCORE
MTHFD1L	na	1.8707231
CDH3	na	1.7535068
AJUBA	na	1.6739193
GTF2IRD1	na	1.6227002
ETV4	na	1.5983073
TRIP13	na	1.5846361
NFE2L3	na	1.5843365
ENC1	na	1.5694646
RUVBL1	na	1.5423297
DDX31	na	1.5325768
TFAP4	na	1.5189549
TWNK	na	1.5175084
CBX8	na	1.5095359
KIAA1549	na	1.5031394
ANAPC7	na	1.4995667
GRIN2D	na	1.4923977
MRGBP	na	1.4863347
PPM1H	na	1.4733174
DDX56	na	1.4525781
GTPBP4	na	1.4446019
MAFG-DT	na	1.4428208
POLR1B	na	1.4349165
DKC1	na	1.4282614
SIM2	na	1.4243633
TMEM206	na	1.4203675
PDCD2L	na	1.4199526
CCT6A	na	1.4190924
TTC26	na	1.4177614
AUNIP	na	1.3969378
RTKN	na	1.391042
KAT2A	na	1.3864512
XPO5	na	1.3809371
EXOSC2	na	1.37975
FTSJ1	na	1.3795912
NOP2	na	1.3767211
BYSL	na	1.3760897
TRIM27	na	1.3737671
HSP90AB1	na	1.3735001
PUS7	na	1.3722216
ORC6	na	1.3705987
CCT3	na	1.3703606
RIPK2	na	1.3670826
SPTBN2	na	1.3599126
CSE1L	na	1.3576521
HJURP	na	1.3551584
ZMYND19	na	1.3547564
UTP4	na	1.3527505
WDR74	na	1.3500131
ATIC	na	1.3480338
LRP8	na	1.3458061
TRAP1	na	1.3453307
EIF3B	na	1.341259
NOB1	na	1.3336953
ENTR1	na	1.3313679
PRPF4	na	1.3272903
DCUN1D5	na	1.3250953
CD3EAP	na	1.3248907
RRP12	na	1.3196324
ZC3HAV1L	na	1.319567
XPOT	na	1.317923
GARS	na	1.3164357
B3GNTL1	na	1.3163551
CBX4	na	1.316089
POLR2D	na	1.3126554
TEX10	na	1.3104738
SMYD5	na	1.3089249
METTL1	na	1.3087623
FXYD5	na	1.3080271
RCL1	na	1.3067906
GRAMD1A	na	1.3028435
EXOSC7	na	1.3022528
NKRF	na	1.3013071
NTMT1	na	1.3001418
ACBD6	na	1.3001107
OSBPL3	na	1.29844
RRP9	na	1.2960706
CD44	na	1.2953811
CMTM8	na	1.2921604
S100A11	na	1.2903532
SND1	na	1.2902768
C6orf223	na	1.2894306
URB2	na	1.2894114
GMPS	na	1.2891338
ENOPH1	na	1.2864677
SF3B3	na	1.2862042
CBFB	na	1.2819127
RFWD3	na	1.2816241
PYCR1	na	1.2815875
IQANK1	na	1.2761495
TKT	na	1.2749739
TROAP	na	1.2746785
WDR75	na	1.2741723
TOMM34	na	1.2729912
ACTR3B	na	1.2725037
PPAT	na	1.2707696
CNN2	na	1.2704495
ANLN	na	1.2700516
ZPR1	na	1.2691027
CSNK1E	na	1.2688396
EPHX4	na	1.2686712
CCNO	na	1.2645661
EZH2	na	1.2620336
WDR43	na	1.2620115
ALKBH2	na	1.2609985
PAQR4	na	1.2600819
IMPDH1	na	1.258723
CGREF1	na	1.2555354
PUS1	na	1.2549665
SNHG15	na	1.2537218
MRPL17	na	1.253574
RBM28	na	1.2535524
CFAP157	na	1.2523609
POLR1C	na	1.2511947
CCND1	na	1.2511883
SLC7A5	na	1.251037
MFSD12	na	1.2506242
TRIB3	na	1.2487482
UBE2C	na	1.2464956
AMPD2	na	1.2443918
QSOX2	na	1.2442044
HAUS5	na	1.2435639
FAM89A	na	1.2420876
EPOP	na	1.239589
RFC3	na	1.2390006
RPUSD4	na	1.2385299
CAD	na	1.2379533
CMSS1	na	1.2377063
WDR12	na	1.2348477
PUM3	na	1.2334453
NLE1	na	1.2329895
FBXO41	na	1.2329464
FUT1	na	1.2328012
CEP72	na	1.2326026
WDR77	na	1.2322198
DDX10	na	1.2312535
CNOT9	na	1.2310295
IARS	na	1.2303386
CCT7	na	1.2302673
AGAP3	na	1.2298665
TMEM132A	na	1.2271008
EXOSC3	na	1.2269268
CLDN1	na	1.2265075
NEBL	na	1.2252209
POLD2	na	1.2248982
RAE1	na	1.2248085
RRP1	na	1.2234256
ARMC10	na	1.2216847
MDFI	na	1.2195339
SETD6	na	1.2187215
PLEKHN1	na	1.2183081
TRMT1	na	1.2173073
CPSF3	na	1.2171755
TPX2	na	1.217142
NAT10	na	1.2167715
NOP56	na	1.2165459
CDCA5	na	1.2163919
TGIF2	na	1.2153636
CDK2	na	1.2119387
NOL6	na	1.210676
SAPCD2	na	1.2103748
CSNK2A2	na	1.2103244
KIF18B	na	1.209804
KIAA1257	na	1.2093537
C17orf53	na	1.2088692
ESM1	na	1.2080523
ZNF473	na	1.2079207
PAICS	na	1.2069367
SLCO4A1	na	1.2058119
NUP85	na	1.2054875
KIF2C	na	1.2051883
HSPD1	na	1.2040015
NONO	na	1.2039523
UBE2S	na	1.2016193
EIF2S2	na	1.2011733
SKA3	na	1.2008193
NOLC1	na	1.1997842
MCM3	na	1.1989636
CDK4	na	1.1979419
GART	na	1.1970278
SPATA33	na	1.195534
NOP58	na	1.1951355
NEK2	na	1.194971
RCC2	na	1.1943796
RNASEH2A	na	1.1943777
CENPN	na	1.1938885
CDCA4	na	1.193772
TMEM97	na	1.1932843
ECT2	na	1.1931639
NCAPG2	na	1.1913956
CCDC86	na	1.1912425
PLXNA1	na	1.1884904
SNHG1	na	1.1881776
NOM1	na	1.1876125
RAN	na	1.1867735
SOX4	na	1.1865472
YTHDF1	na	1.1861466
CCNF	na	1.1858205
FOXQ1	na	1.1850425
EPHB4	na	1.1827266
C1orf109	na	1.1800703
DHX34	na	1.1796745
LRRC8E	na	1.1794121
PLEKHA8P1	na	1.1793303
COLGALT1	na	1.1793097
HILPDA	na	1.1791432
DDX55	na	1.1787252
NUP43	na	1.177198
PPA1	na	1.1771066
MET	na	1.1759068
KIF20A	na	1.1758671
DNAAF5	na	1.1734021
CEMIP	na	1.1732475
RAD18	na	1.1726226
TTLL4	na	1.1724327
PALB2	na	1.1697222
RANBP1	na	1.169296
C19orf48	na	1.1686251
NSUN5	na	1.1658803
EME1	na	1.165562
WNT2	na	1.1648183
TXNRD3	na	1.1635641
CEP55	na	1.1626337
SET	na	1.1622232
THUMPD2	na	1.1615107
BUD23	na	1.1600041
ZSWIM4	na	1.1599947
DESI1	na	1.1591411
MARCH9	na	1.1589851
TTYH3	na	1.1582165
ZNF74	na	1.1577635
SOX9	na	1.157294
SIGMAR1	na	1.1572708
MCM7	na	1.157106
UTP14A	na	1.1568071
CDK5RAP1	na	1.1567795
NR2C2AP	na	1.1565257
XRCC2	na	1.1563115
GNL3	na	1.1558695
NAT9	na	1.155738
LYAR	na	1.1556165
MORC2	na	1.1555246
NUP93	na	1.1552863
SPINDOC	na	1.1550179
POLR1E	na	1.1549135
SMOX	na	1.1539205
IQGAP3	na	1.1531562
SNTB1	na	1.1513393
TMEM185B	na	1.1505944
RCN1	na	1.149445
NELFCD	na	1.1489903
NOP14	na	1.1488867
TRAIP	na	1.1487141
ZNF692	na	1.1482352
TTI1	na	1.1479546
ZNF200	na	1.1479031
SLC39A10	na	1.1474901
MYC	na	1.1473868
WDR4	na	1.1469889
TBC1D30	na	1.1457735
DBNDD1	na	1.1444652
SHCBP1	na	1.1444268
CDC25B	na	1.1438795
KRT80	na	1.1438607
SNRPF	na	1.1438357
AEN	na	1.143605
ACD	na	1.143447
OGFOD1	na	1.1429433
CHEK1	na	1.1428918
NUTF2	na	1.142187
ANKS6	na	1.1421382
ELAVL1	na	1.1418662
PSAT1	na	1.1414235
RP9	na	1.1411579
BUB3	na	1.1394992
MCIDAS	na	1.1387523
CCT2	na	1.1380178
DSCC1	na	1.1374633
RFC4	na	1.1369276
BUB1	na	1.1368613
VARS	na	1.136171
EXOSC5	na	1.135765
NUP107	na	1.1347029
UTP25	na	1.1345865
RACGAP1	na	1.134048
NIFK	na	1.133111
ST7	na	1.1316233
RPN2	na	1.1307355
COPS7B	na	1.1302092
WDR3	na	1.1298453
TBC1D24	na	1.1276915
AURKA	na	1.1270485
CKAP2	na	1.1270036
CHPF	na	1.1252977
SHB	na	1.1250427
HACD3	na	1.1248792
CPOX	na	1.1245228
RRP1B	na	1.1244402
RANGAP1	na	1.1231123
CDCA3	na	1.1224074
PRELID3A	na	1.1218373
PWP1	na	1.1216606
C2orf15	na	1.1210574
SLC3A2	na	1.1208816
HMGA1	na	1.119422
ATP11A	na	1.1193949
CENPA	na	1.1189477
NIT2	na	1.1186081
MELK	na	1.1185284
PAFAH1B3	na	1.1168877
RPP40	na	1.1166971
TNFRSF10B	na	1.1164004
PPM1G	na	1.1162125
OTX1	na	1.1161774
NUFIP1	na	1.1161654
LRP11	na	1.1160902
CSTF1	na	1.1158057
BRAT1	na	1.1155772
CBX2	na	1.115017
ACTR5	na	1.1149969
WDR46	na	1.1147273
CLPB	na	1.1123153
PSRC1	na	1.1114573
DUSP14	na	1.1106219
UBFD1	na	1.1105995
MCM10	na	1.1104673
GPT2	na	1.1101125
CBX3	na	1.1098237
EBPL	na	1.1093547
TOP1MT	na	1.1089716
RHBDF2	na	1.1078358
CENPH	na	1.1074508
AC026401.3	na	1.107333
C12orf73	na	1.1069375
RBMX	na	1.1068772
DCTD	na	1.1062295
ANKRD13B	na	1.1060036
SMYD2	na	1.1057036
NCAPD3	na	1.1055359
INTS7	na	1.103904
EVA1A	na	1.1026427
MTHFD2	na	1.1025171
RNF43	na	1.1022481
TMEM241	na	1.1019225
CYP27B1	na	1.101147
KPNA2	na	1.1007535
DARS	na	1.099909
GTSE1	na	1.0997628
E2F6	na	1.0995862
KIF9	na	1.0992519
VPS9D1-AS1	na	1.0990921
FANCI	na	1.0974083
SORD	na	1.0957345
KIF23	na	1.0951481
DNAJC2	na	1.0944128
BCL2L12	na	1.0942024
CKAP2L	na	1.0936372
TRMT11	na	1.093571
CCT5	na	1.0934108
CTU2	na	1.0931998
CXXC5	na	1.0931355
SMARCC1	na	1.0926251
DDN	na	1.092554
EMC8	na	1.0920105
NMB	na	1.0911268
CCT4	na	1.0910119
TNFRSF12A	na	1.0907261
RPL7L1	na	1.0906805
RHPN1	na	1.0904723
UBAP2L	na	1.0900966
TEDC2	na	1.0899575
CRNDE	na	1.0896113
HDAC2	na	1.0894539
YARS	na	1.0884478
TCF7	na	1.0880185
HM13	na	1.0879654
NPRL3	na	1.0879394
NUF2	na	1.0879178
CDCA7	na	1.0876479
DDIAS	na	1.0873462
MARS	na	1.0869796
CHCHD6	na	1.08678
OLA1	na	1.0856013
C1orf112	na	1.0849391
NME1	na	1.0845709
ACP1	na	1.083231
STIP1	na	1.082823
BBOX1-AS1	na	1.082608
RPF2	na	1.082375
EFTUD2	na	1.0819619
POP1	na	1.0807099
RAD54L	na	1.080491
CAPN10	na	1.0800548
UMPS	na	1.0795219
CHAF1B	na	1.0785843
WDR62	na	1.0778323
TMEM161A	na	1.0771663
DSN1	na	1.0765519
MALSU1	na	1.0763001
UBE2T	na	1.076183
SH3TC2	na	1.0759233
CDC45	na	1.0755638
PRMT3	na	1.0747281
NOP16	na	1.0747141
GTPBP3	na	1.0744239
IPO5	na	1.0740302
GLA	na	1.0735404
TAMM41	na	1.0734682
SLC5A6	na	1.0724711
ODF2	na	1.0716863
RSL1D1	na	1.0715866
GNPDA1	na	1.0712496
DHX37	na	1.071128
CARS2	na	1.0707649
ANKZF1	na	1.0706387
CCNB1	na	1.0694637
PPP1R14B	na	1.0688405
MRM2	na	1.0682924
RNPS1	na	1.0682536
ZNF263	na	1.0676607
C5orf34	na	1.0674671
KCNJ14	na	1.0673629
C2orf70	na	1.0669751
FAM222A-AS1	na	1.066574
SNHG16	na	1.065675
NCAPH	na	1.0651894
FANCA	na	1.0651786
PCID2	na	1.0650545
DCAF13	na	1.065038
BIRC5	na	1.0645496
IPO9	na	1.064216
PA2G4	na	1.0633519
LSM8	na	1.0621701
PSPH	na	1.0620221
DDX21	na	1.0611562
SHMT2	na	1.0611001
CPSF4	na	1.0601518
TGIF1	na	1.060134
CELSR3	na	1.060077
JADE3	na	1.059806
PVT1	na	1.0589309
FJX1	na	1.0585833
MTFR2	na	1.0579624
E2F3	na	1.0575938
EXO1	na	1.0575317
CD276	na	1.0573872
GINS1	na	1.0556084
LDLRAD3	na	1.055566
RRS1	na	1.0555243
IFRD2	na	1.0552541
UHRF1	na	1.054711
PLK1	na	1.0544276
MRPL3	na	1.0542423
URB1	na	1.0541109
TMEM147-AS1	na	1.053729
TPD52L2	na	1.0531293
EXOSC8	na	1.0530677
FAM98A	na	1.0527915
ADGRG1	na	1.0521175
PSMD14	na	1.0520519
DPH7	na	1.0519439
PNPT1	na	1.051655
PRR11	na	1.0512741
PFDN2	na	1.0504136
RTL10	na	1.0503476
PPRC1	na	1.050097
ULBP3	na	1.0487624
CDK5	na	1.0485518
TIMM50	na	1.0484089
MND1	na	1.0482594
SSBP1	na	1.0468788
MCM2	na	1.0466583
PERM1	na	1.0466486
MAD2L1	na	1.0459813
SUV39H1	na	1.0459656
PRIM2	na	1.0454643
DLGAP1-AS2	na	1.0437745
PRC1	na	1.0435903
CDK1	na	1.0429975
CENPP	na	1.0429072
DIAPH3	na	1.0421036
EIF2S3	na	1.0418712
BOP1	na	1.0418069
RCC1	na	1.041201
PES1	na	1.0410737
RAB36	na	1.0410377
ZC3H8	na	1.0407531
NAP1L1	na	1.0405084
CTPS1	na	1.0399095
PRSS22	na	1.0398148
UBE2I	na	1.0396234
JPH1	na	1.0384657
TGFBI	na	1.0382944
ILF3	na	1.0379245
ACP6	na	1.0377169
ALG3	na	1.0372802
ERCC6L	na	1.0372537
TBL2	na	1.0371767
PDCD11	na	1.0370864
E2F1	na	1.0367508
CDCA8	na	1.036469
PTTG1	na	1.0360414
RECQL4	na	1.035216
NUP205	na	1.0340283
TRMU	na	1.0339688
NFXL1	na	1.0328791
POLR3E	na	1.03277
XPNPEP3	na	1.0327445
PLOD3	na	1.0314573
NUDT1	na	1.0313265
SPC24	na	1.0313163
HNRNPA1	na	1.0311017
PLEKHG4	na	1.0305809
ASCL2	na	1.0305274
RFT1	na	1.030161
ELFN1-AS1	na	1.0301473
FPGS	na	1.0292827
PDCD2	na	1.0292419
TFDP1	na	1.0291615
DPM2	na	1.0284235
MASTL	na	1.0279408
TMEM120B	na	1.0271878
KIF4A	na	1.0270575
TIGD1	na	1.0270259
TAF1A	na	1.0265443
HGH1	na	1.026467
CCNB1IP1	na	1.0262177
CLNS1A	na	1.0257491
AHCY	na	1.0250833
NUDCD1	na	1.0248854
NUP37	na	1.0243621
CLBA1	na	1.0243353
RRM2	na	1.0242668
AZGP1	na	1.0242577
CELSR1	na	1.0241174
SPC25	na	1.0237069
ATP6V1E2	na	1.0232918
ZNF746	na	1.0215614
AARS	na	1.0191816
CDC25C	na	1.0190653
TMEM41A	na	1.0186881
RAD54B	na	1.0177293
RIOK1	na	1.017666
SUV39H2	na	1.0173848
PDCD5	na	1.0169767
TMEM147	na	1.0165063
GRPEL2	na	1.015092
CCDC113	na	1.0148873
SLC22A3	na	1.0148039
FOXP4-AS1	na	1.0139608
LINC01356	na	1.013526
NUDT5	na	1.0131621
GTF2F2	na	1.0127195
RNF8	na	1.0124127
TGS1	na	1.0117544
NOC4L	na	1.0110664
ZNF485	na	1.0109047
AC092718.4	na	1.0101756
SNRPA	na	1.010069
KARS	na	1.0100284
DTL	na	1.0083252
NANP	na	1.0079857
DTD1	na	1.0079561
WNT3	na	1.0077538
RPIA	na	1.0076882
PRR7	na	1.0075967
WRAP73	na	1.0074466
PKP4	na	1.0072474
FBL	na	1.0071144
WDR5	na	1.0066825
HAUS6	na	1.0063345
SLC6A6	na	1.0062737
HEATR1	na	1.0062114
TCF3	na	1.006045
UTP6	na	1.0055138
ZDHHC9	na	1.005509
GNB1L	na	1.0050058
MYBL2	na	1.004718
ARHGEF39	na	1.004279
ATAD2	na	1.0042734
PHF19	na	1.0040234
RPGRIP1L	na	1.0037441
MCM6	na	1.0019764
MELTF-AS1	na	1.0011435
E2F7	na	1.0010006
VEGFA	na	1.0008719
MNX1-AS1	na	1.00065
ATXN7L2	na	0.99961287
AC006329.1	na	0.99951476
KIFC1	na	0.9993924
FANCG	na	0.99935114
TBRG4	na	0.999024
YDJC	na	0.998942
UTP18	na	0.9982539
LAS1L	na	0.9976141
BRIX1	na	0.9974505
SLC12A8	na	0.9970362
SLC25A14	na	0.9969533
SLC38A7	na	0.99614376
DUS4L	na	0.9950721
OTUB2	na	0.99456376
DONSON	na	0.9940364
PREB	na	0.9939385
TIMP1	na	0.9937752
TICRR	na	0.9934921
C6orf48	na	0.99294674
TIMELESS	na	0.99271506
FANCD2	na	0.99261713
PAXIP1	na	0.9925157
PDX1	na	0.9924586
ERCC3	na	0.9920943
IMPDH2	na	0.9919106
PRPF19	na	0.9916232
GRINA	na	0.99032724
NPM3	na	0.98980254
AC073611.1	na	0.9897094
LIMK1	na	0.9890249
LARGE2	na	0.98882306
IL20RA	na	0.9884054
CKAP5	na	0.9881617
AC099850.3	na	0.98797095
ATP6V1F	na	0.98769784
CUL4A	na	0.98673993
TMEM63A	na	0.98633796
CCT8	na	0.98625594
PKMYT1	na	0.9859806
ABCC1	na	0.98591775
DAP3	na	0.9856652
MEST	na	0.9854168
DBF4B	na	0.98530114
SNHG17	na	0.9851998
MRTO4	na	0.9849911
DDX39A	na	0.9849689
MAD2L2	na	0.98495483
PTCD3	na	0.9846997
NDE1	na	0.98456013
C12orf45	na	0.98448545
SPDL1	na	0.98413336
PRDX4	na	0.98376966
RNF114	na	0.983374
LINC02418	na	0.9829682
FAM241B	na	0.9827066
WDYHV1	na	0.9824023
RPS6KL1	na	0.9822027
YEATS2	na	0.9820936
SAMD10	na	0.9816399
TCOF1	na	0.9815222
CFAP20	na	0.9813863
TRIM28	na	0.9813054
NOC2L	na	0.98123914
NPM1	na	0.9810632
DPCD	na	0.9809255
TMEM105	na	0.9806593
LMNB2	na	0.98027253
PABPC1	na	0.98023635
PPME1	na	0.9799062
MCM4	na	0.9795927
EMD	na	0.9794736
RBM19	na	0.9794039
PERP	na	0.97932965
ACLY	na	0.9792592
TRIM29	na	0.9789552
TAZ	na	0.9781904
ZNF598	na	0.9777489
PXYLP1	na	0.97771746
SNHG6	na	0.9776928
SNRPA1	na	0.9767062
PIF1	na	0.9766371
VWA2	na	0.9761397
PPIA	na	0.9758567
EEF1E1	na	0.9758123
WRNIP1	na	0.9754475
DHCR7	na	0.9747693
FAM57A	na	0.97445595
P3H1	na	0.97420657
NOL10	na	0.9736372
SLBP	na	0.9734366
SRM	na	0.97327185
IRAK1	na	0.9727728
EIF3M	na	0.9714447
GALNT6	na	0.9712214
NAE1	na	0.97084516
TEAD4	na	0.9704843
PALD1	na	0.9701353
MYBBP1A	na	0.969901
NUP188	na	0.9696309
TMA16	na	0.96957743
PBX4	na	0.9693913
PDRG1	na	0.96921504
POLR1A	na	0.96910405
NECTIN4	na	0.9685896
CDK7	na	0.9685425
CHTF18	na	0.96830195
BZW2	na	0.96729916
GATD1	na	0.9668099
POP7	na	0.96602774
ANKRD16	na	0.9658079
KNSTRN	na	0.965508
MSTO1	na	0.965413
PVR	na	0.9645262
SNHG11	na	0.9645044
FIGNL1	na	0.96445775
TRPM2-AS	na	0.96442235
GAS8	na	0.96421635
BLACAT1	na	0.964189
DDX11-AS1	na	0.9638131
GGCT	na	0.96372056
PSMB2	na	0.9636458
OVGP1	na	0.9635141
CD46	na	0.9632616
MTG2	na	0.96325976
DBF4	na	0.9629078
CHEK2	na	0.9628932
NIP7	na	0.96202654
ANKRD13D	na	0.96170795
POLA2	na	0.9616066
TONSL	na	0.9603014
ALYREF	na	0.9600154
TRIT1	na	0.959983
ZNF511	na	0.959563
PITX1	na	0.959429
DPH2	na	0.9594192
MTBP	na	0.9591973
NCL	na	0.9586408
BCS1L	na	0.95860344
CCNI2	na	0.9583814
TMEM201	na	0.958312
GEMIN5	na	0.95797104
TRMT112	na	0.95776045
PPP2R3B	na	0.9572062
SNHG12	na	0.95718724
TXLNG	na	0.95714706
NOL8	na	0.95709705
SLC25A32	na	0.9570025
NOC3L	na	0.95689654
UBA2	na	0.955658
GAR1	na	0.954859
HDAC8	na	0.9544196
RABEPK	na	0.9544188
PGAM5	na	0.9543339
EIPR1	na	0.95423263
GRWD1	na	0.954121
MEX3A	na	0.9539847
TBC1D16	na	0.95381063
ACTL6A	na	0.95346206
MTAP	na	0.9533651
ABCE1	na	0.95334005
FAM136A	na	0.95242804
RP9P	na	0.952314
TELO2	na	0.9518267
PSMA7	na	0.95180184
KIF18A	na	0.95139974
QTRT2	na	0.95092773
GNL2	na	0.95071936
ABCF2	na	0.9506134
RHEBL1	na	0.95054466
SLC7A6	na	0.9504564
USP39	na	0.95036185
DTYMK	na	0.9501315
PNO1	na	0.94989383
ANXA3	na	0.94985765
TOP2A	na	0.94953763
DDX51	na	0.94906867
GLS2	na	0.94870675
ZNF239	na	0.94821185
METTL26	na	0.94818056
GPSM2	na	0.9480503
PODXL2	na	0.9478777
NSDHL	na	0.94754785
RBMX2	na	0.9472292
CEBPB	na	0.9466432
B3GALT6	na	0.94634134
PASK	na	0.9459041
TCFL5	na	0.94544935
AXIN2	na	0.9449171
DXO	na	0.9446639
DDX18	na	0.9444993
ZMIZ2	na	0.9443878
TRIM65	na	0.94408876
STIL	na	0.94374794
DHODH	na	0.9435759
NCAPG	na	0.94293827
JPT2	na	0.94237036
RFC2	na	0.94199187
CASP2	na	0.94191974
GTF3A	na	0.9418252
MTERF3	na	0.94173616
RNF183	na	0.94152105
RIOX2	na	0.9413537
TAF1D	na	0.94132996
CDC123	na	0.9411778
IPO7	na	0.9405145
PHF14	na	0.9404745
LINC00858	na	0.9403802
ADAT2	na	0.9400666
TESC	na	0.9389778
ASNS	na	0.9388254
BUB1B	na	0.9387614
E2F5	na	0.93874013
PCBD1	na	0.9386644
TDGF1	na	0.9385385
MIR4435-2HG	na	0.9384554
EIF4EBP1	na	0.937979
SHH	na	0.93785936
CCDC57	na	0.93719846
DFFB	na	0.9371587
HSPH1	na	0.93675476
POLM	na	0.93664604
CPNE1	na	0.93649656
MPV17	na	0.93614966
ZCCHC7	na	0.9356405
POLR3C	na	0.93529314
TRMT6	na	0.9348531
PTGES2-AS1	na	0.9346089
PIMREG	na	0.93423027
TARBP1	na	0.93408483
FARSA	na	0.93398863
SINHCAF	na	0.93357146
CKS2	na	0.93351495
UBE2O	na	0.93338645
CENPI	na	0.9333239
TTK	na	0.9332984
R3HDM4	na	0.9330536
MHENCR	na	0.9330072
NABP2	na	0.9329226
AL390729.1	na	0.93259364
MARCKSL1	na	0.93217725
C1orf35	na	0.93204427
MRPS23	na	0.93197376
AGTRAP	na	0.93186927
LINC01311	na	0.93177444
CDT1	na	0.9314461
FAM72A	na	0.9309927
EARS2	na	0.9307264
FUS	na	0.93055415
AFMID	na	0.9295982
NAA10	na	0.9293809
SMG9	na	0.92924434
LARP1	na	0.9289263
GRHL1	na	0.92871094
DHX33	na	0.92857605
VSNL1	na	0.9282547
CIP2A	na	0.9280552
GPATCH4	na	0.92798173
LIG1	na	0.92786574
FEN1	na	0.9277486
DNTTIP1	na	0.92722994
ATAD3A	na	0.92618716
PTRH2	na	0.9260751
AL391244.3	na	0.9258532
ANKLE2	na	0.9257232
ZNF202	na	0.925446
RPL12	na	0.9250358
LSG1	na	0.92494845
TP53RK	na	0.92481124
ATAD3B	na	0.9242663
TUBGCP3	na	0.92414963
BRCA1	na	0.9240309
PSMG3	na	0.92401093
DSG4	na	0.9233478
NAA15	na	0.9230194
ARFGAP1	na	0.9229841
GINS3	na	0.92297465
SNHG20	na	0.92276025
TRIM59	na	0.9227006
CCNJ	na	0.9225015
RNFT2	na	0.92225397
CMTM7	na	0.9215872
TNS4	na	0.9215468
STPG4	na	0.9210641
EHMT2	na	0.92102885
GSTP1	na	0.9209936
CENPO	na	0.92060864
SNHG3	na	0.92026967
CSTF3	na	0.9196746
SLC4A2	na	0.91943145
ADNP	na	0.91941303
ASF1B	na	0.9192318
ECE2	na	0.9192127
SSB	na	0.9189859
NUP62CL	na	0.91889596
ORC5	na	0.91884726
MIIP	na	0.91848475
NPFFR1	na	0.9178039
HYAL3	na	0.9177724
PRPF3	na	0.917515
FOXK2	na	0.9174419
KCTD14	na	0.91738546
DEPDC1B	na	0.91730154
ZNF251	na	0.9172678
MRPL36	na	0.9172496
LMTK3	na	0.91724724
LZTS3	na	0.91722107
DNA2	na	0.9171296
NUP155	na	0.91699344
YARS2	na	0.91674465
NEIL3	na	0.916426
ADRM1	na	0.91629773
ILF2	na	0.9154585
SKP2	na	0.9153656
TDP1	na	0.91524404
TWISTNB	na	0.9151695
NDUFAF8	na	0.9150235
TRAF5	na	0.9149942
TACC3	na	0.9144029
PTBP1	na	0.9143581
SPOUT1	na	0.91421825
KIF24	na	0.9137872
AP1S3	na	0.9133307
HLCS	na	0.9133188
LMBR1	na	0.91321284
AC126773.2	na	0.91306305
SH3BP4	na	0.9128061
PSMG4	na	0.9121843
CDC25A	na	0.91199964
CENPW	na	0.91170174
SCLY	na	0.9112615
TNPO2	na	0.91092604
NUP35	na	0.91068
WDR59	na	0.9106691
PLS3	na	0.9106664
SLC35E4	na	0.9106554
RIN1	na	0.9106386
CDKN3	na	0.9104825
NSUN2	na	0.9104274
USP36	na	0.9099153
IPO4	na	0.90958464
CNPY2	na	0.9087724
C9orf116	na	0.9086265
APLN	na	0.90817904
MSANTD3	na	0.9076974
SERPINH1	na	0.90735185
UTP15	na	0.90715986
INTS8	na	0.9071177
POLR3A	na	0.9068708
R3HDM1	na	0.9067855
UBXN11	na	0.90669733
LSM5	na	0.90658367
LIF	na	0.9063318
TGDS	na	0.9059964
C9orf43	na	0.90595627
ZNF7	na	0.90550876
MEX3D	na	0.9049981
DDX27	na	0.90485764
CCNB2	na	0.90474105
RCCD1	na	0.9046658
SLC35C2	na	0.90459836
AP001469.3	na	0.9042561
SSRP1	na	0.9040285
DOCK6	na	0.903599
CDC16	na	0.9033807
KIF14	na	0.9033585
RNF219	na	0.9032925
BCAP31	na	0.902978
BEND3	na	0.90286064
MID1IP1	na	0.90265906
AURKB	na	0.90263534
DTNB	na	0.90225106
SNAPC4	na	0.90211356
SMS	na	0.9020393
PSMC2	na	0.9017112
NBEAL2	na	0.9012102
ICA1	na	0.90112615
SLC52A2	na	0.90077233
RPUSD1	na	0.9007636
RRP7BP	na	0.9007292
PAXX	na	0.9006105
DDX11	na	0.9005835
AC007405.3	na	0.9003706
CEP164	na	0.9002735
PTDSS1	na	0.90019
ST3GAL2	na	0.90014267
AL031985.3	na	0.89946043
PCNA	na	0.8990982
SGO1	na	0.89898026
IER5L	na	0.8988551
PABPC1L	na	0.8988215
CCNA2	na	0.8986998
MZT1	na	0.89861315
NPHP4	na	0.8985592
SRSF7	na	0.89822584
FAM111A-DT	na	0.8975308
NUSAP1	na	0.89662445
ILKAP	na	0.8965311
PATZ1	na	0.8960983
SSBP4	na	0.89584136
TTF2	na	0.8954249
LINC01132	na	0.8951803
SRPRB	na	0.8946709
AL049836.1	na	0.8943136
SCD	na	0.89385724
MIPEP	na	0.8938537
ZFAS1	na	0.8937696
RAD51D	na	0.89368886
BMS1	na	0.8933765
SNRPB	na	0.8933044
DNMT3B	na	0.89330006
RUNX1	na	0.89279425
CAMSAP1	na	0.8927905
C9orf16	na	0.89249355
ANAPC5	na	0.892446
NKD2	na	0.8923821
PHKA1	na	0.8922883
IRF2BP2	na	0.89216477
PRPS1	na	0.8919645
EBNA1BP2	na	0.89193416
LINC01605	na	0.89170814
SLC7A1	na	0.8915291
POC5	na	0.89151746
NT5DC2	na	0.89090365
CCNE1	na	0.89075124
AC026704.1	na	0.8905159
MORF4L2	na	0.8904065
WDR90	na	0.8903707
MRPL30	na	0.88984245
ZFP69B	na	0.8896846
LINC02163	na	0.88934845
TENT4A	na	0.88923043
NAA80	na	0.8890358
UBAP2	na	0.8880829
DPY19L1	na	0.8875963
HASPIN	na	0.8874689
ITGA2	na	0.8871884
PYCR3	na	0.8870958
BRD9	na	0.8868593
ARNTL2	na	0.88655496
AP3M2	na	0.886545
PPP1R35	na	0.8863887
AL109615.3	na	0.8863679
MORC4	na	0.8861765
AC106900.2	na	0.8858496
MAGOHB	na	0.8857523
RUVBL2	na	0.88574594
PCGF1	na	0.8852009
ALDH4A1	na	0.8851665
SNRPC	na	0.88461834
TIMM8A	na	0.88418704
AC021218.1	na	0.88400143
ZBTB12	na	0.8839872
GDF15	na	0.88395935
CTPS2	na	0.883348
RGS16	na	0.88329804
RBL1	na	0.88300896
CSNK1G2	na	0.8830044
CCDC137	na	0.8829928
MROH6	na	0.8828678
NXT1	na	0.8825406
HAGHL	na	0.88221973
NARF	na	0.8819448
DNMT1	na	0.881849
TEX45	na	0.88153595
G6PC3	na	0.88119113
SNRPD1	na	0.88113296
MTHFD1	na	0.8810307
MRPL37	na	0.8810136
PKM	na	0.8806725
ODC1	na	0.8806249
LRRC20	na	0.8805993
AP001160.1	na	0.88050264
USPL1	na	0.8804015
CHAF1A	na	0.8802613
PCNX2	na	0.8801883
FMNL2	na	0.8800117
SYNCRIP	na	0.8798564
ZNF783	na	0.8791253
FARSB	na	0.8791067
AC107959.3	na	0.87899286
ARHGAP39	na	0.8783736
ASXL1	na	0.8783687
AKAP8L	na	0.87831455
GID8	na	0.87827057
NELFA	na	0.8780513
SNRNP70	na	0.8780299
METTL5	na	0.8780127
AAAS	na	0.8773565
GPR157	na	0.8771937
RBCK1	na	0.8769803
SMKR1	na	0.87684554
DUS1L	na	0.87654877
CPNE7	na	0.87629807
ZBTB18	na	0.87535334
ABALON	na	0.87506443
NMRAL1	na	0.8748642
UBQLN4	na	0.87483454
GTF3C3	na	0.874445
TTC27	na	0.87403876
EGFL6	na	0.87354815
BOD1	na	0.8735121
ADCY3	na	0.87340707
HES6	na	0.8732237
TSPAN5	na	0.8732069
PMPCA	na	0.87312526
MSI2	na	0.872546
HENMT1	na	0.87235665
NSUN5P1	na	0.8720874
DLGAP5	na	0.87205714
ADK	na	0.871789
GRHL3	na	0.8717299
YWHAG	na	0.8708613
F12	na	0.8706495
MOCS3	na	0.87052834
FLAD1	na	0.87052685
BID	na	0.87038505
TARBP2	na	0.87013733
TBCD	na	0.86933416
BICDL1	na	0.8693287
STC2	na	0.8691784
ZNF316	na	0.86812997
UCHL3	na	0.86743027
MZT2A	na	0.8674245
SRPK1	na	0.8670884
IRAK2	na	0.86658937
TSEN54	na	0.86650974
ADO	na	0.86636144
ZNRD1	na	0.86623675
FBXO22	na	0.86618966
PLK4	na	0.8661521
METTL3	na	0.86602736
HS6ST2	na	0.8659678
NMD3	na	0.86584705
AC104958.2	na	0.8656331
SNHG7	na	0.865393
SMPD4	na	0.86499447
MSH6	na	0.8648253
SLC12A2	na	0.8648052
EXOSC4	na	0.86475676
MKS1	na	0.86435384
SFPQ	na	0.8643527
ZNF146	na	0.86427253
PRR19	na	0.8642195
DIS3	na	0.86413413
MTPAP	na	0.86410874
HOMER1	na	0.8640683
COX19	na	0.8637222
PTMA	na	0.8634198
DGAT2	na	0.8633735
SPATA12	na	0.86268675
MSX2	na	0.86253846
POLA1	na	0.8624144
ARHGEF19	na	0.86239904
LINC01315	na	0.8622227
UCKL1	na	0.862104
C1orf198	na	0.86207986
DNAJA3	na	0.86189836
TMEM189	na	0.86172265
BCL2L1	na	0.8617183
C12orf66	na	0.86167926
SAAL1	na	0.8610112
PPP1R13L	na	0.8609406
MFSD10	na	0.8607123
RPL36A	na	0.8603151
SPAG5	na	0.85914737
RCBTB1	na	0.85907584
CKS1B	na	0.85847306
NEU3	na	0.85832584
THOC3	na	0.858322
TOPBP1	na	0.8579189
LINC01979	na	0.8576908
SEM1	na	0.857516
NUP62	na	0.8574645
MFAP2	na	0.8574462
COA1	na	0.8570119
FAM84B	na	0.8569519
POMGNT1	na	0.8566114
KLHDC4	na	0.85654885
FBXO5	na	0.8562839
AC092171.3	na	0.8561062
ADAMTS12	na	0.85604846
NQO2	na	0.8560182
H2AFY	na	0.85592085
MSH2	na	0.8556872
POLG2	na	0.85535794
LIG3	na	0.85526717
PAM16	na	0.85467947
IMP4	na	0.8545266
ZNF367	na	0.85443205
ZNF3	na	0.8543903
IFITM1	na	0.85434103
RAB15	na	0.854316
PAX9	na	0.8542376
BHLHE40	na	0.8541734
PROSER1	na	0.8541562
GDPD5	na	0.85406005
ATG9B	na	0.8540514
GPI	na	0.8540093
ZNHIT2	na	0.85395896
TOMM20	na	0.85389006
POLR2H	na	0.853374
BFSP1	na	0.85297024
SNAI1	na	0.8529522
CFAP298	na	0.8528827
NEK6	na	0.8525744
UCN	na	0.8525681
ZNF695	na	0.8523311
C16orf46	na	0.8520119
SPRY4	na	0.85171163
BLM	na	0.8516532
SMARCD2	na	0.8514509
GINS2	na	0.85112506
MMS19	na	0.8505026
E2F4	na	0.850047
SHROOM4	na	0.8496229
CAMKMT	na	0.8495303
AP003352.1	na	0.84907496
WDR5B	na	0.84905005
CDC20	na	0.8490017
LRWD1	na	0.84893596
HNRNPU	na	0.8488981
KNOP1	na	0.84884834
PSPC1	na	0.8486254
C19orf24	na	0.8483183
EIF3H	na	0.8482597
TBC1D31	na	0.84824777
DACH1	na	0.84824276
ATAT1	na	0.8480563
DIMT1	na	0.84760153
RPUSD3	na	0.8475446
FERMT1	na	0.8474193
LINC01569	na	0.8467008
ZP3	na	0.8466579
JAG2	na	0.8466129
HNRNPD	na	0.8463594
FAM71E1	na	0.8462126
MYEOV	na	0.84587836
AC012676.1	na	0.8458476
RBBP7	na	0.8454139
NAA25	na	0.8453228
WDR45B	na	0.8452553
LINC02320	na	0.845203
HAUS7	na	0.8451662
AC007128.1	na	0.84501505
NCBP2	na	0.8448147
AC009065.5	na	0.8447975
FXN	na	0.8446103
SRPX2	na	0.8445666
SALL4	na	0.84455866
ZBTB39	na	0.8442862
ZNF280C	na	0.84404564
DDN-AS1	na	0.8439859
TMEM39A	na	0.8437972
AGK	na	0.843507
TSR1	na	0.84333473
PUSL1	na	0.8430101
GPR19	na	0.84295297
TTPAL	na	0.84274393
WDR66	na	0.8425938
NUP210	na	0.84248567
KIAA0895	na	0.84234965
FAM83H	na	0.8421211
CCDC150	na	0.84199536
CCNL2	na	0.8417084
DUS3L	na	0.8416296
MOGS	na	0.8415229
EMG1	na	0.841465
SNRPE	na	0.84101236
TMEM9	na	0.84086204
SLC15A4	na	0.84075683
EEFSEC	na	0.84073627
UPF3B	na	0.84052736
PRR36	na	0.8396759
LAGE3	na	0.8394588
MRPL9	na	0.8393984
HDGF	na	0.8392464
EFNA3	na	0.8392376
TUT1	na	0.83900267
EIF4A3	na	0.8385392
TLX1	na	0.83829886
CENPF	na	0.8378783
SQLE	na	0.83755326
POLR1D	na	0.83738303
ACAN	na	0.83731467
CERS5	na	0.8372325
AC004967.1	na	0.8372275
ENO1	na	0.83722144
TRMT2A	na	0.83688813
ENOX2	na	0.83654135
LINC00346	na	0.836322
DDX19A	na	0.8355865
MRPL58	na	0.83516896
MTFR1	na	0.8350246
AC010969.2	na	0.8349629
ANKRD39	na	0.8349287
PSMB7	na	0.8348969
PHF20	na	0.83458763
CIT	na	0.8345727
CHD7	na	0.8345496
UBE3D	na	0.8343545
FBF1	na	0.8343165
SULT2B1	na	0.8342563
WDR54	na	0.83416516
RFC5	na	0.83396494
SLC35B2	na	0.83372
GATA2-AS1	na	0.8335688
MRPL57	na	0.83280987
CCDC138	na	0.8325905
ACOT9	na	0.8324866
MCTS1	na	0.83228374
ALG8	na	0.8321246
PSME4	na	0.83137256
MIOS	na	0.8310533
TUBG1	na	0.8310389
MCTS2P	na	0.8309646
ASB9	na	0.8309067
GIT1	na	0.8307601
RNASEH1	na	0.83050656
TRPM2	na	0.83044845
SPG21	na	0.8302173
SYT7	na	0.83006245
STRAP	na	0.8297125
ANGEL1	na	0.82964814
AC008764.6	na	0.8294451
CTHRC1	na	0.8294141
SRRT	na	0.8291783
SMARCD1	na	0.8290545
RNASEH2B	na	0.82889855
TMTC4	na	0.82857436
AC124067.2	na	0.8285694
OR7E38P	na	0.82854897
PLXNA3	na	0.828051
KLHL17	na	0.827766
NPEPL1	na	0.82740474
GOLGA7B	na	0.8271938
KDM1A	na	0.82703274
SLC39A6	na	0.8270076
CTNNBL1	na	0.8269975
POLR3K	na	0.82694674
LINC00963	na	0.8268298
CENPL	na	0.82665014
NTHL1	na	0.82635194
DCLRE1A	na	0.826335
ZC3H15	na	0.8259954
TMEM243	na	0.825721
RNF32	na	0.82564425
SART3	na	0.82564384
TANGO6	na	0.8255563
PMS1	na	0.82549536
EVPL	na	0.8254012
FBXO45	na	0.8253743
STK36	na	0.8249627
PCSK9	na	0.82478625
KCNN4	na	0.824592
SPIN4	na	0.8245688
KDM2B	na	0.8244798
SLC25A22	na	0.8243214
PAAF1	na	0.824293
LUC7L	na	0.8242442
LONP1	na	0.8241311
PSMC3IP	na	0.82391244
THEM6	na	0.82389283
KIF11	na	0.82363814
MINCR	na	0.8234564
LINC01748	na	0.8232271
PSMG1	na	0.8232173
C19orf53	na	0.8231258
SLC38A5	na	0.82312346
ARVCF	na	0.82292974
CHTOP	na	0.82281786
AC026369.2	na	0.8226708
TEX30	na	0.8225652
EIF3I	na	0.82251847
NUP160	na	0.82249695
PLCG1	na	0.8223621
LTV1	na	0.8223558
STX6	na	0.8222993
PLUT	na	0.82212204
TARS2	na	0.82167053
MIER2	na	0.8214816
ELP1	na	0.82128346
UBAC2	na	0.8211117
STX16	na	0.8209533
STMN1	na	0.8209276
MAPKAPK3	na	0.8208762
MIS18A	na	0.8208502
EIF3D	na	0.8208351
EPHA1	na	0.8207553
PIGU	na	0.82046926
ZFP64	na	0.82036096
FAM72D	na	0.82005066
TIGD4	na	0.8200129
PPAN	na	0.8194159
LSM14B	na	0.8189762
PLPP2	na	0.8188073
DAZAP1	na	0.8186641
ZWILCH	na	0.81809026
TFR2	na	0.8176645
ETS2	na	0.81761944
QPCTL	na	0.8169578
SPRY4-AS1	na	0.81667095
WDHD1	na	0.81649053
FOXP4	na	0.8163774
NOL3	na	0.8163459
ZHX1-C8orf76	na	0.81617737
TFB1M	na	0.815958
RNF216P1	na	0.81556934
SMARCA4	na	0.81541157
FOXK1	na	0.8151603
OSBPL10	na	0.8151416
GPR89A	na	0.8150036
CCDC59	na	0.814982
PEX5	na	0.8149512
ELOC	na	0.8148062
ACTL10	na	0.8147692
CLK2	na	0.8146585
AC012363.1	na	0.8145968
PNPO	na	0.81452227
H2AFX	na	0.8143894
HNRNPA2B1	na	0.8142092
CLDN12	na	0.8140125
ORC3	na	0.81399876
CNPY3	na	0.813818
SS18L1	na	0.8135255
ELK1	na	0.8134521
PRMT1	na	0.8132177
LAPTM4B	na	0.8131048
METAP1D	na	0.8128596
TOMM40	na	0.8126944
XPO1	na	0.812544
PITPNB	na	0.81170905
FAM220A	na	0.81153965
KMT5C	na	0.8114941
GLRX3	na	0.8114777
AP1S1	na	0.8112893
DDIT4	na	0.8112331
MTA1	na	0.8112063
SKA1	na	0.81097364
ZNF343	na	0.81082785
ERCC2	na	0.8108006
FKBP9	na	0.8107463
GTF2E2	na	0.81049925
MRPL4	na	0.8103958
CDC6	na	0.8102527
APEX1	na	0.8102041
PYCR2	na	0.8100847
AL033527.3	na	0.80987453
THOP1	na	0.80962574
LOXL2	na	0.80942327
CYP4A22-AS1	na	0.809411
CADPS	na	0.8093072
CDK8	na	0.80919456
RRP15	na	0.80891967
RABGGTB	na	0.80862314
SLC43A1	na	0.80842566
PABPC4	na	0.8083991
SLC25A29	na	0.8077193
NAA20	na	0.80767417
TIPIN	na	0.8076688
PELO	na	0.8075881
AP005233.2	na	0.8069665
BACE2	na	0.8068549
DFFA	na	0.80679625
VPS72	na	0.80665725
MED17	na	0.80657524
MGME1	na	0.8063821
DNAJC9	na	0.8060275
CDK5RAP3	na	0.8059114
BCL7A	na	0.80587184
CCDC74A	na	0.80581164
EIF5A2	na	0.8057601
FANCL	na	0.8055708
PFDN4	na	0.8055313
SSSCA1	na	0.8053438
FOXA2	na	0.80534154
NUDT19	na	0.8049087
PRICKLE3	na	0.80411804
SNORD60	na	0.8039539
AC092614.1	na	0.80377585
STT3A	na	0.80356824
PRKDC	na	0.803565
DENR	na	0.8032823
TNFRSF10A	na	0.8030848
PRPF6	na	0.8030364
ITPA	na	0.8029227
RPAP3	na	0.8028414
G3BP1	na	0.8020861
PSMA1	na	0.80185825
LINC01703	na	0.80154103
PPIH	na	0.80153257
SNX25P1	na	0.8013583
METTL2B	na	0.8010135
POLE2	na	0.8008648
TPM4	na	0.8007077
AGRN	na	0.80056316
FAM92A	na	0.80012673
LINC02253	na	0.7998502
CXCL16	na	0.79968834
AC112777.1	na	0.79964244
ABCB6	na	0.7994758
ZNF121	na	0.7993411
KCTD13	na	0.79903257
GADD45GIP1	na	0.7987021
AP001453.2	na	0.79857975
ZNF593	na	0.7981215
NEMP1	na	0.79796875
NUP58	na	0.79738855
UTP20	na	0.7973578
CEP250	na	0.79719234
ANKS3	na	0.7971371
NHP2	na	0.7970437
NDUFAF7	na	0.7968963
LRRC61	na	0.7968451
RGL2	na	0.79673845
TAF4	na	0.79611033
AMMECR1	na	0.79610825
AL590483.1	na	0.79581213
RELT	na	0.7953325
H2AFZ	na	0.7952699
NDUFB2-AS1	na	0.7951259
AC098934.1	na	0.7949481
FAM86C1	na	0.7948621
CEP83	na	0.79482836
PARPBP	na	0.79456145
MRPL50	na	0.7944215
DUSP12	na	0.7937351
SNU13	na	0.7937081
CCDC34	na	0.79369533
SLC25A39	na	0.79349613
JMJD4	na	0.7934536
LSM4	na	0.79336095
RPS2	na	0.79319656
SF3A3	na	0.79298496
CAPRIN1	na	0.7920388
GLMN	na	0.79184234
RELL2	na	0.7918032
EXOSC6	na	0.79174006
ERO1A	na	0.79169834
CEP89	na	0.7914905
MCM8	na	0.79121655
PNKP	na	0.79118353
ZNF703	na	0.79114294
KBTBD2	na	0.79114103
PAK1IP1	na	0.7910826
NUDC	na	0.7908792
PPOX	na	0.79069036
REXO4	na	0.7901477
FGFR4	na	0.7899281
HSD17B7	na	0.789851
WDCP	na	0.7897494
AC010913.1	na	0.78963804
PDP1	na	0.7895934
SNHG4	na	0.7894949
ZRANB3	na	0.7894026
LINC01555	na	0.7893142
KIF15	na	0.7889658
SLC12A9-AS1	na	0.78889096
FAM53A	na	0.78871846
PTPN12	na	0.7886994
LRFN4	na	0.78859663
HSD17B10	na	0.7885694
CTNNB1	na	0.78832096
SLC25A17	na	0.7882779
UXS1	na	0.7881736
NAP1L4	na	0.7876313
AC138150.2	na	0.7870049
C4orf46	na	0.78690445
ZNF786	na	0.7866511
PEMT	na	0.7864193
DPM1	na	0.78621083
BMP4	na	0.7861371
AL354836.1	na	0.7860802
OSBP2	na	0.7860643
CCDC43	na	0.7854475
GATC	na	0.7852428
LBX2	na	0.7851186
CHID1	na	0.78498083
THADA	na	0.7849485
POLD1	na	0.78485787
FANCE	na	0.7847889
RNF24	na	0.7847711
PSMD12	na	0.78471905
FBXL6	na	0.78467804
FASN	na	0.78458196
CCDC51	na	0.7844746
KRT8P12	na	0.78440064
AASDHPPT	na	0.78438705
RPL37	na	0.7842527
CEP78	na	0.78401667
AC010973.2	na	0.78395677
PMEPA1	na	0.7839358
PSME3	na	0.78355557
ACBD7	na	0.7832949
B9D1	na	0.7831315
URAHP	na	0.78300846
STRIP2	na	0.78281164
NARS2	na	0.7824159
LARS	na	0.7819869
AP000697.1	na	0.7818051
WDR18	na	0.78144616
SNRPD2	na	0.7813009
TSTA3	na	0.7812399
DDX54	na	0.7811322
SNHG10	na	0.7811062
CDR2	na	0.78097045
CACYBP	na	0.78086066
INCENP	na	0.780647
DLGAP4	na	0.78053033
NUPL2	na	0.7804447
KHDC4	na	0.78043014
NCAPD2	na	0.780352
SLC17A9	na	0.7802818
KRI1	na	0.7802659
FKBP10	na	0.7800228
ZNF195	na	0.77983606
LINC01836	na	0.7798118
AL365181.3	na	0.77972615
ING1	na	0.7793548
C2orf27A	na	0.77933615
CARD14	na	0.7791944
ORC1	na	0.77914155
MSH5	na	0.7791121
KDELC1	na	0.7790232
FAM92A1P1	na	0.7790034
TALDO1	na	0.77896744
PRMT5	na	0.77885324
BX470102.1	na	0.7785872
RASSF1	na	0.778248
AC055717.2	na	0.7781164
SLC41A3	na	0.7781117
ATP6V1FNB	na	0.7780973
PHLDA1	na	0.77774894
TMEM237	na	0.77765024
NAA16	na	0.7776149
AC093724.1	na	0.7776105
CEP131	na	0.7775954
MACC1	na	0.7775226
FAM86JP	na	0.7774271
TAGLN2	na	0.7773685
TMEM165	na	0.77733284
HMGXB3	na	0.77723217
AC074117.1	na	0.7768853
AC073869.1	na	0.77680254
ARID3A	na	0.77672136
LINC00659	na	0.77670604
MMP11	na	0.7764315
TRIM24	na	0.7763755
PRIM1	na	0.7763149
DCLRE1B	na	0.77609485
SPATA3-AS1	na	0.7753083
IRF3	na	0.7749185
SFXN3	na	0.7747434
UBE2SP1	na	0.77468437
CAPN10-DT	na	0.7745809
MPP3	na	0.774482
AC022387.1	na	0.77441585
BICD1	na	0.77412295
APTX	na	0.77400655
AC124798.1	na	0.77396923
CIAO1	na	0.7739552
PRRT3-AS1	na	0.7739157
ZNF761	na	0.77389145
AC131009.3	na	0.7733046
HMMR	na	0.7731308
URI1	na	0.7728335
FAM111B	na	0.77277964
GEMIN8	na	0.772774
ZNHIT6	na	0.7727729
SSC4D	na	0.7725434
VKORC1L1	na	0.7724785
MNAT1	na	0.77245873
SMYD3	na	0.772365
ZNF792	na	0.77205366
GINS4	na	0.7719383
TRAF2	na	0.7713477
NSUN6	na	0.7710566
LINC01977	na	0.7709506
POLR3G	na	0.77082306
HSPBP1	na	0.77054363
RPL22L1	na	0.7701048
TYRO3	na	0.7700769
TRIM16	na	0.7700682
PFAS	na	0.76999605
POGK	na	0.7699277
PHC2	na	0.76983035
POLB	na	0.76980287
INPP5E	na	0.7695673
AKIP1	na	0.7694084
POU5F1B	na	0.769296
SLC1A5	na	0.76927054
NSUN4	na	0.76926
NASP	na	0.769178
CCDC77	na	0.76905096
MBTPS2	na	0.76850796
FAM227A	na	0.7684216
CDC34	na	0.7682413
PTCD1	na	0.7675314
ERF	na	0.7675032
LINC01615	na	0.7674052
PDIA4	na	0.7673862
ZNRF3	na	0.7671515
AL928654.4	na	0.76704687
TSEN2	na	0.76701176
XRN2	na	0.7666524
STAM	na	0.7666416
AC002116.2	na	0.7663637
FEZF1-AS1	na	0.7662691
MCRIP2P1	na	0.7662311
DHX9	na	0.76591855
ESPL1	na	0.76571923
KCNH8	na	0.76563555
METTL6	na	0.7656037
B4GALT7	na	0.7654124
CNIH3	na	0.7653933
FLJ46906	na	0.7653181
POC1A	na	0.7652874
REXO5	na	0.7652582
MTMR1	na	0.7650668
TIMM17B	na	0.76492953
ZNF579	na	0.7643403
HIST3H2A	na	0.7642643
IMPDH1P8	na	0.7642176
DPAGT1	na	0.76415277
AC007406.3	na	0.7641173
PGD	na	0.7640496
GRHL2	na	0.7640447
DDX28	na	0.76381963
FASTKD2	na	0.76374316
SPATS2	na	0.76372474
EXOSC1	na	0.7636269
ASIC1	na	0.76336575
AC010719.1	na	0.7633013
CENPJ	na	0.76287735
RSRC1	na	0.7626062
DVL1	na	0.76260304
PDF	na	0.7625863
RBM39	na	0.7624647
SFSWAP	na	0.762347
DHX30	na	0.76196384
CEP41	na	0.76192176
GABRE	na	0.7617916
RAB3D	na	0.7617381
PRKRIP1	na	0.76165265
MEN1	na	0.7613838
AKIRIN2	na	0.7613363
PRPF40A	na	0.76123565
MRE11	na	0.761208
ANKEF1	na	0.76120275
PANO1	na	0.76114523
TSACC	na	0.76105523
SGO2	na	0.760767
PRR7-AS1	na	0.76034725
LINC01978	na	0.7599898
AL163953.1	na	0.75973856
USP6NL	na	0.75970685
LRRC14	na	0.7596752
GTF3C4	na	0.75964445
AC007128.2	na	0.7595095
PPIAP45	na	0.7595058
P3H4	na	0.7593596
ACYP1	na	0.7593168
PSMB5	na	0.7585728
SMCO2	na	0.75844294
NR2C1	na	0.75813
TLCD1	na	0.7577536
MED10	na	0.75761837
AVEN	na	0.7575882
IFT22	na	0.75746185
ATXN2L	na	0.7574064
ZNF282	na	0.757274
BAZ1B	na	0.7572132
FOXS1	na	0.7571654
TRPC4AP	na	0.7571148
DCPS	na	0.757015
MLKL	na	0.75690234
RHBDF1	na	0.7568623
GTPBP10	na	0.7568324
CENPE	na	0.7567678
S100P	na	0.756484
PRMT7	na	0.7564142
PLEKHG5	na	0.7563995
HNRNPDL	na	0.75630164
ZNF696	na	0.7560281
EEPD1	na	0.7559587
PMS2P3	na	0.7559292
MPHOSPH10	na	0.7558441
CCDC85B	na	0.75558925
ZNF581	na	0.7554675
PRPS2	na	0.75543076
ARPC5L	na	0.755282
REXO2	na	0.75521946
PGP	na	0.75509995
PISD	na	0.754809
SHISA5	na	0.7548034
FCHO1	na	0.75473195
CXCL3	na	0.7547157
GEMIN4	na	0.7546866
HOXB8	na	0.7545863
TMEM184B	na	0.75438756
LYRM4	na	0.75438553
USP31	na	0.7543827
ZWINT	na	0.75408995
VAC14	na	0.753889
ATP6V1C2	na	0.75385433
REM2	na	0.7536339
AP001453.3	na	0.7534535
STT3B	na	0.7533735
TM7SF2	na	0.7529907
RAD51AP1	na	0.7527889
SLC9A7	na	0.7526752
THOC6	na	0.752632
HIKESHI	na	0.75241315
AC004232.3	na	0.7523436
ZNF670-ZNF695	na	0.7522737
STAMBPL1	na	0.75211734
SH3PXD2A-AS1	na	0.75191665
RPS19	na	0.7518901
TMEM79	na	0.7517646
SEPHS1	na	0.751619
ANP32B	na	0.75093913
GRPEL1	na	0.75091076
RTN4R	na	0.7508428
LSM7	na	0.75069416
ABCC10	na	0.75042987
LPAL2	na	0.7503823
AC105219.3	na	0.7503503
ALKAL1	na	0.75034183
EIF6	na	0.75025934
MARS2	na	0.75024104
SNHG8	na	0.7501883
PGK1	na	0.750055
IFFO2	na	0.7500364
AC009065.2	na	0.7499149
LINC01012	na	0.7498032
KYAT1	na	0.7497746
PCBP4	na	0.74974704
RPRD1B	na	0.7497233
ZSWIM1	na	0.74969524
IRX5	na	0.74938166
CYP2S1	na	0.7492398
HNRNPA1P48	na	0.7492173
ZNF205	na	0.7491953
NRAV	na	0.74901515
POLR3D	na	0.7487824
MRI1	na	0.748764
PLXNB1	na	0.7487182
LIME1	na	0.74866974
NFS1	na	0.74856913
XKRX	na	0.748511
C9orf163	na	0.74822307
RPL7	na	0.7477548
CLIC1	na	0.7475102
SLC16A1-AS1	na	0.74739754
TUSC8	na	0.74715084
LGR5	na	0.74668854
TMEM234	na	0.7466612
METTL22	na	0.7465725
BORA	na	0.74647516
GALK1	na	0.74646944
ISG20L2	na	0.7464371
EPDR1	na	0.74642223
MYO19	na	0.74634093
AL513123.1	na	0.7463144
LIN9	na	0.74620336
MCMBP	na	0.7455196
CCDC78	na	0.7454488
GPR3	na	0.7454313
ASPHD1	na	0.74498177
TUBB	na	0.7449713
LSM2	na	0.7448498
FZD6	na	0.7448281
INPP5D	na	0.74476606
COPS6	na	0.74456894
CLDN2	na	0.7441317
EXOSC9	na	0.74400425
AL035587.1	na	0.74363697
TCTN2	na	0.7436014
ARRDC1	na	0.7434132
CTSH	na	0.74338675
RPA3	na	0.7432741
ATP2C1	na	0.7429819
RNF113A	na	0.7428611
EIF2A	na	0.7428231
TCERG1	na	0.7426872
GTF2H3	na	0.7425439
SLC19A1	na	0.7425104
MRPS26	na	0.74231136
SRMS	na	0.74193317
LINC01711	na	0.741788
TM9SF4	na	0.74168056
DPH6	na	0.7415904
SH2D2A	na	0.7414891
EPRS	na	0.74120164
CCSAP	na	0.74102604
SOX12	na	0.7409667
DPP7	na	0.74090457
AL024507.2	na	0.7408608
EIF3G	na	0.740599
RBBP8NL	na	0.74058664
RNF187	na	0.74052614
ENGASE	na	0.74046737
NOL11	na	0.7403164
AHSA1	na	0.7401149
EPHB3	na	0.73988986
PORCN	na	0.73964244
NDC1	na	0.7395767
AMOTL2	na	0.73908335
AL606490.8	na	0.7384442
PUS3	na	0.7383441
CHAC1	na	0.7383322
TMEM123	na	0.7383197
EIF3E	na	0.7381852
IQCB1	na	0.73813283
LINC02487	na	0.7380271
AL139089.1	na	0.7378193
BMP7	na	0.7377637
SRCIN1	na	0.73770154
GPN3	na	0.7376318
TMPRSS13	na	0.737631
ZW10	na	0.7375922
SF3A2	na	0.73738617
METAP2	na	0.73729354
TMEM216	na	0.7369496
TSEN15	na	0.73664486
CRLS1	na	0.7356389
FAIM	na	0.7355936
RPS15	na	0.73543227
RHEB	na	0.73494744
BCCIP	na	0.73488784
C5orf66	na	0.734885
XRCC5	na	0.7347736
HPRT1	na	0.7346727
DNAJC10	na	0.7345793
SCARB1	na	0.7342991
HSP90AA1	na	0.7340487
MAK16	na	0.73402315
CWF19L1	na	0.73395306
HPS4	na	0.7339192
RNASEH1-AS1	na	0.73386955
POT1	na	0.7337861
CIAPIN1	na	0.73362887
DTX2	na	0.73340744
FAM122B	na	0.7333308
TSNARE1	na	0.73329306
RPL18	na	0.7332543
ORC2	na	0.7330374
KNTC1	na	0.7329541
PHF6	na	0.7329368
GS1-124K5.4	na	0.7327327
RNF215	na	0.7326592
CCDC192	na	0.7322508
SCML1	na	0.73209876
GPR143	na	0.73209244
BTBD16	na	0.73197997
UQCC1	na	0.73196965
KCNMB2-AS1	na	0.7317238
SLC11A2	na	0.7317145
PCMTD2	na	0.7315922
XRCC1	na	0.73157465
ATG16L1	na	0.7314628
BBC3	na	0.7312132
AATF	na	0.73118615
CGAS	na	0.7311628
HMGA1P8	na	0.731113
CUL1	na	0.7310158
SPON2	na	0.7309319
KPNB1	na	0.7304458
STAU1	na	0.7303666
PTCD2	na	0.73013407
SLC25A19	na	0.730057
CDC7	na	0.7298672
LIPG	na	0.7298657
TMEM67	na	0.72984356
SRSF2	na	0.7298011
FBXW9	na	0.72968036
TMED3	na	0.72958964
POMP	na	0.7292033
AZIN1	na	0.7291443
LEF1	na	0.7290748
STK3	na	0.72899073
LENG8-AS1	na	0.72885716
DHX57	na	0.72884846
ERGIC3	na	0.72877383
COPZ1	na	0.7284339
TDRKH	na	0.72825474
F2R	na	0.7281304
ZNF335	na	0.72797704
MLXIPL	na	0.7278891
TCTN1	na	0.7278211
CEP95	na	0.72781724
TASP1	na	0.7276022
GCN1	na	0.7273789
IFITM3	na	0.72714704
GAS5	na	0.7271044
SNRPB2	na	0.7269869
MACROD1	na	0.7269332
MAP4K4	na	0.7268636
HSF4	na	0.7265321
PTK7	na	0.7262192
FNBP4	na	0.7261902
AL031727.1	na	0.72606546
MANEAL	na	0.726056
EIF2B3	na	0.7260407
RPL38	na	0.7259861
ZNF526	na	0.7254835
MED27	na	0.72542095
AL121832.2	na	0.7253349
RNF149	na	0.7253272
RUBCNL	na	0.7251368
LINC01101	na	0.7249131
HSF1	na	0.72480136
PLAGL2	na	0.72475123
C17orf75	na	0.72468394
[truncated: 53,269 more rows]
