# Supplementary material for: A novel signature model based on mitochondrial-related genes for predicting survival of colon adenocarcinoma
Source: BMC Med Inform Decis Mak. 2022 Oct 22;22:277. doi: 10.1186/s12911-022-02020-3 (PMC9587559; doi:10.1186/s12911-022-02020-3)
Supplement: Supplementary file 2 — Additional file 2. Raw data. (ZIP 320499 kb) [file 12911_2022_2020_MOESM2_ESM.zip › Raw data/6. Differential gene analysis/all_gene.xls]

gene	conMean	treatMean	logFC	pValue	fdr
SAMM50	9.37119246341463	9.33797965416667	-0.00512219410126091	0.387535923605493	0.404314713593999
RARS	17.451691195122	25.1545430666667	0.527452132449873	7.00354130904285e-15	3.2394088903127e-14
BCLAF3	1.93015282926829	1.86311036875	-0.0510019438478119	0.00881094788454304	0.0109331861623815
TBC1D32	0.507951729268293	0.6412004073125	0.336083937964579	0.484718807180902	0.498739599124151
TRAF6	3.2774673902439	2.96836883125	-0.14291106265546	8.93147554848756e-07	1.63524809674515e-06
TMEM246	11.0274951463415	6.26992310275	-0.814585471074092	9.34560041502386e-16	4.91631233100199e-15
IER5L	1.57927044634146	6.43940013854167	2.0276680500559	7.63841266879801e-21	1.0098927900163e-19
SLC25A11	32.8303180487805	25.50772103125	-0.364094718148911	5.60350218123095e-09	1.24577860993438e-08
NDUFB7	187.990419512195	182.34132615625	-0.0440175668738423	0.00555803023829694	0.00703703150509799
CDC25C	1.39399982926829	3.551496960625	1.34919686615087	3.00919438603716e-20	3.40586091874206e-19
NDUFB11	58.992476097561	79.7835777020833	0.435560854222692	2.83179940613108e-07	5.43094776990993e-07
SCARB2	53.5045863414634	39.3651717333333	-0.442742790603421	6.66491006320511e-12	2.0658455673088e-11
SNAP29	9.81145992682927	7.15702693333333	-0.455107413915957	4.55908542805239e-19	4.25704601844392e-18
CLIC4	32.8364729268293	25.2620629520833	-0.37832671345114	0.00153879450399916	0.00206555165226841
PPP1R12B	14.5482310731707	2.95844270625	-2.29793388480069	3.01808098619284e-17	1.98634933628727e-16
NOL3	4.00729168292683	8.1310560375	1.02081521289031	1.31890689057364e-16	7.75766493904338e-16
YRDC	9.29436051219512	14.9987103666667	0.690410948185121	2.10716511393963e-14	9.09856843995898e-14
CLIC5	23.8055250487805	6.194894748125	-1.94214477281545	9.9466775909126e-22	1.74827486127334e-20
NDUFA2	47.8790909756098	40.2185240395833	-0.251535623937316	5.9544577365953e-05	9.0498065701662e-05
DNMT1	5.75031802439024	11.856759775	1.04399615047536	1.11400987958388e-17	7.92538457189675e-17
ESYT1	22.9479958536585	29.40008075625	0.35745195543686	1.8668263836016e-08	3.93932008065083e-08
MICU1	13.9088629268293	12.684147025	-0.132977976654013	7.84061200795289e-05	0.000117845818308668
L2HGDH	1.6161116097561	2.29759231541667	0.507595993987314	7.29982179105203e-06	1.21042550009231e-05
FPGS	9.27712517073171	19.8993041666667	1.10096827175452	5.28046954358304e-21	7.51335380772673e-20
MGST3	20.9249946341463	12.5399689770833	-0.738693473793389	3.41955490408236e-18	2.66084115973909e-17
FAAH	16.9005282926829	20.1085000895833	0.250737129448254	0.0783954942033736	0.0887294457120001
COX16	11.4623160731707	11.2274008458333	-0.0298746031134116	0.307344609444598	0.3240457632394
EEF1B2	194.501980487805	290.137273770833	0.576950804338844	6.84533306451357e-09	1.50839640094149e-08
BRINP3	3.5522298	0.38787281414375	-3.19506934860395	2.56687964304797e-24	2.01837799300719e-22
TRNT1	2.32558751219512	3.69037260083333	0.666171256561008	6.76657795928582e-12	2.09301603958033e-11
NDUFV1	54.3998412195122	47.9877336833333	-0.180936760085174	3.04275442305864e-05	4.78010000846436e-05
HARS2	12.0369342195122	12.2936302	0.0304430060241478	0.812475080053026	0.817399171447287
LYRM4	1.71850195121951	3.16345139270833	0.880347938846805	1.77783346338379e-16	1.02551474683219e-15
COA7	6.99899082926829	9.29800795208333	0.409774742025776	3.4079183662138e-08	7.08126570114523e-08
AIFM3	12.2074483414634	6.82387034145833	-0.839099533137603	5.05130881965264e-09	1.12805013102557e-08
PPP1R15A	23.785348	29.5199917708333	0.311619185906117	0.00758284433120997	0.00946430194722447
EPRS	21.9406268292683	34.0990426770833	0.636126493303084	3.25602309854114e-14	1.37415212124872e-13
CYB5A	8.23303658536585	6.27548076166667	-0.391698649550321	4.60494601391494e-06	7.83575096217417e-06
ACAD9	8.27520190243902	11.3500148625	0.45582776963894	1.90499561593163e-14	8.32182295380659e-14
CHCHD1	22.0332495121951	25.77192273125	0.226117891850967	0.00528729798058783	0.00669993484563038
LEXM	0.597456622926829	0.108252884816667	-2.46442850142488	6.03112584537625e-23	1.83887796183513e-21
ALDH18A1	53.1448465853659	48.0978687083333	-0.143956834175824	0.117712172162206	0.130171713701211
SLC25A27	0.70531853902439	2.0536879026875	1.54187008709604	2.13671781961118e-09	5.02717939250531e-09
SPATA2L	6.76997941463415	8.61383221604167	0.347503775386294	0.00211750225178285	0.00280705267450184
TFRC	35.9379138048781	60.97175954375	0.762634517516208	1.76406273541561e-06	3.14125116413697e-06
RPL23	80.0902012195122	126.189882270833	0.655898592266675	9.1784082293875e-11	2.52532999902485e-10
GMFB	12.7219056341463	9.51492789520833	-0.419050161547128	1.02888577620596e-09	2.4994395929296e-09
UQCRC1	136.173924634146	109.39122908125	-0.315953405854326	2.20954242060855e-07	4.2815257800119e-07
NUDT8	7.00967107317073	11.5954982205208	0.726146156308209	0.00708552626562358	0.00888068476580674
TSPOAP1	0.768947097560976	2.00167382891667	1.38025065597115	0.407427923188192	0.423883925656796
CEBPZOS	7.85697470731707	11.1691117166667	0.507468631050096	2.9352530062529e-09	6.75696146585799e-09
RAB35	15.0019312195122	15.6972199291667	0.0653608390650269	0.30428183067838	0.321043117961511
FEN1	10.7820133658537	23.3489503854167	1.11473109424254	6.454577608509e-18	4.77383116193685e-17
ACAD8	4.33341851219512	3.47905045625	-0.316811973365669	6.88840616036049e-10	1.69823082567303e-09
NFU1	13.1991127317073	15.0998133	0.194089759348237	0.0646577809375602	0.0737958172045187
MRPS25	9.25029107317073	11.0480724208333	0.256224013853729	7.24374992734587e-05	0.000109425302239178
PYCARD	28.6434206097561	28.4731729104167	-0.00860052127847766	0.0706644879844012	0.0804670312871154
NOX4	0.0465297443902439	0.518545693210417	3.47824595521679	1.94885107860057e-20	2.2746746183041e-19
RDH13	2.77184243902439	3.25421593895833	0.23146473453628	0.00130035318891256	0.00175971708716971
LACTB2	8.36603414634146	18.1259998645833	1.11544478759073	4.3873992362329e-12	1.40059283310512e-11
MCU	20.8692557073171	15.9854450916667	-0.384620233900396	1.47041309535574e-08	3.13380479951708e-08
COX6A2	0.044842086097561	0.0274801462708333	-0.706463711956359	2.42638363166185e-10	6.32638245323351e-10
CLPP	20.2195468292683	33.033921805625	0.708197594160609	8.21276812107883e-13	2.90067980446614e-12
GLRX2	5.77952380487805	7.927804338125	0.455970727636441	9.54183971460881e-07	1.74486028563348e-06
IDH3A	8.59842629268293	5.0289906625	-0.773803763295329	2.44877697940612e-18	1.96692086410363e-17
SETD9	4.45777965853659	2.97029354583333	-0.585719792473218	8.06803094711648e-08	1.6136061894233e-07
CBR4	4.89020380487805	4.65411281979167	-0.071388409043641	0.0253057797135758	0.0299341527253224
MRPL51	40.1869424390244	53.9557648770833	0.425050295623527	3.30417701871965e-09	7.57122770853858e-09
SLC44A1	27.0795483658537	17.6521484375	-0.61735989362116	9.52001532583832e-15	4.27114201105179e-14
ADPRHL2	16.3648624390244	20.8086905333333	0.346584705490004	2.62772364150044e-07	5.06557305858278e-07
NAGS	3.29620966097561	2.15056038875	-0.616095367082796	0.00127127492680772	0.00172348887536364
COX6C	46.32788	44.49117391875	-0.0583614998841995	0.0067704557918381	0.00850005122101355
PARS2	4.32512065853659	5.04089557145833	0.220939687010641	0.0168899534714318	0.0204486146566605
AK4	4.52141309756098	5.7022301306875	0.334752529677064	0.310943561568816	0.327609083909599
SLC25A22	4.51924592682927	10.1072382954167	1.16123487633664	3.02259270710252e-16	1.68498265089969e-15
PPP1R27	0.0110278682926829	0.0453790171604167	2.04087142053486	0.000121339308321868	0.000180199728263291
PRKCA	5.36728787804878	4.122835094375	-0.380556512792194	2.35419843492827e-06	4.1232971415977e-06
PSAP	430.357931707317	361.792904104167	-0.250372946195469	2.80660621220671e-05	4.42306928379412e-05
COX5B	147.345639512195	145.762563266667	-0.0155841319701775	0.198581242328576	0.213132454050929
ALKBH7	48.7132024390244	42.456640773125	-0.198322602273434	0.00316636864085494	0.00413148886413736
SECISBP2	5.20625087804878	5.99804724166667	0.204248051376516	0.0400757075605175	0.0466301457129386
TBC1D15	4.36822534146341	5.229692408125	0.259678813017842	0.000177730087895102	0.000259812868214562
HSD3B2	10.502265457561	0.223605872875	-5.55359867668586	5.7552265534271e-21	8.11161176492461e-20
HIBADH	21.4328551219512	31.11786004375	0.537918802800408	2.42364229015216e-09	5.64006476867185e-09
SLC25A51	2.01922580487805	2.47236794541667	0.29209121294027	0.000414911784984119	0.000589798484078281
DEPP1	7.5259306097561	11.26014614375	0.581283659354067	0.0626500098712574	0.0717234595767499
HSPD1	63.7546458536585	171.508807083333	1.42768028028998	3.42607775565728e-21	5.0678813534178e-20
LETM1	18.4978947073171	10.69625175625	-0.790255755809983	2.29323681143497e-13	8.69567460985747e-13
QRSL1	4.83828356097561	6.43401432916667	0.411223824089869	2.30466790934432e-06	4.04603273391353e-06
ECI2	14.6692286585366	6.19681299104167	-1.243194676743	1.99969930576754e-21	3.21141325129786e-20
QSOX2	3.07633892682927	8.05486410625	1.38864579255483	6.06539427674151e-24	3.93986915193557e-22
DHRS2	0.026025439097561	0.700050569666667	4.74946473222664	2.20621494150499e-23	9.69436800767193e-22
TEFM	2.06825356097561	2.6284924175	0.345822507038285	1.6672802820145e-05	2.68128820379942e-05
ARMCX3	8.74158002439024	12.8862911479167	0.559871123075431	8.19996596493396e-06	1.35667210981299e-05
PRDX3	46.4953317073171	53.4010406520833	0.199781984785106	0.019710556365296	0.0235958102642245
SAR1B	6.99875992682927	4.94425978541667	-0.501344772696151	1.88154400860491e-12	6.3027505579725e-12
SLIRP	11.7024108536585	15.56296420625	0.411311095023776	2.79327225117007e-05	4.40670405834011e-05
DDX3X	33.7680334146341	34.2328004270833	0.0197211553790213	0.789919106514225	0.795778250257756
TRUB2	6.73104036585366	9.65169639791667	0.519953026603602	4.35402763909154e-12	1.39291590852308e-11
MT-ATP8	3019.60334390244	2987.70224752083	-0.0153226718633217	0.0884051251839634	0.0991570998684995
ATP5PB	80.0867317073171	53.44138086875	-0.5836059593028	2.75980156785047e-13	1.03078588559215e-12
EMC2	7.31507943902439	9.4088465325	0.363144336558369	2.31779106732855e-05	3.69955112669749e-05
SIRT4	0.806397634146341	0.486347112520833	-0.729505053745875	2.19593943555524e-08	4.60130928011154e-08
MTHFD1L	1.90785484146341	11.14909456875	2.54690323828765	3.54772727372073e-26	1.32507613673469e-23
FSIP2	0.846908533902439	0.28741607511	-1.55906541331865	4.77805769106596e-20	5.17276680467576e-19
GPD2	12.3859927073171	9.28215322958333	-0.416178082935937	6.1742501363106e-09	1.36454581414912e-08
MSTO1	1.15515327804878	2.22105506622917	0.943160865316079	7.56223268577783e-19	6.80600941720005e-18
DECR1	31.4767656097561	21.6124746333333	-0.542423033982272	1.15474135488499e-11	3.47819271007697e-11
PPOX	1.63192505609756	2.83961978791667	0.799122967347978	3.93976470237178e-15	1.86857411598204e-14
FXN	2.806176	5.00281462916667	0.834134500795026	3.93976470237178e-15	1.86857411598204e-14
ABCA9	0.641599519512195	0.120816374583333	-2.40885706093792	1.64038319652059e-21	2.72303610622418e-20
MFF	8.55985446341463	10.9089827166667	0.349858400964903	3.94356813531285e-09	8.9539373771389e-09
MAPK1	13.607002195122	11.90260650625	-0.19307171840752	1.15241301393017e-05	1.87754094090695e-05
GPX1	91.2880509756097	160.353354414583	0.812756595588932	1.13195913516167e-13	4.45038670508299e-13
RAP1B	3.73408197560976	3.10849436395833	-0.26453763678824	2.9710402129089e-06	5.13742370148831e-06
PGK1	74.7184604878049	136.086378125	0.864986029307079	1.51498137024469e-15	7.64656137549178e-15
NDUFA8	64.2789365853659	69.2955527375	0.108416704165689	0.13825819367133	0.151435294241178
CANX	95.2591553658537	134.8023045	0.500915498256416	7.56122690902903e-11	2.10755093322563e-10
CYC1	120.050177317073	148.764142008333	0.309389287806554	0.286820616076112	0.303262562220602
ACP6	1.12536775121951	2.35993825625	1.06835258751067	2.02056790911646e-21	3.21141325129786e-20
MFN2	36.5362865853659	23.6880046291667	-0.62517333360219	3.050123828804e-18	2.39836052643851e-17
TPI1	205.477490243902	269.8115801875	0.392971911966458	1.03801999282714e-05	1.69671976945705e-05
ALDH6A1	7.37091014634146	4.31382342708333	-0.772875646150795	4.07646588952757e-14	1.69173334415394e-13
PHYKPL	7.41446102439024	4.62480893333333	-0.680948059205118	1.67894748247316e-14	7.39925527674012e-14
DBT	2.66897241463415	2.22505155604167	-0.262445629727477	2.46700097222716e-05	3.92513253728155e-05
PTCHD4	0.0718584217073171	0.181908891027083	1.33998690469608	0.847858550641288	0.85127733511968
MRPL3	24.8329946341463	48.0048064979167	0.95092061545215	1.07217193545015e-19	1.08967678337587e-18
P2RY12	0.957313473170732	0.162350804629167	-2.55987687907878	1.11017722368512e-22	3.18962456189533e-21
VWA8	4.09515970731707	5.64062441458333	0.461935160463907	0.000904773059228999	0.0012401201380625
COX5A	175.267547317073	118.720338583333	-0.56199177866994	4.39412356105189e-11	1.25282835881899e-10
NME3	19.8347717073171	25.71824518	0.374760414782156	0.0269028028331019	0.0317729544922168
PTRH2	2.93805685365854	6.1121653625	1.05682126209001	6.22315875952594e-21	8.52972402452455e-20
ISCU	18.1665507317073	16.48263398125	-0.140337713690012	0.010213784194783	0.0126319483336141
AKR1B1	10.2115906829268	7.346120121875	-0.475153223685091	2.70447456706493e-07	5.20681057112758e-07
QTRT1	12.1168047804878	20.5067361852083	0.759088585245643	4.67479678014136e-07	8.78508979815244e-07
BCKDK	13.3535385365854	14.9162731291667	0.159665028960362	0.0351169329535855	0.0411487826138484
HEBP1	13.0833040731707	10.1027635104167	-0.372976944938572	0.0305251321875946	0.0358808398806187
TMED9	74.0582685365854	91.981353125	0.312680601099695	1.69050940482928e-07	3.30146542590189e-07
CNKSR3	1.43078718292683	0.9227575498125	-0.632785558293287	1.17017441783416e-10	3.17285041786613e-10
FDXR	4.06630409756098	8.03114573833333	0.981887709194811	1.17434890983703e-10	3.17840085379805e-10
SLC25A24	16.7679632195122	11.3997476270833	-0.556705571753771	6.22379151146171e-11	1.75440462606109e-10
NSUN4	2.19229734146341	3.15688469791667	0.526058084194558	3.1230154945217e-14	1.32175216680323e-13
RPL3	419.027702439024	556.822880916667	0.410172870073122	5.38165416411982e-07	1.00628176735857e-06
BLOC1S2	6.75356487804878	8.51066261041667	0.333622227788419	7.17834440205209e-05	0.000108547029723338
MCAT	7.08513248780488	10.6309525727083	0.585404137421946	3.60526897797223e-10	9.1138271625897e-10
SLC8A3	0.0800193343902439	0.0386232889541667	-1.05087760646763	6.95514801174976e-20	7.31759938700996e-19
NDUFAF6	1.69558556097561	2.47277139416667	0.544345283771857	5.50391610792275e-07	1.02657311675863e-06
CLTC	42.979236097561	39.47723503125	-0.122618893298755	0.000825869017365278	0.00114034039920862
NGRN	4.10836221951219	4.61733710625	0.168497681175217	0.0506284708670805	0.0584535822839399
CERK	16.2453803170732	10.2162761010417	-0.669160098296929	1.91986179575776e-13	7.39245753314973e-13
GUF1	6.66674917073171	9.45021875833333	0.503364277651368	2.0761052446043e-08	4.35632195988599e-08
CCS	12.0936372195122	11.2618127520833	-0.102809138516193	0.0107681876359408	0.0132736570363825
DHRS4	9.51947775609756	6.93290317979167	-0.457422815672884	7.6903412889094e-08	1.54219730008465e-07
HOGA1	0.0248440076097561	0.19165990870625	2.94757876665481	6.88707833086999e-11	1.92323271519996e-10
ALG5	16.374436804878	28.55926934375	0.802513783808692	2.66478694952598e-12	8.73068355831538e-12
CKMT2	0.532138965853658	6.50369311020833	3.61138422877674	0.001355262916268	0.00183070777296961
CTPS2	4.45929895121951	8.63210222208333	0.952895028333014	4.81385482631706e-18	3.66933628087637e-17
CKMT1B	10.2572988780488	4.9884194164375	-1.0399961922634	6.3745845088779e-15	2.99485196737849e-14
CAPN10	1.86493048780488	3.76159749416667	1.01222362562078	3.68033110482029e-20	4.13414636887332e-19
ATP5PF	59.7451780487805	41.21451251875	-0.535669848949441	8.94630605136961e-12	2.73888959851356e-11
CEP89	1.81374204878049	2.78365043375	0.618008761577031	6.454577608509e-18	4.77383116193685e-17
PPIB	89.9451931707317	122.606696935417	0.446919694548929	1.31333449243369e-07	2.59539911599991e-07
NME6	3.04372480487805	3.7813525375	0.313064433809067	4.71354244340889e-08	9.60713834986751e-08
MFN1	6.75950258536585	7.650193194375	0.178579095258133	0.0445737146227354	0.0517027404086698
DNM1L	8.14349197560976	10.6006001979167	0.380426483289782	5.78887459589407e-07	1.07569386147584e-06
UBE3B	5.67365034146341	4.58394463958333	-0.307687621491416	8.33734943611772e-10	2.04532020649587e-09
COX7A2	88.3931319512195	76.9654177916667	-0.19972392050052	0.000856964717805395	0.00118109343948456
MPC1	47.8533595121951	23.3220829708333	-1.03692356561619	9.37118694284695e-21	1.19662848654815e-19
SLC25A23	44.8065490243902	14.7228986708333	-1.60564787543519	2.24008534278771e-25	3.42353664124784e-23
COX4I2	0.916393558536585	1.15306150795833	0.331430250094147	0.334740877119751	0.35119583596693
SDHAF4	5.80668973170732	9.92376561875	0.773171713091323	2.62383841033979e-09	6.07754199232193e-09
GK	4.69350712682927	3.992891405	-0.233232514546385	0.00433420089715995	0.00556775248525964
PDP2	2.07928813170732	2.72114377583333	0.388123496024448	3.49578972422745e-06	6.01002284004121e-06
ATP5IF1	62.3234507317073	50.3856845625	-0.306761217381143	2.8810229760672e-07	5.51826708492871e-07
GOT2	36.9930924390244	49.0456450770833	0.406869132877647	5.86315765639257e-09	1.29963761701046e-08
PSEN1	15.6600333414634	10.2358729645833	-0.613453136650125	9.16852075463963e-17	5.52329435783533e-16
CARD19	7.34931231707317	10.3889370645833	0.499366886778825	1.86136161053353e-06	3.30662811669096e-06
RPS19	189.176637560976	358.954988375	0.924069013260983	3.61506469755197e-16	2.00033579931209e-15
AGMAT	11.2413936097561	18.2738383908333	0.700958802234623	3.60169051331469e-08	7.47350781512798e-08
IDE	5.92442763414634	7.80998161666667	0.398643372223805	2.13907116213891e-06	3.76859942952303e-06
LRRC59	45.9165409756098	58.5162239375	0.349822711346132	1.353799844517e-06	2.44272580641111e-06
MTRF1L	2.5623673902439	2.30054082020833	-0.155504287522921	0.00346669061057351	0.00448807259289153
QDPR	9.49674314634146	13.08964514375	0.462921247419394	4.4641206041449e-09	1.00594210898831e-08
MECR	3.71120214634146	5.26804784020833	0.505381861388737	1.07138149501709e-11	3.23362414859704e-11
FAHD2B	1.24979807317073	1.697326248	0.441568875138919	0.0186553327904599	0.0223504949390113
FKBP11	6.4009165902439	8.181736275	0.354128525940958	0.0162547450954565	0.019759633175437
NAXE	37.6190309756098	55.36364818125	0.557476325210953	7.17658330131852e-10	1.76636168899009e-09
ACOT1	2.66509775609756	1.77219440983333	-0.588651575870839	1.68866030267038e-08	3.57852268395681e-08
ANGEL2	2.59897063414634	3.50210835604167	0.430283388935863	9.59447773460366e-07	1.7523410434594e-06
MTX3	1.42267924878049	1.89395254239583	0.412789746383054	0.0199967661387009	0.0238810300649234
LYRM9	0.762225009756098	0.609184025270833	-0.323338835633611	0.000887421852947542	0.00121969480064731
NDUFA13	13.1375616829268	14.2284738858333	0.115083392046643	0.756007254926763	0.763674671305331
CRYAB	16.9996692926829	3.60711459916667	-2.23658951696529	4.52958478190125e-17	2.92952366413873e-16
FGFR1OP2	4.9431107804878	5.27095978770833	0.092646446546127	0.693618455182722	0.704463611178101
DNAJC30	5.02547617073171	5.92891137604167	0.23850693173238	0.00329040908353015	0.00427467058329917
MICU3	0.418132180487805	0.178881578310417	-1.22495425848034	1.3824360472066e-13	5.42089095676289e-13
FAM222A	1.15300181707317	3.287240989375	1.51148243842482	8.12475838799277e-11	2.247849820678e-10
COQ8A	9.24894702439024	12.3571314208333	0.417982843589998	4.30882552683254e-05	6.62964504334481e-05
PANK2	3.23883163414634	4.00353971791667	0.305802645094136	0.000575579135063499	0.000806674697734397
IMPA2	27.1513708292683	16.1604427958333	-0.748558310783951	3.18888033414118e-13	1.17925426217993e-12
SLC9A6	4.5697123902439	4.34126957354167	-0.073986357101095	0.00959418619178628	0.0118853351331084
ALDH5A1	5.31144943902439	6.642321375625	0.322581915333395	0.0163994383417342	0.0198869812358368
VPS13D	4.52329541463415	3.00458832729167	-0.590206886810988	3.29278236619904e-13	1.21467082842009e-12
FDPS	24.0295426829268	35.0011015895833	0.542591136561062	3.45812877880053e-10	8.80143849323338e-10
YIF1B	8.12260073170732	13.117952576875	0.691528929412326	1.19877134173366e-11	3.58910698306631e-11
PDPR	4.15897558536585	4.110580296875	-0.0168861401487308	0.275721735437617	0.292147711165816
PIF1	0.55749066097561	1.81545624729167	1.70331261896373	8.3614032206428e-20	8.61512855975196e-19
SNCA	1.23973020243902	0.414216622452083	-1.58156883180584	2.40986557056175e-14	1.03458021908599e-13
AK2	23.2853873170732	24.5137073083333	0.0741638059834209	0.333659009938675	0.350306789071244
TMLHE	3.13686656097561	3.46150561520833	0.142075528729338	0.625565156387331	0.638293575019622
ACSM3	3.66247422195122	2.50544091679167	-0.547754088678912	1.92615364537168e-08	4.05306133265534e-08
RMND1	7.3603913902439	10.1072086833333	0.457530232872207	4.56191589415083e-10	1.14546257913636e-09
ACO2	60.3346604878049	30.46020329375	-0.986061455624102	7.8995041450111e-22	1.421910746102e-20
ARMC1	9.93287163414634	14.2159777958333	0.517230560858083	3.0337018204245e-07	5.79584465436599e-07
APOPT1	4.13405248780488	4.48051396979167	0.116107530564787	0.108617469706642	0.120471046578859
CCDC191	0.825352702439024	1.23108713916667	0.576850211774191	7.78768718764793e-05	0.000117168224152528
MRM1	5.29833126829268	8.22351859083333	0.634217762518736	1.52705562332285e-08	3.24526472438739e-08
MCUB	3.12668885365854	4.95358306229167	0.663836784195615	8.22074155254198e-05	0.000123187441118332
HEMK1	1.15692858292683	1.48209927520833	0.357342276892345	1.06422961981115e-05	1.73766016611788e-05
ATP5MC2	62.8582831707317	66.1811383916667	0.0743172390955564	0.149822795723368	0.163145230911598
MRPS35	44.9073490243902	73.8600455625	0.717842593210531	5.55573400314468e-12	1.7474245475154e-11
HSPE1	36.8283517073171	74.73198391875	1.0209089928961	7.12428601331298e-15	3.27497947811987e-14
SLC25A38	20.2129131707317	20.91534555	0.049284569438341	0.338000406531334	0.354366742005483
ATP5ME	122.453725365854	94.36788996875	-0.375868714694718	2.83179940613108e-07	5.43094776990993e-07
RPS6KB1	3.0049992195122	3.975193568125	0.403660496492053	4.22921366586901e-05	6.52058329907977e-05
SMIM8	0.764563553658537	0.7478155794375	-0.0319539017476086	0.111261269875744	0.123311822844482
MAOB	13.6443318292683	3.02478296770833	-2.17339821085865	2.18161504961917e-17	1.49510682758305e-16
NIT2	2.82763441463415	5.97178644791667	1.07856696947763	4.16772030630428e-21	6.04521760933844e-20
KYAT1	0.658788248780488	1.53732691270833	1.22253726073544	2.18316189625868e-18	1.7726325396796e-17
ARL8B	21.8724056097561	21.415571725	-0.030451709226921	0.130939025911573	0.144052212600803
PDK3	3.65104292682927	6.14384098458333	0.750832245348338	4.7334725356671e-09	1.06183302827127e-08
PDF	1.63820241707317	4.4107213396875	1.42890098871938	6.48448000827508e-15	3.02752087856988e-14
BAD	27.9037224390244	17.3165662702083	-0.688304710571639	1.39467780465848e-17	9.78238798197075e-17
DHX30	8.1219966097561	13.0291769541667	0.681839622371845	2.18161504961917e-17	1.49510682758305e-16
CALU	22.526776097561	42.9260353	0.930212071755957	3.45489835450069e-13	1.26821084560787e-12
RPL5	303.764009756098	396.071737541667	0.382810810536309	6.56112823406381e-06	1.09523190856886e-05
MTCH1	59.9531668292683	64.7802112979167	0.111717212592226	0.0789467490059426	0.0892857252194385
SND1	27.9928641463415	59.0641043541667	1.07722250586336	9.78614978383759e-23	2.86676623079478e-21
MRPS14	9.09580841463415	10.59681143125	0.220356452635145	0.000774336764305811	0.00107315317798969
TMEM242	3.96033790243902	3.35498616604167	-0.239316711006709	3.78008123908416e-05	5.87052117587498e-05
ETFA	37.4236812195122	26.1759927729167	-0.515707222693968	6.00288808813124e-11	1.69533361127941e-10
CLIC1	251.574106585366	380.016495604167	0.59507860423244	3.83911050783138e-15	1.83246999958469e-14
MOBP	0.0914697066341463	0.0139877603104167	-2.70912904417802	4.64761271827043e-22	9.77962450858595e-21
GLOD4	15.479860902439	13.41090925	-0.206985453655087	3.25898039193804e-05	5.09834210005804e-05
NME4	14.2756325121951	20.9469763591667	0.553187341056432	4.67689706022554e-06	7.94009569088291e-06
MOGS	19.692099195122	29.8274103354167	0.599021813966081	1.16746269130753e-17	8.26629981428175e-17
PRELID2	4.92290254878049	3.35443473	-0.553439508757284	5.5435502296724e-11	1.5685727354414e-10
NDUFB2	23.4521258536585	20.7656869645833	-0.175517104575448	0.000110390528043533	0.000164102934225909
RPN1	75.106842195122	106.942562833333	0.509819908217024	3.58291218991882e-15	1.72673251991572e-14
SLC25A2	0.0147625953658537	0.0603075010166667	2.0303910755574	0.000874117639365819	0.00120362373567975
CD38	1.57210993170732	0.87210758189375	-0.850124083530364	3.69383349375065e-09	8.41248054826749e-09
OMA1	4.49791546341463	4.778666236875	0.0873514604448666	0.632471400658082	0.644111978584304
ATP5S	2.81468146341463	2.1148802125	-0.412395711269952	2.12029118780441e-10	5.56716174794339e-10
GLOD5	3.90636437317073	1.68077123004167	-1.21670315292421	3.94501838879487e-17	2.56254672733023e-16
OXA1L	26.2526963414634	25.570788525	-0.0379689560126453	0.399520041749572	0.415946301305826
LYPLAL1	3.80213034146341	5.47975134375	0.527302438980841	1.24775037201701e-06	2.2540980118421e-06
G0S2	10.1043672926829	19.5030094408333	0.94871777134947	0.00274067292796851	0.00360437091055014
ALKBH1	3.44448953658537	3.86238073333333	0.165200189118946	0.0156406261081443	0.0190440875350999
MRPL1	12.1988782195122	14.50041245	0.249345449863387	0.00424657550272798	0.00546458553064221
WSB1	7.97786917073171	9.23307445625	0.210807655873619	0.235128261262307	0.251274407958431
ALDH9A1	32.390823902439	27.2362766333333	-0.250055673874224	8.54564261823882e-07	1.57231404823261e-06
ACBD3	16.4782511463415	18.9540908229167	0.201946119998138	0.0243327782716102	0.0288288427738189
AKR1C4	0.0128943791463415	0.693666648741667	5.74942830661615	1.4659648653417e-21	2.51093767362837e-20
CISD1	11.2022912439024	11.910089770625	0.0883904454152837	0.210533588367187	0.225313166920184
C2orf69	4.57110856097561	5.20055226291667	0.18612075323364	0.0665579521025341	0.0759065499551038
DDX28	5.94645504878049	10.1629332227083	0.773215078491702	1.18519277405372e-15	6.10578622219399e-15
MRPL28	18.7017873170732	23.9065264404167	0.354228371146196	0.00014371130069582	0.000212158777904699
MT-ND3	5202.00236585366	4371.1230564375	-0.251063061776126	0.00319976814515392	0.00417142548766139
PRELID1	42.8618487804878	50.5477578166667	0.237953019076399	0.0170395975099005	0.0205964066988603
HNRNPK	97.4398417073171	119.6049905	0.295693892346483	2.79189927858144e-11	8.09921848971004e-11
GSTA4	5.42700431707317	4.82224313979167	-0.170451662171593	0.0508843380422058	0.0587036301429
IARS2	32.6643543902439	37.8176647708333	0.211343154856342	0.000901277863770449	0.00123646384616442
DOCK8	2.25191454390244	1.4642007855625	-0.62103867710891	1.76149484104595e-09	4.19724608057839e-09
OTULIN	2.186597	3.69750747916667	0.757865716073864	2.02211032670517e-18	1.65990814730633e-17
FADS1	0.944752192682927	2.86780497708333	1.60193905102213	8.242294554222e-11	2.27615306173894e-10
PCK2	44.6753223170732	26.1964316166667	-0.770107831416069	1.31126215162574e-11	3.90244154288617e-11
GRSF1	14.3738324390244	17.6576721916667	0.296850391995372	5.78887459589407e-07	1.07569386147584e-06
PYCR1	13.3761392926829	47.3485650229167	1.82365892693924	6.72097975800789e-23	2.00822875169276e-21
CMC1	1.88946382195122	2.45271096458333	0.376400336838303	3.96142185408274e-05	6.13301994818613e-05
GCAT	5.97010609756098	11.2517419166667	0.914319891133551	1.0429023828333e-09	2.5293768830405e-09
GDAP1	1.22934811219512	2.255903279375	0.875811715491958	5.26542690232191e-06	8.88875456730953e-06
IDH1	45.7965165853659	42.6483648729167	-0.102747436909691	0.0175468457755776	0.0211581820732146
COQ10B	13.2949968536585	10.5933788041667	-0.327720619195659	2.61757574037561e-06	4.54727692572228e-06
NFS1	4.11139653658537	6.75052280208333	0.715370713805735	9.09797576991243e-13	3.18322618272814e-12
NIPSNAP2	13.9119667073171	16.3271450416667	0.230946158597777	0.0605457372035835	0.0694208222426353
POLG	9.22272336585366	11.1879342833333	0.278678954524225	0.00225162949442016	0.00298221140484372
GLUD1	52.0264307317073	45.4494732208333	-0.194981161701454	0.000423468700156935	0.000601389960108803
ACSL5	100.809582219512	85.679241525	-0.234615163557305	0.00748577114058664	0.00935095491976291
MSRB3	14.5697939512195	3.463346017375	-2.07274203747237	3.45489835450069e-13	1.26821084560787e-12
GRHPR	10.7909602195122	12.99965508125	0.268650097982544	0.00127127492680772	0.00172348887536364
ABCF2	11.9005563414634	19.3520750291667	0.701459247911622	2.41011703992258e-20	2.79125182763127e-19
CYP27B1	0.324187149756098	1.36680939770833	2.07591326133607	1.68043436599105e-23	7.84552794622072e-22
LRRK1	3.26305946341463	2.43507661020833	-0.422258116396424	1.29030368766407e-07	2.5532631912187e-07
GGPS1	6.92628702439024	8.86937493333333	0.356750260727912	1.65141676498943e-07	3.23357358701731e-07
TMEM186	6.15655109756098	7.53687107666667	0.291843335739618	2.48253632685703e-06	4.32778211473092e-06
CCT7	52.3838795121951	104.556934570833	0.997093935825116	6.3364194555553e-22	1.22942995670125e-20
MRPL2	13.6438863170732	19.4618159714583	0.512391694128683	4.04648176324755e-08	8.31560351346883e-08
MRPL49	22.7916207317073	26.3701590666667	0.21040275413399	0.00341886051035385	0.00442998924758773
SLC25A20	29.1001317073171	10.798412475	-1.43020645214329	2.92598353971621e-23	1.092854852084e-21
NOMO1	6.23356431707317	8.27507160208333	0.40871447113982	4.7027807888326e-09	1.05653451105502e-08
POLG2	1.50320614878049	3.04636912270833	1.01904788786403	6.02153349726364e-17	3.76408830331041e-16
ACADM	18.3997113170732	8.43112416	-1.12588622107014	1.64159425529167e-19	1.62419987907666e-18
RHOT1	4.28245717073171	5.93000347145833	0.469594131484741	8.01985537798433e-08	1.60612117087246e-07
XAF1	0.989791524390244	1.5226058643125	0.621345946325185	0.13825819367133	0.151435294241178
TBC1D9B	12.4042845609756	14.10072520625	0.184930835302282	0.00132007841230928	0.00178479379908603
ERAL1	18.6617387804878	26.6100597958333	0.511888338790103	1.96701912843623e-13	7.53519635354802e-13
SFXN5	2.20183317317073	1.61788922604167	-0.444592331596237	4.74233037548149e-08	9.65264520568031e-08
MRPL46	2.07824187804878	1.99515929083333	-0.0588596394961344	0.553304719239625	0.566189897632877
RPLP0	382.055753658537	641.968256020833	0.748718773775462	3.88238894874847e-12	1.24737399772693e-11
TOMM40L	7.83553285365854	4.9338074	-0.667329989632554	7.50075078770024e-17	4.6306287920761e-16
PHB	39.7136270731707	58.73137210625	0.564497213837737	1.52048096344221e-09	3.64038230670298e-09
MMADHC	38.9947636585366	43.0820385854167	0.143806110648493	0.0259489098249987	0.0306706260115095
LIAS	5.20074612195122	5.04760007708333	-0.043121003814754	0.238555267054369	0.254754516782864
COX6B1	242.389987804878	231.6446879375	-0.0654165089243488	0.0453827319375882	0.052559536057951
LARS2	6.720231	9.16108195	0.447007170004607	8.08588371984676e-07	1.48955737083244e-06
LETM2	0.159183604634146	0.317713800208333	0.997036005389226	5.59736551234154e-07	1.04270125628906e-06
ATPAF1	11.7021590243902	10.0386065375	-0.221215706467306	7.04517153880013e-06	1.17079936362262e-05
ACSL6	0.0821783114634146	1.86910215678125	4.50744392485953	4.00037267171089e-10	1.00955350870542e-09
FASTKD2	4.53603690243902	7.52015213333333	0.729329470826797	2.50346184392847e-16	1.41673181622316e-15
GSE1	8.70875185365854	12.6483718479167	0.538413816675466	1.71726496242972e-06	3.06889216970096e-06
TRPC4AP	31.9651492682927	50.7228220375	0.666135183294407	3.06642040918893e-15	1.49225801020465e-14
GUK1	32.0498497560976	54.4429221604167	0.764426910129272	2.38898261765824e-10	6.2397552985689e-10
MRPL38	1.91865900243902	2.550065905625	0.410436205135916	1.78503609105483e-05	2.86449400648326e-05
TBRG4	13.9178755609756	27.7324837020833	0.994637815416985	2.41132566711355e-19	2.33929905627769e-18
TERT	0.186701482682927	0.62159523264375	1.73524205424609	6.17424558788304e-09	1.36454581414912e-08
MMAB	4.21851236585366	6.68623469229167	0.664459665116615	1.06337720572964e-11	3.21596264242932e-11
TSPO	134.876762682927	143.059154525	0.0849700061939149	0.868234198994417	0.871149693282511
HRK	0.143282843902439	0.03352899563125	-2.09538470494815	3.75518840802651e-20	4.18675483700866e-19
FAM185A	1.3557716902439	1.88502586416667	0.475470067218869	4.17211439784376e-08	8.55025913632178e-08
PRODH	0.418259733170732	0.5123587025375	0.29275508225318	0.210139885006716	0.225053038136225
PUS1	2.87298007317073	9.04167211875	1.65404161520858	2.40666209478487e-23	9.97560353210474e-22
DDOST	94.6115451219512	130.4123863125	0.462992753879094	3.58223062551552e-11	1.03317616882629e-10
DNMT3A	2.28071858536585	3.07255112104167	0.429948568792832	4.90723542702119e-05	7.51939459278939e-05
GM2A	14.1966244878049	16.9848232	0.258698258003658	0.0404968847389253	0.0470835375875132
IDNK	3.87603756097561	2.79273398333333	-0.472904392406889	3.34368107801685e-07	6.37175960530252e-07
GNB1	62.830217804878	60.0828225625	-0.0645059921136371	0.133158348943389	0.146278362736341
PYCR2	10.0991846097561	16.1738723416667	0.67942631256123	2.11094327453884e-15	1.05830511817484e-14
TIMM10B	12.5315049268293	15.3679284979167	0.294363031300615	6.46521878587504e-05	9.80612879806833e-05
FKBP10	6.61553568292683	27.0880227520833	2.0337252037314	8.81796485712592e-15	3.980072355452e-14
SLC25A28	14.5579489756098	16.9171629645833	0.216680533453112	0.013710882212221	0.0168177816297686
TOMM22	39.3783292682927	46.6585485625	0.244739526862869	0.000339187432586273	0.000483998112974109
GSR	47.9724029268293	41.0278879666667	-0.225599816521521	0.000520674785668981	0.000733856726216469
NDUFAB1	43.85082	50.0247603	0.190038528311312	0.0727082026895672	0.0827311917884336
MTHFD2L	0.736728870731707	1.09801835920833	0.575696492066319	9.66053533286035e-05	0.000144472870743677
MTIF2	12.9659622682927	15.90812496875	0.295034520905054	2.61280680615968e-05	4.1394839537673e-05
ACSL1	5.94739890243902	8.50847249166667	0.516641308086602	0.00163285337837188	0.0021839596663273
ACOD1	0.00870338212195122	0.0391157400833333	2.16810121723557	0.000715261637799269	0.000993123500810509
OTC	4.68887837804878	2.057390742125	-1.18842704009584	7.71037880930807e-13	2.74269189073958e-12
OAS1	28.2124303414634	23.2764883208333	-0.277457533274403	0.0010839462486806	0.00148027028841757
HMGCS2	373.654206097561	80.7657120355	-2.2098889104531	1.81965890773e-18	1.5103168934159e-17
SDHAF1	12.2914960731707	14.7327633958333	0.261367533627658	0.00824179777132161	0.0102695962221472
PTPMT1	4.19863124390244	6.43309018541667	0.615592828792205	1.74209006407221e-13	6.74270092156446e-13
UQCRC2	73.9518643902439	56.11978	-0.398077166032962	2.12029118780441e-10	5.56716174794339e-10
CRYZ	5.48368595121951	8.342508810625	0.605335354214698	1.33689360587766e-05	2.16628963902519e-05
PAPSS2	81.4992951219512	22.2747760897917	-1.8713766521137	3.26095029761543e-23	1.18825847430182e-21
AGXT2	0.073991552902439	0.0108638402520833	-2.76782640708488	0.00277744280552731	0.00364951587639209
HSDL1	3.33013370731707	4.75364131958333	0.513452946802737	3.09383034641445e-10	7.92827193403634e-10
NDUFC1	27.7748185365854	21.12186209375	-0.395040458330408	7.95151380595097e-11	2.2040003016866e-10
FAM92A	0.864901965853659	2.76866627895833	1.67858264721284	1.51086534836267e-16	8.78300712238844e-16
REM1	0.864799980487805	0.571152278166667	-0.598491048494248	1.16194155094713e-09	2.80442758823104e-09
PET117	3.83670814634146	4.753623394375	0.309158585268851	0.0773023833363763	0.0876250081218105
RNF144B	1.6982821804878	1.5622742925	-0.120428418468703	0.000433954476385664	0.000615111942808522
ARMCX1	5.73446690243902	1.85564170958333	-1.62774119475664	8.48377377417039e-18	6.12307150657515e-17
MPV17	4.38563185365854	7.29081269375	0.733294926255267	1.44484014369612e-18	1.23348067124686e-17
COX20	1.38609765365854	1.59726177375	0.204571871952066	0.441902361954153	0.455940696657116
MDH2	84.4832382926829	114.246395729167	0.435411611309271	2.56228166043101e-10	6.64591805674293e-10
GHITM	173.258469756098	113.874393645833	-0.605482508326561	1.01167645636705e-15	5.26635758122778e-15
ECI1	22.8426485365854	20.6335970416667	-0.146734589316601	0.00630072992588189	0.00795041428147597
TIMM8B	27.8528851219512	36.1345870354167	0.375553630653922	0.000439287797010251	0.000622081486951009
TRMT61B	4.37458382926829	6.056840111875	0.469419553282037	1.0014014701162e-09	2.43663484748144e-09
RAB21	3.85939741463415	4.279203293125	0.148966608541782	0.429808241984679	0.444998969871871
ARGLU1	11.6140598536585	21.2811455833333	0.873703440333691	9.04568774200096e-10	2.21545204697532e-09
MLX	22.8743983170732	17.72424783125	-0.368009390856261	8.56990571723297e-09	1.85557089007914e-08
ATP5MF	42.5950004878049	61.7193673708333	0.535039167596947	7.6903412889094e-08	1.54219730008465e-07
PPP1CC	31.4744929268293	29.3716773916667	-0.0997574763296871	0.0184933177126094	0.0221741706762748
MARS2	4.88083307317073	8.44974936458333	0.791781137274473	3.80612508221063e-15	1.82254835667394e-14
COQ3	6.81328	8.008944523125	0.233262629045288	0.0371319104749866	0.0433060688912022
ZADH2	8.39361902439024	5.15455063541667	-0.703446321150846	6.57762372158357e-18	4.84087184238712e-17
MTFP1	3.74508661707317	4.61593178227083	0.301622816908802	0.0908555553770149	0.101752773413239
YME1L1	20.4087412195122	21.48143875	0.0739034212647685	0.051399322193506	0.0592519964175139
UQCC2	4.67702978048781	8.36882573958333	0.839432592188254	1.72728095860612e-15	8.68874664026109e-15
MTFR1L	8.0206562195122	5.58595093125	-0.521917376730385	1.55458190345311e-10	4.19232015118943e-10
RPL18A	113.039404878049	185.837948954167	0.717219361287103	3.69383349375065e-09	8.41248054826749e-09
BDH1	15.1206581463415	9.27990926166667	-0.704338332147865	3.08820013862551e-13	1.14485632930683e-12
COX14	39.4374853658537	35.2131862291667	-0.163451790857952	0.00526967991400057	0.00668327826104996
ATP5F1EP2	0.963427526829268	4.13565136189583	2.10186652067039	1.12461978964838e-12	3.87138701782184e-12
ISCA1	10.8336324634146	9.04522811875	-0.260288259692922	0.000154751169189817	0.000227333575977961
RHOA	219.8798	218.277427333333	-0.0105521272346021	0.598272094684242	0.610949083703525
SMIM12	5.84476134146341	4.79425935	-0.285836161489312	9.91622519176168e-07	1.80889382618949e-06
TRMT10C	11.5736974390244	18.9580520777083	0.711960901663634	1.08139611880217e-12	3.7311912274606e-12
MRPL19	7.38764775609756	10.6500619520833	0.527674837517886	2.13671948744369e-09	5.02717939250531e-09
STARD13	3.87127482926829	2.92286062375	-0.405427694921726	8.00144534113664e-05	0.000120142304921187
C20orf194	1.91130636341463	0.674369460020833	-1.5029479385784	6.05926808353042e-16	3.25631169668865e-15
RPS13	159.994594634146	240.036275416667	0.585229284256096	9.65009162886078e-11	2.6405195775674e-10
MAVS	16.6430482195122	12.8141042041667	-0.37718706355296	1.60110780695937e-06	2.87506618220829e-06
COX6B2	1.20338171829268	0.633456883320833	-0.925776014916381	3.31685450896668e-10	8.47073613059183e-10
TIMM50	6.14185902439024	12.3999577770833	1.01358790485027	9.08842602478205e-21	1.17052659319176e-19
SLC22A4	2.93091413902439	1.036150598125	-1.50011699984423	2.6065582067423e-09	6.04689124359161e-09
TIMM17B	13.968351902439	26.4968718958333	0.923660241375236	6.48464980684312e-15	3.02752087856988e-14
TSTD1	39.4034797317073	32.3414500041667	-0.28493867769788	0.00189854337788552	0.00253026209327472
SACM1L	7.80096551219512	6.72033462875	-0.215119623351954	6.76454635248022e-06	1.12667026205189e-05
MRPL53	1.48539532195122	2.15089108125	0.534087530266402	3.07235033799641e-10	7.88675499135161e-10
NIPSNAP3B	0.432250246341463	0.38132796525	-0.180834448949358	0.00183029625011657	0.00244148446220907
METTL8	1.53657319756098	2.24176758708333	0.544920221926401	6.67119843135705e-09	1.47219652237037e-08
PITRM1	8.5704666097561	12.0539520875	0.492060577883215	4.64248808986732e-13	1.68346534132567e-12
TOMM20	46.7127495121951	80.3021339166667	0.78162196119081	5.64713906258208e-17	3.59013862106282e-16
PDK2	10.2055448536585	5.26978454979167	-0.95353732208924	2.48446475402029e-17	1.6719776317596e-16
FAM173B	4.24167726829268	5.600830175	0.401005828082016	1.98493471925794e-06	3.51361667129308e-06
HSP90B1	136.38607	222.853013895833	0.70839617227477	3.10824826069611e-12	1.01170433583442e-11
NDUFB5	15.4935649268293	14.4227388229167	-0.103323980324067	0.0145167699729388	0.0177625342666426
MYCBP	11.3144617073171	11.9107895125	0.0741010970099603	0.572267810715593	0.585193777692742
SLC25A14	1.4367191195122	2.96997572291667	1.04767309766746	6.03454776681164e-21	8.34779107742277e-20
YWHAZ	99.6992475609756	129.068767416667	0.372485412055506	1.25373457793173e-05	2.03817133779108e-05
PNPO	8.15588126829268	14.0550589375	0.785176825276511	3.67695090732466e-15	1.76635519470837e-14
THEM4	2.16305695121951	3.64267959333333	0.751928451984355	8.54274983031228e-13	2.99597846161656e-12
COQ10A	1.15855761219512	1.45416951791667	0.327865671724496	0.00160290642927272	0.00214775085680129
DHRS7	25.7914041463415	20.5219591958333	-0.329721849956177	5.04533406810364e-05	7.72308309195373e-05
NBR1	29.6832465853659	20.7333829791667	-0.517693360245246	2.54429629536656e-12	8.37264023188908e-12
TIMM44	7.800799	11.431821465	0.551361485338136	9.50114018521641e-12	2.88510232453523e-11
COQ6	1.7132686097561	1.46851668895833	-0.222391696569468	7.91534488948476e-06	1.31103384311422e-05
APTX	5.83169348780488	8.62983503333333	0.565418087314425	7.69348385381207e-15	3.50428807243757e-14
ASAH1	32.4185656097561	27.6379205729167	-0.230171184806833	0.000171702022237155	0.000251739765674494
NDUFA4	37.4078512195122	51.2643586708333	0.454615049672866	1.613198895932e-07	3.16288602430762e-07
SPATA5	0.787456234146341	1.47085606145833	0.90138442319088	3.82341611191043e-12	1.23107406706771e-11
BOLA3	5.14301387804878	6.59007173958333	0.357680123807452	0.000332234595144472	0.000474530100521837
NUDT13	1.07203339756098	1.29232044677083	0.269613996941493	0.737998016408599	0.745987169495566
MCEE	5.60781773170732	5.02816226625	-0.15740825044707	0.115197160363096	0.127484857468493
GSTZ1	3.1566720097561	2.14324530791667	-0.558607381934987	4.0745233708818e-09	9.22323926681426e-09
PDHA1	28.4405812195122	32.203069375	0.179247254088472	0.414191539731108	0.430620849240275
CLYBL	3.06632053658537	2.06802362770833	-0.568255847512791	2.40764761771957e-09	5.62035240761412e-09
SLC25A33	3.20370259512195	3.53784635791667	0.143131169572518	0.106023620821174	0.117681492947128
MT-ND5	1879.03926097561	1206.233533375	-0.639485963106686	5.8590626438218e-12	1.8351026393857e-11
SLC8B1	8.03405158536585	6.133696175	-0.389371018455323	3.45951967122628e-09	7.91504194305063e-09
ACSM4	0.0777008256097561	0.0488874314604167	-0.668466319745014	4.26051923011588e-08	8.71947360245633e-08
NDUFAF1	7.8589217804878	7.71525277479167	-0.0266179682273928	0.326148563155053	0.342662414454043
MIEF2	4.21141031707317	2.762627533125	-0.608262377724568	2.35002446367126e-14	1.01179727628959e-13
VDAC3	34.7576256097561	42.4710973958333	0.289151855458887	0.00636300695729759	0.00802222142970684
LAP3	31.0774102439024	31.5625654895833	0.0223481907500265	0.0791311998030565	0.0894266357834844
COX10	9.40408197560976	7.44213517708333	-0.337570519599445	7.30023416257199e-09	1.60154916870522e-08
RUVBL2	19.5519546341463	42.28922879375	1.11297740811365	1.28535971724479e-20	1.61372051896111e-19
FASTKD3	3.19525463414634	3.72271214229167	0.220423158433907	0.0177015794522617	0.0213275481465153
BCL2L13	8.82117821951219	7.20760865625	-0.291450684475838	2.52666731416413e-10	6.5649408128021e-10
NDUFA5	8.02754773170732	5.95773740041667	-0.430194803000217	3.80612775310464e-08	7.85408130267725e-08
ETFDH	14.3590059756098	4.33908961125	-1.72649159358645	7.66626887021803e-26	1.63620081315796e-23
TMEM14C	73.7825007317073	77.2954870645833	0.0671054965991758	0.422895158070768	0.438145191510213
RPL18	171.175963414634	316.089599520833	0.884853433946212	3.11997634787503e-15	1.51339112458613e-14
C16orf91	10.8981244878049	17.9363519354167	0.718806615324336	1.67458626130899e-12	5.62209409976546e-12
ATP7B	3.25325031707317	5.90844492895833	0.8608966378344	3.19739783774359e-09	7.34909595321373e-09
PACS2	4.85821782926829	5.89871791416667	0.279974240959083	0.000236622732912116	0.000341890099584818
MRPL16	21.7047570731707	28.6423578041667	0.400138982836647	4.1624688350109e-06	7.11524993078522e-06
TUBA1A	46.7176219512195	23.6720152291667	-0.980784309358356	0.000406516572892326	0.000578415009429652
TOMM70	15.5275578536585	21.4622995020833	0.466973713738752	1.63350498624381e-10	4.38931016087815e-10
MYH10	2.09194287560976	3.08531845625	0.560575950564316	0.141155760987204	0.154269719762167
RPL34	117.983457560976	153.119133479167	0.376069976804666	3.16030628897081e-05	4.94915890536938e-05
GFM2	6.53715363414634	7.34902843333333	0.168890929999675	0.134560141709669	0.147601212712368
ARL2	21.1739626829268	24.19701421375	0.192537744042952	0.130388702579261	0.143552484637742
KCNMA1	5.09494020731707	0.76209951625	-2.74101391075351	8.12197487112415e-21	1.0644061804789e-19
GPAM	1.6982304804878	1.77968374958333	0.0675886246590593	0.0842452743593521	0.0949188837804465
TMEM144	3.59640824878049	2.748081050625	-0.388132243717531	2.19685624709669e-06	3.86584597545637e-06
ATG2B	2.30760958536585	1.98458979041667	-0.217558324357089	6.79903059545996e-06	1.13115275162775e-05
RICTOR	1.75385834146341	2.1584637688125	0.299472649943823	0.7314841013645	0.740906608432924
RARS2	13.1909569268293	15.829376125	0.263055168924285	0.000175446611693323	0.000256725992037047
MLXIP	29.9590852195122	17.1268993541667	-0.80672958252057	7.49894744828029e-15	3.43663419869041e-14
COQ8B	4.60273392682927	5.4883196	0.253873449890088	0.000310871291925874	0.000444867538445647
MRPL52	10.7133726585366	16.6442326666667	0.63560963685293	5.38937117463794e-12	1.69867521833525e-11
TUBB	125.131952439024	200.233722479167	0.67823473829631	1.09064427245572e-14	4.87851060793068e-14
GPX4	59.0055609756098	92.887812825	0.654638395278422	1.95976429884834e-09	4.65482967007857e-09
MRPL17	11.6019512682927	29.3957094958333	1.34123813455915	7.49585005001054e-22	1.38011230412107e-20
GOLPH3	48.3357597560976	46.0363314375	-0.070318046586233	0.0355880277245085	0.0416029056497775
SPSB3	0.5824086	0.515658062270833	-0.175616940918175	0.0101501706293533	0.0125636743332675
XRCC3	1.52475615121951	2.81914264541667	0.886677942404558	1.43303682223724e-12	4.87689524469803e-12
ATPAF2	3.05135792682927	2.83156110916667	-0.107853753575857	0.0159687205487984	0.0194277430780984
AMACR	5.21455012195122	4.51488501375	-0.207853546362065	0.00457594008292031	0.00584812188527198
CS	38.9241704878049	35.6336544375	-0.127425846602637	0.00416055983863931	0.00536776891099061
MRPL21	11.6783340487805	15.0515603395833	0.366078569701992	5.18482374966389e-06	8.77251039863856e-06
CPT1A	49.8121926829268	22.4184731604167	-1.1518108935548	1.59115688537147e-20	1.9170874086653e-19
OPA3	3.20858365853659	2.95746237541667	-0.117576784773661	0.00780539685292308	0.00973394231908771
SUCLG1	50.3258870731707	33.55637700625	-0.584713736949797	1.67288595402349e-13	6.49166653327557e-13
CSKMT	0.899028280487805	1.5315429525	0.768547424211435	7.59862832801322e-08	1.52790723042419e-07
THG1L	6.55987797560976	8.27999381875	0.33596071209148	9.776084551326e-06	1.60499673842649e-05
TMEM160	7.01526570731707	22.2787677281875	1.66709978435774	2.10510381601047e-06	3.71313471206569e-06
VDAC2	39.6610631707317	32.2490438145833	-0.298466966354936	4.10422289207912e-07	7.7616569629952e-07
MTERF2	1.97926773170732	2.519711254375	0.348291641806312	0.00324480025708578	0.00421908754054496
MRPL12	33.7251456097561	43.9649173405208	0.382528084221724	0.000821056194541295	0.00113474371382488
PCMT1	20.4239751219512	24.75284450625	0.277330638410286	5.4862764932332e-06	9.21990672766074e-06
NAPG	6.44849036585366	6.41312429791667	-0.00793408615596602	0.0921010962684731	0.102839340676457
PINK1	12.4590494390244	4.76340057208333	-1.38713022188565	2.29152385625692e-25	3.42353664124784e-23
CHDH	6.56513223170732	9.564059541875	0.542799042225351	1.03801999282714e-05	1.69671976945705e-05
CHCHD6	2.48004297560976	6.22297250770833	1.32723875192092	1.19695934925704e-20	1.515472260839e-19
MSRA	5.28065668292683	3.08025522166667	-0.777667455252016	7.63908818495046e-17	4.67737612635901e-16
MRPS10	16.9368187804878	24.1670487041667	0.5128783803171	6.3143619630886e-11	1.77324375429593e-10
MUL1	21.6620604878049	14.1511794041667	-0.614248181285778	3.47391105284684e-22	7.86367138326239e-21
PPM1K	1.07053081707317	0.980647454875	-0.126519844365736	0.00201992237854614	0.00268007463014914
DUS2	2.94661119512195	3.72647338541667	0.338754246286357	4.72787809918594e-07	8.87368075399974e-07
THNSL1	2.02528640731707	3.62709932604167	0.840690311058901	9.68857637869609e-13	3.38194698826448e-12
SPRYD4	2.47123253658537	2.13968166166667	-0.207834600136867	0.000557449100951516	0.000783470326266759
MRPS15	15.9652517317073	23.4910079166667	0.557173314911338	3.29386652775046e-10	8.42643252133422e-10
CNP	10.6419013658537	11.9204828979167	0.16368674333826	0.0370337741415726	0.0432253582558668
UQCRFS1	41.5347424390244	26.2723277291667	-0.660774579195422	1.44400178828692e-16	8.46015165372807e-16
SLC25A16	2.91140887804878	2.66347807208333	-0.128406062165298	0.00526967991400057	0.00668327826104996
HSD17B8	18.0514833414634	15.820136388125	-0.190355354730031	0.00199799803258466	0.00265334138727243
HELZ2	4.01906619512195	8.92108563	1.15035894694734	3.40825444994807e-12	1.1069417713527e-11
ATP6V1A	14.3007375365854	14.1638117625	-0.0138799779958698	0.095704737635218	0.106783329370437
TOMM7	61.1979229268293	71.4088754104167	0.222620709681572	0.0199392357001496	0.0238313745088188
YWHAE	113.489212439024	136.433172729167	0.265639297132021	0.00278962917840857	0.0036623075505645
COQ5	13.7665417317073	12.9380922541667	-0.089541283210981	0.0641897978237552	0.0733738010318977
MT-CYB	4655.60485365854	4185.66628172917	-0.153511322325667	0.00875526901847158	0.0108731271102216
DTYMK	9.19654717073171	20.7396228729167	1.1732254502376	3.39992504721418e-19	3.21486583578354e-18
PRDX1	130.10647195122	193.789383541667	0.574796808510948	4.28804261378736e-12	1.3747501427035e-11
MIGA2	8.26772002439024	4.983811126875	-0.730240139484432	1.41248850857047e-15	7.17774772722545e-15
APEX1	53.7248707317073	89.3255762916667	0.733483210147137	5.40337602776008e-14	2.22386881142522e-13
SLC25A42	3.30729936585366	1.5299950425	-1.11212666115097	1.28179839198092e-19	1.28523946148959e-18
SLC25A25	5.91863795121951	6.32246592291667	0.095222147575813	0.422895158070768	0.438145191510213
EXD2	4.57224521951219	4.348408351875	-0.0724153526730533	0.153837356714461	0.167029804455963
TST	218.638257804878	81.34999164375	-1.42633176624422	3.32157878261146e-21	4.96243870122152e-20
CNPY2	5.35757641463415	9.24580148333333	0.787217864712186	5.29217567264099e-18	3.99318709844729e-17
FHL1	35.7225685365854	4.317307176875	-3.0486321678779	2.51354256929988e-23	9.97560353210474e-22
MTO1	1.60904697804878	1.85500392	0.205215787675403	0.000630807182867007	0.000882421283898229
MTCP1	0.321844285365854	0.411355597479167	0.354023222237064	0.0198246055266721	0.023713339196836
NMNAT3	1.9625096	3.17313250079167	0.693208054018779	8.59297905724567e-07	1.57907880830566e-06
PNKP	6.10591490243902	9.98096691666667	0.708972101952229	9.2014505221937e-15	4.14065273498716e-14
WSCD1	5.56425995365854	0.731368241420833	-2.92751993568227	2.21618632288711e-24	1.8394346479963e-22
ZBED8	0.964686302439024	1.6582432323125	0.781523851022781	9.67598715744667e-09	2.07700069155536e-08
TMEM256	36.9442095121951	30.8374343520833	-0.260665520569298	0.00454506901131126	0.00581862305304115
SH3GLB1	21.5246792682927	16.5157030104167	-0.382153359738898	1.17215991375473e-11	3.51647974126419e-11
LIG3	1.7847036097561	3.00317276854167	0.7508029714811	5.44360778450483e-17	3.49045065667391e-16
IVD	14.305991902439	12.3600621604167	-0.21093353126761	0.00065373035945138	0.000911075706175711
ABCB8	3.81452046341463	5.215770066875	0.451378568627396	2.4560995871645e-08	5.13923358994925e-08
GANAB	76.5134590243902	96.0703546041667	0.32837776677651	5.4866736621073e-08	1.1122239418166e-07
IBA57	1.49712202439024	1.47626957208333	-0.0202356277463368	0.118475018992528	0.13091840116482
SLC25A32	4.48133870731707	10.7494854097917	1.26226592089354	1.86643952531138e-19	1.83451358606263e-18
ALDH2	35.3779163414634	27.87530560625	-0.343861458035204	1.04887759442365e-07	2.08658205868034e-07
COX11	6.93447343902439	7.72052734166667	0.154913055091096	0.140863920543664	0.1540634680031
ASB9	0.813339326829268	4.05528838420833	2.31787523431262	2.37181989538934e-17	1.61803603822451e-16
MRPS11	5.17191514634146	4.12552325708333	-0.326121491680019	2.81487224018211e-08	5.87349040060345e-08
IDH3G	28.5719451219512	37.78301560625	0.40313859783805	0.0166431091412367	0.0201661030470459
NDUFB3	47.1279434146341	37.6777013916667	-0.322871772950641	7.95266630286359e-07	1.46682511808373e-06
SIAH3	0.0126042448536585	0.0123194098333333	-0.0329765411889325	3.94283385459703e-06	6.75526809491739e-06
MUTYH	3.5484407804878	5.35257415270833	0.59304764777349	1.66983132574843e-09	3.99156480106905e-09
MRPL18	36.320686097561	46.5720682708333	0.358673498443706	5.38165416411982e-07	1.00628176735857e-06
FAM210B	16.0653280487805	25.51243128125	0.667249950832433	0.000299426703040621	0.000430137975329507
GRPEL2	2.71286614634146	6.56712417083333	1.27544386754448	6.96596767270724e-21	9.29210330627198e-20
NDUFV2	4.97645302439024	3.85779649604167	-0.367340783868591	1.33676274360116e-07	2.63820810956424e-07
ACLY	24.359933902439	42.579908125	0.805662618197896	2.3344357740765e-18	1.88521461971367e-17
HINT2	11.1152210487805	9.79160935270833	-0.182918733229168	0.00162381529596562	0.00217381725105075
PISD	5.33500504878049	7.81606507708333	0.550952842987831	1.69315895675851e-14	7.43993965116828e-14
OSGEPL1	1.21035912439024	1.85323572645833	0.614611228301409	2.06149514362459e-10	5.44552235797375e-10
SRPRB	12.7144422439024	23.9980114729167	0.916446690568293	2.66042008155906e-19	2.56430167861241e-18
HSCB	5.98013524390244	6.12421548541667	0.0343469340097382	0.505904320482969	0.518395785186252
ILVBL	20.707292195122	22.9735330795833	0.149833833814932	0.626330910963029	0.638293575019622
COA3	48.4381417073171	45.9840618979167	-0.0750096093070418	0.0686681283407611	0.0782533819535447
MRPS9	16.7203402439024	18.3027393083333	0.13045538263145	0.156190347360506	0.169338446267486
MRPS5	8.02778785365854	10.2150476479167	0.34762153657802	2.17971419288473e-09	5.11223391549417e-09
CAPRIN2	1.10378916829268	1.83933793125	0.736721929124083	1.9014418831494e-05	3.04801949938327e-05
DNAJC15	7.69266134146341	12.7300889177083	0.726687794030429	4.39296957393031e-07	8.27628820107425e-07
MRPS34	56.7768134146341	102.964316877083	0.858770660777818	4.07646588952757e-14	1.69173334415394e-13
OXSM	5.14905207317073	6.01639654229167	0.224592798151852	0.00421772604794118	0.00543214027208976
SIRT5	3.50168097560976	4.13682336958333	0.240475708490356	0.003911912749973	0.00505133763911812
SLC25A34	5.84357902195122	0.381046959404167	-3.93881154009274	6.38080796058844e-26	1.58882118218652e-23
TFB1M	3.46057292682927	6.00403321583333	0.794921050453105	2.54885212791411e-16	1.43697550154856e-15
TANGO2	4.04947212195122	3.3301286975	-0.282155921146543	5.67652554960291e-09	1.26013806405747e-08
CALR	285.726641463415	398.1275775625	0.47859524670954	1.20777263664072e-11	3.60882463828247e-11
RBFA	3.82125831707317	4.80355834583333	0.33005572406941	0.00137575524009648	0.00185671032403265
NDUFAF5	1.6121296097561	2.289004508125	0.505752567920829	1.02770971068755e-05	1.68355077606053e-05
NIPSNAP3A	18.1758855121951	12.6468341491667	-0.523249368794918	7.98680042699459e-09	1.73939939328424e-08
MRPL35	20.7740802439024	13.8865140229167	-0.5811001239095	6.53905526628972e-17	4.07056190326535e-16
HTRA2	6.72530585365854	8.01546589354167	0.253186498402868	4.09324020244326e-05	6.31745956864693e-05
RPS15A	57.4708124390244	74.51524575	0.37470618579078	1.91068951192393e-05	3.05956069755022e-05
RPL7	166.628882926829	303.015680489583	0.862753957772399	9.00213997484776e-14	3.57691412830387e-13
MRPL10	17.352462195122	20.7806011895833	0.260097006645942	9.43935048259607e-06	1.5548389879822e-05
UBE2H	13.7907159268293	19.2025969166667	0.477604076615453	2.06689083953608e-09	4.87825420895245e-09
IDH2	68.2426112195122	101.850263170833	0.577704952312662	8.5803036404329e-06	1.41646117555876e-05
MRPS26	30.3387975609756	60.3420236479167	0.991999172577701	1.16041540004884e-12	3.98542668430567e-12
ATIC	17.4048811463415	38.780717175	1.1558475212846	5.08003326346054e-22	1.05410690216806e-20
FAM210A	3.61342212195122	4.46098201875	0.303995531892552	0.0240608034112323	0.0285292383304612
SFXN3	5.38498704878049	12.10328904375	1.16838437005307	2.38772112025097e-19	2.3315394468333e-18
ABCD3	17.9799958292683	9.66735296666667	-0.895199863941127	7.71037935089486e-19	6.89778847319576e-18
SLC25A45	0.978633736585366	0.879679219375	-0.153791486147153	0.00840095742914274	0.01045048326323
BSG	400.06406097561	217.5756081875	-0.878714203612283	1.9536729772163e-14	8.48484717430568e-14
SMURF1	6.78370058536585	9.29794263125	0.454839029830953	3.76709107428782e-09	8.56626189495587e-09
NDUFV3	6.67378853658537	7.00652039583333	0.0701921710247286	0.270048869723848	0.286543331937094
TRIT1	4.81052165853659	9.15804310833333	0.928846006018708	4.63470882658054e-18	3.55089999328786e-17
TARS2	6.20118670731707	9.92590814375	0.678654776458156	1.56012043781726e-17	1.0891681935042e-16
TMEM126A	15.1233116341463	18.58339148125	0.297239729583872	5.40687425295132e-05	8.23432225678825e-05
DOK4	33.6453474634146	21.4648820916667	-0.648428772306236	2.04906078050822e-12	6.83325179928411e-12
MRPS22	7.15751678048781	7.97553473125	0.156122102129281	0.0338261068678216	0.0396985103381975
RIMS3	2.34512886097561	1.04545348297917	-1.16553832740377	1.20748933196866e-14	5.35308326991447e-14
MIPEP	7.61117104878049	14.6499422291667	0.944704627668714	5.39872776078571e-16	2.94368586664739e-15
POLDIP2	54.1583895121951	71.0435962104167	0.391519773758822	2.00429287590462e-10	5.30924389468351e-10
GPT2	4.13607980487805	13.5623727625	1.71327367519154	7.11261654371709e-22	1.32828113953917e-20
PMAIP1	1.5238221902439	7.36685357145833	2.27335399757761	4.04890930396744e-23	1.40676058142497e-21
ADHFE1	0.960150175609756	0.153515772764583	-2.64487318228475	1.69663845562767e-24	1.68985190180516e-22
NDUFB4	49.5589680487805	48.6440904083333	-0.0268815990576217	0.480674629962417	0.49491929508191
RAB3A	2.11352718536585	1.7473007665	-0.274524705520788	0.000106071380911301	0.000157996653122117
ETFB	14.345224097561	12.0844543289583	-0.247418175732179	1.5753954253832e-06	2.83229935682611e-06
MTX2	18.3121517073171	21.906766375	0.258575225901434	4.13017673121697e-06	7.06813749878368e-06
PYROXD2	1.69608780731707	1.51706556316667	-0.160927424859904	0.0352107268211815	0.0412263525633583
COMTD1	15.4613013902439	24.1325786079167	0.642320321077508	0.0152275139957957	0.0186017219212745
TMTC1	1.4271639097561	0.5314717635	-1.42508608770351	6.14042175971534e-16	3.28809681326692e-15
PRDX4	29.4017141463415	78.4953547833333	1.41670701245188	1.57508607177068e-20	1.91315332619951e-19
TOMM34	13.3708309512195	49.68361854375	1.89368112459752	3.85807127337334e-24	2.61998112837262e-22
RAB32	36.5221392682927	32.063344198125	-0.187846366983983	0.00175140848247441	0.00234043315994344
GCDH	5.66484443902439	7.02826085541667	0.31113139920066	1.71681084137306e-05	2.7579735451735e-05
PRDX6	195.967337317073	78.9156958541667	-1.31222903725464	4.24627769847777e-22	9.06276983075113e-21
RPL36	171.973280487805	324.43609075	0.915749885397537	3.39459785823956e-14	1.42059641462462e-13
NT5M	0.959139278048781	0.957179919916667	-0.00295019456944306	0.171392059445123	0.184880676397844
MRPL58	16.1801109268293	30.3457817520833	0.907274488486284	3.6984164295406e-17	2.41285333874832e-16
CISD2	10.9373364146341	13.81449561875	0.336921449558726	2.26817826834295e-06	3.98665686224043e-06
PHB2	97.5850734146342	118.388223675	0.278793184652481	0.00199799803258466	0.00265334138727243
MTPAP	2.239198	3.80675392125	0.765579209808037	2.9902822306166e-17	1.97676179315982e-16
ESR2	0.139622637512195	0.0800880317083333	-0.801874301106584	1.09733023201437e-10	2.98074793932631e-10
MOCS1	5.65298107317073	1.75130703270833	-1.69057983275873	3.44240122910828e-23	1.22451129435423e-21
COX7A1	10.545982	4.08902128375	-1.36686596206122	3.50449022080128e-11	1.01270955316772e-10
OGDH	50.9503904878049	36.26710066875	-0.490431788023572	1.51762755665052e-13	5.93543342836617e-13
CHCHD3	17.7750290243902	21.7568540583333	0.291618048972464	1.6672802820145e-05	2.68128820379942e-05
HEATR1	2.69617144634146	6.4435742625	1.25694893726862	2.81524577220489e-21	4.29181345272868e-20
SLC25A4	12.0696239268293	7.60275265208333	-0.666786964050491	1.59441208622339e-07	3.13015986441228e-07
FLVCR1	3.1127430804878	4.91016269104167	0.657584322323818	1.67458626130899e-12	5.62209409976546e-12
HK1	22.4055440487805	20.93041270625	-0.0982549993061639	0.157933168486019	0.171103809802837
SRC	19.1105931707317	22.3176489854167	0.223812498330973	0.0234584805991906	0.0278371485426456
SLC25A48	0.36645030804878	0.232742526425	-0.654882734825214	1.90812342473153e-09	4.53938916647915e-09
NDUFA10	16.3418092926829	14.3638773104167	-0.186122485790669	0.000178497436510995	0.000260679540711072
MRPS33	8.24709887804878	9.92671145833333	0.267429153108797	0.00572641302413745	0.0072440821829478
TACO1	14.1710805853659	12.1066232889583	-0.227153239288401	2.90165250626415e-05	4.56323036248278e-05
AKR1B15	0.296068798804878	0.137069024591667	-1.11102987824954	2.01157829255765e-05	3.21766377845945e-05
PDE12	4.20278385365854	5.15950286666667	0.295886802854624	2.70160700270362e-05	4.27111202332191e-05
NADK2	5.41003446341463	7.216186254375	0.415598791506597	2.84697213197167e-05	4.48195612767721e-05
CUEDC1	4.92223558536585	6.22203278541667	0.338072287871394	0.00110482521828705	0.00150602999646063
RAB3D	4.95480951219512	9.28942680541667	0.906759985309348	1.84194420178498e-14	8.06998427409607e-14
TUBB3	0.218206442439024	0.772686948552083	1.82419033245154	1.4442573672147e-12	4.90391024231537e-12
SERHL2	0.390428424390244	0.585777426395833	0.585294509021385	2.50899764124425e-06	4.36881407461411e-06
AARD	0.319088343902439	0.07168444878125	-2.15422382899902	3.41477943377287e-17	2.23757915528801e-16
UQCRQ	108.812380487805	118.21981645625	0.119629172509672	0.952168335593553	0.952806090674326
NME1	7.04184714634146	24.7300099229167	1.81223700177545	2.69417122959975e-22	6.19244894926466e-21
DUT	10.6344824878049	14.5877524145833	0.456007791094915	0.000131673190439438	0.000194772026253981
SPHKAP	0.0350029111219512	0.00550194877916667	-2.66946029915779	1.89688280322496e-28	9.4464763600603e-26
GSTK1	53.0400280487805	51.3428092604167	-0.0469193021638441	0.1041682262136	0.115708052017188
SLC25A47	0.0700536312195122	0.0999264165854167	0.512406285371267	0.207869818502428	0.222781570188398
PUS10	1.24645844634146	1.21811620375	-0.0331830204146231	0.0440033234233655	0.0510807810369138
COX19	2.71953009756098	4.64413419729167	0.772052268568639	1.9633404701521e-16	1.1281656393874e-15
BCKDHB	8.29070463414634	8.02077170625	-0.047753672780138	0.168366478909493	0.182011229732838
FTL	2447.15780487805	2948.74434708333	0.268993611184081	0.00848156356464098	0.0105419766768499
TTC32	1.9885917804878	3.17194851645833	0.673622205892347	2.40475011079123e-06	4.20690476056452e-06
YWHAQ	93.2317782926829	110.107449208333	0.240018386128275	0.00152172399043458	0.00204447449793998
IFI6	42.0982009756098	146.410571852083	1.79818924230933	5.56733401450126e-09	1.23958226790833e-08
TYMS	9.60548187804878	15.4739855041667	0.68791493098621	3.94292283686894e-05	6.11071236336327e-05
GTPBP6	20.8615485365854	26.3161684895833	0.335103202779474	0.00580271576855977	0.00733439708817961
ANKRD61	0.255824752439024	0.635830844208333	1.31348714385183	3.05022069802076e-06	5.26824245415377e-06
PRKCE	1.48974632926829	1.008147580625	-0.563359845238271	2.73770363294278e-13	1.02509504451542e-12
FOXRED1	4.33310126829268	6.16729921041667	0.509238887250894	1.80268352436205e-07	3.51135487013938e-07
KCNJ11	0.518492082926829	1.49590714091667	1.52862675688246	6.01596873458885e-14	2.46919156304279e-13
PPP1R14A	19.8142616585366	3.98329428810417	-2.31450523306763	3.90666207545975e-18	3.02412079830926e-17
CPOX	4.56907048780488	9.29265820208333	1.02419064492466	5.02494077937512e-23	1.59728968603967e-21
HSP90AB1	232.677180487805	541.153664166667	1.21770858779809	5.24644847405295e-23	1.63295708754898e-21
SCO1	5.92717426829268	4.2843493	-0.468268368843555	1.90205645981969e-11	5.59384321057208e-11
SFXN4	14.9611056097561	22.6839206208333	0.600453220126139	5.23126549632368e-11	1.48301909895779e-10
SLC25A5	573.389368292683	509.704977041667	-0.169852713986717	0.00256171255891739	0.00337793413111207
NUDT2	16.0716093902439	16.8067469354167	0.0645261019114196	0.392303040259992	0.408717393408946
SSR4	44.4561497560976	58.8634676770833	0.404989529379092	0.000795823254914576	0.00110190912218941
RAB24	2.99015619512195	3.944506582625	0.399623997502885	0.00107159466323844	0.00146474147015392
LRRK2	0.619384948780488	0.363698203652083	-0.768094525392333	1.52523455811283e-12	5.15548101455413e-12
MRPS16	31.1363185365854	36.4146696979167	0.225921384494693	5.25940725922659e-05	8.04253269732295e-05
OXLD1	8.34884282926829	15.2095940385417	0.865333491021683	1.04799474482922e-12	3.62431515920105e-12
PAICS	11.544908195122	30.7169116229167	1.41177646927571	6.07546593191425e-22	1.22302619644346e-20
EFHD1	1.71818642195122	0.824741167875	-1.05887324809601	4.05395840991928e-13	1.48083468567712e-12
NIT1	11.1017753902439	7.44067541458333	-0.577284919513898	9.59582735096202e-17	5.7344664249349e-16
HIBCH	6.74201541463415	4.76479423458333	-0.500766012469551	9.5812853513698e-11	2.62650281008192e-10
RAD51	3.44580479512195	6.00968660333333	0.802448783201317	1.66851548843119e-10	4.46731566257383e-10
RANBP6	3.50005517073171	5.04829063416667	0.52841730665359	1.68065318788289e-07	3.28651290928932e-07
ACACB	4.34535717073171	1.37473751533333	-1.66031858075719	9.83524549226245e-24	5.24780598765718e-22
BCL2	3.53133497560976	1.31541779516667	-1.42469258634243	3.00919438603716e-20	3.40586091874206e-19
SDHD	59.7436846341463	31.6622652991667	-0.916021739413366	1.90978289928906e-20	2.2466264972739e-19
SPG7	5.44098641463415	6.65944988541667	0.291534779872386	4.83953729574548e-05	7.4232738396753e-05
TIMM23	32.5582568292683	48.7499764583333	0.582378062470251	1.34798684894608e-14	5.95826139741256e-14
NDUFAF2	11.571239804878	19.6281179270833	0.762378393521358	7.83804174817015e-11	2.17658631445468e-10
CRLS1	8.48613778048781	16.3930926458333	0.949908044905272	1.96701912843623e-13	7.53519635354802e-13
CTU2	2.77401612195122	6.63758443145833	1.25868213511376	5.85159231683064e-21	8.17035413209811e-20
DGUOK	24.7433687804878	33.5489148	0.439224165698173	4.12141397306558e-08	8.45795669747249e-08
CHCHD7	4.77573275609756	6.89273446458333	0.5293543305721	2.46620608905277e-07	4.76035128817163e-07
CBWD2	0.794165880487805	1.129046070625	0.507592071126417	8.78486228851877e-07	1.61037843669289e-06
ME2	10.5125560731707	6.60371537854167	-0.67076364946812	9.89127989336517e-14	3.91978041397548e-13
FIS1	46.3290985365854	59.3967542395833	0.358465485568515	0.00280943432466253	0.00368507013261266
TMEM223	8.13088475609756	10.1524466708333	0.320343197309119	3.74477152385648e-05	5.8217363752774e-05
PTS	4.31698026829268	6.51653946666667	0.594083542537917	1.52524940323489e-12	5.15548101455413e-12
ROMO1	76.7389717073171	145.608843327083	0.924066639792749	1.39860251461322e-06	2.52052129895314e-06
MT-ND1	3794.55668292683	2902.04275335417	-0.38686257222491	5.81950901385143e-05	8.85371330620574e-05
LONP1	14.4365155853659	28.055051705	0.958537998030321	5.29217567264099e-18	3.99318709844729e-17
PDE2A	2.69450134146341	0.492551994125	-2.45167037538237	4.18234442610481e-23	1.42009603922741e-21
SCCPDH	21.465683902439	26.7501571854167	0.31751523072685	0.00128090030547851	0.00173496378638703
KMO	0.24457149804878	0.189347827825	-0.369217413509483	4.03621447247087e-05	6.23588875064269e-05
PABPC5	0.276398822926829	0.115136715547917	-1.26340350901542	8.58199767817917e-11	2.36559124191876e-10
FLAD1	7.64649678048781	13.18056835	0.785541743237701	6.60106368421806e-19	6.01340801476938e-18
TXNDC12	19.7459184390244	28.7393941645833	0.541475176430237	6.21783918131442e-14	2.54505527037911e-13
FDX2	0.891873965853659	1.38839340920833	0.638504664863274	1.89450210758734e-10	5.02732886098665e-10
KARS	33.5324356097561	54.9728356	0.713161621872421	9.61146389333643e-20	9.83529250455111e-19
VARS	12.3341106341463	28.16658146875	1.19133078470413	1.95859209197118e-21	3.18058324500537e-20
SLC25A39	43.0896453658537	73.8367260104167	0.776997359048765	1.93731276147189e-14	8.43832438961809e-14
MRPL34	35.8706443902439	30.05507676875	-0.255194957408245	0.000425199738441133	0.000603274842574599
DDIT4	15.8783550487805	47.3350768916667	1.57584820442761	9.42259806152462e-17	5.65355883691477e-16
EEF1G	0.219410118536585	0.201476286875	-0.123020011965246	0.0208027712427269	0.024823754182615
NDUFA12	28.3154731707317	31.6640191791667	0.161253752912981	0.132322715036485	0.145467355603023
CA5B	0.461624202439024	0.6530868123125	0.50055591156051	0.00727141962108829	0.00909079574385431
CYP27A1	27.0557980487805	15.5540265745833	-0.798649687472498	1.13099586639794e-09	2.73858642528124e-09
USP54	6.40460404878049	7.30897246041667	0.190559215905949	0.166041095783884	0.179627369370835
MRRF	3.60310234146341	4.93108904583333	0.452666675093829	4.4641206041449e-09	1.00594210898831e-08
SLC25A30	1.7418891195122	1.67647631875	-0.0552206873341772	0.0618916452618782	0.0709095997095445
CYCS	73.632326097561	54.1006109916667	-0.444694390601392	4.17464337942803e-07	7.88485108579706e-07
IDH3B	35.3298578048781	40.73434636875	0.205357815909614	0.258033769888994	0.274378969547443
ACAA2	70.0274226829268	23.22390675	-1.59230930663897	4.38796668944943e-21	6.3034829173437e-20
WDR81	4.63578409756098	4.411761316875	-0.0714586362493623	0.0540401183235714	0.0622002594571769
AADAT	1.20733422682927	3.03317662010417	1.32900439445455	9.99782665254832e-13	3.46560394870236e-12
NUDT19	6.99813624390244	11.94054844375	0.77082644562898	2.81192088413218e-15	1.37288086528016e-14
PLD6	1.02269778780488	2.0258261728125	0.986130503541726	1.57351674177382e-12	5.30662305239297e-12
DTNB	0.668251351219512	1.69502618520833	1.34284480591821	2.79918134583581e-18	2.21268620670831e-17
HKDC1	12.0775166829268	20.2925972776875	0.748629683856741	4.86313711850296e-07	9.11609392100806e-07
CYP11A1	0.181779117317073	0.0560172129895833	-1.69824436079062	6.13349068642983e-19	5.65644141081862e-18
DCAF5	6.85436224390244	5.14070303333333	-0.415056765080848	9.76499721203694e-13	3.40067735076531e-12
BBC3	3.99538331707317	8.05972468666667	1.01239663640591	7.5766158610357e-14	3.06760544617543e-13
METAP1D	1.21850107560976	2.25575674854167	0.888503977295936	2.40517834403617e-15	1.19777881533001e-14
FH	51.6797809756098	45.2626423666667	-0.19127914626675	0.000200432379523233	0.000291573490757264
ABCB7	7.78770746341463	10.0762479645833	0.371687933694713	2.57560456390399e-05	4.08487602810251e-05
ACSM2B	0.00600432168292683	0.00446012108125	-0.428918395473232	6.30160449058745e-16	3.36235611033487e-15
LACTB	6.35092609756098	5.48709658729167	-0.210924011021083	0.000122194388304546	0.000181109539808524
BAG5	10.1383700731707	11.25304323125	0.150489479705838	0.00465395033990239	0.00594273658787536
MRPL20	21.3713326829268	26.0972155645833	0.2882190120334	1.04183959904724e-06	1.89126167797883e-06
NDUFA11	9.02562502439024	10.1936056525	0.175565700483983	0.0155018394879291	0.0188904960807227
EIF4EBP2	42.8810865853659	27.3033235354167	-0.651264887517113	2.46869780948644e-15	1.2172391179448e-14
VRK2	3.50988702439024	5.29330335479167	0.592743741919458	2.88547013832192e-10	7.41978035568494e-10
NDUFA3	19.5320004878049	22.2033395854167	0.184936968310851	0.353479451680058	0.370335414312768
D2HGDH	4.80179646341463	6.721345225	0.485175753604062	0.00690391101790439	0.00866032162951231
SUGCT	3.70306952195122	0.944205614625	-1.97154866820169	1.0371652783241e-21	1.80177316955373e-20
DENND2D	7.44043417804878	7.42455336458333	-0.00308256962647091	0.292233984223752	0.308549521152145
ETFRF1	4.66975253658537	3.86126199625	-0.274273651408554	8.18380194566173e-05	0.000122757029184926
TUSC2	12.904327195122	14.21915756875	0.139981069007342	0.0353989483324091	0.0414142747130926
DBI	66.1360953658537	64.2259957708333	-0.0422805191304167	0.196700856996813	0.211266053453083
RMDN3	8.47648780487805	8.66480877291667	0.0317012960245822	0.36024837797921	0.376898513095896
HSPA5	138.145127317073	189.270102041667	0.454261858412685	5.03974462429288e-08	1.02301337889858e-07
RPS14	167.821811219512	271.852139208333	0.695891950727763	7.023885106745e-09	1.54546161258866e-08
CCT6A	32.4719070731707	80.3811971041667	1.30766594687443	2.21618632288711e-24	1.8394346479963e-22
DNAJC28	0.69439052195122	0.268479520875	-1.37093520964462	8.77097992904786e-22	1.5599814302378e-20
RALA	22.1926846341463	28.1755316208333	0.344358631734122	2.46620608905277e-07	4.76035128817163e-07
MTG2	4.46763314634146	9.89933124333333	1.14782034041928	6.28790228342448e-19	5.76326749167863e-18
NT5DC2	4.95138473170732	16.4979659604167	1.73638420626645	1.67397524842853e-20	2.00073521692178e-19
ARMCX2	3.30892485365854	2.44192384608333	-0.438344319038913	3.65786205610163e-05	5.69254782480816e-05
SPCS2	13.398703902439	14.1530634245833	0.0790209064541898	0.28682060585263	0.303262562220602
TM9SF4	20.8474912195122	35.7651435354167	0.778680450820223	1.4219018192904e-12	4.85004867127821e-12
MRPL23	10.6835913902439	15.4549125670833	0.532668788340608	3.45941332763784e-06	5.95433584273149e-06
PNPLA8	5.66449651219512	6.19896784729167	0.130080293012818	0.0544458391516886	0.0626190020728428
ACTB	1999.03214634146	1945.00854229167	-0.0395251807756996	0.479330667224079	0.493875873677775
ACSL4	4.82220948780488	10.663274011875	1.14488423443159	2.62401441107344e-12	8.61599457174444e-12
CDIPT	27.5228829268293	26.6287977604167	-0.0476443001915676	0.122347553761395	0.134997965524021
MLEC	75.7962282926829	93.642259375	0.305033683802598	0.00324480025708578	0.00421908754054496
NDUFA6	59.7375948780488	48.4327116208333	-0.302657375907176	2.53572958588856e-06	4.41022118896101e-06
SMIM4	3.60059631707317	5.32078743208333	0.563403908328016	1.86136161053353e-06	3.30662811669096e-06
NDUFS6	45.9794448780488	59.7619152416667	0.378237336036988	0.000897795186132746	0.00123281802213449
HIGD1A	108.64336	34.8427648291667	-1.6406689896868	4.70992703746158e-23	1.52970238999296e-21
MRM3	6.54245651219512	8.28103420583333	0.339978525287472	0.00259847584798092	0.00342037261399427
OXNAD1	3.28709067804878	3.20227167645833	-0.0377155459432583	0.0521799735500446	0.060105536224955
TMEM69	9.02842178048781	11.23661731875	0.31566206716856	6.52779930837689e-06	1.09088726697037e-05
TOMM40	17.1872402682927	32.0794940729167	0.900313477327892	1.07595963030503e-15	5.56222729299555e-15
MAPK11	1.2755512902439	1.79867378691667	0.495812647401277	0.169035343165074	0.182602171141447
TXNRD2	2.70855351219512	3.43850503645833	0.344258864698168	6.61429370560644e-05	0.000100119096212523
SERAC1	1.27603249512195	1.45623807875	0.19058117055415	0.0898279845132173	0.100677426003561
THAP3	2.41160502439024	2.653541760625	0.137925613385908	0.0179097504901458	0.0215436129084363
HK3	1.23862352195122	1.8566294829375	0.583948184716271	0.73473867346834	0.743698901193564
DNLZ	0.0265622548292683	0.0551235169020833	1.05329031542712	1.25134602637095e-05	2.03650431742723e-05
CHCHD5	4.26221665853659	5.61862353516667	0.398612808013086	0.00251642870113661	0.00332408884128921
GLYAT	0.0248557938048781	0.0144936511270833	-0.778161105404722	3.37944194603232e-07	6.43170225142966e-07
MRPL33	15.7347451707317	17.5094235	0.154177769720909	0.00476518804786875	0.00607439500299992
MTRF1	1.97193692682927	3.519372745625	0.835704914351634	2.17305751450159e-11	6.36578024836348e-11
LRRC28	2.13244997560976	1.73682736791667	-0.296057533872356	1.0136466886391e-06	1.84456535058077e-06
DLAT	14.6270247317073	13.6131627875	-0.103634050670008	0.0298665986044571	0.0351344081220936
TUFM	130.344016829268	163.914425535417	0.330618466089358	2.51472064447556e-05	3.99255328676566e-05
ACAA1	14.1247633902439	7.95840081875	-0.827676234345946	8.21804754951913e-17	4.99096058495186e-16
LYRM7	4.10968465853658	3.37484069854167	-0.284208293554838	6.76454635248022e-06	1.12667026205189e-05
NGB	0.78073337	0.0347116087375	-4.49133979977423	8.56468225595857e-29	6.39781764520105e-26
GARS	17.5466394878049	45.3824118958333	1.37093853089573	1.8547970129404e-24	1.7319167108331e-22
NDUFS2	44.9077975609756	35.20540965	-0.351168839053852	4.29917700036342e-11	1.22810142228355e-10
ATP5MC3	59.3675853658537	43.1449535854167	-0.460483610525335	1.08189843828263e-10	2.9441826353265e-10
DPYSL4	0.194446297073171	0.294696420041667	0.599857773622435	0.892105685681134	0.89390066694005
LRPPRC	19.7389656585366	28.475042975	0.528651626156267	6.21646096294883e-10	1.54019779082016e-09
DUSP26	0.873932648780488	0.145303052154167	-2.58845709234603	1.07568215765944e-23	5.54161773635587e-22
MTFMT	3.97644509756098	4.73597726583333	0.252182903701529	0.00079893753566115	0.00110519692433126
HSP90AA1	136.849728292683	238.305543958333	0.800219944568826	2.01531394799365e-13	7.6808138732207e-13
MAOA	81.8225870731707	22.9533050534583	-1.83379725049622	7.07553474502481e-24	4.11065790798774e-22
CLPX	8.1710413902439	9.49450611666667	0.216572996516312	0.000275391914922738	0.000396373334195155
MAATS1	0.162621787317073	0.118019593502083	-0.462494161642686	2.06302921995525e-10	5.44552235797375e-10
C19orf12	4.10401829268293	4.09464236458333	-0.00329971233966075	0.737998016408599	0.745987169495566
APEX2	11.8199966829268	17.1065600708333	0.533320049243348	1.81930281827369e-11	5.36102250591892e-11
SLC25A15	4.20598217073171	8.5975721125	1.03148657700784	9.59599148703031e-16	5.03031974793799e-15
ALAS2	0.208158686585366	0.109067467808333	-0.932462919517126	5.4039176971491e-05	8.23432225678825e-05
BCS1L	5.33370751219512	9.60433817916667	0.84854749021902	6.04154272070573e-18	4.5357109672032e-17
DMAC2	11.6816522682927	12.1916973104167	0.0616546445132404	0.719322860781766	0.729083008146512
SLC25A37	4.03241356097561	5.25941446583333	0.383258584216516	0.0223563967647417	0.0265927203555128
CPT1B	0.273506696097561	0.4779015851875	0.805137398902731	0.000677425348738532	0.000943218519119634
OGT	9.12901375609756	20.40299598125	1.16025009984824	4.50342709447774e-14	1.86374517427971e-13
MTERF1	1.93345888292683	1.67617376799792	-0.206012364113183	0.0146916578881159	0.0179618141447178
KIAA2013	38.6254846341463	33.99751555625	-0.184123712552908	0.000883988839979927	0.00121609514450277
PNPT1	4.51042048780488	10.3464894625	1.19780750665843	4.5902320267027e-20	5.04250488815723e-19
MTHFD2	7.02613470731707	21.6027847104167	1.620414153459	1.72401266715233e-22	4.44081883573376e-21
COASY	19.7864051707317	26.3886209020833	0.415406431035402	9.94643047246238e-10	2.42413819345168e-09
BCL2L1	23.4086297560976	48.0965170229167	1.03889193543332	7.63908818495046e-17	4.67737612635901e-16
NDUFA4L2	1.52422404634146	8.44983091041667	2.47084749113374	2.81192466382683e-15	1.37288086528016e-14
AGPAT5	9.22050382926829	12.3140990541667	0.417393588644558	0.00670460151959381	0.00843154433524676
RAB1B	121.791733902439	80.33445638125	-0.600325405505063	1.60748599279382e-21	2.6984090710494e-20
ALDH1B1	35.2840636585366	57.6557988875	0.708448992757254	6.22571975900127e-07	1.15543171676371e-06
TOP1MT	3.1601403902439	11.8885417072917	1.91151120247535	4.07068721281946e-22	8.81392274775692e-21
GSTM4	9.95157573170732	5.88159595333333	-0.758717300826961	1.17717221153376e-14	5.23421215485547e-14
AIFM1	22.4536490243902	27.2647719208333	0.280088165216626	0.0317935376619887	0.0373424098011094
LAMC1	17.2756907804878	18.71902213125	0.115761672570591	0.0551276861738977	0.0633544331875409
OXR1	6.29066726829268	6.13544341541667	-0.0360454429784376	0.0231295452560307	0.0274686332372892
ACOT9	4.75183819512195	8.19266635	0.785847349864786	2.55456825014271e-17	1.70380578826483e-16
ATP5PO	32.3881941463415	25.1624645875	-0.364194793925932	3.99726266628586e-08	8.22577193310065e-08
GTPBP10	1.73822434146341	3.14906084145833	0.857307337783302	2.22412068657968e-15	1.11131649021741e-14
NAT8L	0.247369800243902	0.230275897310417	-0.103305967940512	3.7586142696519e-08	7.76910334359847e-08
SPR	45.7095046341463	48.5030764958333	0.0855820745698121	0.384574488985033	0.401505441330286
ABAT	4.04310790243902	3.16182832479167	-0.354705669770544	4.28879033101631e-05	6.60562139643131e-05
TAF3	2.38248124390244	2.53686476666667	0.0905817587637672	0.255314525638132	0.271680841384166
MRPL9	16.9643831707317	26.6452816166667	0.651371106922316	1.22657816176871e-16	7.27185624477164e-16
KYAT3	9.90930995121951	11.9109890791667	0.265436716520659	0.0173932990945216	0.0210069432879671
TUSC3	2.80633831219512	1.36145491145833	-1.04353973637134	1.99928723107873e-09	4.74116686227242e-09
TIMM8A	2.4393086097561	5.048199318125	1.04929658077852	9.14672514850457e-18	6.56981123647395e-17
BAIAP3	1.19970149268293	1.0670373316875	-0.169064830395471	3.130520250848e-05	4.90765714036402e-05
STOML2	57.1470558536585	88.3646988375	0.628790962298235	2.48570697513651e-13	9.37789449710592e-13
UBIAD1	4.49567590243902	5.73927300416667	0.352329967713129	3.1941790864592e-07	6.09464055577273e-07
PLGRKT	26.5515843902439	18.59893634375	-0.51357783504386	5.30856822059528e-10	1.32183348692822e-09
TWNK	3.03893224390244	9.27630213958333	1.609985302088	7.15375539542712e-24	4.11065790798774e-22
CTU1	1.22504822682927	4.02654502175	1.7167039192581	7.17023176645248e-16	3.7852742964947e-15
SLC25A18	0.163051989512195	0.118250413416667	-0.4634868171357	3.64500545411485e-06	6.25935419361792e-06
KIAA1211L	3.51142645609756	3.260051723125	-0.107162365382699	0.0764009727997597	0.0867348429808822
SAR1A	11.2788334878049	14.21018961875	0.333307940960871	3.7597467988097e-08	7.76910334359847e-08
ICA1L	0.27821116195122	0.238128066845833	-0.224442629424033	0.264919526542253	0.281300478076849
FTH1	386.276929268293	223.341427	-0.790384636303052	7.89530612675129e-13	2.79516287994465e-12
SHC1	25.9238812195122	25.26134086875	-0.0373505096811577	0.0728806739702197	0.082864327938743
ACYP2	1.46182009268293	1.60003286083333	0.130335766276213	0.42039754385661	0.436465552829587
SAT2	22.8133853658537	17.8089684916667	-0.357276592673634	0.000236622732912116	0.000341890099584818
SSBP1	9.20239014634146	18.68610596875	1.02188542695602	4.9239493958905e-20	5.29235999817295e-19
PRELID3B	49.737936097561	72.7129623958333	0.547865930070687	0.000173939652864959	0.000254770432725734
LSS	9.43261551219512	12.4815216041667	0.404064054219447	0.00179704597060389	0.00239927317254889
COQ9	23.2240265853659	18.68999636875	-0.313351839798124	4.76435915988291e-09	1.06556176420136e-08
ECHDC2	4.54837941463415	3.62294630395833	-0.32818918169985	2.37413364950668e-05	3.78543828427212e-05
GALK2	2.70073746341463	3.44249369770833	0.350100609769587	0.000128815715403492	0.000190734072163347
FANCG	3.68568629268293	7.56712528333333	1.0378120498141	2.74813635076962e-20	3.15824285234601e-19
SFXN1	11.489778902439	8.10016889375	-0.504327141956054	5.26542690232191e-06	8.88875456730953e-06
AFG1L	0.679535448780488	0.6217523155	-0.128208837602798	0.000142462393486837	0.000210523062185296
RPIA	18.4181576585366	35.6826019625	0.954092061933087	2.02211032670517e-18	1.65990814730633e-17
PAM16	2.38728748780488	4.66678690625	0.967057280145229	5.858172132935e-17	3.69287306607801e-16
MORN1	0.365566665853659	0.455176710208333	0.316292217457067	0.0065961230526571	0.00830211275540835
APOO	10.8345946829268	13.8070204375	0.349756834911246	0.000203889674728065	0.000296026408205762
MRPL50	5.95089607317073	10.6268290775	0.836532349804115	5.49552317949904e-16	2.98556786551693e-15
PTRH1	0.0163191625609756	0.0646823948708333	1.98680607026059	5.23833878216757e-12	1.65456197474807e-11
FKBP2	41.448216097561	33.0758794479167	-0.325530493921789	1.91087908090351e-07	3.71725696207011e-07
MPG	13.0182116829268	24.77021862125	0.928075323320491	4.88606557642759e-15	2.30277033791256e-14
SMYD5	5.8117272195122	13.1816747458333	1.18149478290885	4.36704344186197e-23	1.44985842269817e-21
PRKACA	13.7215126585366	10.0884967258333	-0.443728316580316	4.47853175479098e-16	2.45989942708005e-15
KLK6	0.0195611290243902	15.7488705415688	9.65304300972061	4.35031890456587e-25	5.90852403947401e-23
SLC25A46	7.75813258536585	7.0061228075	-0.147093154749058	0.000500112258152501	0.000705540806118826
MRPL22	4.12478363414634	5.94982776229167	0.528529460721148	3.55145524459235e-09	8.11295739361005e-09
LIPT2	1.21904227804878	1.8311179675	0.586976576507418	1.209153759695e-07	2.39903813676538e-07
NDUFA7	1.7835383902439	2.21582809145833	0.313103688643467	0.000643448348664224	0.000898422273742384
ADCK2	13.919516097561	17.2148500116667	0.306544553396897	0.00283938288495766	0.00372108599133925
NUBPL	2.11539992682927	2.489924336875	0.235171464974856	0.0860082509022858	0.096686476183608
RMDN1	7.12902597560976	6.69097650208333	-0.091488199961145	0.00197629228610468	0.00263153357882388
VIM	88.5200170731707	59.6948544979167	-0.568397148162299	9.1943165779463e-09	1.98215136615466e-08
AUH	11.0746493902439	7.37585504791667	-0.586378816588242	8.81263497092356e-12	2.70906926883946e-11
ALAS1	44.2974502439024	32.4390979645833	-0.449489956782117	1.25136034321465e-09	3.01537476252046e-09
ANXA1	14.5851149756098	19.4598785083333	0.416005943972241	0.64715638150138	0.658618279266391
NDUFB8	18.7415195121951	15.8422031041667	-0.242464949087226	0.000149460059701076	0.000220210383819929
GMPR	2.50382994390244	5.72293244145833	1.19261799606875	0.00155604122601438	0.00208682728156686
BCO2	0.174134048292683	0.14855450859375	-0.229205928304098	1.36352223111205e-05	2.20465607497987e-05
RAB40AL	0.0124913666585366	0.0636334823375	2.34885474680939	0.242877299558973	0.258815039615625
ATP5PD	45.6822473170732	39.13209473125	-0.223281285752546	3.1157274535525e-05	4.88959749538596e-05
TAMM41	1.06825637560976	2.31836870354167	1.11785209730718	6.3364194555553e-22	1.22942995670125e-20
ATP13A1	9.32975373170732	13.2508288395833	0.506171697802644	5.22789409649166e-12	1.65456197474807e-11
NDUFAF4	7.38183726829268	10.3768701125	0.491319522404178	9.01976791622657e-09	1.94733139694256e-08
MAPK12	0.343366046341463	0.6921848269375	1.01140993131672	0.0377253896863958	0.0439639096657374
UQCC3	10.8650062195122	14.3913934234583	0.405517285092842	0.000203889674728065	0.000296026408205762
IMMP2L	1.70628208292683	3.50627979666667	1.03908495288701	3.71287207390408e-13	1.35956639176782e-12
DHRS1	7.93284780487805	5.36585769375	-0.564030076685911	6.17860523813602e-12	1.93113728572703e-11
SUCLG2	92.9131407317073	40.4004712854167	-1.20151052919479	6.13968974118204e-22	1.22302619644346e-20
SLC25A26	3.09214441463415	4.32038067916667	0.482550737275222	2.84547417466489e-10	7.35491075596772e-10
MRPS12	15.7134865365854	29.5291714695833	0.910137553942645	2.42617058877829e-15	1.20421889024411e-14
MTHFD1	6.86551612195122	12.25255220625	0.835642208277962	3.71329352731383e-16	2.0471072065708e-15
C3orf20	0.0413950045365854	0.03683228099375	-0.168485931823144	0.000597140409586745	0.000836108502270475
PMPCA	8.05479975609756	13.3737587458333	0.731484368549756	1.66542069974406e-17	1.15727373275238e-16
BBOX1	0.0220833835853659	0.20761979566875	3.23291086322421	0.00425078299793253	0.00546529242591325
RPL4	182.732052195122	273.686442125	0.582794255553889	3.96790816916611e-11	1.14001053937196e-10
TOMM20L	0.282253116097561	0.335486997979167	0.249267346349121	0.388089004406988	0.404609192312659
PGS1	3.96838085365854	5.49023633333333	0.468317762206285	3.7597467988097e-08	7.76910334359847e-08
MACROD1	9.87958836585366	23.6708962958333	1.26059149646698	9.99782665254832e-13	3.46560394870236e-12
NDUFB10	98.1111892682927	89.1333499333333	-0.138452352314844	0.0045143867162122	0.00578429996056692
MRM2	7.44826	13.075619725	0.811903985547312	3.7984847049472e-21	5.56366289136384e-20
HDDC2	5.74569017073171	7.05010523958333	0.295164593911807	0.000478369316950672	0.000675504498605202
NUDT9	11.132363902439	8.61200608333333	-0.37033873066348	4.17569832596223e-11	1.19740754299186e-10
ACOT2	9.45828829268293	6.73578878145833	-0.489732216849345	4.59021179761518e-11	1.30375977673709e-10
SPNS1	0.673939187804878	1.01911008208333	0.596619574421931	5.68976197916967e-08	1.15182986407581e-07
MALSU1	3.6697007804878	7.28976453958333	0.99020978244064	1.47899943292702e-21	2.51093767362837e-20
SLC11A2	4.61152817073171	11.3592781270833	1.3005543395841	2.96467059224812e-21	4.4739574392108e-20
GATM	3.74548834146341	2.892973340625	-0.372600802752786	4.35009060568844e-06	7.41899014257823e-06
AMBRA1	6.53876824390244	5.77538976875	-0.179100575962417	0.000318727174674147	0.00045567310905567
TRABD	13.7888894878049	24.9218821708333	0.85390675729874	4.8446638705616e-12	1.53671503664948e-11
HIGD2A	138.364694146341	113.849778395833	-0.281344381049419	2.51472064447556e-05	3.99255328676566e-05
RDH14	9.60569558536585	9.72371674583333	0.0176177791604419	0.847020302404655	0.851007620573339
CARS2	3.69766651219512	7.98441173333333	1.11057100246863	1.74328672763166e-20	2.06703997704897e-19
ECSIT	25.0518087804878	21.7515605979167	-0.203795859094245	0.0011741629839696	0.00159617788721618
FDX1	11.4462514878049	9.39163968125	-0.285426245757103	6.1717106111586e-06	1.03253478757793e-05
NDUFAF8	7.54506497560976	16.7554912229167	1.15102875290894	1.66901406838943e-18	1.40084663942349e-17
ATP5F1C	107.269634634146	98.7786349791667	-0.118970805418439	0.0282734678856245	0.0333390379014388
MRPL55	9.48230541463415	18.480917564375	0.962726620765216	7.12428601331298e-15	3.27497947811987e-14
MMACHC	2.50652745121951	3.40732248541667	0.442948463057925	2.45634302529358e-06	4.29213623367089e-06
NKTR	2.3372862195122	3.76707068395833	0.688608689189667	0.000542023090508258	0.000763225727822184
MRPS36	21.3725604878049	15.64969288125	-0.449625411792042	7.89549380490027e-10	1.94010982640148e-09
ECHS1	149.516450243902	115.01600121875	-0.378469637465785	9.36769951164542e-08	1.86853712555384e-07
MRPL11	19.0016707073171	26.3341107395833	0.470806470843823	2.94794123913837e-07	5.63921153812129e-07
FAM171B	0.790984217073171	0.560835370854167	-0.496071567789691	2.83179284707665e-07	5.43094776990993e-07
RAB11FIP5	5.92641543902439	6.17439290458333	0.0591375289837024	0.439979913283789	0.454270898718715
MRPS17	4.64122185365854	6.85282782708333	0.562194779673478	2.71097943445753e-11	7.87977290871508e-11
AKAP10	5.08923295121951	4.53837275416667	-0.165273121786272	0.000103281083860624	0.000154147791496276
MRPL15	41.6085341463415	63.6180829479167	0.612557435053682	1.17104341531072e-08	2.50650266830117e-08
DIABLO	1.39418075609756	1.55491115375	0.15741452906364	0.00333660047753672	0.00432715374430543
RPS3	210.806346341463	388.52141225	0.882075810772849	2.34938721100482e-13	8.88603669174988e-13
SHMT2	13.8841655609756	42.1152505395833	1.60090227486244	9.31062765080441e-24	5.15188063344511e-22
C6orf203	9.20809153658537	8.20828178958333	-0.165821915820426	0.0106684493110024	0.013172448983998
TIMM21	3.88600212195122	3.357951715625	-0.210705202961307	0.000310871291925874	0.000444867538445647
NDUFAF3	18.3209895121951	24.15796624375	0.399001580278352	2.8185271283703e-06	4.87935055595044e-06
HSPA8	208.136092682927	334.7552795625	0.685579645913499	5.75381206680955e-13	2.06143770451162e-12
PDP1	3.0450582195122	7.42732003541667	1.28637193208667	4.25534173778053e-18	3.27705183311552e-17
ATAD3B	1.65756447804878	4.47927252916667	1.43419945451004	3.10883615286589e-18	2.43172838344588e-17
GFM1	6.38968907317073	7.48333637270833	0.227935894776563	0.00111328045275449	0.00151617228479053
COQ2	6.40357370731707	6.84033684375	0.0951901012417582	0.498331543314912	0.511688883651188
SLC27A1	1.46804005853659	2.27896976916667	0.634490451527795	5.40687425295132e-05	8.23432225678825e-05
TCIRG1	17.620406804878	23.3407599935417	0.40560430474596	0.00642583625470806	0.00809460317414321
KIAA1191	28.3323604878049	25.5876486020833	-0.14700322787248	0.00351512895802869	0.00454684213272282
DMPK	10.1478149756098	4.70919047458333	-1.10761813798215	0.000738751290644843	0.00102478591292794
TMEM11	7.91971882926829	7.78645735416667	-0.0244821248251132	0.143803275469323	0.157048313999392
PAPSS1	10.940576902439	15.8139910395833	0.531512698099748	2.23118216186006e-12	7.4075247773754e-12
BRI3BP	12.3164646829268	14.4328125875	0.228764267356372	0.0862059638235934	0.0968358721446981
PMPCB	12.9453742439024	17.54464156875	0.43859380086727	6.65690911899705e-10	1.64387144194737e-09
GFER	12.3569425853659	10.157995461875	-0.282706094257081	9.58228552328516e-06	1.57664477662864e-05
KIF1B	4.90195541463415	3.81480798666667	-0.361746919607082	1.78176672478417e-07	3.47514293319524e-07
TTC19	11.2138986829268	10.4131192135417	-0.10688565264747	0.0145167699729388	0.0177625342666426
UNG	22.1635133414634	30.8542798291667	0.477284026663409	6.98565522779519e-08	1.40654567524609e-07
ATCAY	0.244332855853659	0.03733019234375	-2.71043303104359	2.604073211192e-23	9.97560353210474e-22
VAPB	7.60040148780488	10.382840575	0.450053660012308	7.64819359389055e-05	0.000115185496262827
ACSS1	6.9523623902439	10.8631727679167	0.643870338092105	0.00146061358439754	0.00196413743932487
YWHAH	68.625693902439	73.6809966458333	0.102543744301627	0.12027007008415	0.132803758097354
PGAM5	12.2328090487805	26.96171021875	1.14015628020186	5.8962123293506e-20	6.24747604258851e-19
PPTC7	9.73472556097561	8.05368674791667	-0.273490948363808	2.5651471774285e-08	5.35990193437508e-08
SYBU	3.21619586829268	5.7563218965	0.839792000386002	2.47415060229742e-10	6.43968815301802e-10
CCDC90B	4.36577431707317	5.15883756625	0.240808467740258	0.000559685904544471	0.000785136846375061
LAMTOR3	12.4907605121951	9.54087086458333	-0.388668456912507	1.16194155094713e-09	2.80442758823104e-09
CA5A	0.00270199719512195	0.01472252556875	2.44592709691947	1.02531109730758e-06	1.86352162941305e-06
BCKDHA	1.71825717073171	1.38287635645833	-0.313273809816033	2.00192945252019e-07	3.88426311956515e-07
EARS2	4.27644156097561	7.41599372708333	0.794229198426555	1.10303603498541e-18	9.69374021334237e-18
PTCD2	0.574083165853659	1.01123384	0.816784991456063	2.4615213958315e-17	1.67159680244194e-16
DMGDH	0.175765250243902	0.100794675414583	-0.802230440975473	2.1046008242331e-10	5.54545614004277e-10
COMT	12.7250406829268	29.11292191875	1.19398937411754	4.29964057302417e-19	4.04003963276611e-18
ETF1	23.3867636585366	29.7764538229167	0.348479718431959	4.29290256691926e-09	9.70286903930011e-09
PPIF	35.0819712195122	52.65204799375	0.585759834900722	4.2062386871822e-11	1.20385452081422e-10
MRPL4	12.1484762439024	22.0208378466667	0.858093990286371	9.76657862748872e-16	5.10184212219166e-15
OGG1	2.37215385365854	2.78034504916667	0.229066353304964	0.00315530628628619	0.00412065348925836
ACAT1	23.0178443902439	10.4027768270833	-1.14578405183495	7.5749135835293e-22	1.38011230412107e-20
PRR5L	14.9968358292683	7.20786720270833	-1.05701380333716	8.41330484450326e-19	7.48183180814754e-18
TRAP1	10.1651876097561	26.71745428125	1.39414570811551	1.89741255381186e-22	4.72455725899153e-21
DGLUCY	9.127706	5.4563474125	-0.742316818212974	2.44734323546729e-15	1.210705560857e-14
SLC35B3	23.713179097561	15.7952027208333	-0.586202636873971	4.76164597548883e-15	2.25123388841149e-14
UHRF1BP1L	3.18936795121951	2.52067672083333	-0.339459445071058	1.3409624791705e-11	3.96712464134797e-11
CYB5R3	38.3847131707317	31.2706374333333	-0.295723239576445	7.11704841044273e-06	1.18143003613349e-05
SLC25A10	9.86243312195122	15.0281463679167	0.607651555185797	5.47310193484417e-07	1.02210178633215e-06
ECHDC3	3.43482741707317	2.89182646555625	-0.24825663185848	0.000154080218566562	0.000226570715096893
TXN2	48.5654158536585	43.78481075625	-0.149498839061997	0.0048952593243905	0.00623488272006769
AKT1	12.3356427804878	13.18552680625	0.0961223199414469	0.144099770320968	0.157257163520472
TK2	3.40434309756098	3.61659804229167	0.0872568196959775	0.490819482071817	0.504322081303504
CEND1	0.780111738292683	0.177934806020833	-2.1323320359724	5.32604224563921e-17	3.42978754956249e-16
C14orf119	14.7755634146341	16.2078942791667	0.133483525272046	0.0868013062381301	0.0974313685347606
AARS2	4.50533265853659	5.998389575625	0.412941589837976	1.73583908989614e-06	3.09468210060243e-06
ACSL3	12.027765	15.209648575	0.338618233661853	0.000189572724863304	0.000276044494099197
OGDHL	0.689694941463415	0.553006510260417	-0.318661920769482	1.87655076040106e-08	3.95425505788319e-08
DNM3	0.207048165853659	0.340847240375	0.719158879919628	0.35798308284748	0.374790978117824
SLC25A6	359.148656097561	535.721807104167	0.576902906535498	0.000304463590949339	0.000436953510930175
NR3C1	4.74284107317073	1.774714515	-1.41816455851171	4.23616767913682e-20	4.68802556491141e-19
NEU4	10.3781298536585	1.97904323596458	-2.39067145618958	1.87732380856859e-22	4.72455725899153e-21
GLUD2	0.611914153658537	0.44572609175	-0.457171853919238	1.79797331476847e-08	3.79939481225473e-08
MRPL44	21.6909195121951	22.7793857	0.0706376294689299	0.291739042545512	0.308244787526871
HSPA9	52.6585595121951	77.9018150625	0.564988885903664	5.61846297014548e-13	2.0177845378359e-12
NIPSNAP1	21.2965654146341	30.6573330583333	0.525611419775164	5.03974462429288e-08	1.02301337889858e-07
TMED10	63.0358841463415	67.10118075	0.090164814320195	0.654161128664094	0.664841310356569
ABCE1	7.21571080487805	16.169591455625	1.16406980406878	8.32558832249548e-18	6.03807230767391e-17
MCL1	90.4197658536585	77.6743102916667	-0.219200655726923	0.0044535844124551	0.00571129194180937
DNAJC4	12.0508233414634	9.27768012958333	-0.377295706481121	8.78486228851877e-07	1.61037843669289e-06
RPL8	658.592597560976	1390.27706377083	1.07791422002385	3.58291218991882e-15	1.72673251991572e-14
PTGES2	21.5685807317073	35.7422578145833	0.72869952477775	3.6797995518904e-12	1.18996115379313e-11
HK2	60.4273306585366	27.5224693958333	-1.1345912946145	4.46119032298971e-13	1.62561422988942e-12
RPL6	118.082158292683	159.049456216667	0.429684443199822	1.62704806666021e-05	2.62223280646209e-05
SH3BP5	1.53783497804878	1.11398687775	-0.465168460429899	1.48447048114188e-06	2.67204686605538e-06
TMEM126B	10.9711414390244	14.5051565729167	0.402852236758597	1.61847299510441e-06	2.90275948941895e-06
MRPS27	9.09927734146341	13.6211704666667	0.582026802311559	1.60351216875023e-11	4.73448059310839e-11
NDUFC2	14.0695573414634	14.1471046254167	0.00792987943060952	0.784099057330829	0.790448037552131
DNAJC19	5.89805068292683	7.15346751666667	0.278404512533138	7.27666753723263e-05	0.000109811528289147
PSTK	0.381661121951219	0.620214882083333	0.700475910512895	2.65103673614238e-13	9.95137910501687e-13
SDR39U1	1.58824280487805	1.81483829604167	0.19240952493789	0.0380251431108371	0.0442786935367035
C12orf10	12.2590242439024	18.4654165247917	0.590981653416214	7.39199250061028e-14	3.00098825975863e-13
SLC25A40	4.41283341463415	5.16854026666667	0.228051596281905	0.146488703250558	0.159747534785645
NUCB2	5.043788	4.63453047520833	-0.122084451063832	0.0179621271667283	0.0215718794108457
CPS1	1.2066617704878	2.0231799896375	0.745603330450911	0.138545787785333	0.151639125971639
SLC35E1	8.88668448780488	9.43839631875	0.0868964838449959	0.151357295049035	0.164696138968142
RAD51C	1.2313266097561	2.04680013708333	0.73315674720414	2.0810522980721e-12	6.92448136596819e-12
COX8A	452.406502439024	333.0862088125	-0.441724043803337	3.47894552383057e-11	1.00727608771373e-10
SDHAF3	6.10578490243902	8.34041884395833	0.449943069102722	0.000183956682083688	0.000268128081007834
FUNDC1	6.66052665853659	11.0403437195833	0.729076925180777	8.54274983031228e-13	2.99597846161656e-12
CHCHD4	8.97369970731707	10.8068997145833	0.268177889701495	6.0092625542103e-05	9.12381936584369e-05
TRMT5	2.4307792195122	3.77714753604167	0.635878273205554	4.79271783526282e-13	1.73373376413624e-12
FAM136A	13.7136593902439	22.8026882520833	0.733590321299659	2.49604636073215e-18	1.99416752028547e-17
SPART	3.57471517073171	1.52123988135417	-1.23258062738641	7.95956431053913e-14	3.205280075457e-13
ACOT13	10.2410427317073	7.57232842291667	-0.435553727141852	7.49031068468337e-09	1.63843691989999e-08
UQCR10	111.428697804878	81.7388236791667	-0.447027451654881	3.38677394968908e-10	8.6345397283882e-10
MRPL45	21.3452419512195	33.4417002770833	0.647733684435745	1.3409624791705e-11	3.96712464134797e-11
SPTLC2	13.9259195853659	12.63173355	-0.140719952903567	0.0103097339514923	0.0127400682576753
HCCS	18.4569157317073	17.3826903375	-0.0865101027037758	0.0406027634803136	0.0471699289576894
TRIAP1	13.6047170243902	21.96758420625	0.691269274986256	7.89444383309659e-14	3.1876484017963e-13
YBEY	5.60304297560976	4.79813336333333	-0.223737300489342	0.011106662166898	0.0136683305414709
TAZ	3.390528	7.12384608645833	1.07114638796446	1.71780754066411e-18	1.4337455115934e-17
ARL2BP	2.97567975609756	3.15372643666667	0.0838382506688642	0.650265791928354	0.661332262179007
ECHDC1	15.3016008536585	11.8256062939583	-0.371768443745073	4.46196112062448e-08	9.10678950029095e-08
MTG1	1.17809348536585	1.93373987833333	0.71493971424652	3.53095066114239e-10	8.97149708800464e-10
AMPD2	3.93295075609756	8.83017668958333	1.16683018350251	6.60845920166027e-22	1.2657741086257e-20
BPHL	2.84039953658537	3.18885979541667	0.16694679148973	0.0154099182494619	0.0188091649221373
COX18	3.00802104878049	4.02450583125	0.419996983310494	6.524463061261e-05	9.88595112933462e-05
RPUSD4	4.64155287804878	9.17282751666667	0.982758957754066	3.66252779435045e-22	8.04678900699937e-21
MPC2	39.4205324390244	31.13663293125	-0.340334320503167	2.6877120825783e-06	4.66369553004876e-06
MRPL43	14.8643012195122	17.3054349125	0.219373556324058	0.00116528105959503	0.00158554635977684
MRPL30	8.90332112195122	14.5428186604167	0.707891420145166	2.55456825014271e-17	1.70380578826483e-16
GADD45GIP1	19.2125087804878	36.63619644	0.931223811744951	2.24738233309627e-16	1.28643264584131e-15
KRT5	0.12975903997561	2.89122371464583	4.47777328874506	0.0827747399090015	0.0934029164834201
MGARP	0.162450657560976	0.0973871569375	-0.738198150747276	1.7000059977222e-06	3.04168737796044e-06
ACSM5	0.305868300243902	0.0617168328895833	-2.30917466135224	2.6659288257012e-22	6.19244894926466e-21
NLN	2.57215696341463	4.10456156166667	0.674249440956417	2.88547013832192e-10	7.41978035568494e-10
STAR	0.0574686641463415	0.048154829225	-0.255095027719499	1.58932671226167e-10	4.27829569030439e-10
PIN4	3.18305941463415	4.74710721666667	0.576634547979725	5.32044010257305e-09	1.18637873332002e-08
GRAMD4	24.5168078536585	12.93239565625	-0.922781597604498	2.30887127665026e-16	1.31658537683797e-15
COA1	1.73739625365854	3.51777942041667	1.01773819082799	4.68323527709876e-20	5.10711934597485e-19
FMC1	5.50893619512195	4.81585139395833	-0.193982879056094	0.00245426022409376	0.00324483608389033
RPL32	185.355592682927	279.028527020833	0.590116980459658	4.82073109368821e-10	1.20437663109869e-09
BNIP3	2.05055748048781	3.56893684789583	0.799478187879312	0.7924170260457	0.797756763417976
C3orf33	1.88588412439024	2.256833054375	0.259058667129888	0.00417478510442868	0.0053814745004456
MRPL24	26.7395970731707	36.9327341895833	0.465922345246867	1.6992954024023e-08	3.59595939261903e-08
DNAJA3	8.99755736585366	15.16281723125	0.752932528728139	1.49725287522211e-16	8.73787420149153e-16
TECR	19.8637209268293	28.3120443	0.511280026485959	1.99908763851414e-13	7.63845762644533e-13
CREB1	3.7221133902439	4.255395311875	0.19317115339754	0.195952365335539	0.210613549504529
CDK5RAP1	4.01501224390244	9.14122814375	1.18698362020889	2.56873198539371e-23	9.97560353210474e-22
ACADS	86.7564246341463	21.0362005941667	-2.04409643949729	1.89443718812723e-23	8.57663381533964e-22
FBXL4	2.83337375609756	3.86166500916667	0.446702096029358	3.8879164627058e-05	6.03172086737535e-05
TRMT2B	5.01688204878049	7.97657626041667	0.668978620180179	1.3409624791705e-11	3.96712464134797e-11
ACADSB	7.47750829268293	4.707906364375	-0.66747197844172	2.82715187150275e-13	1.05330795412097e-12
CPT2	25.5910761463415	10.0745370791667	-1.34492726729132	2.51354256929988e-23	9.97560353210474e-22
HSD17B10	53.1954114634146	102.918743989583	0.952132043747623	2.43686644539402e-16	1.38428839141394e-15
TMEM263	6.47244687804878	8.75347578145833	0.43554476862739	0.0071547303142523	0.00895990535581973
COX7B	53.3738412195122	50.9414056583333	-0.0672940738786192	0.102338717627429	0.113845155722546
MRPS30	6.02058646341463	9.37013998333333	0.638166574604031	3.28328548631183e-14	1.38175451170419e-13
SLC25A41	0.212284702439024	0.205961730229167	-0.0436241171810594	0.0628539212429641	0.0719018057710478
STAT3	28.2568319512195	24.6989029333333	-0.194152763102373	0.00470133252835978	0.00599811340509779
FAHD1	17.5132671219512	14.3332848916667	-0.289078962168783	9.82511611805159e-06	1.61127590344337e-05
PJVK	0.217854206097561	0.371121158041667	0.768527285529288	9.72693176037653e-06	1.59868383388367e-05
NDUFS3	28.756093902439	24.7576663916667	-0.215992384526347	9.61750773250088e-05	0.00014397351254866
DNAJC5	25.7729114634146	30.14429279375	0.226029361204593	0.251719948595004	0.268046759230888
HADH	65.4091363414634	37.6001463083333	-0.798753889617267	6.67991242836288e-16	3.53893232906884e-15
P4HB	151.21254804878	188.234316229167	0.315951800404142	7.30972401746499e-05	0.000110199068436859
MIGA1	2.26037426829268	1.920664644375	-0.234956030259617	1.27247524909889e-05	2.06638915451494e-05
NOL7	22.7714441463415	31.6707719416667	0.475926243050775	2.6297945891855e-13	9.89650659003309e-13
MRPS21	16.9922370731707	23.7961014666667	0.485849435408486	0.00439352512982314	0.00563911215116475
SYNJ2BP	9.14517717073171	5.82435686875	-0.650912365020115	7.09338906740518e-18	5.16952354473334e-17
ATG4D	18.7034498536585	11.6090537560417	-0.688054015770488	9.00213997484776e-14	3.57691412830387e-13
CSE1L	15.8606150243902	52.6110952208333	1.72991836812899	2.95774253617723e-24	2.20943367452439e-22
RPLP2	338.252843902439	530.355665354167	0.648858115696081	4.08432279950863e-10	1.0290013933332e-09
CMPK2	3.95943980487805	2.92385660485417	-0.437423768589065	5.33265777232469e-05	8.14620727183342e-05
MCUR1	7.03000395121951	8.45103997083333	0.26560338779029	0.00834760135491837	0.0103927636868734
ABCB6	0.443637707317073	1.059242498125	1.255579012374	6.78291875365315e-17	4.20484672944307e-16
MRPL39	20.147252195122	21.8544213020833	0.117342087897829	0.15857055742542	0.171669864343172
COX4I1	115.599254390244	102.111230829167	-0.178990541024513	0.000643448177755257	0.000898422273742384
TRMU	1.95027241463415	3.92500166375	1.00901761141654	8.3614032206428e-20	8.61512855975196e-19
MINOS1	7.84724565853659	6.48299461979167	-0.27552598893724	5.31982739478809e-06	8.96034061760249e-06
HADHA	117.52819	66.94937775	-0.811864287471682	1.95859209197118e-21	3.18058324500537e-20
KIAA0930	6.09275380487805	8.9169865375	0.54946179375806	1.39988588721033e-12	4.78587989815156e-12
CLPB	2.16073948780488	5.01648708541667	1.21515229378512	5.76418459265232e-22	1.17968380567432e-20
FASTKD5	7.74992992682927	8.99173694166667	0.214416563406531	0.0767605030325562	0.0870768348752004
AK3	30.0806073170732	22.7858842166667	-0.400693338735373	1.61601268249057e-08	3.42943600517175e-08
NOA1	11.2923756829268	14.532859775	0.363969593001617	2.03871670187698e-06	3.604547636218e-06
FHIT	1.11680534390244	1.44499733791667	0.371689084928425	0.00331343180058053	0.00430084023463711
NDUFS8	16.2489197560976	21.3478567389583	0.393747425276656	0.00456048088663543	0.00583335483273402
BOLA1	6.97305053658537	7.0740280021875	0.020741992415493	0.819189247040682	0.823599417953418
EPDR1	5.36721563414634	12.5297204395833	1.2231084695752	2.80289249812236e-09	6.47221235269676e-09
CCDC51	6.85560956097561	10.8614557104167	0.66386062092826	2.53386854018122e-15	1.24526302599695e-14
ATP5F1B	602.800795121951	431.8152485	-0.481267130409169	6.3207240152135e-12	1.96323527624303e-11
RPS10	99.8635451219512	125.472136145833	0.329336989629308	0.000236622732912116	0.000341890099584818
ATP5F1A	74.0431714634146	44.2299965395833	-0.74334156158333	1.89750094519917e-17	1.31243815376276e-16
ABHD11	30.1273372926829	45.4287486458333	0.592532395665425	1.04447904326467e-08	2.23881160780117e-08
STARD7	38.0843504878049	44.5840747708333	0.227330186664536	4.65279455480471e-06	7.90816275867831e-06
TCHP	1.99280519512195	2.5095079325	0.332603818717756	4.62228793708638e-07	8.69735286902651e-07
RHOT2	12.6976894390244	17.8663861525	0.492681850934271	9.48001197979191e-08	1.88841838637455e-07
SPATA20	13.4927223902439	11.7424655020833	-0.200446111205966	0.00145517176074361	0.00195858253202789
DCXR	26.1749620243902	34.9414006625	0.416749997307806	0.00324480025708578	0.00421908754054496
FECH	5.64416431707317	3.59391330458333	-0.651204381990811	2.23840527035668e-13	8.50935743998188e-13
NDUFS1	14.0155875609756	10.7094984416667	-0.388141310369132	6.22562665019845e-12	1.94177165248361e-11
MTCH2	45.2000514634146	48.488048875	0.10130478661754	0.177217831891448	0.190751758534455
SLC25A12	5.63031336585366	4.313742605625	-0.384275124814354	3.84012234180152e-06	6.58684589971466e-06
C12orf65	2.07946031707317	2.73081790333333	0.393123961487416	8.19423080881276e-09	1.77938674830905e-08
MRPS31	7.87627807317073	11.63370351875	0.562724491306148	3.97287131075268e-08	8.18685481139931e-08
MTX1	4.07481168292683	5.56035342375	0.448443198697804	1.64509463822148e-10	4.41251595961022e-10
GDPD1	1.12850257560976	1.23157218283333	0.126091475892813	0.591534204739462	0.604481601833623
UCP3	0.216622303170732	0.198532851333333	-0.125804038118601	0.0645014690497554	0.07367369629995
AURKAIP1	58.4024429268293	61.8208305870833	0.0820643203684002	0.885274660181634	0.887651236450578
HSPA1A	22.248842097561	14.85148019125	-0.583123529280893	9.55331924247335e-09	2.0536199925547e-08
BNIP1	3.6768956097561	4.44679620208333	0.27427806932264	0.0002895861754495	0.000416402065564536
LYRM1	5.56320802439024	9.37765484375	0.753310126722653	6.49938684599867e-11	1.82177935233058e-10
TIMMDC1	19.7515307317073	20.5005414895833	0.0536975511388791	0.439979913283789	0.454270898718715
MRPL13	9.22703768292683	13.717983421875	0.572128963561454	1.56662798645765e-07	3.07966080495754e-07
NSUN3	2.39688297560976	2.12138499354167	-0.176153005131163	2.80369585561953e-06	4.85930581008768e-06
POLRMT	9.23099351219512	13.816932525625	0.581879525392192	4.85407844670376e-10	1.21068333879389e-09
MRPS6	7.42222641463415	7.53008658354167	0.0208144425549133	0.981461172493966	0.981461172493966
POR	19.6329909268293	25.11533759375	0.355288695039029	0.0029309859856476	0.0038310525481693
FADS2	1.3117586804878	5.088545953125	1.95575112957243	1.25278460725557e-07	2.48230796185653e-07
ADCK5	5.56703729268293	10.2332751439583	0.878286298584925	2.42364229015216e-09	5.64006476867185e-09
MLYCD	1.46662392682927	1.29638053333333	-0.178009718949833	3.3924407626182e-05	5.29050782813318e-05
TIMM13	33.1076029268293	51.4696566229167	0.636559597922523	4.7027807888326e-09	1.05653451105502e-08
SDHC	7.19780473170732	6.52428389375	-0.141737404133992	0.000680107640663203	0.000946071522486802
RPUSD3	4.2510012195122	6.682814246875	0.652653101254376	1.55243910286008e-16	8.98970550260837e-16
EXOG	0.956214990243902	1.4457655225	0.59642666414328	3.24419953878648e-08	6.7598802105258e-08
MRPL48	6.0623112195122	8.93907680208333	0.560257925054199	1.69226203898347e-10	4.50666575087577e-10
NNT	11.7544243414634	8.74668424895833	-0.426395767203211	2.86540400996388e-10	7.39363314488089e-10
CDK1	5.38633482439024	18.0867539770833	1.74755769296248	5.7794383734409e-20	6.16748637851479e-19
LETMD1	7.9378137804878	11.1411257125	0.489081389141351	6.52167283251446e-10	1.6131422536054e-09
UBA1	59.6170863414634	74.5576593958333	0.32263070148197	0.000252108933230817	0.000363562496377259
WSCD2	0.373413649512195	0.06774462016875	-2.46259637703897	1.31627838577024e-18	1.13671671002355e-17
ABHD10	7.94265512195122	11.29323480625	0.507765520800774	5.64727241029895e-10	1.40383111164503e-09
ADGB	0.0458129913658537	0.0456962996541667	-0.00367942190654791	0.000255039128466118	0.000367433421338843
SIRT3	3.97362963414634	3.578979445625	-0.150909152856711	0.0023257481361837	0.00307765076657081
MRPS28	7.0667542195122	8.65622894625	0.292690923927408	0.0109701544097041	0.0135114680033783
DHX32	16.2552943414634	14.3348545229167	-0.18138241627073	0.00119664219788575	0.00162525767603756
RPS9	176.135682926829	256.922225827083	0.544644489214392	9.43216352783004e-09	2.03049745109194e-08
GSTP1	144.868118292683	347.4458495875	1.26204801713015	1.06297377917696e-17	7.59848242148506e-17
FAM173A	5.48713224390244	10.7883914774583	0.975355527244531	3.52277830081372e-05	5.48804043943243e-05
ANXA6	25.3116297560976	22.1188314854167	-0.194525230642348	0.113215739926851	0.125384963269619
CRAT	32.5325695121951	17.2947527122917	-0.911550389325476	3.02046968167976e-14	1.2856358132278e-13
NUDT6	0.521993043902439	0.448356271416667	-0.219385003836283	0.000707471480317844	0.000983220829390566
COX7A2L	18.5752551219512	20.6967123354167	0.156019588783406	0.0184933177126094	0.0221741706762748
SLC27A2	18.4828679512195	11.38205419375	-0.699427680599018	1.39805440904089e-08	2.98811629056808e-08
SLC25A35	2.19172914634146	1.50229409427083	-0.544902253756858	1.82889029487909e-10	4.86185427144014e-10
TIMM17A	13.2266803902439	17.8283616020833	0.430723105789442	4.76435915988291e-09	1.06556176420136e-08
RPL35A	124.635158536585	207.4123818125	0.734790922712135	1.79947177703283e-13	6.94679802296395e-13
MT-CO1	10761.8529512195	6649.12547270833	-0.694689991705133	2.64123016297085e-09	6.10835582581803e-09
AP2M1	59.132352195122	56.46830360625	-0.0665063752443364	0.0277334420224842	0.0327280903488084
DLD	26.8435136585366	22.33065489375	-0.265547962351149	1.10654504012023e-06	2.006284332451e-06
ATP5MG	52.937576097561	44.2284413041667	-0.259317738546612	1.12413292052985e-05	1.83346570226157e-05
PTPN11	13.2901959268293	19.9147234916667	0.583473075290399	2.39175577490948e-09	5.59199237514047e-09
DHFR2	2.37857236585366	1.87858853708333	-0.340446807434722	2.07165485086038e-06	3.65845431109386e-06
SLIT3	4.9394342195122	1.01921782402083	-2.27688338712324	2.51223262947005e-21	3.95081636676658e-20
TAT	0.436770137560976	0.0354423008	-3.62333005387427	2.02458718258188e-22	4.95857909963497e-21
RACK1	162.743339756098	272.70308525	0.744732519854662	8.56991767058511e-14	3.43256219835232e-13
C1QBP	43.6905517073171	76.9891551479167	0.817333915413624	2.02606613212898e-09	4.78946645791249e-09
PAIP2B	1.89321761463415	1.43548702483333	-0.399299959905656	1.00809691296258e-06	1.83670339995865e-06
QTRT2	2.44541882926829	4.33259583291667	0.825150082659687	6.96082312078653e-18	5.09777928551719e-17
PDSS2	8.13384841463415	7.65840321458333	-0.0868944844431048	0.0169895874061363	0.0205525858985973
TMEM65	3.10195770731707	2.83979443895833	-0.127392513780729	0.000559685904544471	0.000785136846375061
C6orf136	21.8036554146341	13.5399521833333	-0.687347381197698	3.10493744244836e-16	1.72445224498805e-15
LDHD	35.3777931219512	4.86852832066667	-2.86128641569573	7.49790938763051e-25	8.00134044651427e-23
ARG2	1.33603610487805	2.18885501583333	0.712217401693199	2.4454356810411e-11	7.1496690948638e-11
MRPS24	3.86555980487805	4.76219934045833	0.300950653183691	0.192979268442691	0.207567334091706
RPS17	149.24755902439	197.313546708333	0.402782672664628	1.53423198347482e-05	2.47531596469912e-05
TIMM9	10.1229484634146	17.7340509229167	0.808892565098449	2.66458518464289e-14	1.14065623663509e-13
OXCT1	7.75223102439024	7.13791785833333	-0.119108265927613	0.0224836729624564	0.0267228380317501
TBC1D9	5.71532026829268	2.70187938354167	-1.08087107296876	5.75170107225027e-17	3.64111923811098e-16
GLS	7.82284595121951	11.3939350395833	0.54250062551569	2.74053626791219e-05	4.3280773617979e-05
AGK	3.03736395121951	4.9914022025	0.716625370172827	1.30533356964022e-15	6.65586468615184e-15
ELAC2	9.63847590243902	12.46126638125	0.370573748861282	5.45819047363896e-06	9.18303667524393e-06
TDRD7	11.5701393658537	7.71035815208333	-0.585536461144507	8.37850163234145e-15	3.80470560447359e-14
MRPS23	4.02979131707317	9.12032225208333	1.17837966996642	1.31178203347e-20	1.61967137025139e-19
RNASEH1	4.41298724390244	7.27207702708333	0.720611903792618	4.89563211563507e-16	2.67914812482007e-15
PREPL	5.17651865853658	5.93680596104167	0.197704786101547	0.0145167699729388	0.0177625342666426
HMGCL	15.4227882926829	9.18162189583333	-0.748242686882172	5.64713906258208e-17	3.59013862106282e-16
AKAP1	36.7208075609756	40.9173860645833	0.156116197254472	0.0856139241888618	0.0963882462231797
ISCA2	6.52348063414634	5.91829726375	-0.140459764769881	0.022356393918598	0.0265927203555128
SLC30A9	11.4890725609756	11.5422745291667	0.00666520737108867	0.771668497936252	0.778968064808622
RPUSD2	4.96689314634146	6.947829695625	0.484218681159333	1.45198984626409e-08	3.09896118616936e-08
ALDH1L1	2.06384299268293	1.51521715289167	-0.445808653665521	3.19791133968775e-06	5.5169509717015e-06
GLRX5	18.3202126829268	16.28809616875	-0.169618267498383	0.00144434412979274	0.00194576206484252
TAL2	0.0552393870731707	0.103316196166667	0.903297216372348	0.0998027651901603	0.11110680416848
BCAT2	11.7214593414634	10.446722759375	-0.166101773381772	0.00724794604750363	0.00906903801923821
LYPLA1	15.1260364878049	26.58212828125	0.813422613524507	8.79204004022867e-09	1.90091285384973e-08
AP2B1	35.1609704878049	43.1871326791667	0.296626643693862	0.000309579736919713	0.000443869603606575
ACOT8	9.00532419512195	8.74601626604167	-0.0421521830618414	0.0912692216893482	0.102139488542237
ACOT7	15.8123090243902	20.3081135833333	0.361008178660437	0.00258003460049211	0.00339909320382294
VARS2	3.46104407317073	4.939806219375	0.513247135324927	1.29419010227964e-09	3.10855307525045e-09
ACSF2	15.6629232682927	5.95952250416667	-1.3940848497308	7.70919740022753e-17	4.70103710854691e-16
WASF1	1.52012395121951	2.01744407854167	0.408339717930958	0.0834711732161337	0.0941176851206821
MGME1	7.25443263414634	13.7621916541667	0.923775548859101	5.59402830049937e-16	3.02807184092248e-15
C19orf70	28.2795070731707	32.2338885239583	0.188821264485971	0.0572160628463133	0.0656534546024517
PTCD1	1.01072487560976	1.85001660145833	0.872147875244451	1.29520172102272e-16	7.64834534074286e-16
BLOC1S1	33.1162980487805	22.8709618041667	-0.534024370776202	8.94630605136961e-12	2.73888959851356e-11
IFIT3	9.50143082926829	11.053099041875	0.218234234072394	0.439340164993325	0.454238205190331
SLC25A1	67.1553441463415	64.2543323645833	-0.0637084805974952	0.0493652494431093	0.0570391977324094
FAM189A1	2.8085343195122	0.766895707152083	-1.87271513335721	2.54188447157646e-18	2.01998691517831e-17
RNF185	12.6646970731707	7.66475203541667	-0.724501544935142	3.49241198740068e-24	2.48460167103648e-22
COX7C	155.144273170732	119.891384414583	-0.371882455633731	8.19423080881276e-09	1.77938674830905e-08
CYP24A1	0.098290813804878	0.351768436554167	1.83949754396498	1.11704000324558e-07	2.21922575112885e-07
SDHB	52.5744607317073	39.4375534479167	-0.414792091664007	2.01263329132552e-09	4.76525219847912e-09
RSAD1	7.06098073170732	8.29202689375	0.231856215700564	0.00106343274314273	0.00145491622550846
UQCR11	40.518943902439	36.0838380041667	-0.167243774922034	0.0163994383417342	0.0198869812358368
GTPBP3	2.55415980487805	5.568677478125	1.12448594601776	1.46699712042064e-20	1.79647024418724e-19
UQCC1	5.23167809756098	8.65263824375	0.725866311315575	9.86488526848527e-12	2.98948044444564e-11
SUOX	7.1994582195122	5.89783498958333	-0.287702884528922	1.95332255637825e-06	3.46587161428635e-06
ACADL	0.0502187830731707	0.0248728539958333	-1.01365501213368	7.83001775633528e-13	2.77863337956411e-12
OPA1	9.94951407317073	10.7636845060417	0.113474037587508	0.500390849116058	0.513098097858195
ABCA8	3.36738790243902	0.178682856108333	-4.2361567949372	5.68622294814368e-26	1.58882118218652e-23
REXO2	8.47071602439024	15.7721737354167	0.896825677437338	2.78825788864217e-16	1.56017126802674e-15
RPS16	246.547731219512	443.297896127083	0.846409538612344	2.83418163517956e-12	9.2653552799962e-12
MCCC2	15.188864902439	21.7910610520833	0.520722387917819	1.34747448543844e-09	3.2313433085795e-09
RPS8	369.19252195122	522.301981020833	0.500510844388289	6.90209561544914e-08	1.39159660586788e-07
ABCG2	16.5906327634146	0.6556832649	-4.66122602800306	5.35076182006403e-25	6.28934252122951e-23
FASTKD1	7.35660853658537	6.71364876083333	-0.131943762738765	0.0249544813655502	0.0295419929953502
COQ4	12.3205421463415	11.5132418354167	-0.0977716241663904	0.0163028510362179	0.0198019995513086
P4HA1	11.2665069268293	23.8268522125	1.08054807736158	6.13058809842002e-13	2.1911719184305e-12
MTERF4	2.21587119512195	2.386476338125	0.107008009782536	0.036160443440329	0.0422390168098917
EEF2	659.850858536585	935.4106286875	0.503459842531239	4.19837487092682e-07	7.91966168833923e-07
ATAD1	9.85931048780488	11.16710802125	0.179696955047662	0.0118847677215266	0.0146018445525993
NIF3L1	10.7383266829268	15.8347119104167	0.560321419308288	8.59546961489459e-15	3.89140351656137e-14
NDUFS7	9.38359268292683	8.10132292145833	-0.211982876170474	5.15821957254798e-06	8.73739233717311e-06
TRMT11	3.01355436585366	6.63280162916667	1.13815228716549	8.37498673920072e-21	1.08802001637964e-19
METTL17	6.98340246341463	8.33335795791667	0.254967832454092	0.000850329446334183	0.00117303064895962
DHRS3	31.3696724390244	27.89785496875	-0.169216265393504	0.0118847677215266	0.0146018445525993
CRY1	3.78975895121951	4.38747419416667	0.211284551680089	0.00494485825600837	0.00628198829462288
GMPPB	7.07488814634146	6.17736470125	-0.195715831681181	0.00291039974824898	0.00381081264144082
SMDT1	30.9046885365854	23.0638528875	-0.422192185595882	4.62531962361115e-10	1.15943414726092e-09
ENO1	202.66333902439	382.662048770833	0.916985691375641	9.16852075463963e-17	5.52329435783533e-16
TMBIM6	202.772183902439	173.403455770833	-0.225727107938072	1.64486064309653e-06	2.94654892180601e-06
GATC	4.65148343902439	7.54006854166667	0.696886747958119	6.3903903537202e-16	3.39759544073238e-15
P2RY1	6.27349192682927	1.28594409210417	-2.28644077273092	1.19765378235557e-25	2.23661843854903e-23
FAHD2A	2.46770087804878	2.70891472479167	0.134547449928946	0.133717703566505	0.146784900167787
PDHB	15.1667562926829	13.9791195083333	-0.11763907634661	0.0341907086025164	0.0400949125998112
RAB10	52.7014587804878	56.3676258541667	0.0970239076162498	0.0793160009468318	0.0895677289603679
STXBP1	2.68413797560976	6.39942862104167	1.25348426465183	4.28694180384055e-10	1.07823081732959e-09
SLC25A53	0.461325121951219	0.397531093020833	-0.21471615237744	2.42014354724777e-05	3.85468492493408e-05
SUPV3L1	6.12488751219512	8.10305365	0.403782344362841	3.96942710667777e-09	8.99897435110256e-09
HPDL	4.74897342195122	13.3528262169375	1.49145754333782	2.2428388544334e-10	5.87859868162018e-10
IMMP1L	2.30907736585366	3.00749527395833	0.381245958767193	4.92459032872004e-06	8.35112139739811e-06
MRPL14	50.3802917073171	68.0420290770833	0.4335666887051	6.69741034395411e-08	1.35215284511722e-07
SMIM20	15.4170980487805	15.6819277541667	0.024571685360864	0.546094112141636	0.55919438213818
NDUFAF7	2.478907	3.9136783	0.658821025390212	7.00354130904285e-15	3.2394088903127e-14
ATP5MC1	53.3034546341463	45.3710424395833	-0.23245723083217	0.000468780517889772	0.000662590438720264
DHRS7B	5.84592107317073	4.95900136208333	-0.237380729575998	8.2414161476885e-06	1.36202165095648e-05
FBXO17	0.950959470731707	0.684778576354167	-0.473746288683205	3.49992704609727e-07	6.65253308762e-07
MRPS7	19.850996097561	21.12329894375	0.0896237642726891	0.270988746686206	0.287336541908582
GPAT2	0.633420908536585	0.464989138272917	-0.445967473390589	3.1229999594291e-14	1.32175216680323e-13
BPNT1	26.2390458536585	16.926667075	-0.632417330247521	5.68379924179967e-12	1.78394875362368e-11
TFAM	8.02506051219512	11.1840417708333	0.478857478208985	4.41822350238777e-06	7.52659739175294e-06
ZZEF1	13.2007725609756	4.39783670958333	-1.58575642077909	6.74878118747517e-22	1.27628849292252e-20
SURF1	26.4511819512195	23.4371954729167	-0.174532244312097	0.00492827500573858	0.0062662492413391
MRPL42	2.75882126829268	4.36083644	0.660552886946425	3.77024658491342e-11	1.08530797646641e-10
MIEF1	7.78596858536585	8.37195105416667	0.10468735328933	0.0918925587590148	0.102683233198181
DUSP21	0.147538715853659	0.00706001554166667	-4.38527841428174	8.81698835998368e-38	1.31725806098156e-34
PRELID3A	0.349079682926829	1.43808106579167	2.04251670698625	7.07553474502481e-24	4.11065790798774e-22
GCSH	1.44400176341463	2.57216087833333	0.832908376223917	2.82567728737682e-10	7.31639838360653e-10
ATP5MGL	0.0436390570731707	0.108645342916667	1.31593450049896	0.698302643074026	0.708739231489535
OCIAD2	27.1435071707317	42.9840500895833	0.663194283136707	9.10729706575467e-10	2.2268906409554e-09
MYOM2	0.431277936097561	0.303759358933333	-0.505689051259976	0.00674842836787256	0.00847952227216283
RAB11B	49.2241814634146	46.4306799645833	-0.0842888071790053	0.00199799803258466	0.00265334138727243
TMX1	13.9785717560976	13.6420719441667	-0.0351541865225564	0.125249755858947	0.138098254799459
MTERF3	5.00981217073171	12.09257594375	1.271293178596	1.19585532740697e-19	1.20716747239595e-18
PRUNE2	8.57167636585366	3.51900434622917	-1.2844100844002	3.24865122692955e-06	5.59802183740801e-06
ALKBH3	5.85155036585366	7.84950665541667	0.423783066104518	7.69254518187244e-07	1.42235922050958e-06
GLUL	41.1634112195122	40.4952327125	-0.02361046638062	0.153214464165312	0.166595640074946
HYOU1	22.6795404634146	30.5991153666667	0.432098536146915	1.23422919184592e-06	2.23237095958572e-06
ATP5MD	94.9815551219512	84.2102769791667	-0.173651067666146	0.00492827500573858	0.0062662492413391
FARS2	6.47719202439024	6.94294229375	0.100178665332429	0.283896586646637	0.300596385861145
RFK	24.774222804878	14.22884070625	-0.80002167598188	3.58032809811865e-10	9.08151133886123e-10
HDHD3	48.8179597560976	39.3536584645833	-0.310914241633619	4.57749680359564e-05	7.03578212404515e-05
CISD3	32.6414382926829	28.4494287145833	-0.198304946308562	0.00109225365281551	0.00149025292904691
ASPDH	0.138821122439024	0.173847658875	0.324596540060902	0.12924025699352	0.14239302651056
MPV17L2	5.76109070731707	8.56804359083333	0.572623847006438	2.15095844253915e-09	5.05272313388913e-09
DHODH	1.50558155853659	2.593812770625	0.784753483083427	1.40371269513391e-18	1.2052567623736e-17
PTCD3	5.54997563414634	9.9690540875	0.844975183506005	1.47240795890094e-19	1.46651832706534e-18
TCAIM	2.65240141463415	3.61751964854167	0.447701723217634	6.38208797382627e-08	1.29023537657597e-07
ATRNL1	0.390790184878049	0.0704819743291667	-2.47106799043408	1.23490640644329e-17	8.70259514729375e-17
FKBP4	28.3936485365854	48.209340725	0.763744455761358	3.31077233328183e-14	1.38940838930423e-13
SFXN2	1.77326286829268	2.47493140520833	0.480982123203832	0.000101912054034359	0.000152256608727332
MT-CO3	10699.7593902439	8757.90889729167	-0.288920006949374	0.00256171309943104	0.00337793413111207
RPL13	154.308226097561	294.681408895833	0.933341072056567	7.06911486095729e-13	2.52058653992129e-12
TMTC3	2.32179678048781	3.00164793229167	0.370513067849014	0.0471580776214577	0.0545310897573203
MT-ND6	2574.88838048781	1380.94690824167	-0.898852038944607	5.27096396786631e-14	2.17536468729068e-13
LYSMD2	3.89529336585366	5.34685707520833	0.456959127191379	0.000107017181367356	0.000159246682233894
OCIAD1	24.1997558536585	22.8512165479167	-0.0827215193194712	0.218920787136825	0.234121443079754
DEPTOR	8.65581004878049	10.747343254375	0.312239324584205	0.0217913756524949	0.0259619738634987
PUSL1	3.39175658536585	7.09685082822917	1.0651463456445	2.68994638610997e-16	1.5108195115971e-15
ACSM1	0.500702426829268	0.283221844541667	-0.822020905013155	1.35257679013565e-07	2.66589673411961e-07
PDIA3	99.1610426829268	134.318303895833	0.437810571251517	1.73583908989614e-06	3.09468210060243e-06
ACSM2A	0.0051370053902439	0.00357982410416667	-0.52103888556487	7.82680836784744e-11	2.17658631445468e-10
CHCHD10	75.1514026829268	48.3910514233333	-0.635059746036847	3.70809317869474e-12	1.19652077947515e-11
MRPL57	17.1942626829268	33.6632053166667	0.969245300457692	6.39390937205459e-18	4.77383116193685e-17
HACD3	9.09761921951219	21.0672400833333	1.21144036901039	2.3221773790911e-22	5.59569839413243e-21
PXMP2	29.454947902439	10.9636552458333	-1.42578113310172	2.63762273559294e-22	6.19244894926466e-21
SLC25A36	3.79650273170732	5.95112535666667	0.648491461338419	7.82156420087033e-07	1.44442730730535e-06
DARS2	9.72947929268293	12.85143804375	0.401495301131984	0.000122194388304546	0.000181109539808524
ENOSF1	3.65991124390244	3.61281701125	-0.0186844780083431	0.173773307188386	0.187314084371897
NAXD	18.1163907317073	22.2607744958333	0.297208227056815	0.00597775863940017	0.00754925731805905
RCC1L	12.7495733902439	17.4593652333333	0.453552133850545	3.51442958572215e-12	1.13894963146831e-11
SQOR	78.0350526829268	29.8880390729167	-1.38455406971641	2.75758398874866e-21	4.24724791669124e-20
NDUFB1	23.040863902439	16.4765429104167	-0.483781241088346	9.1505452655279e-12	2.78430033130319e-11
SLC25A29	1.53771178780488	4.15728129208333	1.43485524226974	1.27479516860229e-18	1.1072930127278e-17
SLC25A44	5.43027414634146	4.5723006375	-0.24810476742308	2.00192945252019e-07	3.88426311956515e-07
HADHB	47.1062219512195	26.15712874375	-0.848713442986877	1.18656902521765e-22	3.34478136542485e-21
PDHX	8.97194356097561	9.54077144791667	0.0886853793993301	0.242452611004269	0.258546895674788
KLHDC9	2.56966763414634	2.53754759710417	-0.0181468871118979	0.324553587333854	0.341226642840801
TDRKH	1.43765672682927	2.485101935625	0.789585789747538	6.3207240152135e-12	1.96323527624303e-11
TPP1	41.1113031707317	35.2791856625	-0.220717844000375	0.000167307741819735	0.000245538080823855
C15orf61	1.31537022439024	1.967387635	0.580812322343658	4.03494923962924e-07	7.64032213435499e-07
SOD2	16.6770680487805	21.05512261875	0.336305602680191	0.489460220556992	0.503271555066859
SDHAF2	5.57893936585366	6.10600048958333	0.130236833537018	0.0459681490580674	0.0531962933328836
ATAD3A	6.84527436585366	16.1440242114583	1.23781997069058	7.20405449503018e-19	6.52294388822733e-18
CUTA	47.7323080487805	68.53792763125	0.521936471835521	2.71097943445753e-11	7.87977290871508e-11
RPL30	118.881112926829	189.7912826875	0.67489420228535	2.29852842323758e-09	5.38244743623345e-09
ALDH3A2	18.1846275609756	12.96237095625	-0.488389751577043	1.20398936192507e-10	3.25273075355525e-10
DCAKD	9.77620846341463	12.2424628791667	0.324546867634328	0.000548584888566578	0.000771738063576711
CHCHD2	162.537443902439	263.972018375	0.699612897353306	1.05171022481966e-13	4.15675946000151e-13
RNASEL	4.74952226829268	2.16903784104167	-1.13072718446137	6.41759807569187e-21	8.71626502280332e-20
PARP1	17.0054674634146	24.3246914541667	0.516422840454665	9.68051366009559e-10	2.36318421702334e-09
PRDX2	87.1706314634146	125.093497202083	0.521092729525286	1.74977283471373e-09	4.17597542342222e-09
USP42	2.55578148780488	3.08054744895833	0.269422262169259	0.000455657156316241	0.000644651317742864
DLST	34.6259375609756	26.9058222479167	-0.363934738765715	9.37773178624267e-11	2.57542854570709e-10
TMX2	44.0979668292683	46.0640155833333	0.0629280413240423	0.377523724910529	0.394695902740609
TMEM143	2.14073629268293	2.31083131395833	0.110304862013732	0.499703912774722	0.512745635772963
ADGRL2	2.44894266097561	1.4425002085625	-0.763587467879993	5.88469532007923e-10	1.46042106448478e-09
ECH1	97.7783848780488	60.4079360875	-0.694777478891336	1.19564855066233e-15	6.13848431164784e-15
DNAJC11	10.6376737317073	8.70713427708333	-0.288912816673309	5.62878159274858e-06	9.44876370737795e-06
FASTK	17.0037848780488	20.6086176833333	0.27739182772758	0.00065373035945138	0.000911075706175711
MRS2	6.24604336585366	8.36250275625	0.420992195334468	3.36625455018938e-08	7.00443495540799e-08
TSFM	8.60393621951219	12.1490989416667	0.49778058260005	1.28551138586256e-09	3.09267956598819e-09
RTKN	6.87313395121951	16.945069825	1.30182560011739	1.41120898147932e-23	6.80111683332292e-22
PNPLA4	6.34119395121951	7.4095030088125	0.224622273579047	0.414809690395575	0.43096361436091
HSPB1	196.486953658537	195.2595131375	-0.0090406847167408	0.171053895419223	0.184649219477109
MRPS2	18.8474514878049	33.8699813208333	0.845637732656314	6.88481134050279e-15	3.20433275473868e-14
TYMP	13.951259195122	20.63512779375	0.564707032134265	0.0782124403018927	0.0885893751410369
RPN2	95.6253873170732	204.139551145833	1.09409013406159	1.6345564304723e-22	4.3607630484386e-21
MYL6	296.59343902439	174.321329166667	-0.766737582251069	1.27142681840484e-15	6.50517694074257e-15
FBXL12	8.10152043902439	7.74624928125	-0.0646947594034986	0.0451503309628462	0.0523309499290087
KLHL29	0.513816531707317	1.22882148670833	1.25795013395522	8.36001800485437e-12	2.57523028850566e-11
NDUFA1	164.309725609756	132.139713083333	-0.314353759674141	7.48205649557686e-07	1.38687250674837e-06
AKR7A2	36.3149548780488	30.1341871041667	-0.269162640118651	2.65051869261103e-05	4.19478276139924e-05
MRPL37	28.9536885365854	47.4301458958333	0.712057155043508	6.05926808353042e-16	3.25631169668865e-15
PCBD2	1.22338618292683	1.62691310229167	0.41125730762513	5.65770468866561e-06	9.48665634665143e-06
WDR31	0.787943346341463	1.32627741604167	0.751218766232059	1.68034628779174e-10	4.48292781794011e-10
RPL10	264.032926829268	385.043689625	0.544304297512882	4.43482480158561e-08	9.06378694058673e-08
MMAA	1.99263444634146	1.64282011854167	-0.27850254824133	3.3924407626182e-05	5.29050782813318e-05
COQ7	5.99715156097561	5.34156503125	-0.167014932565936	0.000251047641490214	0.0003623818129337
ANXA10	0.0583640531707317	1.65141483799792	4.82247868616337	0.927514677899444	0.928757995162044
RIPK3	11.1537604634146	6.32920180625	-0.817434719470584	5.91213426754539e-17	3.71123050240034e-16
MYH9	183.115657073171	150.8192349375	-0.279934715801259	0.000105601443905066	0.00015745364989438
FUNDC2	5.21140363414634	5.84180464979167	0.164742116332135	0.0563729476014957	0.0647357292210873
USP30	5.5338906097561	3.96688126666667	-0.480288909397986	4.42622599101509e-11	1.25957745344315e-10
MTFR2	1.26075307073171	3.84909905458333	1.61023505946584	2.67327498516376e-21	4.1602841956611e-20
NARS2	5.50788970731707	9.52706306875	0.790531868981032	2.07206224342e-14	8.97293041063617e-14
RPL31	96.2582826829268	149.743027145833	0.637506234881425	9.1505452655279e-12	2.78430033130319e-11
MRPS18B	35.9874231707317	45.9316063770833	0.351994436367136	3.66320900161465e-07	6.94522112742676e-07
NAV2	2.29331494634146	2.43645393208333	0.0873484474068273	0.0918925587590148	0.102683233198181
NME1-NME2	0.305548051219512	0.898347003104167	1.55587354062954	2.24763336837347e-12	7.44559701186245e-12
PARK7	54.3751151219512	74.24211623125	0.449291283992892	4.65734320553764e-10	1.16550598811947e-09
COX6A1	137.757343414634	108.118351941667	-0.349517800407567	7.60767406619364e-07	1.40840954831392e-06
ZDHHC8	3.95373958536585	7.36099102833333	0.896682162429238	2.42915344257487e-12	8.0113802278297e-12
HTD2	0.0357111001951219	0.0785652281333333	1.13751835571398	0.155232642496594	0.168422344146631
METTL9	9.83421714634146	14.1387927229167	0.52377682085885	1.91620248429904e-11	5.62437428593864e-11
MAPK3	72.0538351219512	38.0693565770833	-0.920445034384764	1.54548902532563e-18	1.3044975162918e-17
PHKA1	1.13725914634146	3.245312620625	1.51279642211245	2.48446475402029e-17	1.6719776317596e-16
TIMM23B	1.25593353658537	1.851167621875	0.559675416601071	2.82143893106653e-09	6.50498420218117e-09
RUNDC3B	1.78411670243902	0.377804525839583	-2.23949809830749	1.68766306467639e-22	4.42345371688864e-21
VAMP1	2.10280109756098	1.95095169125	-0.108134338136083	0.0179621271667283	0.0215718794108457
SDHA	33.4184697560976	20.7815743854167	-0.685340718272117	1.05719325113264e-15	5.48418999025057e-15
AMT	5.90092841463415	3.35316080239583	-0.815420286909398	2.50010365699023e-11	7.29522434285821e-11
UBE2N	13.572256804878	19.3744287895833	0.513493143373042	3.60526897797223e-10	9.1138271625897e-10
ACADVL	83.6976431707317	56.0373060875	-0.578799396759461	3.03903746395854e-13	1.12943332615773e-12
MTFR1	4.99229570731707	10.0456160922917	1.00879074989056	2.77679922799393e-17	1.84379468738797e-16
CKMT1A	8.94911882926829	4.62462861604167	-0.95240812141819	7.69348385381207e-15	3.50428807243757e-14
DMAC1	16.1628993170732	22.3263098291667	0.466058803780007	0.000207402931407505	0.000300834931575546
IMMT	34.609433902439	31.28532561875	-0.145679224171394	0.00143359080217714	0.00193301864481286
GNG5	98.1555780487805	91.1659213333333	-0.106575624051011	0.0174443498970158	0.0210515821858979
EMC8	5.84908653658537	11.0179984125	0.913578921286723	1.29850442121263e-20	1.61663800440972e-19
MRPL40	10.3953876341463	13.2777458020833	0.353066681403187	2.46940633712125e-06	4.30992180801302e-06
MRPL36	9.72065241463415	18.8333565041667	0.95416509116001	9.09103478703286e-19	8.03668992415804e-18
EVI5L	3.15447609756098	2.683630825625	-0.233214198618748	0.000220152244309224	0.00031901789815517
CCDC58	6.87561382926829	10.7963405304167	0.650981964243176	7.83458726751712e-09	1.708740639076e-08
HAGH	6.45758495121951	6.26313772145833	-0.0441091144813486	0.0179097504901458	0.0215436129084363
TOMM5	4.95597812195122	7.83076367291667	0.659983190351418	5.61846297014548e-13	2.0177845378359e-12
GTPBP8	2.58581236585366	2.84661389270833	0.138629230200371	0.0858109045071691	0.0965372675705652
OAT	43.0405865853659	27.2949033195833	-0.657066153054772	0.102793680323747	0.114266189288451
DUSP18	1.58342334634146	2.750274011875	0.796528334526351	2.2659599232332e-12	7.48969939227965e-12
HAX1	28.2644395121951	34.72298835	0.296903026752757	4.35009060568844e-06	7.41899014257823e-06
TIMM10	23.0834665853659	40.59483142025	0.814436154950284	1.35685271237472e-12	4.64939897313723e-12
CYB5B	16.8087496585366	29.6952877958333	0.821021603011953	8.2777476646291e-13	2.91673467239525e-12
WARS2	4.5823266097561	5.99327715208333	0.387264799403426	1.37025801507149e-05	2.21315186434249e-05
PKM	75.6419195121951	159.158131729167	1.07320299010053	1.47291722688268e-18	1.25030587327427e-17
SLC25A3	61.1234051219512	57.4853849375	-0.0885297042329132	0.0122541604523024	0.0150433161181099
PRIMPOL	3.75992748780488	3.48928476416667	-0.10777349684935	0.240714964439185	0.256877254908673
FAM162A	36.3962017073171	18.8512425666667	-0.949128278338971	2.73999469259613e-19	2.60735800683988e-18
RPS18	727.145156097561	1273.8228353125	0.808849344425715	8.36001800485437e-12	2.57523028850566e-11
MUT	17.391483902439	11.40067406875	-0.609261906950986	1.03207068599826e-16	6.14308209116096e-16
RTN4IP1	6.504006	6.40731831375	-0.0216079233502686	0.312494447249574	0.329011067083061
PLPBP	26.5648502439024	19.9131010416667	-0.415800672215927	1.68034777647019e-10	4.48292781794011e-10
ETHE1	251.701019512195	87.0364972145833	-1.53201865855005	6.96596767270724e-21	9.29210330627198e-20
HDHD5	8.81900802439024	13.7615026833333	0.641949719851882	9.1505452655279e-12	2.78430033130319e-11
NLRX1	4.71897287804878	3.68848928979167	-0.355442833184096	1.530309930147e-07	3.01223061349093e-07
NDUFS5	199.767795121951	274.363291333333	0.457763445073456	5.31982739478809e-06	8.96034061760249e-06
HEATR6	2.24533146341463	2.92694100833333	0.382465232726976	5.7159782381771e-06	9.57362274421142e-06
C15orf62	0.591990053658537	1.10070763695833	0.894786478519587	1.47970967109911e-08	3.14912571028785e-08
DOK6	0.147980612682927	0.1226556858625	-0.270794063646894	0.000145603961530977	0.000214740689562961
TIMM29	6.68832743902439	9.44125258541667	0.497332797980105	6.69671156986319e-14	2.72612727121951e-13
ITGA3	21.276211195122	15.60813753125	-0.446942867401146	2.05034949478454e-08	4.30832931815486e-08
MPST	29.4700816585366	26.52565653125	-0.151862598585611	0.0216058170905711	0.0257614451183665
SLC35F6	11.4319426585366	15.7814148645833	0.465155969160244	9.78915650786855e-11	2.66879558809409e-10
RAI14	3.63786865853659	4.56191148958333	0.326544998759967	0.263532343134581	0.280026543842862
GLS2	0.0451326563414634	0.308451694854167	2.77280097562464	1.51697534059108e-22	4.12065665244195e-21
SARM1	0.670111353658537	0.724107458125	0.111802959464339	0.700012960033333	0.709992778200814
ANXA2	80.4598551219512	106.4029005625	0.403196434180066	0.00103531677108637	0.00141774817232176
SLC9B2	0.724524851219512	1.691070979625	1.22283013529851	4.64248808986732e-13	1.68346534132567e-12
RIDA	10.6708326829268	14.78777304375	0.470732047790722	0.00292067631354491	0.00382091980073213
DDT	20.9362925609756	14.18740425	-0.561395333900568	7.49031068468337e-09	1.63843691989999e-08
ARMC10	4.86433448780488	11.1516570354167	1.1969437557035	3.66252779435045e-22	8.04678900699937e-21
GRPEL1	8.74880831707317	13.28567481875	0.602713083770049	1.59339976632079e-13	6.19932096584182e-13
CCDC127	1.6929583902439	1.82291775166667	0.106702954883971	0.0293004374596486	0.034495550484409
LMAN1	14.0180422195122	18.4180864479167	0.393838305526436	0.015455816541104	0.0188497876835995
MSRB2	16.0922080487805	18.3041801208333	0.185810858885422	0.317177628354095	0.33370660335283
MRPL32	10.0173833902439	14.0895678604167	0.492121647756975	6.68971092334659e-11	1.87161575271157e-10
SELENOO	9.08355568292683	12.3724976866667	0.445807728200796	1.29148302925598e-05	2.09497898556833e-05
ANKRD44	1.09796609756098	0.750652757895833	-0.548615912836074	1.9865182372701e-12	6.63950390711752e-12
NDUFB9	59.849062195122	59.58660955625	-0.00634047976568741	0.0967858514577858	0.107909001550696
PGRMC2	19.7784456097561	15.16742099375	-0.382953252515738	2.30668048786268e-10	6.03534264249885e-10
MYO19	3.01098860731707	5.12533894166667	0.767410164695916	6.26933845307664e-14	2.55912340133784e-13
TOP3A	3.30641346341463	3.80405347708333	0.202270384274047	0.0744480287571836	0.0845820189834466
DNA2	0.947329831707317	2.82345135525	1.57552105437324	2.71321351915768e-19	2.59842371642409e-18
TMEM70	8.45778534146342	12.4523309804167	0.558063978615873	7.30023416257199e-09	1.60154916870522e-08
ADCK1	2.18580314634146	2.689636028125	0.299247477362954	0.00361385773076051	0.00467050471432197
ATP5F1E	39.2951141463415	54.9581716104167	0.483984065660539	1.35681803828993e-05	2.19619301105651e-05
RPL10A	420.760648780488	588.392309791667	0.483778606559648	7.83458726751712e-09	1.708740639076e-08
RPS6KA6	1.91108067317073	0.908119759727083	-1.07343420777035	9.00203200237614e-14	3.57691412830387e-13
ADO	5.63229543902439	8.858520025	0.65334267902185	5.12524626533324e-19	4.75597386360737e-18
CMC2	1.45354407317073	2.17185097270833	0.579350295854607	4.59293012754785e-12	1.45996544905457e-11
PARL	22.3152529268293	24.3183187458333	0.124013332520413	0.029140382955768	0.0343341736087677
SLC25A19	2.28763475609756	3.74826885958333	0.712367710058008	1.10456265408321e-13	4.35413352295598e-13
MRPL47	20.2027926829268	27.9846702479167	0.470082013976921	2.52180623153131e-09	5.85937559861241e-09
MRPL27	14.9793078536585	15.8910442375	0.0852429676788504	0.626330910963029	0.638293575019622
TFB2M	9.343823	14.60693246875	0.644568385917863	2.85608472728145e-12	9.31657332436351e-12
DAP3	15.9134017073171	25.8891855229167	0.702107314144452	7.05781251491802e-20	7.37368664145981e-19
ME3	5.31862851219512	6.33178964291667	0.251559053298819	0.175489265102945	0.189027369909012
SCP2	29.9290968292683	15.5751692520833	-0.942300902468927	1.25172488620839e-22	3.46310551850988e-21
RAB7A	100.741845121951	103.046421395833	0.0326313439086734	0.780778706033073	0.787632266585693
NQO1	33.9806683414634	70.5151632979167	1.05321929408921	8.46089434786571e-09	1.83462643769396e-08
AGXT	0.408294739268293	0.27452569391875	-0.572669796128936	2.02317151294147e-05	3.23274678110648e-05
PET100	7.36689424390244	7.07178383979167	-0.0589823548801665	0.153837356714461	0.167029804455963
XPNPEP3	1.10807455609756	2.68582878395833	1.27731238338665	1.13402504295889e-23	5.64744471393527e-22
HSDL2	20.9736712195122	20.3461943979167	-0.0438204375527445	0.148907809262286	0.162267153200478
MGST1	22.2106986097561	16.173419650375	-0.45763002239063	2.35419843492827e-06	4.1232971415977e-06
DACT2	1.12770184390244	0.639469835275	-0.818437468368777	6.30769538404967e-11	1.77324375429593e-10
LIPT1	1.95504485365854	2.22934443916667	0.189417826755704	0.00932646899153388	0.0115632735878437
RAB5C	46.4153475609756	41.3400189375	-0.167062871846207	3.26669208262832e-05	5.10506063958861e-05
UHRF1BP1	1.81118043902439	2.86729902895833	0.662762088177031	9.78915650786855e-11	2.66879558809409e-10
SARS2	1.27982396097561	2.07898212833333	0.6999319743048	1.16341870257788e-11	3.49727875583773e-11
ETFBKMT	0.595013324390244	0.3901682009375	-0.60882577389228	3.598392731043e-14	1.50167562574811e-13
PSMB3	79.4045831707317	129.512591560417	0.705798181280797	4.59293012754785e-12	1.45996544905457e-11
PDK4	37.4751326585366	4.26940728645833	-3.13382588288797	5.47265413493866e-25	6.28934252122951e-23
COA6	15.1482590243902	20.325250353125	0.424121126983803	1.96380581723288e-06	3.48033913516717e-06
ABHD16A	1.84667243902439	2.155440520625	0.223054766740983	0.0107681876359408	0.0132736570363825
ACAD10	4.3824946097561	3.64794397833333	-0.2646687424154	4.79489813089101e-05	7.36236156993954e-05
DNAJA1	48.3555202439024	75.8475634791667	0.649422239696339	8.49989154768815e-14	3.41366612157153e-13
ABCA13	0.0479012172682927	0.0964404953258333	1.00957674248188	0.421644714884344	0.437456391692507
TMEM177	6.31014741463415	7.45062175208333	0.239687113903512	0.000404856686323383	0.000576602373085924
LYRM2	4.17467385365854	3.93525834208333	-0.0852051424825335	0.448345138762907	0.462268900836289
BAK1	37.1432317073171	22.9845277208333	-0.692436322368828	1.54248298159763e-13	6.0168918394435e-13
PDSS1	9.40025409756098	11.8325184104167	0.331985506980725	0.000179267899528598	0.000261549064351294
RCN2	3.76170731707317	6.48440643333333	0.785586916675297	4.83101494021894e-13	1.74336626103553e-12
GAPDH	678.462019512195	1196.13370302083	0.818038701473316	1.12829979441463e-14	5.03188027718047e-14
SCO2	22.5979911463415	19.388607809375	-0.220985314562287	0.000150112008356762	0.00022095304481281
PRDX5	394.297082926829	520.862447708333	0.401619390567181	0.0978767108835051	0.109043852393704
ACSS3	0.22395669195122	0.189394992677083	-0.241821586780681	2.39600008705386e-07	4.63681882131926e-07
MTIF3	21.8795326829268	31.39037665625	0.520740415610311	3.99866577794377e-05	6.18427191744099e-05
COA4	18.1969066341463	26.0002754416667	0.514833685260183	1.28220642381101e-11	3.8235856231011e-11
BAX	25.4528330243902	35.8056253229167	0.492360018901053	9.25667565798593e-08	1.84886008462981e-07
NDUFS4	37.8087875609756	31.2196584875	-0.276266830494297	9.39215978153966e-06	1.54877336794926e-05
COA5	7.46522553658537	8.93690441666667	0.259589347082618	0.000404856571312895	0.000576602373085924
CUL2	6.63795012195122	8.18660926666667	0.302528250586321	3.51994639182605e-07	6.6820837476342e-07
SOD1	103.017543414634	112.3297758125	0.124850358112876	0.439340164993325	0.454238205190331
AFG3L2	16.8680068536585	10.4994079479167	-0.683981534991568	1.50177975766643e-15	7.60562358628355e-15
YJEFN3	0.655424770731707	0.971068049104167	0.567142200021887	0.203531684070575	0.218288826993136
PC	6.26736909756098	3.22087464854167	-0.960407444391924	2.70953906266086e-14	1.15658610274724e-13
VDAC1	90.1151497560976	122.108717291667	0.438324626432603	3.23970012908803e-09	7.43488785385179e-09
SNPH	1.36269104390244	1.01627372022917	-0.423169478451635	1.19450610928621e-06	2.16314197245285e-06
ALDH4A1	2.23186813414634	8.55107464166667	1.937853948939	2.10111469947587e-18	1.71533626285079e-17
YARS2	6.67250858536585	12.4157943854167	0.895875408992413	1.13545222196842e-18	9.9202667814083e-18
BAG2	3.28389846585366	2.174308404125	-0.594852934539067	0.381039093966127	0.398092591877898
