# Supplementary material for: A novel signature model based on mitochondrial-related genes for predicting survival of colon adenocarcinoma
Source: BMC Med Inform Decis Mak. 2022 Oct 22;22:277. doi: 10.1186/s12911-022-02020-3 (PMC9587559; doi:10.1186/s12911-022-02020-3)
Supplement: Supplementary file 2 — Additional file 2. Raw data. (ZIP 320499 kb) [file 12911_2022_2020_MOESM2_ESM.zip › Raw data/6. Differential gene analysis/diff_gene.xls]

gene	conMean	treatMean	logFC	pValue	fdr
IER5L	1.57927044634146	6.43940013854167	2.0276680500559	7.63841266879801e-21	1.0098927900163e-19
CDC25C	1.39399982926829	3.551496960625	1.34919686615087	3.00919438603716e-20	3.40586091874206e-19
PPP1R12B	14.5482310731707	2.95844270625	-2.29793388480069	3.01808098619284e-17	1.98634933628727e-16
NOL3	4.00729168292683	8.1310560375	1.02081521289031	1.31890689057364e-16	7.75766493904338e-16
CLIC5	23.8055250487805	6.194894748125	-1.94214477281545	9.9466775909126e-22	1.74827486127334e-20
DNMT1	5.75031802439024	11.856759775	1.04399615047536	1.11400987958388e-17	7.92538457189675e-17
FPGS	9.27712517073171	19.8993041666667	1.10096827175452	5.28046954358304e-21	7.51335380772673e-20
BRINP3	3.5522298	0.38787281414375	-3.19506934860395	2.56687964304797e-24	2.01837799300719e-22
LEXM	0.597456622926829	0.108252884816667	-2.46442850142488	6.03112584537625e-23	1.83887796183513e-21
SLC25A27	0.70531853902439	2.0536879026875	1.54187008709604	2.13671781961118e-09	5.02717939250531e-09
FEN1	10.7820133658537	23.3489503854167	1.11473109424254	6.454577608509e-18	4.77383116193685e-17
NOX4	0.0465297443902439	0.518545693210417	3.47824595521679	1.94885107860057e-20	2.2746746183041e-19
LACTB2	8.36603414634146	18.1259998645833	1.11544478759073	4.3873992362329e-12	1.40059283310512e-11
SLC25A22	4.51924592682927	10.1072382954167	1.16123487633664	3.02259270710252e-16	1.68498265089969e-15
PPP1R27	0.0110278682926829	0.0453790171604167	2.04087142053486	0.000121339308321868	0.000180199728263291
HSD3B2	10.502265457561	0.223605872875	-5.55359867668586	5.7552265534271e-21	8.11161176492461e-20
HSPD1	63.7546458536585	171.508807083333	1.42768028028998	3.42607775565728e-21	5.0678813534178e-20
ECI2	14.6692286585366	6.19681299104167	-1.243194676743	1.99969930576754e-21	3.21141325129786e-20
QSOX2	3.07633892682927	8.05486410625	1.38864579255483	6.06539427674151e-24	3.93986915193557e-22
DHRS2	0.026025439097561	0.700050569666667	4.74946473222664	2.20621494150499e-23	9.69436800767193e-22
MTHFD1L	1.90785484146341	11.14909456875	2.54690323828765	3.54772727372073e-26	1.32507613673469e-23
FSIP2	0.846908533902439	0.28741607511	-1.55906541331865	4.77805769106596e-20	5.17276680467576e-19
ABCA9	0.641599519512195	0.120816374583333	-2.40885706093792	1.64038319652059e-21	2.72303610622418e-20
ACP6	1.12536775121951	2.35993825625	1.06835258751067	2.02056790911646e-21	3.21141325129786e-20
P2RY12	0.957313473170732	0.162350804629167	-2.55987687907878	1.11017722368512e-22	3.18962456189533e-21
PTRH2	2.93805685365854	6.1121653625	1.05682126209001	6.22315875952594e-21	8.52972402452455e-20
SLC8A3	0.0800193343902439	0.0386232889541667	-1.05087760646763	6.95514801174976e-20	7.31759938700996e-19
HOGA1	0.0248440076097561	0.19165990870625	2.94757876665481	6.88707833086999e-11	1.92323271519996e-10
CKMT2	0.532138965853658	6.50369311020833	3.61138422877674	0.001355262916268	0.00183070777296961
CKMT1B	10.2572988780488	4.9884194164375	-1.0399961922634	6.3745845088779e-15	2.99485196737849e-14
CAPN10	1.86493048780488	3.76159749416667	1.01222362562078	3.68033110482029e-20	4.13414636887332e-19
MPC1	47.8533595121951	23.3220829708333	-1.03692356561619	9.37118694284695e-21	1.19662848654815e-19
SLC25A23	44.8065490243902	14.7228986708333	-1.60564787543519	2.24008534278771e-25	3.42353664124784e-23
CRYAB	16.9996692926829	3.60711459916667	-2.23658951696529	4.52958478190125e-17	2.92952366413873e-16
MICU3	0.418132180487805	0.178881578310417	-1.22495425848034	1.3824360472066e-13	5.42089095676289e-13
FAM222A	1.15300181707317	3.287240989375	1.51148243842482	8.12475838799277e-11	2.247849820678e-10
PIF1	0.55749066097561	1.81545624729167	1.70331261896373	8.3614032206428e-20	8.61512855975196e-19
SNCA	1.23973020243902	0.414216622452083	-1.58156883180584	2.40986557056175e-14	1.03458021908599e-13
HSPE1	36.8283517073171	74.73198391875	1.0209089928961	7.12428601331298e-15	3.27497947811987e-14
MAOB	13.6443318292683	3.02478296770833	-2.17339821085865	2.18161504961917e-17	1.49510682758305e-16
NIT2	2.82763441463415	5.97178644791667	1.07856696947763	4.16772030630428e-21	6.04521760933844e-20
KYAT1	0.658788248780488	1.53732691270833	1.22253726073544	2.18316189625868e-18	1.7726325396796e-17
PDF	1.63820241707317	4.4107213396875	1.42890098871938	6.48448000827508e-15	3.02752087856988e-14
SND1	27.9928641463415	59.0641043541667	1.07722250586336	9.78614978383759e-23	2.86676623079478e-21
MOBP	0.0914697066341463	0.0139877603104167	-2.70912904417802	4.64761271827043e-22	9.77962450858595e-21
SLC25A2	0.0147625953658537	0.0603075010166667	2.0303910755574	0.000874117639365819	0.00120362373567975
GLOD5	3.90636437317073	1.68077123004167	-1.21670315292421	3.94501838879487e-17	2.56254672733023e-16
AKR1C4	0.0128943791463415	0.693666648741667	5.74942830661615	1.4659648653417e-21	2.51093767362837e-20
FADS1	0.944752192682927	2.86780497708333	1.60193905102213	8.242294554222e-11	2.27615306173894e-10
PYCR1	13.3761392926829	47.3485650229167	1.82365892693924	6.72097975800789e-23	2.00822875169276e-21
MSRB3	14.5697939512195	3.463346017375	-2.07274203747237	3.45489835450069e-13	1.26821084560787e-12
CYP27B1	0.324187149756098	1.36680939770833	2.07591326133607	1.68043436599105e-23	7.84552794622072e-22
SLC25A20	29.1001317073171	10.798412475	-1.43020645214329	2.92598353971621e-23	1.092854852084e-21
POLG2	1.50320614878049	3.04636912270833	1.01904788786403	6.02153349726364e-17	3.76408830331041e-16
ACADM	18.3997113170732	8.43112416	-1.12588622107014	1.64159425529167e-19	1.62419987907666e-18
ACSL6	0.0821783114634146	1.86910215678125	4.50744392485953	4.00037267171089e-10	1.00955350870542e-09
TERT	0.186701482682927	0.62159523264375	1.73524205424609	6.17424558788304e-09	1.36454581414912e-08
HRK	0.143282843902439	0.03352899563125	-2.09538470494815	3.75518840802651e-20	4.18675483700866e-19
PUS1	2.87298007317073	9.04167211875	1.65404161520858	2.40666209478487e-23	9.97560353210474e-22
FKBP10	6.61553568292683	27.0880227520833	2.0337252037314	8.81796485712592e-15	3.980072355452e-14
ACOD1	0.00870338212195122	0.0391157400833333	2.16810121723557	0.000715261637799269	0.000993123500810509
OTC	4.68887837804878	2.057390742125	-1.18842704009584	7.71037880930807e-13	2.74269189073958e-12
HMGCS2	373.654206097561	80.7657120355	-2.2098889104531	1.81965890773e-18	1.5103168934159e-17
PAPSS2	81.4992951219512	22.2747760897917	-1.8713766521137	3.26095029761543e-23	1.18825847430182e-21
AGXT2	0.073991552902439	0.0108638402520833	-2.76782640708488	0.00277744280552731	0.00364951587639209
FAM92A	0.864901965853659	2.76866627895833	1.67858264721284	1.51086534836267e-16	8.78300712238844e-16
ARMCX1	5.73446690243902	1.85564170958333	-1.62774119475664	8.48377377417039e-18	6.12307150657515e-17
ATP5F1EP2	0.963427526829268	4.13565136189583	2.10186652067039	1.12461978964838e-12	3.87138701782184e-12
C20orf194	1.91130636341463	0.674369460020833	-1.5029479385784	6.05926808353042e-16	3.25631169668865e-15
TIMM50	6.14185902439024	12.3999577770833	1.01358790485027	9.08842602478205e-21	1.17052659319176e-19
SLC22A4	2.93091413902439	1.036150598125	-1.50011699984423	2.6065582067423e-09	6.04689124359161e-09
SLC25A14	1.4367191195122	2.96997572291667	1.04767309766746	6.03454776681164e-21	8.34779107742277e-20
RUVBL2	19.5519546341463	42.28922879375	1.11297740811365	1.28535971724479e-20	1.61372051896111e-19
ETFDH	14.3590059756098	4.33908961125	-1.72649159358645	7.66626887021803e-26	1.63620081315796e-23
KCNMA1	5.09494020731707	0.76209951625	-2.74101391075351	8.12197487112415e-21	1.0644061804789e-19
MRPL17	11.6019512682927	29.3957094958333	1.34123813455915	7.49585005001054e-22	1.38011230412107e-20
CPT1A	49.8121926829268	22.4184731604167	-1.1518108935548	1.59115688537147e-20	1.9170874086653e-19
TMEM160	7.01526570731707	22.2787677281875	1.66709978435774	2.10510381601047e-06	3.71313471206569e-06
PINK1	12.4590494390244	4.76340057208333	-1.38713022188565	2.29152385625692e-25	3.42353664124784e-23
CHCHD6	2.48004297560976	6.22297250770833	1.32723875192092	1.19695934925704e-20	1.515472260839e-19
HELZ2	4.01906619512195	8.92108563	1.15035894694734	3.40825444994807e-12	1.1069417713527e-11
DTYMK	9.19654717073171	20.7396228729167	1.1732254502376	3.39992504721418e-19	3.21486583578354e-18
SLC25A42	3.30729936585366	1.5299950425	-1.11212666115097	1.28179839198092e-19	1.28523946148959e-18
TST	218.638257804878	81.34999164375	-1.42633176624422	3.32157878261146e-21	4.96243870122152e-20
FHL1	35.7225685365854	4.317307176875	-3.0486321678779	2.51354256929988e-23	9.97560353210474e-22
WSCD1	5.56425995365854	0.731368241420833	-2.92751993568227	2.21618632288711e-24	1.8394346479963e-22
SLC25A32	4.48133870731707	10.7494854097917	1.26226592089354	1.86643952531138e-19	1.83451358606263e-18
ASB9	0.813339326829268	4.05528838420833	2.31787523431262	2.37181989538934e-17	1.61803603822451e-16
GRPEL2	2.71286614634146	6.56712417083333	1.27544386754448	6.96596767270724e-21	9.29210330627198e-20
SLC25A34	5.84357902195122	0.381046959404167	-3.93881154009274	6.38080796058844e-26	1.58882118218652e-23
ATIC	17.4048811463415	38.780717175	1.1558475212846	5.08003326346054e-22	1.05410690216806e-20
SFXN3	5.38498704878049	12.10328904375	1.16838437005307	2.38772112025097e-19	2.3315394468333e-18
RIMS3	2.34512886097561	1.04545348297917	-1.16553832740377	1.20748933196866e-14	5.35308326991447e-14
GPT2	4.13607980487805	13.5623727625	1.71327367519154	7.11261654371709e-22	1.32828113953917e-20
PMAIP1	1.5238221902439	7.36685357145833	2.27335399757761	4.04890930396744e-23	1.40676058142497e-21
ADHFE1	0.960150175609756	0.153515772764583	-2.64487318228475	1.69663845562767e-24	1.68985190180516e-22
TMTC1	1.4271639097561	0.5314717635	-1.42508608770351	6.14042175971534e-16	3.28809681326692e-15
PRDX4	29.4017141463415	78.4953547833333	1.41670701245188	1.57508607177068e-20	1.91315332619951e-19
TOMM34	13.3708309512195	49.68361854375	1.89368112459752	3.85807127337334e-24	2.61998112837262e-22
PRDX6	195.967337317073	78.9156958541667	-1.31222903725464	4.24627769847777e-22	9.06276983075113e-21
MOCS1	5.65298107317073	1.75130703270833	-1.69057983275873	3.44240122910828e-23	1.22451129435423e-21
COX7A1	10.545982	4.08902128375	-1.36686596206122	3.50449022080128e-11	1.01270955316772e-10
HEATR1	2.69617144634146	6.4435742625	1.25694893726862	2.81524577220489e-21	4.29181345272868e-20
AKR1B15	0.296068798804878	0.137069024591667	-1.11102987824954	2.01157829255765e-05	3.21766377845945e-05
TUBB3	0.218206442439024	0.772686948552083	1.82419033245154	1.4442573672147e-12	4.90391024231537e-12
AARD	0.319088343902439	0.07168444878125	-2.15422382899902	3.41477943377287e-17	2.23757915528801e-16
NME1	7.04184714634146	24.7300099229167	1.81223700177545	2.69417122959975e-22	6.19244894926466e-21
SPHKAP	0.0350029111219512	0.00550194877916667	-2.66946029915779	1.89688280322496e-28	9.4464763600603e-26
IFI6	42.0982009756098	146.410571852083	1.79818924230933	5.56733401450126e-09	1.23958226790833e-08
ANKRD61	0.255824752439024	0.635830844208333	1.31348714385183	3.05022069802076e-06	5.26824245415377e-06
KCNJ11	0.518492082926829	1.49590714091667	1.52862675688246	6.01596873458885e-14	2.46919156304279e-13
PPP1R14A	19.8142616585366	3.98329428810417	-2.31450523306763	3.90666207545975e-18	3.02412079830926e-17
CPOX	4.56907048780488	9.29265820208333	1.02419064492466	5.02494077937512e-23	1.59728968603967e-21
HSP90AB1	232.677180487805	541.153664166667	1.21770858779809	5.24644847405295e-23	1.63295708754898e-21
PAICS	11.544908195122	30.7169116229167	1.41177646927571	6.07546593191425e-22	1.22302619644346e-20
EFHD1	1.71818642195122	0.824741167875	-1.05887324809601	4.05395840991928e-13	1.48083468567712e-12
ACACB	4.34535717073171	1.37473751533333	-1.66031858075719	9.83524549226245e-24	5.24780598765718e-22
BCL2	3.53133497560976	1.31541779516667	-1.42469258634243	3.00919438603716e-20	3.40586091874206e-19
CTU2	2.77401612195122	6.63758443145833	1.25868213511376	5.85159231683064e-21	8.17035413209811e-20
PDE2A	2.69450134146341	0.492551994125	-2.45167037538237	4.18234442610481e-23	1.42009603922741e-21
PABPC5	0.276398822926829	0.115136715547917	-1.26340350901542	8.58199767817917e-11	2.36559124191876e-10
VARS	12.3341106341463	28.16658146875	1.19133078470413	1.95859209197118e-21	3.18058324500537e-20
DDIT4	15.8783550487805	47.3350768916667	1.57584820442761	9.42259806152462e-17	5.65355883691477e-16
ACAA2	70.0274226829268	23.22390675	-1.59230930663897	4.38796668944943e-21	6.3034829173437e-20
AADAT	1.20733422682927	3.03317662010417	1.32900439445455	9.99782665254832e-13	3.46560394870236e-12
DTNB	0.668251351219512	1.69502618520833	1.34284480591821	2.79918134583581e-18	2.21268620670831e-17
CYP11A1	0.181779117317073	0.0560172129895833	-1.69824436079062	6.13349068642983e-19	5.65644141081862e-18
BBC3	3.99538331707317	8.05972468666667	1.01239663640591	7.5766158610357e-14	3.06760544617543e-13
SUGCT	3.70306952195122	0.944205614625	-1.97154866820169	1.0371652783241e-21	1.80177316955373e-20
CCT6A	32.4719070731707	80.3811971041667	1.30766594687443	2.21618632288711e-24	1.8394346479963e-22
DNAJC28	0.69439052195122	0.268479520875	-1.37093520964462	8.77097992904786e-22	1.5599814302378e-20
MTG2	4.46763314634146	9.89933124333333	1.14782034041928	6.28790228342448e-19	5.76326749167863e-18
NT5DC2	4.95138473170732	16.4979659604167	1.73638420626645	1.67397524842853e-20	2.00073521692178e-19
ACSL4	4.82220948780488	10.663274011875	1.14488423443159	2.62401441107344e-12	8.61599457174444e-12
HIGD1A	108.64336	34.8427648291667	-1.6406689896868	4.70992703746158e-23	1.52970238999296e-21
DNLZ	0.0265622548292683	0.0551235169020833	1.05329031542712	1.25134602637095e-05	2.03650431742723e-05
NGB	0.78073337	0.0347116087375	-4.49133979977423	8.56468225595857e-29	6.39781764520105e-26
GARS	17.5466394878049	45.3824118958333	1.37093853089573	1.8547970129404e-24	1.7319167108331e-22
DUSP26	0.873932648780488	0.145303052154167	-2.58845709234603	1.07568215765944e-23	5.54161773635587e-22
MAOA	81.8225870731707	22.9533050534583	-1.83379725049622	7.07553474502481e-24	4.11065790798774e-22
SLC25A15	4.20598217073171	8.5975721125	1.03148657700784	9.59599148703031e-16	5.03031974793799e-15
OGT	9.12901375609756	20.40299598125	1.16025009984824	4.50342709447774e-14	1.86374517427971e-13
PNPT1	4.51042048780488	10.3464894625	1.19780750665843	4.5902320267027e-20	5.04250488815723e-19
MTHFD2	7.02613470731707	21.6027847104167	1.620414153459	1.72401266715233e-22	4.44081883573376e-21
BCL2L1	23.4086297560976	48.0965170229167	1.03889193543332	7.63908818495046e-17	4.67737612635901e-16
NDUFA4L2	1.52422404634146	8.44983091041667	2.47084749113374	2.81192466382683e-15	1.37288086528016e-14
TOP1MT	3.1601403902439	11.8885417072917	1.91151120247535	4.07068721281946e-22	8.81392274775692e-21
TUSC3	2.80633831219512	1.36145491145833	-1.04353973637134	1.99928723107873e-09	4.74116686227242e-09
TIMM8A	2.4393086097561	5.048199318125	1.04929658077852	9.14672514850457e-18	6.56981123647395e-17
TWNK	3.03893224390244	9.27630213958333	1.609985302088	7.15375539542712e-24	4.11065790798774e-22
CTU1	1.22504822682927	4.02654502175	1.7167039192581	7.17023176645248e-16	3.7852742964947e-15
SSBP1	9.20239014634146	18.68610596875	1.02188542695602	4.9239493958905e-20	5.29235999817295e-19
FANCG	3.68568629268293	7.56712528333333	1.0378120498141	2.74813635076962e-20	3.15824285234601e-19
PTRH1	0.0163191625609756	0.0646823948708333	1.98680607026059	5.23833878216757e-12	1.65456197474807e-11
SMYD5	5.8117272195122	13.1816747458333	1.18149478290885	4.36704344186197e-23	1.44985842269817e-21
KLK6	0.0195611290243902	15.7488705415688	9.65304300972061	4.35031890456587e-25	5.90852403947401e-23
GMPR	2.50382994390244	5.72293244145833	1.19261799606875	0.00155604122601438	0.00208682728156686
TAMM41	1.06825637560976	2.31836870354167	1.11785209730718	6.3364194555553e-22	1.22942995670125e-20
MAPK12	0.343366046341463	0.6921848269375	1.01140993131672	0.0377253896863958	0.0439639096657374
IMMP2L	1.70628208292683	3.50627979666667	1.03908495288701	3.71287207390408e-13	1.35956639176782e-12
SUCLG2	92.9131407317073	40.4004712854167	-1.20151052919479	6.13968974118204e-22	1.22302619644346e-20
BBOX1	0.0220833835853659	0.20761979566875	3.23291086322421	0.00425078299793253	0.00546529242591325
MACROD1	9.87958836585366	23.6708962958333	1.26059149646698	9.99782665254832e-13	3.46560394870236e-12
SLC11A2	4.61152817073171	11.3592781270833	1.3005543395841	2.96467059224812e-21	4.4739574392108e-20
CARS2	3.69766651219512	7.98441173333333	1.11057100246863	1.74328672763166e-20	2.06703997704897e-19
NDUFAF8	7.54506497560976	16.7554912229167	1.15102875290894	1.66901406838943e-18	1.40084663942349e-17
SHMT2	13.8841655609756	42.1152505395833	1.60090227486244	9.31062765080441e-24	5.15188063344511e-22
PDP1	3.0450582195122	7.42732003541667	1.28637193208667	4.25534173778053e-18	3.27705183311552e-17
ATAD3B	1.65756447804878	4.47927252916667	1.43419945451004	3.10883615286589e-18	2.43172838344588e-17
DMPK	10.1478149756098	4.70919047458333	-1.10761813798215	0.000738751290644843	0.00102478591292794
ATCAY	0.244332855853659	0.03733019234375	-2.71043303104359	2.604073211192e-23	9.97560353210474e-22
PGAM5	12.2328090487805	26.96171021875	1.14015628020186	5.8962123293506e-20	6.24747604258851e-19
CA5A	0.00270199719512195	0.01472252556875	2.44592709691947	1.02531109730758e-06	1.86352162941305e-06
COMT	12.7250406829268	29.11292191875	1.19398937411754	4.29964057302417e-19	4.04003963276611e-18
ACAT1	23.0178443902439	10.4027768270833	-1.14578405183495	7.5749135835293e-22	1.38011230412107e-20
PRR5L	14.9968358292683	7.20786720270833	-1.05701380333716	8.41330484450326e-19	7.48183180814754e-18
TRAP1	10.1651876097561	26.71745428125	1.39414570811551	1.89741255381186e-22	4.72455725899153e-21
CEND1	0.780111738292683	0.177934806020833	-2.1323320359724	5.32604224563921e-17	3.42978754956249e-16
NR3C1	4.74284107317073	1.774714515	-1.41816455851171	4.23616767913682e-20	4.68802556491141e-19
NEU4	10.3781298536585	1.97904323596458	-2.39067145618958	1.87732380856859e-22	4.72455725899153e-21
ABCE1	7.21571080487805	16.169591455625	1.16406980406878	8.32558832249548e-18	6.03807230767391e-17
RPL8	658.592597560976	1390.27706377083	1.07791422002385	3.58291218991882e-15	1.72673251991572e-14
HK2	60.4273306585366	27.5224693958333	-1.1345912946145	4.46119032298971e-13	1.62561422988942e-12
SPART	3.57471517073171	1.52123988135417	-1.23258062738641	7.95956431053913e-14	3.205280075457e-13
TAZ	3.390528	7.12384608645833	1.07114638796446	1.71780754066411e-18	1.4337455115934e-17
AMPD2	3.93295075609756	8.83017668958333	1.16683018350251	6.60845920166027e-22	1.2657741086257e-20
ACSM5	0.305868300243902	0.0617168328895833	-2.30917466135224	2.6659288257012e-22	6.19244894926466e-21
COA1	1.73739625365854	3.51777942041667	1.01773819082799	4.68323527709876e-20	5.10711934597485e-19
CDK5RAP1	4.01501224390244	9.14122814375	1.18698362020889	2.56873198539371e-23	9.97560353210474e-22
ACADS	86.7564246341463	21.0362005941667	-2.04409643949729	1.89443718812723e-23	8.57663381533964e-22
CPT2	25.5910761463415	10.0745370791667	-1.34492726729132	2.51354256929988e-23	9.97560353210474e-22
CSE1L	15.8606150243902	52.6110952208333	1.72991836812899	2.95774253617723e-24	2.20943367452439e-22
ABCB6	0.443637707317073	1.059242498125	1.255579012374	6.78291875365315e-17	4.20484672944307e-16
TRMU	1.95027241463415	3.92500166375	1.00901761141654	8.3614032206428e-20	8.61512855975196e-19
CLPB	2.16073948780488	5.01648708541667	1.21515229378512	5.76418459265232e-22	1.17968380567432e-20
EPDR1	5.36721563414634	12.5297204395833	1.2231084695752	2.80289249812236e-09	6.47221235269676e-09
FADS2	1.3117586804878	5.088545953125	1.95575112957243	1.25278460725557e-07	2.48230796185653e-07
CDK1	5.38633482439024	18.0867539770833	1.74755769296248	5.7794383734409e-20	6.16748637851479e-19
WSCD2	0.373413649512195	0.06774462016875	-2.46259637703897	1.31627838577024e-18	1.13671671002355e-17
GSTP1	144.868118292683	347.4458495875	1.26204801713015	1.06297377917696e-17	7.59848242148506e-17
SLIT3	4.9394342195122	1.01921782402083	-2.27688338712324	2.51223262947005e-21	3.95081636676658e-20
TAT	0.436770137560976	0.0354423008	-3.62333005387427	2.02458718258188e-22	4.95857909963497e-21
LDHD	35.3777931219512	4.86852832066667	-2.86128641569573	7.49790938763051e-25	8.00134044651427e-23
TBC1D9	5.71532026829268	2.70187938354167	-1.08087107296876	5.75170107225027e-17	3.64111923811098e-16
MRPS23	4.02979131707317	9.12032225208333	1.17837966996642	1.31178203347e-20	1.61967137025139e-19
ACSF2	15.6629232682927	5.95952250416667	-1.3940848497308	7.70919740022753e-17	4.70103710854691e-16
FAM189A1	2.8085343195122	0.766895707152083	-1.87271513335721	2.54188447157646e-18	2.01998691517831e-17
CYP24A1	0.098290813804878	0.351768436554167	1.83949754396498	1.11704000324558e-07	2.21922575112885e-07
GTPBP3	2.55415980487805	5.568677478125	1.12448594601776	1.46699712042064e-20	1.79647024418724e-19
ACADL	0.0502187830731707	0.0248728539958333	-1.01365501213368	7.83001775633528e-13	2.77863337956411e-12
ABCA8	3.36738790243902	0.178682856108333	-4.2361567949372	5.68622294814368e-26	1.58882118218652e-23
ABCG2	16.5906327634146	0.6556832649	-4.66122602800306	5.35076182006403e-25	6.28934252122951e-23
P4HA1	11.2665069268293	23.8268522125	1.08054807736158	6.13058809842002e-13	2.1911719184305e-12
TRMT11	3.01355436585366	6.63280162916667	1.13815228716549	8.37498673920072e-21	1.08802001637964e-19
P2RY1	6.27349192682927	1.28594409210417	-2.28644077273092	1.19765378235557e-25	2.23661843854903e-23
STXBP1	2.68413797560976	6.39942862104167	1.25348426465183	4.28694180384055e-10	1.07823081732959e-09
HPDL	4.74897342195122	13.3528262169375	1.49145754333782	2.2428388544334e-10	5.87859868162018e-10
ZZEF1	13.2007725609756	4.39783670958333	-1.58575642077909	6.74878118747517e-22	1.27628849292252e-20
DUSP21	0.147538715853659	0.00706001554166667	-4.38527841428174	8.81698835998368e-38	1.31725806098156e-34
PRELID3A	0.349079682926829	1.43808106579167	2.04251670698625	7.07553474502481e-24	4.11065790798774e-22
MTERF3	5.00981217073171	12.09257594375	1.271293178596	1.19585532740697e-19	1.20716747239595e-18
PRUNE2	8.57167636585366	3.51900434622917	-1.2844100844002	3.24865122692955e-06	5.59802183740801e-06
ATRNL1	0.390790184878049	0.0704819743291667	-2.47106799043408	1.23490640644329e-17	8.70259514729375e-17
PUSL1	3.39175658536585	7.09685082822917	1.0651463456445	2.68994638610997e-16	1.5108195115971e-15
HACD3	9.09761921951219	21.0672400833333	1.21144036901039	2.3221773790911e-22	5.59569839413243e-21
PXMP2	29.454947902439	10.9636552458333	-1.42578113310172	2.63762273559294e-22	6.19244894926466e-21
SQOR	78.0350526829268	29.8880390729167	-1.38455406971641	2.75758398874866e-21	4.24724791669124e-20
SLC25A29	1.53771178780488	4.15728129208333	1.43485524226974	1.27479516860229e-18	1.1072930127278e-17
ATAD3A	6.84527436585366	16.1440242114583	1.23781997069058	7.20405449503018e-19	6.52294388822733e-18
RNASEL	4.74952226829268	2.16903784104167	-1.13072718446137	6.41759807569187e-21	8.71626502280332e-20
RTKN	6.87313395121951	16.945069825	1.30182560011739	1.41120898147932e-23	6.80111683332292e-22
RPN2	95.6253873170732	204.139551145833	1.09409013406159	1.6345564304723e-22	4.3607630484386e-21
KLHL29	0.513816531707317	1.22882148670833	1.25795013395522	8.36001800485437e-12	2.57523028850566e-11
MTFR2	1.26075307073171	3.84909905458333	1.61023505946584	2.67327498516376e-21	4.1602841956611e-20
NME1-NME2	0.305548051219512	0.898347003104167	1.55587354062954	2.24763336837347e-12	7.44559701186245e-12
PHKA1	1.13725914634146	3.245312620625	1.51279642211245	2.48446475402029e-17	1.6719776317596e-16
RUNDC3B	1.78411670243902	0.377804525839583	-2.23949809830749	1.68766306467639e-22	4.42345371688864e-21
MTFR1	4.99229570731707	10.0456160922917	1.00879074989056	2.77679922799393e-17	1.84379468738797e-16
PKM	75.6419195121951	159.158131729167	1.07320299010053	1.47291722688268e-18	1.25030587327427e-17
ETHE1	251.701019512195	87.0364972145833	-1.53201865855005	6.96596767270724e-21	9.29210330627198e-20
GLS2	0.0451326563414634	0.308451694854167	2.77280097562464	1.51697534059108e-22	4.12065665244195e-21
SLC9B2	0.724524851219512	1.691070979625	1.22283013529851	4.64248808986732e-13	1.68346534132567e-12
ARMC10	4.86433448780488	11.1516570354167	1.1969437557035	3.66252779435045e-22	8.04678900699937e-21
DNA2	0.947329831707317	2.82345135525	1.57552105437324	2.71321351915768e-19	2.59842371642409e-18
RPS6KA6	1.91108067317073	0.908119759727083	-1.07343420777035	9.00203200237614e-14	3.57691412830387e-13
NQO1	33.9806683414634	70.5151632979167	1.05321929408921	8.46089434786571e-09	1.83462643769396e-08
XPNPEP3	1.10807455609756	2.68582878395833	1.27731238338665	1.13402504295889e-23	5.64744471393527e-22
PDK4	37.4751326585366	4.26940728645833	-3.13382588288797	5.47265413493866e-25	6.28934252122951e-23
ALDH4A1	2.23186813414634	8.55107464166667	1.937853948939	2.10111469947587e-18	1.71533626285079e-17
