# Supplementary material for: A novel signature model based on mitochondrial-related genes for predicting survival of colon adenocarcinoma
Source: BMC Med Inform Decis Mak. 2022 Oct 22;22:277. doi: 10.1186/s12911-022-02020-3 (PMC9587559; doi:10.1186/s12911-022-02020-3)
Supplement: Supplementary file 2 — Additional file 2. Raw data. (ZIP 320499 kb) [file 12911_2022_2020_MOESM2_ESM.zip › Raw data/7. Enrich Result/GO.txt]

ONTOLOGY	ID	Description	GeneRatio	BgRatio	pvalue	p.adjust	qvalue	geneID	Count
BP	GO:0006839	mitochondrial transport	29/228	256/18670	7.37787362004453e-20	2.15581467177701e-16	1.77457276018966e-16	NOL3/SLC25A22/HSPD1/MPC1/SLC25A23/SLC25A2/SLC25A20/TIMM50/SLC25A14/CPT1A/PINK1/TST/SLC25A32/GRPEL2/SFXN3/PMAIP1/TOMM34/ACACB/BCL2/ACAA2/BBC3/DNLZ/SLC25A15/PNPT1/BCL2L1/IMMP2L/HK2/CPT2/SLC25A29	29
BP	GO:1990542	mitochondrial transmembrane transport	18/228	101/18670	2.82886736029994e-16	3.81870929794732e-13	3.14339520364914e-13	SLC25A22/HSPD1/MPC1/SLC25A23/SLC25A2/SLC25A20/TIMM50/CPT1A/TST/SLC25A32/GRPEL2/SFXN3/ACACB/DNLZ/SLC25A15/PNPT1/CPT2/SLC25A29	18
BP	GO:1901605	alpha-amino acid metabolic process	24/228	222/18670	3.92064609645516e-16	3.81870929794732e-13	3.14339520364914e-13	FPGS/NOX4/HOGA1/CKMT2/CKMT1B/NIT2/KYAT1/PYCR1/OTC/AGXT2/TST/SLC25A32/GPT2/ADHFE1/PRDX4/AADAT/SHMT2/ATCAY/COMT/ACAT1/TAT/P4HA1/GLS2/ALDH4A1	24
BP	GO:0043648	dicarboxylic acid metabolic process	16/228	99/18670	6.65198135247549e-14	4.2052692658433e-11	3.46159453598903e-11	FPGS/MTHFD1L/HOGA1/NIT2/SLC25A32/ATIC/GPT2/ADHFE1/AADAT/MTHFD2/SUCLG2/SHMT2/ATCAY/TAT/GLS2/ALDH4A1	16
BP	GO:0006520	cellular amino acid metabolic process	27/228	366/18670	7.1958748559947e-14	4.2052692658433e-11	3.46159453598903e-11	FPGS/NOX4/HOGA1/CKMT2/CKMT1B/NIT2/KYAT1/PYCR1/OTC/AGXT2/TST/SLC25A32/GPT2/ADHFE1/PRDX4/AADAT/CARS2/SHMT2/ATCAY/COMT/ACAT1/TAT/P4HA1/HPDL/GLS2/NQO1/ALDH4A1	27
BP	GO:0016054	organic acid catabolic process	23/228	275/18670	4.1776508025975e-13	1.7438708064557e-10	1.43547850886245e-10	ECI2/HOGA1/KYAT1/ACADM/OTC/AGXT2/ETFDH/CPT1A/TST/GPT2/ADHFE1/ACACB/ACAA2/AADAT/SHMT2/ACAT1/ACADS/CPT2/TAT/LDHD/ACADL/GLS2/ALDH4A1	23
BP	GO:0046395	carboxylic acid catabolic process	23/228	275/18670	4.1776508025975e-13	1.7438708064557e-10	1.43547850886245e-10	ECI2/HOGA1/KYAT1/ACADM/OTC/AGXT2/ETFDH/CPT1A/TST/GPT2/ADHFE1/ACACB/ACAA2/AADAT/SHMT2/ACAT1/ACADS/CPT2/TAT/LDHD/ACADL/GLS2/ALDH4A1	23
BP	GO:0006575	cellular modified amino acid metabolic process	20/228	202/18670	6.60907613510766e-13	2.41396505834807e-10	1.98707091693697e-10	FPGS/MTHFD1L/HOGA1/CKMT2/CKMT1B/KYAT1/ACADM/SLC22A4/CPT1A/SLC25A32/ATIC/PRDX4/MTHFD2/BBOX1/SHMT2/GSTP1/ACADL/P4HA1/ETHE1/ALDH4A1	20
BP	GO:0044282	small molecule catabolic process	27/228	445/18670	7.28854959255558e-12	2.36634910104971e-09	1.94787553438474e-09	ECI2/HOGA1/KYAT1/CYP27B1/ACADM/OTC/AGXT2/ETFDH/CPT1A/TST/GPT2/ADHFE1/ACACB/ACAA2/AADAT/SHMT2/ACAT1/HK2/ACADS/CPT2/TAT/LDHD/CYP24A1/ACADL/PKM/GLS2/ALDH4A1	27
BP	GO:0072522	purine-containing compound biosynthetic process	22/228	313/18670	4.31625450233043e-11	1.26011469808249e-08	1.0372715462079e-08	MTHFD1L/MPC1/SNCA/ACSL6/PAPSS2/ATP5F1EP2/PINK1/ATIC/NME1/PAICS/ACACB/DDIT4/ACSL4/OGT/GMPR/PDP1/ACAT1/HK2/TAZ/AMPD2/PKM/PDK4	22
BP	GO:0072593	reactive oxygen species metabolic process	21/228	284/18670	4.7437582747801e-11	1.26011469808249e-08	1.0372715462079e-08	NOX4/CRYAB/SNCA/MAOB/ACOD1/AGXT2/PINK1/PMAIP1/PRDX4/PRDX6/IFI6/HSP90AB1/BCL2/DDIT4/IMMP2L/TRAP1/HK2/GSTP1/GLS2/NQO1/PDK4	21
BP	GO:0006732	coenzyme metabolic process	24/228	403/18670	1.68707484834368e-10	4.10802725571686e-08	3.38154914777659e-08	FPGS/MTHFD1L/MPC1/SNCA/ACSL6/HMGCS2/SLC25A32/ATIC/MOCS1/ACACB/DDIT4/AADAT/ACSL4/OGT/MTHFD2/SUCLG2/SHMT2/PDP1/ACAT1/HK2/ACSM5/ACSF2/PKM/PDK4	24
BP	GO:0009152	purine ribonucleotide biosynthetic process	20/228	280/18670	2.58913553108034e-10	5.81958001678211e-08	4.79042484900289e-08	MPC1/SNCA/ACSL6/PAPSS2/ATP5F1EP2/PINK1/ATIC/NME1/PAICS/ACACB/DDIT4/ACSL4/OGT/PDP1/ACAT1/HK2/TAZ/AMPD2/PKM/PDK4	20
BP	GO:0006631	fatty acid metabolic process	23/228	383/18670	3.52127164439921e-10	7.3493969606675e-08	6.04970353943774e-08	ECI2/SNCA/AKR1C4/FADS1/ACADM/ACSL6/ACOD1/ETFDH/CPT1A/ACACB/ACAA2/ACSL4/PDP1/ACAT1/ACSM5/ACADS/CPT2/FADS2/GSTP1/ACSF2/ACADL/HACD3/PDK4	23
BP	GO:0006637	acyl-CoA metabolic process	13/228	105/18670	4.94277358686542e-10	9.02674026301297e-08	7.43041950393913e-08	MPC1/SNCA/ACSL6/HMGCS2/ACACB/AADAT/ACSL4/SUCLG2/PDP1/ACAT1/ACSM5/ACSF2/PDK4	13
BP	GO:0035383	thioester metabolic process	13/228	105/18670	4.94277358686542e-10	9.02674026301297e-08	7.43041950393913e-08	MPC1/SNCA/ACSL6/HMGCS2/ACACB/AADAT/ACSL4/SUCLG2/PDP1/ACAT1/ACSM5/ACSF2/PDK4	13
BP	GO:0009260	ribonucleotide biosynthetic process	20/228	293/18670	5.75951310558651e-10	9.89958664383752e-08	8.14890863545832e-08	MPC1/SNCA/ACSL6/PAPSS2/ATP5F1EP2/PINK1/ATIC/NME1/PAICS/ACACB/DDIT4/ACSL4/OGT/PDP1/ACAT1/HK2/TAZ/AMPD2/PKM/PDK4	20
BP	GO:0006164	purine nucleotide biosynthetic process	20/228	300/18670	8.70287321684636e-10	1.33841029155921e-07	1.10172106927944e-07	MPC1/SNCA/ACSL6/PAPSS2/ATP5F1EP2/PINK1/ATIC/NME1/PAICS/ACACB/DDIT4/ACSL4/OGT/PDP1/ACAT1/HK2/TAZ/AMPD2/PKM/PDK4	20
BP	GO:0046390	ribose phosphate biosynthetic process	20/228	300/18670	8.70287321684636e-10	1.33841029155921e-07	1.10172106927944e-07	MPC1/SNCA/ACSL6/PAPSS2/ATP5F1EP2/PINK1/ATIC/NME1/PAICS/ACACB/DDIT4/ACSL4/OGT/PDP1/ACAT1/HK2/TAZ/AMPD2/PKM/PDK4	20
BP	GO:0033865	nucleoside bisphosphate metabolic process	14/228	140/18670	1.84036544927456e-09	2.44433992853648e-07	2.01207418736477e-07	MPC1/SNCA/ACSL6/HMGCS2/PAPSS2/ACACB/AADAT/ACSL4/SUCLG2/PDP1/ACAT1/ACSM5/ACSF2/PDK4	14
BP	GO:0033875	ribonucleoside bisphosphate metabolic process	14/228	140/18670	1.84036544927456e-09	2.44433992853648e-07	2.01207418736477e-07	MPC1/SNCA/ACSL6/HMGCS2/PAPSS2/ACACB/AADAT/ACSL4/SUCLG2/PDP1/ACAT1/ACSM5/ACSF2/PDK4	14
BP	GO:0034032	purine nucleoside bisphosphate metabolic process	14/228	140/18670	1.84036544927456e-09	2.44433992853648e-07	2.01207418736477e-07	MPC1/SNCA/ACSL6/HMGCS2/PAPSS2/ACACB/AADAT/ACSL4/SUCLG2/PDP1/ACAT1/ACSM5/ACSF2/PDK4	14
BP	GO:0045333	cellular respiration	16/228	193/18670	1.99910919002338e-09	2.5397378492384e-07	2.0906016014661e-07	SLC25A22/SLC25A23/SNCA/POLG2/SLC25A14/ETFDH/PINK1/PNPT1/IMMP2L/SUCLG2/SHMT2/TRAP1/TAZ/CDK1/MTFR2/MTFR1	16
BP	GO:0001836	release of cytochrome c from mitochondria	10/228	59/18670	2.25522319101933e-09	2.68657507899533e-07	2.21147161479316e-07	NOL3/HRK/TIMM50/PINK1/PMAIP1/IFI6/BCL2/BBC3/HIGD1A/BCL2L1	10
BP	GO:0009165	nucleotide biosynthetic process	22/228	386/18670	2.29857552959901e-09	2.68657507899533e-07	2.21147161479316e-07	MPC1/SNCA/ACSL6/PAPSS2/ATP5F1EP2/PINK1/DTYMK/ATIC/NME1/PAICS/ACACB/DDIT4/ACSL4/OGT/TAMM41/PDP1/ACAT1/HK2/TAZ/AMPD2/PKM/PDK4	22
BP	GO:1901293	nucleoside phosphate biosynthetic process	22/228	390/18670	2.78028608921904e-09	3.12461382796078e-07	2.57204603800223e-07	MPC1/SNCA/ACSL6/PAPSS2/ATP5F1EP2/PINK1/DTYMK/ATIC/NME1/PAICS/ACACB/DDIT4/ACSL4/OGT/TAMM41/PDP1/ACAT1/HK2/TAZ/AMPD2/PKM/PDK4	22
BP	GO:0051188	cofactor biosynthetic process	20/228	326/18670	3.65680068667033e-09	3.95747096535212e-07	3.25761776570827e-07	FPGS/MTHFD1L/MPC1/SNCA/MAOB/ACSL6/ATIC/MOCS1/CPOX/ACACB/DDIT4/ACSL4/OGT/SLC11A2/PDP1/ACAT1/HK2/ABCB6/PKM/PDK4	20
BP	GO:0008637	apoptotic mitochondrial changes	13/228	124/18670	3.95995410970356e-09	4.13249496734064e-07	3.40168990250851e-07	NOL3/HSPD1/HRK/TIMM50/PINK1/PMAIP1/IFI6/BCL2/ACAA2/BBC3/HIGD1A/BCL2L1/HK2	13
BP	GO:0009063	cellular amino acid catabolic process	13/228	125/18670	4.37235243908683e-09	4.40552200931439e-07	3.62643387416095e-07	HOGA1/KYAT1/OTC/AGXT2/TST/GPT2/ADHFE1/AADAT/SHMT2/ACAT1/TAT/GLS2/ALDH4A1	13
BP	GO:1901606	alpha-amino acid catabolic process	12/228	106/18670	6.59898035263065e-09	6.42740686346225e-07	5.29076144061791e-07	HOGA1/KYAT1/OTC/AGXT2/GPT2/ADHFE1/AADAT/SHMT2/ACAT1/TAT/GLS2/ALDH4A1	12
BP	GO:0072329	monocarboxylic acid catabolic process	13/228	132/18670	8.53211894833736e-09	8.0422101829167e-07	6.61999721458434e-07	ECI2/HOGA1/ACADM/AGXT2/ETFDH/CPT1A/ACACB/ACAA2/ACAT1/ACADS/CPT2/LDHD/ACADL	13
BP	GO:0022900	electron transport chain	15/228	186/18670	9.43556500326811e-09	8.6158502936092e-07	7.09219277383804e-07	NOX4/SLC25A22/SNCA/MAOB/AKR1C4/POLG2/ETFDH/PINK1/COX7A1/NDUFA4L2/IMMP2L/TAZ/CDK1/NQO1/ALDH4A1	15
BP	GO:0046394	carboxylic acid biosynthetic process	23/228	462/18670	1.26803752481948e-08	1.12278959015834e-06	9.24231497356463e-07	FPGS/MTHFD1L/HOGA1/KYAT1/AKR1C4/FADS1/PYCR1/OTC/AGXT2/ATIC/GPT2/ACACB/DDIT4/OGT/SHMT2/HK2/ACSM5/FADS2/ACADL/HACD3/PKM/GLS2/PDK4	23
BP	GO:0016053	organic acid biosynthetic process	23/228	463/18670	1.32008581764458e-08	1.13449728210514e-06	9.33868759541136e-07	FPGS/MTHFD1L/HOGA1/KYAT1/AKR1C4/FADS1/PYCR1/OTC/AGXT2/ATIC/GPT2/ACACB/DDIT4/OGT/SHMT2/HK2/ACSM5/FADS2/ACADL/HACD3/PKM/GLS2/PDK4	23
BP	GO:0006635	fatty acid beta-oxidation	10/228	72/18670	1.67585329552491e-08	1.39909809414965e-06	1.15167662564644e-06	ECI2/ACADM/ETFDH/CPT1A/ACACB/ACAA2/ACAT1/ACADS/CPT2/ACADL	10
BP	GO:0009064	glutamine family amino acid metabolic process	10/228	74/18670	2.1979716867136e-08	1.78402035238254e-06	1.46852786670777e-06	FPGS/NIT2/PYCR1/OTC/ADHFE1/AADAT/ATCAY/TAT/GLS2/ALDH4A1	10
BP	GO:0006790	sulfur compound metabolic process	20/228	372/18670	3.36700720141895e-08	2.65902568717464e-06	2.18879415511872e-06	NOX4/MPC1/SNCA/ACSL6/HMGCS2/PAPSS2/TST/ACACB/AADAT/ACSL4/SUCLG2/PDP1/COMT/ACAT1/ACSM5/GSTP1/ACSF2/SQOR/ETHE1/PDK4	20
BP	GO:0019395	fatty acid oxidation	11/228	99/18670	3.47556255643246e-08	2.67252468155149e-06	2.19990593945933e-06	ECI2/ACADM/ETFDH/CPT1A/ACACB/ACAA2/ACAT1/ACADS/CPT2/ACADL/PDK4	11
BP	GO:0034440	lipid oxidation	11/228	101/18670	4.28973721017037e-08	3.2140031097738e-06	2.64562740222383e-06	ECI2/ACADM/ETFDH/CPT1A/ACACB/ACAA2/ACAT1/ACADS/CPT2/ACADL/PDK4	11
BP	GO:0043457	regulation of cellular respiration	7/228	31/18670	7.57028673747929e-08	5.53009446172862e-06	4.55213294608952e-06	SLC25A23/SNCA/PINK1/PNPT1/SHMT2/TRAP1/CDK1	7
BP	GO:0015980	energy derivation by oxidation of organic compounds	17/228	285/18670	8.5230267657252e-08	6.07421566084123e-06	5.00002982276819e-06	SLC25A22/SLC25A23/SNCA/POLG2/SLC25A14/ETFDH/PINK1/PNPT1/IMMP2L/SUCLG2/SHMT2/TRAP1/TAZ/CDK1/MTFR2/PHKA1/MTFR1	17
BP	GO:0007006	mitochondrial membrane organization	12/228	134/18670	9.35740630317662e-08	6.51008124235288e-06	5.35881538916255e-06	NOL3/SNCA/TIMM50/PINK1/CHCHD6/PMAIP1/BCL2/ACAA2/BBC3/BCL2L1/HK2/TAZ	12
BP	GO:0033866	nucleoside bisphosphate biosynthetic process	9/228	68/18670	1.36020700592386e-07	8.83227749179893e-06	7.27034621879771e-06	MPC1/SNCA/ACSL6/PAPSS2/ACACB/ACSL4/PDP1/ACAT1/PDK4	9
BP	GO:0034030	ribonucleoside bisphosphate biosynthetic process	9/228	68/18670	1.36020700592386e-07	8.83227749179893e-06	7.27034621879771e-06	MPC1/SNCA/ACSL6/PAPSS2/ACACB/ACSL4/PDP1/ACAT1/PDK4	9
BP	GO:0034033	purine nucleoside bisphosphate biosynthetic process	9/228	68/18670	1.36020700592386e-07	8.83227749179893e-06	7.27034621879771e-06	MPC1/SNCA/ACSL6/PAPSS2/ACACB/ACSL4/PDP1/ACAT1/PDK4	9
BP	GO:0009108	coenzyme biosynthetic process	16/228	261/18670	1.42523076013917e-07	9.05331365462318e-06	7.45229356274144e-06	FPGS/MTHFD1L/MPC1/SNCA/ACSL6/ATIC/MOCS1/ACACB/DDIT4/ACSL4/OGT/PDP1/ACAT1/HK2/PKM/PDK4	16
BP	GO:0006536	glutamate metabolic process	7/228	34/18670	1.50123874293786e-07	9.33323320609456e-06	7.68271114806948e-06	FPGS/ADHFE1/AADAT/ATCAY/TAT/GLS2/ALDH4A1	7
BP	GO:0035384	thioester biosynthetic process	8/228	54/18670	2.80703548395745e-07	1.67390973145381e-05	1.37788959846247e-05	MPC1/SNCA/ACSL6/ACACB/ACSL4/PDP1/ACAT1/PDK4	8
BP	GO:0071616	acyl-CoA biosynthetic process	8/228	54/18670	2.80703548395745e-07	1.67390973145381e-05	1.37788959846247e-05	MPC1/SNCA/ACSL6/ACACB/ACSL4/PDP1/ACAT1/PDK4	8
BP	GO:0009437	carnitine metabolic process	5/228	13/18670	3.0892571898773e-07	1.8053619017643e-05	1.48609530081466e-05	ACADM/SLC22A4/CPT1A/BBOX1/ACADL	5
BP	GO:0006084	acetyl-CoA metabolic process	7/228	38/18670	3.3786023165513e-07	1.93574038607115e-05	1.59341719160366e-05	MPC1/HMGCS2/ACACB/AADAT/PDP1/ACAT1/PDK4	7
BP	GO:0009062	fatty acid catabolic process	10/228	108/18670	8.25188131437099e-07	4.5455603648635e-05	3.74170735030552e-05	ECI2/ACADM/ETFDH/CPT1A/ACACB/ACAA2/ACAT1/ACADS/CPT2/ACADL	10
BP	GO:1903825	organic acid transmembrane transport	11/228	135/18670	8.40041956545616e-07	4.5455603648635e-05	3.74170735030552e-05	SLC25A22/MPC1/SLC25A2/SLC25A20/SLC25A14/CPT1A/SLC25A32/ACACB/SLC25A15/CPT2/SLC25A29	11
BP	GO:1905039	carboxylic acid transmembrane transport	11/228	135/18670	8.40041956545616e-07	4.5455603648635e-05	3.74170735030552e-05	SLC25A22/MPC1/SLC25A2/SLC25A20/SLC25A14/CPT1A/SLC25A32/ACACB/SLC25A15/CPT2/SLC25A29	11
BP	GO:0006760	folic acid-containing compound metabolic process	6/228	28/18670	9.34533388990555e-07	4.96492102296436e-05	4.08690678247544e-05	FPGS/MTHFD1L/SLC25A32/ATIC/MTHFD2/SHMT2	6
BP	GO:0072655	establishment of protein localization to mitochondrion	11/228	137/18670	9.727700117217e-07	5.00093813510165e-05	4.11655450077714e-05	HSPD1/TIMM50/PINK1/GRPEL2/PMAIP1/TOMM34/BCL2/BBC3/DNLZ/IMMP2L/HK2	11
BP	GO:0062012	regulation of small molecule metabolic process	20/228	459/18670	9.75542346683074e-07	5.00093813510165e-05	4.11655450077714e-05	SLC25A23/SNCA/CYP27B1/CPT1A/PINK1/PMAIP1/COX7A1/ACACB/DDIT4/OGT/SHMT2/PDP1/ATCAY/COMT/TAZ/CDK1/ACADL/P2RY1/NQO1/PDK4	20
BP	GO:0070585	protein localization to mitochondrion	11/228	141/18670	1.29469490823071e-06	6.52258365836229e-05	5.36910683358833e-05	HSPD1/TIMM50/PINK1/GRPEL2/PMAIP1/TOMM34/BCL2/BBC3/DNLZ/IMMP2L/HK2	11
BP	GO:1900542	regulation of purine nucleotide metabolic process	11/228	142/18670	1.38851554027844e-06	6.87668204863323e-05	5.66058520880685e-05	SLC25A23/SNCA/PINK1/COX7A1/DDIT4/OGT/SHMT2/PDP1/TAZ/CDK1/PDK4	11
BP	GO:0006577	amino-acid betaine metabolic process	5/228	17/18670	1.427196976483e-06	6.95044927547221e-05	5.72130717765553e-05	ACADM/SLC22A4/CPT1A/BBOX1/ACADL	5
BP	GO:0002082	regulation of oxidative phosphorylation	6/228	31/18670	1.77132617827033e-06	8.37479365013025e-05	6.89376544203596e-05	SLC25A23/SNCA/PINK1/COX7A1/SHMT2/CDK1	6
BP	GO:0090199	regulation of release of cytochrome c from mitochondria	7/228	48/18670	1.77699249249855e-06	8.37479365013025e-05	6.89376544203596e-05	NOL3/HRK/PINK1/PMAIP1/BBC3/HIGD1A/BCL2L1	7
BP	GO:0006140	regulation of nucleotide metabolic process	11/228	146/18670	1.82630403593326e-06	8.47057205237616e-05	6.97260605197576e-05	SLC25A23/SNCA/PINK1/COX7A1/DDIT4/OGT/SHMT2/PDP1/TAZ/CDK1/PDK4	11
BP	GO:0015711	organic anion transport	20/228	482/18670	2.06601523249735e-06	9.43265079587069e-05	7.76454737871124e-05	SLC25A22/MPC1/SLC25A23/SNCA/SLC25A2/AKR1C4/SLC25A20/SLC25A14/CPT1A/SLC25A42/SLC25A32/ACACB/ACSL4/SLC25A15/CA5A/CPT2/STXBP1/PRELID3A/SLC25A29/GLS2	20
BP	GO:0042398	cellular modified amino acid biosynthetic process	7/228	50/18670	2.36120985296964e-06	0.000106145464467343	8.73743241139374e-05	FPGS/MTHFD1L/CKMT2/CKMT1B/ACADM/ATIC/BBOX1	7
BP	GO:0051881	regulation of mitochondrial membrane potential	8/228	72/18670	2.6738820707576e-06	0.000118380051678087	9.74453035355841e-05	SLC25A27/PYCR1/PINK1/PMAIP1/IFI6/BCL2/BCL2L1/SPART	8
BP	GO:0006979	response to oxidative stress	19/228	451/18670	3.01325662584067e-06	0.000131413968070246	0.000108174255931594	NOL3/NOX4/DHRS2/CRYAB/SNCA/PYCR1/MSRB3/ETFDH/PINK1/PRDX4/PRDX6/BCL2/PNPT1/PRR5L/TRAP1/CDK1/GSTP1/TAT/NQO1	19
BP	GO:0042558	pteridine-containing compound metabolic process	6/228	34/18670	3.13801705360532e-06	0.000134842438685805	0.000110996423645328	FPGS/MTHFD1L/SLC25A32/ATIC/MTHFD2/SHMT2	6
BP	GO:0046655	folic acid metabolic process	5/228	20/18670	3.47042235378284e-06	0.000146964842286282	0.000120975058404177	FPGS/MTHFD1L/SLC25A32/MTHFD2/SHMT2	5
BP	GO:0015849	organic acid transport	16/228	333/18670	3.58695223836026e-06	0.000147620766767446	0.000121514986874028	SLC25A22/MPC1/SNCA/SLC25A2/AKR1C4/SLC25A20/SLC25A14/CPT1A/SLC25A32/ACACB/ACSL4/SLC25A15/CPT2/STXBP1/SLC25A29/GLS2	16
BP	GO:0046942	carboxylic acid transport	16/228	333/18670	3.58695223836026e-06	0.000147620766767446	0.000121514986874028	SLC25A22/MPC1/SNCA/SLC25A2/AKR1C4/SLC25A20/SLC25A14/CPT1A/SLC25A32/ACACB/ACSL4/SLC25A15/CPT2/STXBP1/SLC25A29/GLS2	16
BP	GO:0034599	cellular response to oxidative stress	15/228	302/18670	4.8781870554628e-06	0.000197973091334199	0.000162962827803107	NOL3/NOX4/DHRS2/SNCA/PYCR1/MSRB3/PINK1/PRDX6/BCL2/PNPT1/PRR5L/TRAP1/CDK1/GSTP1/NQO1	15
BP	GO:0006853	carnitine shuttle	4/228	11/18670	6.68394984467545e-06	0.000263925695218131	0.000217252139332623	SLC25A20/CPT1A/ACACB/CPT2	4
BP	GO:0033539	fatty acid beta-oxidation using acyl-CoA dehydrogenase	4/228	11/18670	6.68394984467545e-06	0.000263925695218131	0.000217252139332623	ACADM/ETFDH/ACADS/ACADL	4
BP	GO:0042737	drug catabolic process	10/228	140/18670	8.70346341460212e-06	0.000339086934632899	0.000279121598629696	SNCA/MAOB/KYAT1/PRDX4/PRDX6/AADAT/MAOA/COMT/ACAT1/TAT	10
BP	GO:0006264	mitochondrial DNA replication	4/228	12/18670	9.92991644594941e-06	0.000381779155987686	0.000314263976163357	POLG2/TWNK/SSBP1/DNA2	4
BP	GO:0006400	tRNA modification	8/228	86/18670	1.02383419429141e-05	0.000388525131911625	0.000319816969782075	PUS1/CTU2/CTU1/CDK5RAP1/TRMU/GTPBP3/TRMT11/PUSL1	8
BP	GO:0042180	cellular ketone metabolic process	13/228	248/18670	1.19394758795943e-05	0.000447271134874032	0.000368174121253346	SNCA/KYAT1/AKR1C4/CPT1A/ACACB/AADAT/CYP11A1/PDP1/ATCAY/COMT/ACADL/NQO1/PDK4	13
BP	GO:0031667	response to nutrient levels	19/228	499/18670	1.27390090141456e-05	0.000471182080244727	0.000387856570250802	P2RY12/FADS1/CYP27B1/OTC/PMAIP1/KCNJ11/ACACB/BCL2/ACSL4/HIGD1A/OGT/COMT/ACAT1/GSTP1/CYP24A1/P2RY1/PKM/NQO1/PDK4	19
BP	GO:0010821	regulation of mitochondrion organization	11/228	182/18670	1.51938450373792e-05	0.000550362646541779	0.000453034564410809	NOL3/HRK/PINK1/PMAIP1/BCL2/PDE2A/ACAA2/BBC3/HIGD1A/BCL2L1/HK2	11
BP	GO:0044242	cellular lipid catabolic process	12/228	217/18670	1.52564594010555e-05	0.000550362646541779	0.000453034564410809	ECI2/ACADM/ETFDH/CPT1A/PRDX6/ACACB/ACAA2/ACAT1/NEU4/ACADS/CPT2/ACADL	12
BP	GO:0009123	nucleoside monophosphate metabolic process	16/228	375/18670	1.59141980267167e-05	0.000567088861391049	0.000466802856111008	SLC25A23/SNCA/ATP5F1EP2/PINK1/DTYMK/ATIC/COX7A1/PAICS/DDIT4/OGT/SHMT2/HK2/TAZ/AMPD2/CDK1/PKM	16
BP	GO:0006730	one-carbon metabolic process	5/228	27/18670	1.685350381847e-05	0.000593324556115295	0.00048839893754222	FPGS/MTHFD1L/SFXN3/MTHFD2/SHMT2	5
BP	GO:1903578	regulation of ATP metabolic process	9/228	122/18670	1.90376396519773e-05	0.000662237893608068	0.000545125396049727	SLC25A23/SNCA/PINK1/COX7A1/DDIT4/OGT/SHMT2/TAZ/CDK1	9
BP	GO:0009167	purine ribonucleoside monophosphate metabolic process	15/228	340/18670	1.99641636706431e-05	0.000686297485242579	0.00056493020417857	SLC25A23/SNCA/ATP5F1EP2/PINK1/ATIC/COX7A1/PAICS/DDIT4/OGT/SHMT2/HK2/TAZ/AMPD2/CDK1/PKM	15
BP	GO:0009126	purine nucleoside monophosphate metabolic process	15/228	341/18670	2.06594354436571e-05	0.000701940353097279	0.000577806731808524	SLC25A23/SNCA/ATP5F1EP2/PINK1/ATIC/COX7A1/PAICS/DDIT4/OGT/SHMT2/HK2/TAZ/AMPD2/CDK1/PKM	15
BP	GO:0043467	regulation of generation of precursor metabolites and energy	10/228	158/18670	2.50456823706989e-05	0.00084118946996761	0.0006924305410411	SLC25A23/SNCA/PINK1/COX7A1/DDIT4/OGT/PNPT1/SHMT2/TRAP1/CDK1	10
BP	GO:0019471	4-hydroxyproline metabolic process	4/228	15/18670	2.66039278623569e-05	0.000873445811391088	0.00071898255665861	HOGA1/PRDX4/P4HA1/ALDH4A1	4
BP	GO:0042762	regulation of sulfur metabolic process	4/228	15/18670	2.66039278623569e-05	0.000873445811391088	0.00071898255665861	SNCA/PDP1/COMT/PDK4	4
BP	GO:2000377	regulation of reactive oxygen species metabolic process	11/228	195/18670	2.88569037090499e-05	0.000927182691640293	0.000763216416440819	NOX4/CRYAB/SNCA/ACOD1/AGXT2/PINK1/HSP90AB1/BCL2/TRAP1/HK2/GSTP1	11
BP	GO:0000002	mitochondrial genome maintenance	5/228	30/18670	2.8875299431645e-05	0.000927182691640293	0.000763216416440819	PIF1/POLG2/TWNK/SSBP1/DNA2	5
BP	GO:0009161	ribonucleoside monophosphate metabolic process	15/228	354/18670	3.18572202890584e-05	0.00101181301831118	0.000832880416024011	SLC25A23/SNCA/ATP5F1EP2/PINK1/ATIC/COX7A1/PAICS/DDIT4/OGT/SHMT2/HK2/TAZ/AMPD2/CDK1/PKM	15
BP	GO:0006103	2-oxoglutarate metabolic process	4/228	16/18670	3.51327249049075e-05	0.00109210449119297	0.000898972860108775	GPT2/ADHFE1/AADAT/TAT	4
BP	GO:1902001	fatty acid transmembrane transport	4/228	16/18670	3.51327249049075e-05	0.00109210449119297	0.000898972860108775	SLC25A20/CPT1A/ACACB/CPT2	4
BP	GO:0001666	response to hypoxia	15/228	359/18670	3.74178704385174e-05	0.00115089492022472	0.000947366581185733	NOL3/NOX4/SLC8A3/CRYAB/TERT/KCNMA1/PINK1/PMAIP1/BCL2/DDIT4/ACAA2/HIGD1A/SLC11A2/HK2/PKM	15
BP	GO:0046902	regulation of mitochondrial membrane permeability	7/228	76/18670	3.94965246973687e-05	0.00120217547047616	0.000989578497077712	NOL3/PMAIP1/BCL2/ACAA2/BBC3/BCL2L1/HK2	7
BP	GO:0009141	nucleoside triphosphate metabolic process	15/228	362/18670	4.11499344855995e-05	0.00123958874811259	0.00102037547802056	SLC25A23/SNCA/ATP5F1EP2/PINK1/DTYMK/MOCS1/COX7A1/NME1/DDIT4/OGT/SHMT2/HK2/TAZ/CDK1/PKM	15
BP	GO:0035690	cellular response to drug	15/228	369/18670	5.11586453492393e-05	0.00152536287459671	0.00125561229455437	P2RY12/PYCR1/ACOD1/PINK1/NME1/KCNJ11/PPP1R14A/HSP90AB1/PDE2A/DDIT4/TRAP1/NR3C1/CDK1/P2RY1/NQO1	15
BP	GO:0036293	response to decreased oxygen levels	15/228	370/18670	5.27503508363655e-05	0.00155693459741273	0.00128160076194679	NOL3/NOX4/SLC8A3/CRYAB/TERT/KCNMA1/PINK1/PMAIP1/BCL2/DDIT4/ACAA2/HIGD1A/SLC11A2/HK2/PKM	15
BP	GO:0098656	anion transmembrane transport	13/228	288/18670	5.68518795495774e-05	0.00166121192043865	0.00136743731337668	CLIC5/SLC25A22/MPC1/SLC25A2/SLC25A20/SLC25A14/CPT1A/SLC25A42/SLC25A32/ACACB/SLC25A15/CPT2/SLC25A29	13
BP	GO:0002098	tRNA wobble uridine modification	4/228	18/18670	5.79457007342259e-05	0.0016764092826278	0.00137994712014285	CTU2/CTU1/TRMU/GTPBP3	4
BP	GO:0016042	lipid catabolic process	14/228	333/18670	6.36897450939943e-05	0.00182452387416325	0.00150186860206168	ECI2/CYP27B1/ACADM/ETFDH/CPT1A/PRDX6/ACACB/ACAA2/ACAT1/NEU4/ACADS/CPT2/CYP24A1/ACADL	14
BP	GO:0015893	drug transport	11/228	214/18670	6.728488307097e-05	0.00190781481807106	0.00157043008007938	SLC25A22/SLC25A23/SNCA/SLC25A2/SLC25A14/PINK1/SLC25A42/SLC25A32/NGB/SLC25A15/SLC25A29	11
BP	GO:0009205	purine ribonucleoside triphosphate metabolic process	14/228	335/18670	6.79030599176557e-05	0.00190781481807106	0.00157043008007938	SLC25A23/SNCA/ATP5F1EP2/PINK1/MOCS1/COX7A1/NME1/DDIT4/OGT/SHMT2/HK2/TAZ/CDK1/PKM	14
BP	GO:0008652	cellular amino acid biosynthetic process	7/228	83/18670	6.97841665040755e-05	0.00194199366214199	0.00159856461615852	KYAT1/PYCR1/OTC/AGXT2/GPT2/SHMT2/GLS2	7
BP	GO:0046653	tetrahydrofolate metabolic process	4/228	19/18670	7.26968474056397e-05	0.00200396403886113	0.00164957593169699	MTHFD1L/ATIC/MTHFD2/SHMT2	4
BP	GO:0009199	ribonucleoside triphosphate metabolic process	14/228	341/18670	8.20370157262202e-05	0.00223903348402954	0.00184307486256979	SLC25A23/SNCA/ATP5F1EP2/PINK1/MOCS1/COX7A1/NME1/DDIT4/OGT/SHMT2/HK2/TAZ/CDK1/PKM	14
BP	GO:0007584	response to nutrient	11/228	219/18670	8.27568844199828e-05	0.00223903348402954	0.00184307486256979	P2RY12/CYP27B1/OTC/KCNJ11/ACSL4/OGT/GSTP1/CYP24A1/P2RY1/PKM/NQO1	11
BP	GO:0009144	purine nucleoside triphosphate metabolic process	14/228	342/18670	8.46262033483046e-05	0.00226860335948391	0.00186741549638702	SLC25A23/SNCA/ATP5F1EP2/PINK1/MOCS1/COX7A1/NME1/DDIT4/OGT/SHMT2/HK2/TAZ/CDK1/PKM	14
BP	GO:0009127	purine nucleoside monophosphate biosynthetic process	10/228	183/18670	8.69572886912213e-05	0.002284398893262	0.00188041769195709	ATP5F1EP2/PINK1/ATIC/PAICS/DDIT4/OGT/HK2/TAZ/AMPD2/PKM	10
BP	GO:0009168	purine ribonucleoside monophosphate biosynthetic process	10/228	183/18670	8.69572886912213e-05	0.002284398893262	0.00188041769195709	ATP5F1EP2/PINK1/ATIC/PAICS/DDIT4/OGT/HK2/TAZ/AMPD2/PKM	10
BP	GO:0090559	regulation of membrane permeability	7/228	86/18670	8.75608063125751e-05	0.002284398893262	0.00188041769195709	NOL3/PMAIP1/BCL2/ACAA2/BBC3/BCL2L1/HK2	7
BP	GO:0032042	mitochondrial DNA metabolic process	4/228	20/18670	9.0003453668604e-05	0.00232734594353682	0.00191576983356088	POLG2/TWNK/SSBP1/DNA2	4
BP	GO:0022904	respiratory electron transport chain	8/228	117/18670	9.52047211899184e-05	0.00244024732734159	0.00200870533627852	SLC25A22/SNCA/POLG2/ETFDH/PINK1/IMMP2L/TAZ/CDK1	8
BP	GO:0016999	antibiotic metabolic process	9/228	151/18670	0.000101477851608637	0.00257841984696031	0.00212244293753533	MTHFD1L/SNCA/MAOB/AKR1C4/ACOD1/PINK1/PRDX4/PRDX6/SUCLG2	9
BP	GO:0070482	response to oxygen levels	15/228	394/18670	0.000106503698559873	0.0026827914413099	0.0022083570890137	NOL3/NOX4/SLC8A3/CRYAB/TERT/KCNMA1/PINK1/PMAIP1/BCL2/DDIT4/ACAA2/HIGD1A/SLC11A2/HK2/PKM	15
BP	GO:0070584	mitochondrion morphogenesis	4/228	21/18670	0.000110119620014693	0.00275016692036695	0.00226381764942487	POLG2/PNPT1/BCL2L1/SSBP1	4
BP	GO:0044272	sulfur compound biosynthetic process	10/228	192/18670	0.000129320417640606	0.00320232424021908	0.00263601386537721	MPC1/SNCA/ACSL6/PAPSS2/ACACB/ACSL4/PDP1/ACAT1/GSTP1/PDK4	10
BP	GO:0002097	tRNA wobble base modification	4/228	22/18670	0.000133306587631249	0.0032460154088209	0.00267197853278424	CTU2/CTU1/TRMU/GTPBP3	4
BP	GO:0006085	acetyl-CoA biosynthetic process	4/228	22/18670	0.000133306587631249	0.0032460154088209	0.00267197853278424	MPC1/PDP1/ACAT1/PDK4	4
BP	GO:0009156	ribonucleoside monophosphate biosynthetic process	10/228	197/18670	0.000159603751373822	0.00385423273978766	0.00317263655405987	ATP5F1EP2/PINK1/ATIC/PAICS/DDIT4/OGT/HK2/TAZ/AMPD2/PKM	10
BP	GO:0000959	mitochondrial RNA metabolic process	5/228	43/18670	0.000171430423536625	0.00407947198000777	0.00335804368828768	PUS1/PNPT1/TWNK/CDK5RAP1/MTERF3	5
BP	GO:0030258	lipid modification	11/228	238/18670	0.000172426197954508	0.00407947198000777	0.00335804368828768	ECI2/ACADM/ETFDH/CPT1A/ACACB/ACAA2/ACAT1/ACADS/CPT2/ACADL/PDK4	11
BP	GO:0140053	mitochondrial gene expression	9/228	162/18670	0.000173119276358988	0.00407947198000777	0.00335804368828768	PUS1/MRPL17/MTG2/PNPT1/TWNK/SHMT2/CDK5RAP1/MRPS23/MTERF3	9
BP	GO:0044106	cellular amine metabolic process	8/228	129/18670	0.000187802799194017	0.00439007823395934	0.00361372123080697	SNCA/MAOB/KYAT1/AADAT/MAOA/ATCAY/COMT/NQO1	8
BP	GO:0008033	tRNA processing	8/228	130/18670	0.000198046299825631	0.00455055254181155	0.00374581669297864	PUS1/CTU2/CTU1/CDK5RAP1/TRMU/GTPBP3/TRMT11/PUSL1	8
BP	GO:0006626	protein targeting to mitochondrion	7/228	98/18670	0.000199238165646779	0.00455055254181155	0.00374581669297864	HSPD1/TIMM50/PINK1/GRPEL2/TOMM34/DNLZ/IMMP2L	7
BP	GO:0006188	IMP biosynthetic process	3/228	10/18670	0.000202454425200377	0.00455055254181155	0.00374581669297864	ATIC/PAICS/AMPD2	3
BP	GO:0009396	folic acid-containing compound biosynthetic process	3/228	10/18670	0.000202454425200377	0.00455055254181155	0.00374581669297864	FPGS/MTHFD1L/ATIC	3
BP	GO:0035999	tetrahydrofolate interconversion	3/228	10/18670	0.000202454425200377	0.00455055254181155	0.00374581669297864	MTHFD1L/MTHFD2/SHMT2	3
BP	GO:0097164	ammonium ion metabolic process	10/228	205/18670	0.000220406251435228	0.00491623715033387	0.00404683233852548	SNCA/MAOB/AKR1C4/ACADM/SLC22A4/CPT1A/MAOA/BBOX1/COMT/ACADL	10
BP	GO:0008202	steroid metabolic process	13/228	331/18670	0.00022718989350486	0.00502915809713031	0.00413978394464597	HSD3B2/DHRS2/AKR1C4/CYP27B1/HMGCS2/AKR1B15/ACACB/ACAA2/CYP11A1/COMT/ACAT1/CYP24A1/ACADL	13
BP	GO:0006766	vitamin metabolic process	8/228	134/18670	0.000243719978070626	0.00531455056658485	0.00437470659773277	FPGS/MTHFD1L/CYP27B1/SLC25A32/CYP11A1/MTHFD2/SHMT2/CYP24A1	8
BP	GO:0046683	response to organophosphorus	8/228	134/18670	0.000243719978070626	0.00531455056658485	0.00437470659773277	NOX4/P2RY12/SLC8A3/NME1/KCNJ11/PDE2A/PNPT1/P2RY1	8
BP	GO:0009124	nucleoside monophosphate biosynthetic process	10/228	208/18670	0.000247732587481565	0.0053620342268232	0.00441379307910624	ATP5F1EP2/PINK1/ATIC/PAICS/DDIT4/OGT/HK2/TAZ/AMPD2/PKM	10
BP	GO:0051181	cofactor transport	5/228	47/18670	0.000262569304624589	0.00564137873612535	0.0046437373147615	SLC25A20/SLC25A42/SLC25A32/ABCB6/SLC25A29	5
BP	GO:0031100	animal organ regeneration	6/228	73/18670	0.000267240339765533	0.00569982680872181	0.00469184922292926	FPGS/ATIC/PNPT1/CDK1/GSTP1/PKM	6
BP	GO:0000050	urea cycle	3/228	11/18670	0.000275868353458765	0.00584121252758341	0.00480823178988007	SLC25A2/OTC/SLC25A15	3
BP	GO:1901616	organic hydroxy compound catabolic process	6/228	74/18670	0.000287891830005187	0.00605194192284285	0.0049816950515854	MAOB/CYP27B1/MAOA/COMT/LDHD/CYP24A1	6
BP	GO:0009308	amine metabolic process	8/228	138/18670	0.000297684103543826	0.00621309250396471	0.00511434719246348	SNCA/MAOB/KYAT1/AADAT/MAOA/ATCAY/COMT/NQO1	8
BP	GO:0072330	monocarboxylic acid biosynthetic process	13/228	343/18670	0.000320216111171441	0.00663596792087198	0.00546243982102831	HOGA1/AKR1C4/FADS1/ACACB/DDIT4/OGT/HK2/ACSM5/FADS2/ACADL/HACD3/PKM/PDK4	13
BP	GO:0002931	response to ischemia	5/228	50/18670	0.00035206644592137	0.00724463489424116	0.00596346796834938	NOL3/PINK1/KCNJ11/BCL2/HK2	5
BP	GO:0015697	quaternary ammonium group transport	3/228	12/18670	0.000364514499129703	0.00739660671150689	0.00608856455052172	SLC25A20/SLC22A4/SLC25A29	3
BP	GO:0019336	phenol-containing compound catabolic process	3/228	12/18670	0.000364514499129703	0.00739660671150689	0.00608856455052172	MAOB/MAOA/COMT	3
BP	GO:0001676	long-chain fatty acid metabolic process	7/228	109/18670	0.000383244099369914	0.00772302936799233	0.00635726146686209	FADS1/ACSL6/CPT1A/ACSL4/FADS2/GSTP1/ACADL	7
BP	GO:0046034	ATP metabolic process	12/228	305/18670	0.000388342887326861	0.00777217751211704	0.0063977180788888	SLC25A23/SNCA/ATP5F1EP2/PINK1/COX7A1/DDIT4/OGT/SHMT2/HK2/TAZ/CDK1/PKM	12
BP	GO:0010565	regulation of cellular ketone metabolic process	9/228	181/18670	0.000394252061551289	0.00783676546838684	0.00645088407192764	SNCA/CPT1A/ACACB/PDP1/ATCAY/COMT/ACADL/NQO1/PDK4	9
BP	GO:0051384	response to glucocorticoid	8/228	146/18670	0.000434966827313516	0.00858765587439253	0.00706898435569975	HSD3B2/MAOB/BCL2/DDIT4/NR3C1/GSTP1/SLIT3/TAT	8
BP	GO:0046320	regulation of fatty acid oxidation	4/228	30/18670	0.000462613332950621	0.0090117077258781	0.00741804537398013	CPT1A/ACACB/ACADL/PDK4	4
BP	GO:0090200	positive regulation of release of cytochrome c from mitochondria	4/228	30/18670	0.000462613332950621	0.0090117077258781	0.00741804537398013	HRK/PINK1/PMAIP1/BBC3	4
BP	GO:0019627	urea metabolic process	3/228	13/18670	0.000469607075171233	0.00902757811612068	0.00743110918813205	SLC25A2/OTC/SLC25A15	3
BP	GO:0046040	IMP metabolic process	3/228	13/18670	0.000469607075171233	0.00902757811612068	0.00743110918813205	ATIC/PAICS/AMPD2	3
BP	GO:0031668	cellular response to extracellular stimulus	11/228	268/18670	0.000475464132543908	0.00908043264897581	0.00747461673796236	P2RY12/FADS1/CYP27B1/PMAIP1/BCL2/HIGD1A/COMT/GSTP1/CYP24A1/P2RY1/PDK4	11
BP	GO:0006457	protein folding	10/228	227/18670	0.000495081261225356	0.0093903484699826	0.00772972594614728	HSPD1/CRYAB/HSPE1/RUVBL2/GRPEL2/PRDX4/HSP90AB1/CCT6A/DNLZ/TRAP1	10
BP	GO:0014074	response to purine-containing compound	8/228	149/18670	0.00049811910090599	0.0093903484699826	0.00772972594614728	NOX4/P2RY12/SLC8A3/NME1/KCNJ11/PDE2A/PNPT1/P2RY1	8
BP	GO:0006855	drug transmembrane transport	6/228	82/18670	0.000501887878208171	0.00940074602643766	0.00773828476184663	SLC25A22/SLC25A2/SLC25A14/SLC25A32/SLC25A15/SLC25A29	6
BP	GO:0009142	nucleoside triphosphate biosynthetic process	9/228	188/18670	0.000519481848105132	0.00966831821759998	0.00795853853784933	ATP5F1EP2/PINK1/DTYMK/NME1/DDIT4/OGT/HK2/TAZ/PKM	9
BP	GO:0019216	regulation of lipid metabolic process	14/228	410/18670	0.000541247691545123	0.0100096566752839	0.00823951349220924	P2RY12/SNCA/FADS1/CYP27B1/ACADM/HMGCS2/CPT1A/HELZ2/ACACB/PDP1/TAZ/CPT2/ACADL/PDK4	14
BP	GO:2001234	negative regulation of apoptotic signaling pathway	10/228	230/18670	0.000548430507468302	0.0100476169226816	0.00827076071484114	NOL3/TERT/PINK1/IFI6/BCL2/ACAA2/HIGD1A/BCL2L1/TRAP1/GSTP1	10
BP	GO:0010823	negative regulation of mitochondrion organization	5/228	55/18670	0.000550177518011314	0.0100476169226816	0.00827076071484114	NOL3/PINK1/ACAA2/HIGD1A/BCL2L1	5
BP	GO:0010038	response to metal ion	13/228	364/18670	0.000561574686053398	0.0101920573456399	0.00838965778118349	SLC25A23/SNCA/MAOB/TERT/OTC/KCNMA1/DTYMK/CPOX/BCL2/SLC11A2/CDK1/TAT/NQO1	13
BP	GO:1900371	regulation of purine nucleotide biosynthetic process	7/228	117/18670	0.000587600924460934	0.0104502494539242	0.00860219028142825	SNCA/PINK1/DDIT4/OGT/PDP1/TAZ/PDK4	7
BP	GO:0050667	homocysteine metabolic process	3/228	14/18670	0.000592309559253582	0.0104502494539242	0.00860219028142825	NOX4/TST/COMT	3
BP	GO:0071941	nitrogen cycle metabolic process	3/228	14/18670	0.000592309559253582	0.0104502494539242	0.00860219028142825	SLC25A2/OTC/SLC25A15	3
BP	GO:0042133	neurotransmitter metabolic process	8/228	153/18670	0.000593682891632926	0.0104502494539242	0.00860219028142825	MAOB/AGXT2/SLC25A32/HSP90AB1/MAOA/SHMT2/COMT/NQO1	8
BP	GO:0062013	positive regulation of small molecule metabolic process	8/228	153/18670	0.000593682891632926	0.0104502494539242	0.00860219028142825	SNCA/CPT1A/PINK1/PMAIP1/COMT/TAZ/CDK1/P2RY1	8
BP	GO:0006470	protein dephosphorylation	12/228	321/18670	0.000611727026635756	0.0107033914480819	0.00881056574763758	CDC25C/PPP1R27/TIMM50/PINK1/PPP1R14A/HSP90AB1/BCL2/DUSP26/PDP1/DMPK/PGAM5/DUSP21	12
BP	GO:0030808	regulation of nucleotide biosynthetic process	7/228	118/18670	0.000618283051286566	0.0107154547062329	0.00882049569643796	SNCA/PINK1/DDIT4/OGT/PDP1/TAZ/PDK4	7
BP	GO:0006090	pyruvate metabolic process	8/228	154/18670	0.000619750802653442	0.0107154547062329	0.00882049569643796	HOGA1/MPC1/DDIT4/OGT/PDP1/HK2/PKM/PDK4	8
BP	GO:0006399	tRNA metabolic process	9/228	193/18670	0.000627567664793866	0.0107237000966531	0.00882728294277614	PUS1/CTU2/CTU1/CARS2/CDK5RAP1/TRMU/GTPBP3/TRMT11/PUSL1	9
BP	GO:1901654	response to ketone	9/228	193/18670	0.000627567664793866	0.0107237000966531	0.00882728294277614	HSD3B2/MAOB/ACOD1/NME1/KCNJ11/DDIT4/BCL2L1/NR3C1/SLIT3	9
BP	GO:0042743	hydrogen peroxide metabolic process	5/228	57/18670	0.000649254127138378	0.0110297706947578	0.00907922693091305	SNCA/MAOB/PINK1/PRDX4/PRDX6	5
BP	GO:0010039	response to iron ion	4/228	33/18670	0.000671246592196254	0.0112723134620543	0.00927887757512668	SNCA/CPOX/BCL2/SLC11A2	4
BP	GO:2001024	negative regulation of response to drug	4/228	33/18670	0.000671246592196254	0.0112723134620543	0.00927887757512668	SNCA/PYCR1/PINK1/TRAP1	4
BP	GO:0031669	cellular response to nutrient levels	10/228	237/18670	0.000691646186430739	0.0115485151814321	0.00950623480297286	P2RY12/FADS1/CYP27B1/PMAIP1/BCL2/HIGD1A/COMT/CYP24A1/P2RY1/PDK4	10
BP	GO:0042559	pteridine-containing compound biosynthetic process	3/228	15/18670	0.000733735967101388	0.0121816846356264	0.0100274323255184	FPGS/MTHFD1L/ATIC	3
BP	GO:1903409	reactive oxygen species biosynthetic process	7/228	122/18670	0.000753966865947812	0.0124468428378503	0.0102456990109471	NOX4/SNCA/MAOB/AGXT2/HSP90AB1/TRAP1/NQO1	7
BP	GO:0046324	regulation of glucose import	5/228	60/18670	0.000822160239229108	0.0134963607810531	0.0111096164792343	SLC25A27/CAPN10/TERT/HK2/RNASEL	5
BP	GO:0015695	organic cation transport	4/228	35/18670	0.000842674086748591	0.0137558306227898	0.0113232007540166	SLC25A20/SLC22A4/SLC25A42/SLC25A29	4
BP	GO:0031960	response to corticosteroid	8/228	162/18670	0.000863331536705119	0.0140147486125131	0.0115363307682526	HSD3B2/MAOB/BCL2/DDIT4/NR3C1/GSTP1/SLIT3/TAT	8
BP	GO:0006086	acetyl-CoA biosynthetic process from pyruvate	3/228	16/18670	0.000894952099915958	0.0144258809804811	0.0118747570302962	MPC1/PDP1/PDK4	3
BP	GO:0009451	RNA modification	8/228	163/18670	0.000898531943342763	0.0144258809804811	0.0118747570302962	PUS1/CTU2/CTU1/CDK5RAP1/TRMU/GTPBP3/TRMT11/PUSL1	8
BP	GO:1901099	negative regulation of signal transduction in absence of ligand	4/228	36/18670	0.00093901249988924	0.0149119267645454	0.012274848754273	TERT/IFI6/BCL2/BCL2L1	4
BP	GO:2001240	negative regulation of extrinsic apoptotic signaling pathway in absence of ligand	4/228	36/18670	0.00093901249988924	0.0149119267645454	0.012274848754273	TERT/IFI6/BCL2/BCL2L1	4
BP	GO:0097237	cellular response to toxic substance	10/228	247/18670	0.00094860490111848	0.0149828298436119	0.0123332130813982	PYCR1/PINK1/PRDX4/PRDX6/KCNJ11/TRAP1/CDK1/GSTP1/ABCG2/NQO1	10
BP	GO:0071496	cellular response to external stimulus	12/228	339/18670	0.000983253713035427	0.0154465986531694	0.0127149673700393	P2RY12/FADS1/CYP27B1/PMAIP1/BCL2/PDE2A/HIGD1A/COMT/GSTP1/CYP24A1/P2RY1/PDK4	12
BP	GO:0000963	mitochondrial RNA processing	3/228	17/18670	0.00107697676634612	0.0165627690066493	0.0136337502000049	PUS1/PNPT1/CDK5RAP1	3
BP	GO:0006544	glycine metabolic process	3/228	17/18670	0.00107697676634612	0.0165627690066493	0.0136337502000049	AGXT2/SLC25A32/SHMT2	3
BP	GO:0043651	linoleic acid metabolic process	3/228	17/18670	0.00107697676634612	0.0165627690066493	0.0136337502000049	FADS1/FADS2/GSTP1	3
BP	GO:2000811	negative regulation of anoikis	3/228	17/18670	0.00107697676634612	0.0165627690066493	0.0136337502000049	PTRH2/BCL2/PDK4	3
BP	GO:0001101	response to acid chemical	12/228	343/18670	0.00108731815832673	0.016634259992831	0.0136925984666662	DNMT1/BRINP3/AKR1C4/OTC/CPT1A/PINK1/NME1/BCL2L1/SHMT2/GSTP1/NQO1/PDK4	12
BP	GO:0071229	cellular response to acid chemical	9/228	209/18670	0.00110332102872235	0.0167052362399197	0.0137510230225212	DNMT1/BRINP3/AKR1C4/CPT1A/PINK1/NME1/BCL2L1/SHMT2/PDK4	9
BP	GO:2000378	negative regulation of reactive oxygen species metabolic process	5/228	64/18670	0.00110339171605219	0.0167052362399197	0.0137510230225212	CRYAB/PINK1/BCL2/TRAP1/HK2	5
BP	GO:0006835	dicarboxylic acid transport	6/228	96/18670	0.00115372483532922	0.0172881229170871	0.0142308299526438	SLC25A22/SNCA/SLC25A14/SLC25A32/STXBP1/GLS2	6
BP	GO:0019217	regulation of fatty acid metabolic process	6/228	96/18670	0.00115372483532922	0.0172881229170871	0.0142308299526438	SNCA/CPT1A/ACACB/PDP1/ACADL/PDK4	6
BP	GO:0009206	purine ribonucleoside triphosphate biosynthetic process	8/228	171/18670	0.00122354989911545	0.018240881659262	0.015015099460144	ATP5F1EP2/PINK1/NME1/DDIT4/OGT/HK2/TAZ/PKM	8
BP	GO:1901607	alpha-amino acid biosynthetic process	5/228	66/18670	0.00126809068769619	0.018432180315898	0.01517256818395	PYCR1/OTC/AGXT2/SHMT2/GLS2	5
BP	GO:1902108	regulation of mitochondrial membrane permeability involved in apoptotic process	5/228	66/18670	0.00126809068769619	0.018432180315898	0.01517256818395	NOL3/PMAIP1/BCL2/ACAA2/BBC3	5
BP	GO:0009145	purine nucleoside triphosphate biosynthetic process	8/228	172/18670	0.00127002342892498	0.018432180315898	0.01517256818395	ATP5F1EP2/PINK1/NME1/DDIT4/OGT/HK2/TAZ/PKM	8
BP	GO:0008207	C21-steroid hormone metabolic process	4/228	39/18670	0.00127423012450766	0.018432180315898	0.01517256818395	HSD3B2/DHRS2/AKR1C4/CYP11A1	4
BP	GO:0009072	aromatic amino acid family metabolic process	4/228	39/18670	0.00127423012450766	0.018432180315898	0.01517256818395	KYAT1/AADAT/TAT/HPDL	4
BP	GO:0042417	dopamine metabolic process	4/228	39/18670	0.00127423012450766	0.018432180315898	0.01517256818395	SNCA/MAOB/MAOA/COMT	4
BP	GO:0009084	glutamine family amino acid biosynthetic process	3/228	18/18670	0.0012807829794685	0.0184357037734333	0.0151754685407598	PYCR1/OTC/GLS2	3
BP	GO:0001505	regulation of neurotransmitter levels	12/228	354/18670	0.00142169093087679	0.0203636318628528	0.0167624549899559	SNCA/MAOB/AGXT2/SLC25A32/RIMS3/HSP90AB1/MAOA/SHMT2/COMT/P2RY1/STXBP1/NQO1	12
BP	GO:0046323	glucose import	5/228	68/18670	0.00145027748757082	0.0206717600911314	0.0170160927296499	SLC25A27/CAPN10/TERT/HK2/RNASEL	5
BP	GO:0030150	protein import into mitochondrial matrix	3/228	19/18670	0.00150729912923029	0.021174654113514	0.0174300531897329	TIMM50/GRPEL2/DNLZ	3
BP	GO:0090201	negative regulation of release of cytochrome c from mitochondria	3/228	19/18670	0.00150729912923029	0.021174654113514	0.0174300531897329	NOL3/HIGD1A/BCL2L1	3
BP	GO:1902176	negative regulation of oxidative stress-induced intrinsic apoptotic signaling pathway	3/228	19/18670	0.00150729912923029	0.021174654113514	0.0174300531897329	NOL3/PINK1/TRAP1	3
BP	GO:2001233	regulation of apoptotic signaling pathway	13/228	406/18670	0.00151818375690094	0.0212043006660131	0.0174544569407543	NOL3/TERT/HRK/PINK1/PMAIP1/IFI6/BCL2/ACAA2/BBC3/HIGD1A/BCL2L1/TRAP1/GSTP1	13
BP	GO:0009201	ribonucleoside triphosphate biosynthetic process	8/228	177/18670	0.00152392304581203	0.0212043006660131	0.0174544569407543	ATP5F1EP2/PINK1/NME1/DDIT4/OGT/HK2/TAZ/PKM	8
BP	GO:0044743	protein transmembrane import into intracellular organelle	4/228	41/18670	0.00153929090844627	0.0213166257558293	0.017546918063356	HSPD1/TIMM50/GRPEL2/DNLZ	4
BP	GO:2000379	positive regulation of reactive oxygen species metabolic process	6/228	102/18670	0.00157757784002993	0.0217437851347521	0.0178985370629016	NOX4/SNCA/ACOD1/AGXT2/HSP90AB1/GSTP1	6
BP	GO:2001237	negative regulation of extrinsic apoptotic signaling pathway	6/228	104/18670	0.00174231842514044	0.0237918957522171	0.0195844525356879	NOL3/TERT/IFI6/BCL2/BCL2L1/GSTP1	6
BP	GO:0042053	regulation of dopamine metabolic process	3/228	20/18670	0.0017574101308	0.0237918957522171	0.0195844525356879	SNCA/MAOB/COMT	3
BP	GO:0042069	regulation of catecholamine metabolic process	3/228	20/18670	0.0017574101308	0.0237918957522171	0.0195844525356879	SNCA/MAOB/COMT	3
BP	GO:0042440	pigment metabolic process	5/228	71/18670	0.00175874383383946	0.0237918957522171	0.0195844525356879	MTHFD1L/CPOX/PAICS/BCL2/SLC11A2	5
BP	GO:0010675	regulation of cellular carbohydrate metabolic process	7/228	142/18670	0.00182336749769282	0.0245524416048775	0.0202105007626878	SNCA/PMAIP1/ACACB/DDIT4/OGT/P2RY1/PDK4	7
BP	GO:0008631	intrinsic apoptotic signaling pathway in response to oxidative stress	4/228	43/18670	0.00184047568769454	0.024556483833075	0.0202138281489162	NOL3/PINK1/BCL2/TRAP1	4
BP	GO:0032365	intracellular lipid transport	4/228	43/18670	0.00184047568769454	0.024556483833075	0.0202138281489162	SLC25A20/CPT1A/ACACB/CPT2	4
BP	GO:1901028	regulation of mitochondrial outer membrane permeabilization involved in apoptotic signaling pathway	4/228	44/18670	0.00200537309466451	0.0265061735756698	0.0218187278433681	PMAIP1/BCL2/ACAA2/BBC3	4
BP	GO:0062014	negative regulation of small molecule metabolic process	6/228	107/18670	0.00201350701388153	0.0265061735756698	0.0218187278433681	SNCA/CYP27B1/ACACB/DDIT4/ATCAY/ACADL	6
BP	GO:0006144	purine nucleobase metabolic process	3/228	21/18670	0.00203195854926421	0.0265061735756698	0.0218187278433681	MTHFD1L/PAICS/GMPR	3
BP	GO:0015874	norepinephrine transport	3/228	21/18670	0.00203195854926421	0.0265061735756698	0.0218187278433681	P2RY12/SNCA/P2RY1	3
BP	GO:0042135	neurotransmitter catabolic process	3/228	21/18670	0.00203195854926421	0.0265061735756698	0.0218187278433681	MAOB/MAOA/COMT	3
BP	GO:0006119	oxidative phosphorylation	7/228	145/18670	0.00205351734268432	0.026550343696122	0.0218550867630818	SLC25A23/SNCA/PINK1/COX7A1/SHMT2/TAZ/CDK1	7
BP	GO:0006865	amino acid transport	7/228	145/18670	0.00205351734268432	0.026550343696122	0.0218550867630818	SLC25A22/SNCA/SLC25A2/SLC25A15/STXBP1/SLC25A29/GLS2	7
BP	GO:0015696	ammonium transport	6/228	108/18670	0.00211063480459519	0.0271686118899874	0.0223640182170183	SNCA/MAOB/SLC25A20/SLC22A4/PINK1/SLC25A29	6
BP	GO:0042542	response to hydrogen peroxide	7/228	146/18670	0.00213502708086846	0.0273620575890248	0.0225232542926336	CRYAB/PYCR1/PINK1/BCL2/TRAP1/CDK1/NQO1	7
BP	GO:0043524	negative regulation of neuron apoptotic process	7/228	147/18670	0.00221901596777414	0.0283142561477556	0.0233070626815165	SNCA/TERT/PINK1/HSP90AB1/BCL2/BCL2L1/STXBP1	7
BP	GO:0016311	dephosphorylation	14/228	478/18670	0.00231656582884079	0.0294304580516208	0.0242258714823854	CDC25C/PPP1R27/ACP6/TIMM50/PINK1/PPP1R14A/HSP90AB1/BCL2/NT5DC2/DUSP26/PDP1/DMPK/PGAM5/DUSP21	14
BP	GO:0042359	vitamin D metabolic process	3/228	22/18670	0.002331745701101	0.0294950689983425	0.0242790564001631	CYP27B1/CYP11A1/CYP24A1	3
BP	GO:2001239	regulation of extrinsic apoptotic signaling pathway in absence of ligand	4/228	47/18670	0.00256087897244201	0.0322538291270498	0.0265499476044918	TERT/IFI6/BCL2/BCL2L1	4
BP	GO:1901032	negative regulation of response to reactive oxygen species	3/228	23/18670	0.00265753273285336	0.0328227733008344	0.0270182776729734	PYCR1/PINK1/TRAP1	3
BP	GO:1903206	negative regulation of hydrogen peroxide-induced cell death	3/228	23/18670	0.00265753273285336	0.0328227733008344	0.0270182776729734	PYCR1/PINK1/TRAP1	3
BP	GO:2001039	negative regulation of cellular response to drug	3/228	23/18670	0.00265753273285336	0.0328227733008344	0.0270182776729734	PYCR1/PINK1/TRAP1	3
BP	GO:0031647	regulation of protein stability	10/228	284/18670	0.00266122390595755	0.0328227733008344	0.0270182776729734	HSPD1/CRYAB/SNCA/TERT/PINK1/HSP90AB1/BCL2/CCT6A/DNLZ/STXBP1	10
BP	GO:0010827	regulation of glucose transmembrane transport	5/228	78/18670	0.00266221672563236	0.0328227733008344	0.0270182776729734	SLC25A27/CAPN10/TERT/HK2/RNASEL	5
BP	GO:0042391	regulation of membrane potential	13/228	434/18670	0.00271612354937914	0.0333466933247305	0.0274495458218989	SLC25A27/SNCA/PYCR1/KCNMA1/PINK1/FHL1/RIMS3/PMAIP1/IFI6/KCNJ11/BCL2/BCL2L1/SPART	13
BP	GO:0009069	serine family amino acid metabolic process	4/228	48/18670	0.00276730308914117	0.0338328854664037	0.0278497580210859	AGXT2/TST/SLC25A32/SHMT2	4
BP	GO:0006694	steroid biosynthetic process	8/228	196/18670	0.00287641615156292	0.0350203666452786	0.0288272408171986	HSD3B2/AKR1C4/CYP27B1/HMGCS2/AKR1B15/ACACB/ACAA2/CYP11A1	8
BP	GO:2001236	regulation of extrinsic apoptotic signaling pathway	7/228	155/18670	0.00298626610273555	0.0361948221457555	0.0297940014420734	NOL3/TERT/PMAIP1/IFI6/BCL2/BCL2L1/GSTP1	7
BP	GO:0006862	nucleotide transport	3/228	24/18670	0.0030100416774191	0.0361948221457555	0.0297940014420734	SLC25A23/SLC25A42/SLC25A32	3
BP	GO:2000209	regulation of anoikis	3/228	24/18670	0.0030100416774191	0.0361948221457555	0.0297940014420734	PTRH2/BCL2/PDK4	3
BP	GO:0031099	regeneration	8/228	198/18670	0.00306063037556864	0.0366523031041457	0.0301705798454458	FPGS/ATIC/BCL2/PNPT1/KLK6/CDK1/GSTP1/PKM	8
BP	GO:0033238	regulation of cellular amine metabolic process	5/228	81/18670	0.00313732825658149	0.03741744149278	0.0308004084480718	SNCA/MAOB/ATCAY/COMT/NQO1	5
BP	GO:0010822	positive regulation of mitochondrion organization	6/228	117/18670	0.00315176983885709	0.0374368758908147	0.030816405998239	HRK/PINK1/PMAIP1/BCL2/BBC3/HK2	6
BP	GO:0006851	mitochondrial calcium ion transmembrane transport	3/228	25/18670	0.00338995648836634	0.0396218114360258	0.0326149497933351	SLC8A3/SLC25A23/MICU3	3
BP	GO:0051560	mitochondrial calcium ion homeostasis	3/228	25/18670	0.00338995648836634	0.0396218114360258	0.0326149497933351	SLC25A27/SLC8A3/SLC25A23	3
BP	GO:0070129	regulation of mitochondrial translation	3/228	25/18670	0.00338995648836634	0.0396218114360258	0.0326149497933351	MTG2/SHMT2/CDK5RAP1	3
BP	GO:0070199	establishment of protein localization to chromosome	3/228	25/18670	0.00338995648836634	0.0396218114360258	0.0326149497933351	TERT/RUVBL2/CCT6A	3
BP	GO:0051193	regulation of cofactor metabolic process	6/228	119/18670	0.00342752430437165	0.0399012988739999	0.0328450116816491	SNCA/PINK1/DDIT4/OGT/PDP1/PDK4	6
BP	GO:0006754	ATP biosynthetic process	7/228	160/18670	0.00355975318979794	0.0412761857959904	0.0339767587246796	ATP5F1EP2/PINK1/DDIT4/OGT/HK2/TAZ/PKM	7
BP	GO:0006779	porphyrin-containing compound biosynthetic process	3/228	26/18670	0.00379792405267711	0.0435018015788065	0.0358087887199009	CPOX/SLC11A2/ABCB6	3
BP	GO:1900739	regulation of protein insertion into mitochondrial membrane involved in apoptotic signaling pathway	3/228	26/18670	0.00379792405267711	0.0435018015788065	0.0358087887199009	PMAIP1/BCL2/BBC3	3
BP	GO:1900740	positive regulation of protein insertion into mitochondrial membrane involved in apoptotic signaling pathway	3/228	26/18670	0.00379792405267711	0.0435018015788065	0.0358087887199009	PMAIP1/BCL2/BBC3	3
BP	GO:0015718	monocarboxylic acid transport	7/228	162/18670	0.00381124613421439	0.0435018015788065	0.0358087887199009	MPC1/AKR1C4/SLC25A20/CPT1A/ACACB/ACSL4/CPT2	7
BP	GO:1902600	proton transmembrane transport	7/228	163/18670	0.00394194484790735	0.0448185324730944	0.0368926642534028	SLC25A27/ATP5F1EP2/SLC25A14/COX7A1/NDUFA4L2/SLC11A2/SLC9B2	7
BP	GO:1902475	L-alpha-amino acid transmembrane transport	4/228	53/18670	0.0039718021187394	0.0449829681820021	0.0370280205684191	SLC25A22/SLC25A2/SLC25A15/SLC25A29	4
BP	GO:0071456	cellular response to hypoxia	8/228	207/18670	0.00400605622582715	0.0451957385786367	0.0372031638935786	NOL3/SLC8A3/TERT/PINK1/PMAIP1/BCL2/ACAA2/HIGD1A	8
BP	GO:0051260	protein homooligomerization	11/228	351/18670	0.00404417586068232	0.0454503148650529	0.037412720006717	CRYAB/HRK/OTC/CPT1A/ACACB/PNPT1/TWNK/SHMT2/ACAT1/ACADL/PKM	11
BP	GO:0006919	activation of cysteine-type endopeptidase activity involved in apoptotic process	5/228	86/18670	0.00406058394269304	0.045458491292562	0.0374194504857899	HSPD1/SNCA/HSPE1/PMAIP1/BBC3	5
BP	GO:0006633	fatty acid biosynthetic process	7/228	164/18670	0.0040760180419751	0.045458491292562	0.0374194504857899	FADS1/ACACB/ACSM5/FADS2/ACADL/HACD3/PDK4	7
BP	GO:2001242	regulation of intrinsic apoptotic signaling pathway	7/228	165/18670	0.00421352070959393	0.0456469696183741	0.0375745976360766	NOL3/PINK1/PMAIP1/BCL2/BBC3/BCL2L1/TRAP1	7
BP	GO:0009651	response to salt stress	3/228	27/18670	0.00423455518231453	0.0456469696183741	0.0375745976360766	SLC25A23/HSP90AB1/EFHD1	3
BP	GO:0022616	DNA strand elongation	3/228	27/18670	0.00423455518231453	0.0456469696183741	0.0375745976360766	FEN1/TERT/DNA2	3
BP	GO:0051953	negative regulation of amine transport	3/228	27/18670	0.00423455518231453	0.0456469696183741	0.0375745976360766	P2RY12/SNCA/P2RY1	3
BP	GO:1902175	regulation of oxidative stress-induced intrinsic apoptotic signaling pathway	3/228	27/18670	0.00423455518231453	0.0456469696183741	0.0375745976360766	NOL3/PINK1/TRAP1	3
BP	GO:0006006	glucose metabolic process	8/228	209/18670	0.00424383364629386	0.0456469696183741	0.0375745976360766	CPT1A/PMAIP1/KCNJ11/ACACB/OGT/HK2/PKM/PDK4	8
BP	GO:0006584	catecholamine metabolic process	4/228	54/18670	0.00424913611779527	0.0456469696183741	0.0375745976360766	SNCA/MAOB/MAOA/COMT	4
BP	GO:0009712	catechol-containing compound metabolic process	4/228	54/18670	0.00424913611779527	0.0456469696183741	0.0375745976360766	SNCA/MAOB/MAOA/COMT	4
BP	GO:0051353	positive regulation of oxidoreductase activity	4/228	54/18670	0.00424913611779527	0.0456469696183741	0.0375745976360766	SNCA/CYP27B1/TERT/PDP1	4
BP	GO:0097345	mitochondrial outer membrane permeabilization	4/228	54/18670	0.00424913611779527	0.0456469696183741	0.0375745976360766	PMAIP1/BCL2/ACAA2/BBC3	4
BP	GO:0009060	aerobic respiration	5/228	87/18670	0.00426621989048541	0.0456626172893713	0.0375874781174442	SLC25A14/SUCLG2/SHMT2/MTFR2/MTFR1	5
BP	GO:0043523	regulation of neuron apoptotic process	8/228	210/18670	0.00436672818427277	0.0465678093227921	0.0383325927816492	SNCA/TERT/PINK1/HSP90AB1/BCL2/BCL2L1/STXBP1/NQO1	8
BP	GO:0006767	water-soluble vitamin metabolic process	5/228	88/18670	0.00447917940467262	0.0475933171652851	0.0391767461805816	FPGS/MTHFD1L/SLC25A32/MTHFD2/SHMT2	5
BP	GO:0001541	ovarian follicle development	4/228	55/18670	0.00453925051777831	0.0480568478730009	0.039558304474155	BCL2/BCL2L1/FANCG/IMMP2L	4
BP	GO:0009065	glutamine family amino acid catabolic process	3/228	28/18670	0.00470042558500267	0.0494051926596323	0.0406682031871681	ADHFE1/GLS2/ALDH4A1	3
BP	GO:0009074	aromatic amino acid family catabolic process	3/228	28/18670	0.00470042558500267	0.0494051926596323	0.0406682031871681	KYAT1/AADAT/TAT	3
CC	GO:0005759	mitochondrial matrix	58/232	469/19717	1.3516509191243e-42	3.97385370222545e-40	3.65657143384154e-40	FPGS/LACTB2/HSPD1/DHRS2/MTHFD1L/ACP6/HOGA1/SNCA/HSPE1/PYCR1/POLG2/ACADM/TERT/PUS1/OTC/HMGCS2/AGXT2/ETFDH/MRPL17/DTYMK/TST/GRPEL2/GPT2/ADHFE1/AKR1B15/PDE2A/PABPC5/ACAA2/AADAT/CYP11A1/MTG2/MTHFD2/BCL2L1/TOP1MT/TWNK/SSBP1/SUCLG2/CARS2/SHMT2/PDP1/CA5A/ACAT1/TRAP1/NR3C1/ABCE1/ACSM5/ACADS/CDK1/ACSF2/ACADL/DUSP21/ATAD3A/RNASEL/ETHE1/GLS2/DNA2/PDK4/ALDH4A1	58
CC	GO:0005743	mitochondrial inner membrane	52/232	473/19717	1.85993576372878e-35	2.7341055726813e-33	2.51580784883313e-33	FPGS/SLC25A27/SLC25A22/HSD3B2/HSPD1/CKMT2/CKMT1B/MPC1/SLC25A23/MICU3/SNCA/SLC25A2/SLC25A20/OTC/ATP5F1EP2/TIMM50/SLC25A14/ETFDH/MRPL17/PINK1/CHCHD6/SLC25A42/SLC25A32/GRPEL2/SLC25A34/COX7A1/IFI6/CPOX/EFHD1/PDE2A/CYP11A1/MTG2/HIGD1A/SLC25A15/BCL2L1/NDUFA4L2/TIMM8A/TAMM41/IMMP2L/SHMT2/ATAD3B/TRAP1/TAZ/COA1/CPT2/LDHD/MRPS23/DUSP21/SQOR/SLC25A29/ATAD3A/SLC9B2	52
CC	GO:0005741	mitochondrial outer membrane	25/232	178/19717	6.53679064783142e-20	6.40605483487479e-18	5.8945796368164e-18	SLC8A3/SNCA/MAOB/CYP27B1/ACSL6/ARMCX1/CPT1A/PINK1/PMAIP1/TOMM34/NME1/ACACB/BCL2/PDE2A/ACSL4/MAOA/BCL2L1/SLC11A2/DMPK/PGAM5/HK2/SPART/ABCB6/CYP24A1/MTERF3	25
CC	GO:0031968	organelle outer membrane	25/232	201/19717	1.33208078833339e-18	9.79079379425045e-17	9.00907270004427e-17	SLC8A3/SNCA/MAOB/CYP27B1/ACSL6/ARMCX1/CPT1A/PINK1/PMAIP1/TOMM34/NME1/ACACB/BCL2/PDE2A/ACSL4/MAOA/BCL2L1/SLC11A2/DMPK/PGAM5/HK2/SPART/ABCB6/CYP24A1/MTERF3	25
CC	GO:0019867	outer membrane	25/232	203/19717	1.69867145189602e-18	9.98818813714862e-17	9.19070659236375e-17	SLC8A3/SNCA/MAOB/CYP27B1/ACSL6/ARMCX1/CPT1A/PINK1/PMAIP1/TOMM34/NME1/ACACB/BCL2/PDE2A/ACSL4/MAOA/BCL2L1/SLC11A2/DMPK/PGAM5/HK2/SPART/ABCB6/CYP24A1/MTERF3	25
CC	GO:0044455	mitochondrial membrane part	16/232	229/19717	1.40173712468554e-08	6.86851191095917e-07	6.32011300077517e-07	MPC1/ATP5F1EP2/TIMM50/ETFDH/CPT1A/PINK1/CHCHD6/GRPEL2/COX7A1/NDUFA4L2/TAMM41/IMMP2L/DMPK/COA1/ABCB6/DUSP21	16
CC	GO:0005758	mitochondrial intermembrane space	10/232	79/19717	2.96897512266666e-08	1.08189143878339e-06	9.95510561286539e-07	HSD3B2/SNCA/PINK1/DTYMK/CPOX/PNPT1/TIMM8A/SHMT2/TRAP1/PRELID3A	10
CC	GO:0009295	nucleoid	8/232	43/19717	3.31191256770424e-08	1.08189143878339e-06	9.95510561286539e-07	POLG2/TERT/TOP1MT/TWNK/SSBP1/SHMT2/ATAD3A/DNA2	8
CC	GO:0042645	mitochondrial nucleoid	8/232	43/19717	3.31191256770424e-08	1.08189143878339e-06	9.95510561286539e-07	POLG2/TERT/TOP1MT/TWNK/SSBP1/SHMT2/ATAD3A/DNA2	8
CC	GO:0031970	organelle envelope lumen	10/232	88/19717	8.48138857619149e-08	2.4935282414003e-06	2.29443880429601e-06	HSD3B2/SNCA/PINK1/DTYMK/CPOX/PNPT1/TIMM8A/SHMT2/TRAP1/PRELID3A	10
CC	GO:0032592	integral component of mitochondrial membrane	8/232	73/19717	2.2669343250503e-06	6.05889719604352e-05	5.57513991902322e-05	MPC1/ETFDH/CPT1A/PINK1/CHCHD6/DMPK/COA1/ABCB6	8
CC	GO:0098573	intrinsic component of mitochondrial membrane	8/232	74/19717	2.51618633226492e-06	6.16465651404906e-05	5.67245515256215e-05	MPC1/ETFDH/CPT1A/PINK1/CHCHD6/DMPK/COA1/ABCB6	8
CC	GO:0031307	integral component of mitochondrial outer membrane	4/232	20/19717	7.80373519765202e-05	0.00176484472931515	0.00162393517878265	CPT1A/PINK1/DMPK/ABCB6	4
CC	GO:0031306	intrinsic component of mitochondrial outer membrane	4/232	21/19717	9.55121665260054e-05	0.00200575549704611	0.00184561103738221	CPT1A/PINK1/DMPK/ABCB6	4
CC	GO:0098798	mitochondrial protein complex	11/232	262/19717	0.000288568035739776	0.0056559335004996	0.00520434983755244	ATP5F1EP2/TIMM50/MRPL17/CHCHD6/GRPEL2/MTG2/PNPT1/NDUFA4L2/IMMP2L/SUCLG2/DNA2	11
CC	GO:0031301	integral component of organelle membrane	9/232	214/19717	0.00100848071515	0.0185308331408813	0.0170512857758915	QSOX2/MPC1/ETFDH/CPT1A/PINK1/CHCHD6/DMPK/COA1/ABCB6	9
CC	GO:0031304	intrinsic component of mitochondrial inner membrane	4/232	45/19717	0.00190665736489412	0.0311420702932707	0.0286556106887596	MPC1/ETFDH/CHCHD6/COA1	4
CC	GO:0031305	integral component of mitochondrial inner membrane	4/232	45/19717	0.00190665736489412	0.0311420702932707	0.0286556106887596	MPC1/ETFDH/CHCHD6/COA1	4
CC	GO:0031300	intrinsic component of organelle membrane	9/232	237/19717	0.0020393485262181	0.0315562350899011	0.0290367075478145	QSOX2/MPC1/ETFDH/CPT1A/PINK1/CHCHD6/DMPK/COA1/ABCB6	9
MF	GO:0050662	coenzyme binding	18/227	291/17697	4.18223478368705e-08	2.17894432230095e-05	1.61126097982049e-05	NOX4/ECI2/MAOB/KYAT1/ACADM/AGXT2/ETFDH/GPT2/ACACB/AADAT/SHMT2/ACAT1/ACADS/TAT/LDHD/ACADL/P4HA1/SQOR	18
MF	GO:0015238	drug transmembrane transporter activity	9/227	92/17697	2.76836085034743e-06	0.000671830296114209	0.000496797430806749	SLC25A22/SLC25A23/SLC25A2/SLC25A14/SLC25A42/SLC25A32/SLC25A15/ABCG2/SLC25A29	9
MF	GO:0000287	magnesium ion binding	13/227	213/17697	3.86850458415091e-06	0.000671830296114209	0.000496797430806749	FEN1/PIF1/SNCA/PINK1/NME1/PDE2A/MTG2/MTHFD2/MAPK12/SUCLG2/COMT/PKM/RPS6KA6	13
MF	GO:0008483	transaminase activity	5/227	21/17697	5.71818540821258e-06	0.000744793649419688	0.000550751541948896	KYAT1/AGXT2/GPT2/AADAT/TAT	5
MF	GO:0050660	flavin adenine dinucleotide binding	8/227	79/17697	7.7250977952419e-06	0.000804049230441873	0.000594569185456562	NOX4/MAOB/ACADM/ETFDH/ACADS/LDHD/ACADL/SQOR	8
MF	GO:0016769	transferase activity, transferring nitrogenous groups	5/227	23/17697	9.25968403579892e-06	0.000804049230441873	0.000594569185456562	KYAT1/AGXT2/GPT2/AADAT/TAT	5
MF	GO:0016874	ligase activity	10/227	145/17697	1.802025937767e-05	0.0013412221622523	0.000991791719131913	FPGS/MTHFD1L/ACSL6/PAICS/ACACB/ACSL4/SUCLG2/CARS2/ACSM5/ACSF2	10
MF	GO:0016645	oxidoreductase activity, acting on the CH-NH group of donors	5/227	28/17697	2.56674467872132e-05	0.00167159247201726	0.00123609020054211	MTHFD1L/PYCR1/ETFDH/MTHFD2/ALDH4A1	5
MF	GO:0016878	acid-thiol ligase activity	5/227	30/17697	3.64482526309382e-05	0.00210994884674654	0.0015602409898156	ACSL6/ACSL4/SUCLG2/ACSM5/ACSF2	5
MF	GO:0003996	acyl-CoA ligase activity	4/227	16/17697	4.2509011790153e-05	0.00221471951426697	0.00163771561212589	ACSL6/ACSL4/ACSM5/ACSF2	4
MF	GO:0030170	pyridoxal phosphate binding	6/227	54/17697	6.43916221707975e-05	0.00279566959591546	0.00206730997495718	KYAT1/AGXT2/GPT2/AADAT/SHMT2/TAT	6
MF	GO:0070279	vitamin B6 binding	6/227	54/17697	6.43916221707975e-05	0.00279566959591546	0.00206730997495718	KYAT1/AGXT2/GPT2/AADAT/SHMT2/TAT	6
MF	GO:0016646	oxidoreductase activity, acting on the CH-NH group of donors, NAD or NADP as acceptor	4/227	19/17697	8.78326138532804e-05	0.00339698821861231	0.00251196623499769	MTHFD1L/PYCR1/MTHFD2/ALDH4A1	4
MF	GO:0008514	organic anion transmembrane transporter activity	11/227	211/17697	9.12818331296973e-05	0.00339698821861231	0.00251196623499769	SLC25A22/MPC1/SLC25A23/SLC25A2/AKR1C4/SLC25A14/SLC25A42/SLC25A32/SFXN3/SLC25A15/SLC25A29	11
MF	GO:0009055	electron transfer activity	8/227	114/17697	0.000111015719747176	0.0038125187649764	0.00281923804016842	NOX4/MAOB/AKR1C4/ETFDH/COX7A1/NDUFA4L2/NQO1/ALDH4A1	8
MF	GO:0000049	tRNA binding	6/227	60/17697	0.000117083109864918	0.0038125187649764	0.00281923804016842	TERT/PUS1/CTU2/CTU1/TRMU/TRMT11	6
MF	GO:0016877	ligase activity, forming carbon-sulfur bonds	5/227	40/17697	0.000151628239684666	0.0044337373178182	0.0032786096743539	ACSL6/ACSL4/SUCLG2/ACSM5/ACSF2	5
MF	GO:0005342	organic acid transmembrane transporter activity	9/227	153/17697	0.000161690996235213	0.0044337373178182	0.0032786096743539	SLC25A22/MPC1/SLC25A2/AKR1C4/SLC25A14/SLC25A32/SFXN3/SLC25A15/SLC25A29	9
MF	GO:0046943	carboxylic acid transmembrane transporter activity	9/227	153/17697	0.000161690996235213	0.0044337373178182	0.0032786096743539	SLC25A22/MPC1/SLC25A2/AKR1C4/SLC25A14/SLC25A32/SFXN3/SLC25A15/SLC25A29	9
MF	GO:0015651	quaternary ammonium group transmembrane transporter activity	3/227	10/17697	0.000233841920505579	0.00609158202917034	0.00450453383710748	SLC25A20/SLC22A4/SLC25A29	3
MF	GO:0016782	transferase activity, transferring sulfur-containing groups	6/227	69/17697	0.000254740782062436	0.00631999749783472	0.00467343991152138	TST/WSCD1/CTU2/SUGCT/CDK5RAP1/TRMU	6
MF	GO:0015101	organic cation transmembrane transporter activity	4/227	25/17697	0.000269857397049063	0.00638210091124625	0.00471936343775357	SLC25A20/SLC22A4/SLC25A42/SLC25A29	4
MF	GO:0051082	unfolded protein binding	8/227	131/17697	0.000289762117533344	0.00638210091124625	0.00471936343775357	HSPD1/CRYAB/HSPE1/RUVBL2/GRPEL2/HSP90AB1/CCT6A/TRAP1	8
MF	GO:0016405	CoA-ligase activity	4/227	26/17697	0.00031573284159193	0.00638210091124625	0.00471936343775357	ACSL6/ACSL4/ACSM5/ACSF2	4
MF	GO:0003995	acyl-CoA dehydrogenase activity	3/227	11/17697	0.000318492559870254	0.00638210091124625	0.00471936343775357	ACADM/ACADS/ACADL	3
MF	GO:0016783	sulfurtransferase activity	3/227	11/17697	0.000318492559870254	0.00638210091124625	0.00471936343775357	TST/CTU2/TRMU	3
MF	GO:0016702	oxidoreductase activity, acting on single donors with incorporation of molecular oxygen, incorporation of two atoms of oxygen	4/227	27/17697	0.000366937600226152	0.00708053665621574	0.00523583476346088	BBOX1/P4HA1/HPDL/ETHE1	4
MF	GO:0019842	vitamin binding	8/227	138/17697	0.000411729590130232	0.00736027049027021	0.00544268915938761	KYAT1/AGXT2/GPT2/ACACB/AADAT/SHMT2/TAT/P4HA1	8
MF	GO:0042301	phosphate ion binding	3/227	12/17697	0.000420644067719813	0.00736027049027021	0.00544268915938761	OTC/PDE2A/MTHFD2	3
MF	GO:0016701	oxidoreductase activity, acting on single donors with incorporation of molecular oxygen	4/227	28/17697	0.000423815959132642	0.00736027049027021	0.00544268915938761	BBOX1/P4HA1/HPDL/ETHE1	4
MF	GO:0140097	catalytic activity, acting on DNA	10/227	213/17697	0.000439132516676317	0.00738025939317295	0.00545747032609617	DNMT1/FEN1/PIF1/POLG2/TERT/RUVBL2/NME1/TOP1MT/TWNK/DNA2	10
MF	GO:0016830	carbon-carbon lyase activity	5/227	51/17697	0.000482799322799929	0.00786057647433634	0.00581264974160441	HOGA1/ACOD1/MOCS1/PAICS/SHMT2	5
MF	GO:0005506	iron ion binding	8/227	152/17697	0.000780660938401003	0.0123249802699068	0.00911393631434664	SNCA/CYP27B1/CYP11A1/BBOX1/ABCE1/CYP24A1/P4HA1/ETHE1	8
MF	GO:0016853	isomerase activity	8/227	158/17697	0.00100402864457982	0.0153852624654732	0.011376919006694	HSD3B2/HSPD1/ECI2/QSOX2/PUS1/FKBP10/TOP1MT/PUSL1	8
MF	GO:0016705	oxidoreductase activity, acting on paired donors, with incorporation or reduction of molecular oxygen	8/227	159/17697	0.00104578219439067	0.0155672149507868	0.0115114671623153	AKR1C4/FADS1/CYP27B1/CYP11A1/BBOX1/FADS2/CYP24A1/P4HA1	8
MF	GO:0008509	anion transmembrane transporter activity	12/227	327/17697	0.00109459299114646	0.0158411930107585	0.0117140653438481	CLIC5/SLC25A22/MPC1/SLC25A23/SLC25A2/AKR1C4/SLC25A14/SLC25A42/SLC25A32/SFXN3/SLC25A15/SLC25A29	12
MF	GO:0140098	catalytic activity, acting on RNA	13/227	386/17697	0.00149271147982156	0.021018991378028	0.0155428848254536	FEN1/LACTB2/PTRH2/PIF1/SND1/TERT/PUS1/HELZ2/PNPT1/PTRH1/CARS2/TRMT11/RNASEL	13
MF	GO:0015215	nucleotide transmembrane transporter activity	3/227	19/17697	0.00173389991993495	0.0237726804812134	0.0175791515428308	SLC25A23/SLC25A42/SLC25A32	3
MF	GO:0051539	4 iron, 4 sulfur cluster binding	4/227	41/17697	0.00184032851465402	0.0245849014393525	0.0181797634645985	ETFDH/MOCS1/CDK5RAP1/DNA2	4
MF	GO:0016779	nucleotidyltransferase activity	7/227	137/17697	0.00195761038432304	0.0254978752558076	0.0188548789647956	POLG2/TERT/PAPSS2/CTU2/PNPT1/CTU1/TAMM41	7
MF	GO:0016408	C-acyltransferase activity	3/227	20/17697	0.00202070164850768	0.0256776965578659	0.018987851177248	ACAA2/ACAT1/ACSM5	3
MF	GO:0015645	fatty acid ligase activity	3/227	21/17697	0.00233533212054478	0.0282955356931123	0.0209236611045138	ACSL6/ACSL4/ACSM5	3
MF	GO:0051184	cofactor transmembrane transporter activity	3/227	21/17697	0.00233533212054478	0.0282955356931123	0.0209236611045138	SLC25A42/SLC25A32/ABCB6	3
MF	GO:0016879	ligase activity, forming carbon-nitrogen bonds	4/227	44/17697	0.00239416374395244	0.0283490752408914	0.0209632519207319	FPGS/MTHFD1L/PAICS/ACACB	4
MF	GO:0015171	amino acid transmembrane transporter activity	5/227	74/17697	0.00260967415079013	0.0302142273902591	0.022342473431326	SLC25A22/SLC25A2/SFXN3/SLC25A15/SLC25A29	5
MF	GO:0016829	lyase activity	8/227	187/17697	0.00290247917617572	0.0328737315388598	0.024309093329069	HOGA1/KYAT1/ACOD1/MOCS1/PAICS/SHMT2/CA5A/HACD3	8
MF	GO:0004540	ribonuclease activity	6/227	114/17697	0.00352017348827749	0.0390214976040973	0.0288551734985344	FEN1/LACTB2/SND1/HELZ2/PNPT1/RNASEL	6
MF	GO:0016887	ATPase activity	12/227	384/17697	0.00411454945591138	0.0444912951281637	0.0328999171975107	HSPD1/ABCA9/PIF1/ATP5F1EP2/RUVBL2/HSP90AB1/ABCE1/ABCB6/CLPB/ABCA8/ABCG2/DNA2	12
MF	GO:0016616	oxidoreductase activity, acting on the CH-OH group of donors, NAD or NADP as acceptor	6/227	119/17697	0.00434561924263124	0.0444912951281637	0.0328999171975107	HSD3B2/DHRS2/AKR1C4/ADHFE1/AKR1B15/LDHD	6
MF	GO:0031072	heat shock protein binding	6/227	119/17697	0.00434561924263124	0.0444912951281637	0.0328999171975107	SNCA/TOMM34/KCNJ11/HSP90AB1/NR3C1/CDK1	6
MF	GO:0015491	cation:cation antiporter activity	3/227	26/17697	0.00435519395688358	0.0444912951281637	0.0328999171975107	SLC8A3/SLC22A4/SLC9B2	3
MF	GO:0015605	organophosphate ester transmembrane transporter activity	3/227	27/17697	0.00485372600146576	0.0483344126997561	0.0357417820953849	SLC25A23/SLC25A42/SLC25A32	3
MF	GO:0015179	L-amino acid transmembrane transporter activity	4/227	54/17697	0.00504914634447251	0.0483344126997561	0.0357417820953849	SLC25A22/SLC25A2/SLC25A15/SLC25A29	4
MF	GO:0004518	nuclease activity	8/227	205/17697	0.00505067949023222	0.0483344126997561	0.0357417820953849	FEN1/LACTB2/SND1/HELZ2/NME1/PNPT1/RNASEL/DNA2	8
MF	GO:0016810	hydrolase activity, acting on carbon-nitrogen (but not peptide) bonds	6/227	123/17697	0.00510248118711437	0.0483344126997561	0.0357417820953849	NIT2/PDF/ATIC/MTHFD2/AMPD2/GLS2	6
