# Supplementary material for: A novel signature model based on mitochondrial-related genes for predicting survival of colon adenocarcinoma
Source: BMC Med Inform Decis Mak. 2022 Oct 22;22:277. doi: 10.1186/s12911-022-02020-3 (PMC9587559; doi:10.1186/s12911-022-02020-3)
Supplement: Supplementary file 2 — Additional file 2. Raw data. (ZIP 320499 kb) [file 12911_2022_2020_MOESM2_ESM.zip › Raw data/7. Enrich Result/KEGG.txt]

ID	Description	GeneRatio	BgRatio	pvalue	p.adjust	qvalue	geneID	Count
hsa01212	Fatty acid metabolism	12/138	57/8105	1.34852389770429e-10	3.142060681651e-08	2.71124278380547e-08	FADS1/ACADM/ACSL6/CPT1A/ACAA2/ACSL4/ACAT1/ACADS/CPT2/FADS2/ACADL/HACD3	12
hsa00071	Fatty acid degradation	10/138	43/8105	1.75354041380734e-09	2.04287458208555e-07	1.76276957388001e-07	ECI2/ACADM/ACSL6/CPT1A/ACAA2/ACSL4/ACAT1/ACADS/CPT2/ACADL	10
hsa00330	Arginine and proline metabolism	8/138	51/8105	1.98030687254977e-06	0.000153803833768032	0.000132715302686669	HOGA1/CKMT2/CKMT1B/MAOB/PYCR1/MAOA/P4HA1/ALDH4A1	8
hsa00920	Sulfur metabolism	4/138	10/8105	1.56073456043622e-05	0.0009091278814541	0.000784474476429786	PAPSS2/TST/SQOR/ETHE1	4
hsa03320	PPAR signaling pathway	8/138	76/8105	4.10078535957502e-05	0.00191096597756196	0.00164894737616596	ACADM/ACSL6/HMGCS2/CPT1A/ACSL4/CPT2/FADS2/ACADL	8
hsa00280	Valine, leucine and isoleucine degradation	6/138	48/8105	0.000148956006148347	0.00578445823876082	0.00499133283760251	ACADM/HMGCS2/AGXT2/ACAA2/ACAT1/ACADS	6
hsa01240	Biosynthesis of cofactors	10/138	156/8105	0.000313207331011782	0.00872013349837188	0.00752448835865837	FPGS/MTHFD1L/MOCS1/NME1/CPOX/MTHFD2/SHMT2/NME1-NME2/PKM/NQO1	10
hsa00670	One carbon pool by folate	4/138	20/8105	0.000315380559702072	0.00872013349837188	0.00752448835865837	MTHFD1L/ATIC/MTHFD2/SHMT2	4
hsa00230	Purine metabolism	9/138	130/8105	0.000356816222682703	0.00872013349837188	0.00752448835865837	PAPSS2/ATIC/NME1/PAICS/PDE2A/GMPR/AMPD2/NME1-NME2/PKM	9
hsa00250	Alanine, aspartate and glutamate metabolism	5/138	37/8105	0.000374254656582484	0.00872013349837188	0.00752448835865837	NIT2/AGXT2/GPT2/GLS2/ALDH4A1	5
hsa04714	Thermogenesis	12/138	232/8105	0.000573201802289611	0.012141456357589	0.0104767027978293	SLC25A20/ACSL6/CPT1A/COX7A1/ACSL4/NDUFA4L2/MAPK12/NDUFAF8/COA1/CPT2/SLC25A29/RPS6KA6	12
hsa00380	Tryptophan metabolism	5/138	42/8105	0.000682254159409377	0.0132471015951987	0.0114307495129115	MAOB/KYAT1/AADAT/MAOA/ACAT1	5
hsa00650	Butanoate metabolism	4/138	28/8105	0.00119925874557918	0.0214944067476884	0.018547240518674	HMGCS2/ACAT1/ACSM5/ACADS	4
hsa00270	Cysteine and methionine metabolism	5/138	50/8105	0.00152412002666206	0.0253657118723043	0.021887738728756	DNMT1/KYAT1/AGXT2/TST/TAT	5
hsa01523	Antifolate resistance	4/138	31/8105	0.00177161736282269	0.0275191230358457	0.0237458888630971	FPGS/ATIC/SHMT2/ABCG2	4
hsa04215	Apoptosis - multiple species	4/138	32/8105	0.00199826075393432	0.0290996722291685	0.0251097239474642	PMAIP1/BCL2/BBC3/BCL2L1	4
hsa00640	Propanoate metabolism	4/138	34/8105	0.00251023986287535	0.0344050522382327	0.0296876664897332	ACACB/SUCLG2/ACAT1/ACADS	4
hsa00360	Phenylalanine metabolism	3/138	17/8105	0.00275718507517332	0.0356902290286324	0.030796628617433	MAOB/MAOA/TAT	3
hsa00350	Tyrosine metabolism	4/138	36/8105	0.00310581429984989	0.0380688956965228	0.0328491487600445	MAOB/MAOA/COMT/TAT	4
hsa00061	Fatty acid biosynthesis	3/138	18/8105	0.00326771636880024	0.0380688956965228	0.0328491487600445	ACSL6/ACACB/ACSL4	3
hsa01200	Carbon metabolism	7/138	116/8105	0.00355593329581545	0.0394539265678572	0.0340442736591855	GPT2/SUCLG2/SHMT2/ACAT1/HK2/ACADS/PKM	7
hsa00260	Glycine, serine and threonine metabolism	4/138	40/8105	0.00457257616920854	0.048427738519345	0.0417876578142982	MAOB/AGXT2/MAOA/SHMT2	4
