# Supplementary material for: A novel signature model based on mitochondrial-related genes for predicting survival of colon adenocarcinoma
Source: BMC Med Inform Decis Mak. 2022 Oct 22;22:277. doi: 10.1186/s12911-022-02020-3 (PMC9587559; doi:10.1186/s12911-022-02020-3)
Supplement: Supplementary file 2 — Additional file 2. Raw data. (ZIP 320499 kb) [file 12911_2022_2020_MOESM2_ESM.zip › Raw data/8. RiskScore Calculate/TCGA-COAD/expTime.txt]

id	futime	fustat	IER5L	CDC25C	PPP1R12B	NOL3	CLIC5	DNMT1	FPGS	BRINP3	LEXM	SLC25A27	FEN1	NOX4	LACTB2	SLC25A22	PPP1R27	HSD3B2	HSPD1	ECI2	QSOX2	DHRS2	MTHFD1L	FSIP2	ABCA9	ACP6	P2RY12	PTRH2	SLC8A3	HOGA1	CKMT2	CKMT1B	CAPN10	MPC1	SLC25A23	CRYAB	MICU3	FAM222A	PIF1	SNCA	HSPE1	MAOB	NIT2	KYAT1	PDF	SND1	MOBP	SLC25A2	GLOD5
TCGA-AA-A00K	549	0	9.95739237884	3.36389492517	3.77218676764	8.37777835197	2.67327802047	12.8200563256	21.0142968668	0.0148976875941	0.0285545998568	1.836448099	27.1931976593	0.208093520118	12.1401263919	10.537028321	0.0	0.108607713925	202.15327514	3.30224375099	8.63614016822	0.349200535359	12.6020076399	0.0640648844058	0.0222087860578	2.23585143138	0.0	6.94752089466	0.0240367238018	0.232422602451	27.0584369286	4.56235027983	3.61857536299	19.4957731072	11.2991004135	2.67588788111	0.0330491905855	12.814893205	2.5719500969	0.101129096055	66.6543943787	1.91311868214	5.23080260881	1.02211127153	9.33328549258	54.1529156324	0.00549329045638	0.0	1.09995763501
TCGA-D5-6533	775	0	5.79648300593	4.20971638238	1.03558938151	6.82614032264	11.1214973656	15.5824931029	14.6595934692	0.0	0.0399539601461	2.30326641296	31.2204834396	0.248462597304	19.719676018	17.8857781633	0.0489980587851	0.0709171390207	263.905864666	4.09336567273	14.8161044033	0.134679815102	21.7712691086	0.0278881253739	0.0336643846276	2.93451258605	0.127305338317	7.25958960332	0.0252243677805	0.0627595675808	0.18164740872	5.01284030519	5.25314390023	40.7037903645	12.0351595336	1.15444206796	0.0822095089647	1.30983580145	0.930173844063	0.465774521441	119.599205549	0.212839025328	6.85150899596	1.1166933414	6.13110424694	79.2703862192	0.00512418802494	0.0	0.401497759734
TCGA-AA-3662	184	0	8.50995751725	4.16397478899	1.60535199244	9.8462397665	6.05171508017	15.7052815254	22.8136755368	0.241192395642	0.115574183956	6.19762655874	10.7743310071	0.23957459888	49.8696053302	6.53107577417	0.0	0.117223358955	158.671992272	2.46185267272	10.8153255467	0.108721717782	16.8566925583	0.250657986692	0.109865099453	1.97476273932	0.22095247433	2.98482656895	0.0108097965624	0.0935224612429	16.6809068299	5.30043265645	4.80570810478	18.5242225626	19.029540062	1.90287692072	0.168446013563	4.32233578265	2.85243506791	0.2728786911	77.2076405432	0.955087217481	4.87968382515	2.1094166617	2.91647937859	61.1667399239	0.00741132852981	0.0322081588473	2.19376721528
TCGA-AA-3982	822	0	5.0012624368	4.12706862122	2.1574818921	6.65896927363	4.75105652565	8.33616098626	13.0065397152	0.425423286536	0.145609746959	0.676775326941	20.3824500289	0.475390982264	36.5008270028	10.2341248203	0.0357140814833	0.132918760452	177.107114421	5.76378009944	6.28307665301	0.246557616	10.7086123338	0.117608013962	0.17553789541	2.43171686346	0.417560818203	6.59426608816	0.0306428849297	0.124758206532	11.367533679	1.87909588263	2.57571446532	34.1092810133	12.972039423	2.88256426754	0.101117528577	2.85026580715	1.50047466696	0.296522968011	61.9321192858	0.823412793908	7.36249028102	0.813944020958	5.63079681583	85.0048600536	0.016807308889	0.0365206097878	1.5607827806
TCGA-AA-A01X	791	0	10.6153592943	1.35112798646	3.45574428082	12.864603852	1.77258428421	7.91153496774	32.5879250915	0.140821291088	0.134957039236	1.19131328847	16.0975935839	0.0458970530146	3.20834559831	15.9380236215	0.0	0.0	122.357419321	3.18605992698	9.38804462404	1.77208511276	6.52762730375	0.033643177016	0.030614775706	3.77306669033	0.0	5.11849246993	0.00946702426666	0.192718304985	0.774268330429	5.06821372902	5.16066822022	8.63512634902	12.9640600311	3.1354010534	0.0347110520659	4.15591173768	0.95288771185	0.826480180784	54.8093393861	6.62245690812	5.34569872909	2.55877156106	9.18131307143	84.114857248	0.0	0.0564146456653	0.979466718002
TCGA-AD-6964	331	1	4.42170783814	3.07318718259	1.89851662684	7.93518053098	8.63635520278	13.524975228	25.2315852882	0.233980118823	0.112118216757	0.96950886218	34.9209032479	1.80299862095	10.3348590349	14.2197762587	0.0229162722772	0.0	131.422521785	7.76660443443	7.94590629716	0.210941314111	9.80099892072	0.0768617616738	0.690346746978	2.67366792843	0.500139321587	7.0544553332	0.0314596670106	0.10406794139	0.546146028448	6.34448555192	3.94967195783	16.1517918851	13.4011804068	5.73492931758	0.165812115975	4.15740091209	1.89705981291	0.769339338131	54.4694059037	2.21677480326	5.20451697162	1.49352251665	4.10052852309	59.3257761177	0.0323536978204	0.0234337886589	1.28316005628
TCGA-QG-A5YX	1003	0	1.29559667819	3.81482953825	2.71260146247	4.81890087706	4.62431946486	11.0100815197	10.8898834785	0.0341843538499	0.338528342299	0.926592140429	26.8369755765	0.0668490292395	15.1644873987	8.66912859642	0.0267844281603	0.0	266.421990609	16.0912848249	5.82159546063	0.164364791548	7.40501686422	0.122503166126	0.0424670493535	2.71122798626	0.0313157367436	9.66990750915	0.00459623832357	0.0233911743034	2.7944793025	8.90855097866	4.61116472129	46.5551909519	23.2312689816	0.479696395899	0.025278312899	2.14803629749	2.18809966841	0.0386752729489	150.26606796	0.872601648659	4.69632161152	0.722880231039	1.97739857327	42.6588602754	0.00630247424557	0.0273892988032	3.63964026599
TCGA-AA-3870	912	0	16.8146736625	2.81359872799	2.13436233012	6.60872030445	2.397561751	10.9535745524	26.2408988595	0.216519496251	0.0778135978015	0.0140181227994	19.7163369775	0.627559347842	10.0489686426	13.2412889317	0.0318092393129	0.749777540688	91.8465820728	2.79830998002	5.41296350787	0.26839992875	8.86765062346	0.126086999903	0.0302603705642	3.09075697216	0.619843837606	3.30614764555	0.0163755048902	0.188899949854	1.09501213622	1.68692554642	3.08346185205	18.2458290503	29.7000949352	5.72726716782	0.0800548636811	0.891615883675	0.287082483928	0.264102271694	28.8392989704	24.4567608546	3.18422022552	2.34019099025	3.50264224807	53.4520597797	0.0	0.0975827546176	0.521299767364
TCGA-AA-A00J	549	0	3.75383246554	3.65797295894	1.50069061822	8.27645617677	0.974913228402	13.0747530715	9.25810287018	0.0426836666977	0.0272707876144	3.53724011612	14.9213578119	0.548515925486	8.40712766076	15.809263486	0.0	0.186704497567	208.943898723	4.34966977983	6.17252304501	0.987674589331	10.828984808	0.0958557683081	0.22270795085	2.21231300306	0.0	4.54953256707	0.00573900871516	0.0	0.194832633589	2.73723261089	3.40401385271	28.3677047734	14.989846667	1.70904426045	0.0526055032466	10.3117867157	2.09203138053	0.156946304106	43.5332810892	18.4051498342	4.73930610635	1.81859431135	1.88316798928	54.7674696514	0.00524631261132	0.0	0.867807353652
TCGA-AA-A01I	943	0	0.852109260333	4.58333190968	1.1343862529	3.98908836607	10.4376761839	6.90659428061	11.0496775518	0.0	0.0787867943849	3.04449378162	15.8620502479	0.114832786763	12.1080737001	1.01681504406	0.0483106051146	0.0299666381897	299.549480241	7.02466689226	5.65579612645	0.129702082498	22.5300418177	0.0721792280152	0.0153194149931	2.05148197469	0.0376557648257	6.32824591319	0.0165803095242	0.320645918373	14.7756555495	9.6631095108	1.6531127632	28.3449507268	2.49235594944	0.807538674484	0.0455940513315	1.26951625732	1.78162476742	0.0697579141116	79.8278500887	1.99763767275	6.94051148164	0.782307865852	0.574282931524	39.9927192466	0.0	0.0494015997255	3.46381574701
TCGA-D5-6530	621	0	1.87429679747	2.03479456763	2.05556355785	8.95875455439	10.5000234831	9.8839172977	20.960312891	0.0	0.0393500432484	1.24055958021	24.2489533529	0.290589569159	7.49584700075	18.0166915181	0.0160858124804	0.0199557725035	122.828649445	12.4864301426	6.35962716626	0.141898325181	8.20735892419	0.033352284738	0.0586597956598	2.04435209499	0.137919185113	3.8453847397	0.00276034370963	0.0112383521139	0.698568738048	6.03195716748	3.69552924895	19.9764253082	19.259723044	0.59922567507	0.0607251644398	4.04545650606	1.7170879303	0.168396095227	36.9490868581	0.459555693599	5.00434939585	1.02906588451	2.15370692953	63.1548498935	0.00504673428259	0.0	1.27416008716
TCGA-AA-3986	580	0	6.38730121903	3.22664122294	1.93790168928	4.76611415671	3.88373367257	9.24064471437	21.765780041	0.0650122981589	0.0747659721539	2.1011784948	18.0326694525	0.101707559889	16.5586559085	9.21560728387	0.0	0.0758328381949	94.9157744519	6.3736018293	6.86292207707	0.328220902637	7.49719595299	0.0987827956656	0.0290752013388	2.04028377974	0.524099142081	4.25111851586	0.036713008354	0.106765615974	3.07544288235	2.9354083073	4.14777418439	18.1614251867	13.434476321	1.76620028946	0.163453846635	7.11532878788	2.02598763074	0.242725536903	27.5977830487	1.40932090299	5.11033436461	1.55197846116	8.29891530118	48.5174298799	0.0239722731979	0.125014474258	0.500882686211
TCGA-AD-6889	2056	0	4.00649725717	4.87838691176	1.55174133484	12.236016331	4.11914161812	10.4633988658	20.6228869855	0.0	0.050619727175	1.19004854038	37.8245391073	0.191825183312	7.0572838743	12.2577216159	0.0465586206987	0.0	173.911057517	18.8487070004	8.20581814729	0.142855354987	11.8642140509	0.0397495130463	0.0369096407662	3.1757456107	0.0725803565277	6.7653211973	0.00798951224449	0.0325281781063	0.0821923018914	7.20646943597	4.31763617867	25.571524357	11.5840703715	0.911668126925	0.0488228697297	3.3592757849	1.65181106502	0.0784328333744	76.0854762222	5.46054835207	3.13139894201	1.42100147892	3.04886594664	66.4601389307	0.0	0.0793500839714	0.953771555972
TCGA-CM-4751	607	0	4.88510947715	4.50335171949	2.92422272466	7.90065798074	7.07342894465	10.6987319603	15.8982864812	1.01327617325	0.163796641983	0.872592877277	19.0453492581	0.351282611299	28.3594551603	13.010264198	0.0143481530515	0.462801642177	157.654970721	4.0545737231	8.85775151861	0.134824406407	9.35799058433	0.48386566204	0.129670314584	1.70009058099	0.313143230557	3.01768902002	0.0443188687695	0.0100243364376	0.50912344397	5.45824830143	4.48967415941	25.7393058208	20.2470718023	4.1114977795	0.112844516781	1.67016433577	1.33512707425	0.253795021129	83.4878964457	12.4340121588	4.77346046117	1.17606156821	3.03418831383	51.1029845307	0.0157554743317	0.0586887050717	0.88178258221
TCGA-AA-A00U	518	0	13.0042599313	4.91250795124	1.83968449022	5.75981576375	2.13436663599	16.9488769399	26.516729059	0.0	0.0	1.49751205815	26.6657222216	0.11307984754	11.1939763082	15.4485238769	0.0	0.0	267.800113108	7.24755283294	11.5541286644	0.0977465520219	16.7886461581	0.0621668235409	0.0215508027013	1.92259512979	0.0	8.2998563251	0.0116622919166	0.0474813852187	0.19796058523	2.53995307448	4.0976930968	17.7397641881	9.91046638186	2.64529532792	0.0320700367815	2.10340495406	1.82951202526	0.0367998478863	78.0040623924	1.09001887727	6.25575963378	1.01900241043	7.27092538574	58.6313293372	0.0106610796734	0.0694963958671	0.324851437609
TCGA-CK-4950	1227	0	2.1900439022	2.59141202979	2.19709056997	3.59316573553	13.1019955255	16.3286439281	16.8611342118	1.27059106645	0.273443832034	0.434111834847	28.2981606414	0.171873813654	14.2331780495	7.58090219291	0.0209588375398	17.368775289	219.582245297	11.0129536942	5.73196446665	0.0703366494066	8.69467211076	0.437755325591	0.0465227025203	1.27596999888	0.228709509593	4.23184796849	0.0539484052497	0.0988395131474	9.79012121162	5.66252826228	2.37095517659	25.7727002205	15.4690584684	1.99192543291	0.0791212043297	7.97175185828	0.962087618191	0.283719689791	93.7963000832	2.22701604503	4.57310568387	0.829626435962	2.77992374188	57.837269679	0.0246584569627	0.0214321493262	2.9911382278
TCGA-5M-AAT6	290	1	4.75382572602	3.19799777342	2.90813240928	11.1361018291	2.40020277767	16.6214880125	19.3908843665	1.58735008911	0.0353778539968	1.3479575675	36.8116279046	0.825018983627	56.729561428	12.7099260891	0.0216930457393	0.0403680093444	289.68177333	7.90807451718	9.99895689647	0.245442055756	24.0710502882	0.179913234526	0.347385441612	2.06050560606	0.304356115638	7.45378543511	0.0372255131172	0.00757792267989	9.8573485274	4.41152153761	3.62108713417	19.3763659652	16.1856193943	4.76574907945	0.252503096226	0.751627316384	1.78229616514	0.563824632757	96.4142973934	2.62034133849	7.19326784818	2.28983745721	2.36156340676	63.9593555463	0.00680593770189	0.0887317523675	0.888781053992
TCGA-F4-6806	481	0	5.60692073696	2.01668107619	3.76349751439	10.1174329719	6.83345710654	7.90701964162	19.1529647107	0.0379814398069	0.0909994259863	1.91804538295	18.7025560378	0.387287944172	15.2578091931	6.76471756137	0.0223196659735	0.0415340701998	136.488227623	9.23126079191	6.31117378809	0.179768426656	8.83730748972	0.185110166045	0.0353881124801	2.68518458391	0.121779651409	5.52666007519	0.00766016011263	0.335263121458	1.45393534629	9.12450457626	3.98964178591	18.639072207	14.9425776929	1.99334332603	0.0983015075852	1.93769121628	0.826589846106	0.12891358643	87.7972680364	6.98059712944	6.28740220077	0.99058298993	2.15049403425	50.5119725764	0.0350126621149	0.0228237092417	5.05997976933
TCGA-AA-3666	61	1	8.39939245943	7.29178364914	1.91617703768	3.56513430702	6.11845532806	9.51801712194	35.4586513961	0.0162268989601	0.186613903854	2.18520265254	14.5420779836	0.117863292676	31.5985369836	6.02997431763	0.038142731441	0.165617176801	118.59685792	4.67111432869	6.86895021061	0.0292582413224	11.8110817689	0.0186082464065	0.0120951565506	2.4907937145	0.0891912068715	3.01996283233	0.0	0.0532968349643	0.34341005248	7.29484685273	2.41070840537	42.2917280246	13.3536925633	1.14763860417	0.191988946098	1.88585165717	1.8755311902	0.137690129193	38.802791698	0.955877168074	13.3757221111	1.72333786367	6.53871161187	60.047444879	0.0	0.0780082115145	1.97946755759
TCGA-F4-6855	1077	0	5.45298332	2.0371108353	3.35387343149	7.08556672481	3.62950105365	9.9606009113	14.4780453221	0.0	0.0	3.33784406735	20.8013414148	2.89725755483	7.11213467413	4.92989254963	0.0413883752256	0.0	137.991548603	5.29124029342	7.73807752931	0.138896999045	9.42396240765	0.0996963238174	0.216551913575	2.87824312483	0.129040894464	5.26967009491	0.0177557306081	0.0433739795337	0.175356010824	2.75662681108	2.84051398428	12.0059886092	9.94180885324	4.54630975987	0.260407102483	1.90130767674	0.785712435098	0.732091686446	48.3080530882	2.05368516586	5.49287939476	0.934990120629	2.38229772218	68.1325276894	0.00324627886229	0.0634845684918	0.819595153325
TCGA-AA-3554	546	0	14.2134505149	2.72600863449	1.75835314885	7.60558069486	5.29891545702	12.5330460184	41.359514656	0.230881064304	0.331899650402	0.448438016093	23.8008748493	0.588560183588	13.8716207029	14.4368670023	0.033919121162	0.568072678605	112.816483194	7.64226911409	6.54232458233	0.240670439764	10.6206841509	0.0393008427554	0.0645350343325	1.99307451366	0.264383036922	3.90909284273	0.0349233585247	0.0710927770932	0.413166137049	6.98281315157	3.1827699193	30.392146879	25.1560160371	3.15887187869	0.0640236299137	5.91581551332	1.68896242487	0.379574739282	37.9616730515	18.4626786331	4.00554284927	1.64100595867	10.9926950777	43.0770386144	0.0106417249245	0.0	4.8176021514
TCGA-AY-6386	360	0	2.51593176161	4.07903338416	3.11217441329	4.63889200266	7.11417478239	11.2906757074	26.676524444	0.0	0.0487405454581	0.270003795654	32.3658858081	0.170495963148	10.6526866669	11.7514168325	0.0149434004967	0.0	145.684563213	15.4488555522	5.90318749225	0.108895383556	7.92634747933	0.503028029144	0.00710788510332	1.82131314746	0.116476532113	4.3443018863	0.00512860902884	0.020880412073	0.174110278156	8.96071751907	2.51179288282	29.5662718189	19.3892051509	0.963465157603	0.0423093542939	2.05941899817	1.13008503408	0.0593380320173	65.1561060016	2.24693745968	4.59752008398	0.961956666247	3.16006464338	78.1273094785	0.00234415798633	0.0152808661396	0.816323744383
TCGA-AA-3966	61	0	33.522066339	5.86943237034	1.10812502203	6.46446527916	4.70239671286	5.05072318988	17.6970288824	0.0	0.0221679368936	0.587052545358	23.3365933117	1.04684590966	20.6448125045	7.45972304643	0.163115626749	0.0	141.302341134	3.72503156396	7.44368980665	1.22514817458	10.0815105875	0.00828930260931	0.159483497409	3.47153969468	0.105950575202	6.03352314817	0.0186605513311	0.0284901811909	0.259160683289	3.61002616354	3.43642766346	29.7354195631	18.8246981278	3.10309469431	0.0427620754016	4.51922756266	2.98658196361	4.08252325006	46.3065215228	2.30277399942	3.76745331821	1.8804882251	2.65337570041	43.2165191608	0.00852926791382	0.0	0.0371276379453
TCGA-AA-3534	882	0	4.80758710641	4.08519831577	1.76985201682	5.23707581665	3.11971946169	9.91131832294	19.58276749	0.229308818682	0.0274699576686	3.23645894811	20.5657529569	0.32831015516	15.6730974426	6.46022823066	0.0336881399427	1.50454463354	224.510430367	3.67784878752	17.3273943844	0.471602749963	15.4774090271	0.0739576672687	0.101484646106	1.43258815106	0.236324385688	4.60335639353	0.0173427693429	0.588405433667	10.151765829	4.76887173182	4.12118095054	12.0614436254	8.02685279005	3.05691555954	0.127175288173	14.3478349183	2.63151692634	0.121609653156	58.5423703269	0.371466802177	4.72122699052	2.35719373233	1.93907537111	61.5583536657	0.0105692572864	0.0	1.15019120587
TCGA-AA-3866	518	0	6.61155848529	7.25661011193	3.18742203232	5.89627953204	9.78850821968	11.732297755	21.3620812498	0.0	0.052948169904	0.314774293526	37.0963895348	0.563360363198	15.8357803334	9.23273885329	0.0324668384815	0.0	166.722424063	6.69861994359	9.33619417544	0.361114086774	9.85675369559	0.0118794113782	0.0566242410063	1.59699383592	0.657964321114	5.83589366841	0.0167140391851	0.0453659102793	2.04615841601	4.33839298763	2.84507505081	33.8074921049	11.1535717641	4.99285186718	0.214488369117	1.37771223444	1.22258984625	0.597724687828	60.0845895919	1.07399987248	7.75441208564	1.09043424741	8.61262796153	47.9708627238	0.0101860883316	0.0664000691033	0.798115062464
TCGA-AA-3561	424	0	5.09127813491	6.73556228648	1.06279911824	4.67342221671	10.8090107854	5.38270586725	19.5868858109	0.0	0.0	4.04692467758	13.1058776278	0.199780787166	24.17647558	6.23156701367	0.0622581948503	0.0	196.033390096	2.7089248955	5.11799469203	0.041786981893	12.0827830347	0.0284748509127	0.0148066732145	2.19118914049	0.242636160135	7.67944982498	0.00534178850889	0.0652450272455	3.23128223141	6.62942124098	2.78216412362	92.0502109595	6.3031521327	2.23002944145	0.107721815862	0.751363743816	3.58445940776	0.674231123603	178.188338665	0.0468067058136	9.70870984079	1.64293603927	3.81726605576	46.3690319098	0.0146495817373	0.0	2.76333085861
TCGA-A6-6782	189	0	4.9301752337	2.86316328584	1.57404600142	4.69766966404	3.28400843328	9.38527514273	15.0940683561	0.0218921323656	0.0839218940204	4.05365655631	16.737917808	0.957132574148	12.0670317901	5.51171531624	0.0257296766174	0.0638395572236	129.601008453	4.39261882842	7.08199125181	0.135688630097	9.04398389321	0.0941432635459	0.393669119914	2.2522126066	0.411128122152	4.92771346809	0.0375295549571	0.368508765227	4.21742408225	4.16336939473	4.41212143494	22.4754883067	10.9951714206	6.43899998132	0.246875856115	2.25376620612	1.33723031291	0.538707892944	79.8731348803	2.6307815598	5.97225122033	1.89292038108	2.15709343268	55.9808095147	0.0100904788943	0.0526214557778	1.9853440435
TCGA-NH-A6GB	476	0	9.76970867894	2.77817111815	1.41433890186	11.9403537221	2.9119404372	14.5116453498	18.475599172	0.0336996024842	0.0645924851216	2.19926803584	33.7556664919	0.131802152629	38.874507159	11.9856693676	0.0396069172053	0.0122839090391	209.694736494	3.47175085815	12.8590020698	0.136716200973	12.0244423478	0.0446834235119	0.0753567213444	1.8354378603	0.0	8.83860945407	0.00339829601081	0.159110382076	21.1857921275	10.1053453809	4.71854628743	12.2130977859	8.66348534532	2.40230182099	0.0747595610472	4.20945338188	2.38510456538	0.10723173212	97.4650203971	1.25063875853	6.67820337078	1.4252588501	3.59309643326	70.7005865257	0.0093196529767	0.040501357114	1.18999934653
TCGA-AA-3510	1946	0	4.80630029079	3.56581590968	0.716906951639	10.6074053575	11.4951784289	17.3416285604	22.3193205281	3.07004723604	0.0229859420854	1.41619409239	27.2471628526	0.154110636314	6.2189174579	11.1629963931	0.0563782181997	1.17152537617	152.693869699	7.13623395252	6.04124344093	0.156767410467	8.70448922958	0.0429759049343	0.0223470943679	1.16800489359	0.065916114716	6.9541640089	0.00967456633958	0.0393886394269	7.86763598617	7.74544108311	2.33358979791	40.9517008945	20.5617128388	1.48090379019	0.0266040072204	3.44590273856	1.73700854359	0.356156120578	81.0928805824	0.63579068103	5.0219792464	1.04820082091	10.0175038172	54.1366852959	0.0221100027529	0.0288257015425	1.23192517506
TCGA-CM-6171	182	0	2.10682139108	4.31351465847	1.20251559834	6.86928912288	2.86287637713	15.0333272346	12.5829856833	0.0	0.0868696526368	1.79075810395	28.1485068582	0.0832032614576	10.518040267	9.74732034797	0.0456573122555	0.0188805495029	148.673728431	4.25734744013	18.1823442815	3.3271346313	6.58807463236	0.0872409953715	0.137541466649	2.01717517646	0.0355876522099	4.47563027642	0.00522323112728	0.0956954370176	0.0403005881202	3.6542296963	2.71156419481	18.6861262506	12.0496684977	0.610549925125	0.0909676844482	14.1842131853	2.17872457838	0.126359512169	51.4223273583	24.9129732349	2.31379666758	1.01621535978	1.61870548761	61.6858806831	0.00477481472759	0.031125591841	1.91218503995
TCGA-AY-A54L	525	0	2.04298168094	5.29784341057	0.978109683669	7.50984428729	3.87541113278	9.27957726606	20.8783102608	0.248835009072	0.0776422803824	3.17710619078	24.1483874483	0.0614322345461	34.1225731062	3.83427650234	0.0408075516828	0.0421876015899	186.360936399	3.14654830646	7.61425674611	0.138252053405	10.8619202011	0.205719109918	0.0582308000323	2.4110200199	0.01060249998	7.17296031082	0.00233420742098	0.142550970078	0.316974447501	2.28341183863	3.09337512361	28.8383747483	4.47015276888	1.1758466021	0.0213960567334	0.905539526098	1.49433993865	0.0540135829822	114.531626329	41.5949496958	9.72524038778	1.57723889741	2.21269962881	48.2198730389	0.0064014444504	0.0417291054258	3.56675693954
TCGA-AA-A02R	670	1	14.1874925715	2.73045720519	1.22532281076	11.5884657008	21.1959310406	20.4853739859	29.2976555098	0.0	0.0245124676398	0.225212024005	39.2695864652	0.657381276184	7.35376568029	38.9937604439	0.030061183572	0.0	199.179517579	4.44243107296	8.10594838002	0.386240058857	21.4366533549	0.0036663991411	0.0333636705297	1.88657050902	0.187449833226	4.91643046894	0.0154755998327	0.36753927793	0.206967293474	7.2555915238	4.02716491867	12.3970298824	19.336492864	1.57925248831	0.0378277507563	2.25868361478	2.32013454445	0.162775242884	49.6617138901	6.55413867976	3.86028235661	1.58657352634	9.29100844903	51.821396782	0.0	0.0614801058516	1.19057586699
TCGA-G4-6310	1372	0	1.18624025757	2.34540155218	32.1222033825	8.62254114018	5.42118961473	6.08060077003	12.10767759	0.0	0.0603244670468	2.37997268546	13.9871779128	0.211016885713	12.5275476035	3.98305913307	0.0246598983074	0.0152963153456	177.541438709	4.15145806692	6.38131210855	0.151327443716	7.30869584722	0.0631603085388	0.101656309096	1.84935010441	0.192211902353	6.287056681	0.0888649982941	0.0861431838173	1.0448009546	2.78031470167	3.33704448326	20.8476311565	28.3489612381	31.2686128803	0.581831187268	0.960026669731	0.644652960134	0.534113492487	92.6109029465	19.4296114983	5.86279499396	1.42968210096	1.14170218303	68.1055591859	0.0116051291482	0.0	3.33410657125
TCGA-AA-3548	1034	0	8.91347651324	5.5199534788	0.970018887018	9.44612571361	3.2596777462	11.393848571	41.6760318124	0.156270191935	0.0	0.987458415377	21.5866648547	0.130968571292	14.0575193994	13.5841605476	0.0367326620933	0.0455698864496	94.0005956222	8.20644090968	7.24949494243	0.0493090777676	6.85859010365	0.0403207479785	0.00582400999815	2.66573167195	0.257681896911	5.76049511443	0.0315168328832	0.0898214541012	0.0778152446976	6.77974850113	3.83845506477	40.6938496475	18.5232631998	2.82443177557	0.0808900112054	2.20224250818	1.42895262492	0.358019915066	47.7065309586	1.10464809491	9.36504453996	1.13089771185	6.75662109141	41.6633833961	0.0	0.0	1.20397272098
TCGA-AA-3489	214	1	5.74496003664	3.1108008637	2.40507544854	7.99251102578	4.28247918804	13.7033589285	17.1272131688	0.0531090746443	0.0203589767291	1.92002549803	19.8263076826	1.75073506989	6.35127325664	8.70387218466	0.0124837479806	0.0	134.893716674	5.32910999375	12.1870812173	0.114911281041	14.6376035047	0.0700384443329	1.04705711629	1.98433975593	0.437871321718	4.65580590825	0.0706934364267	0.143909203758	0.971884419264	0.0469165871512	3.83609674282	15.7839551497	13.1562774669	11.2862175048	0.486980004811	0.549180935813	1.27430753226	0.585840460165	62.4558312208	5.43732212588	5.04358376274	2.09640158555	1.89012353168	60.7065189648	0.0176248302928	0.0510626699332	0.562615812617
TCGA-DM-A1DA	228	1	5.35016156664	4.86781652943	1.45368971059	8.67402673675	1.12832176591	14.4076466024	29.9879785395	0.0	0.0335549146185	2.98316763962	38.3798215605	0.110040138922	26.7951328398	12.8056443104	0.0205752530287	0.00638132312469	276.521476599	0.348334675183	12.2446124103	0.0355111004165	16.0290092916	0.00439154058057	0.016311161855	2.27839273057	0.0	5.49097507394	0.0	0.0539058732616	18.224834938	7.76698606376	4.57733998264	30.0738798094	13.8974422332	0.623981507597	0.0226546668986	2.23080906672	2.99672196882	0.0742738954623	134.115696794	0.0618752161298	6.67618654244	3.51691198965	2.85777471665	75.5933814993	0.00322762169953	0.199879072383	1.05373026526
TCGA-DM-A1D6	570	1	3.12963685916	4.55686987652	1.11802278835	6.87470444834	5.5546456031	13.2409956422	22.7650725907	0.0110876671538	0.0425037640132	3.99315408371	19.7814541706	0.115639615171	10.5868636605	12.3416893873	0.0521250439279	0.0	163.519062451	13.2094981244	10.529069014	0.106623170851	11.9363495708	0.305685379767	0.0316805510994	4.14379063156	0.0	6.45078759615	0.00447235839954	0.124425294709	0.455494010508	10.3571485879	4.63678209699	21.9031390117	23.5882987814	0.435649571984	0.0273300002357	3.77781227493	1.88714825597	1.45827407087	76.8344899222	0.178525120184	6.51422946163	1.91046052972	2.75027126206	79.2862816254	0.00408840471211	0.115488056042	0.771190270554
TCGA-AA-A004	424	0	29.169708798	2.30199126145	0.538567101917	6.42793930869	2.57774869687	28.9527615052	55.3427423849	0.0996462699645	0.127328904708	0.550519376316	19.0835608984	0.0742334198379	17.1074395107	27.6317012332	0.390378646767	0.0968593594461	26.8371387411	0.815319316551	21.302730078	0.359338481206	8.87749498948	0.00952247227246	0.0	1.07834593888	0.0	2.36287794335	0.026795767843	0.0	0.289445220333	5.57507958024	6.99315762735	14.5622345632	20.6752372644	6.52539652959	0.0491236351858	7.96359853311	5.4427637308	0.112737151802	32.3887507423	0.234794324109	1.28225732324	3.87095329671	18.2691138625	92.9420689213	0.0122476704377	0.0	3.0921962518
TCGA-AA-3673	1522	0	10.0598298099	4.87576324489	2.22651492558	8.60667815924	4.02594659113	10.4030396759	43.4080251778	0.093468148271	0.0199057408248	1.79659602841	24.6237146868	0.249510754948	15.5338587395	11.2123293801	0.0	0.0	196.852761873	7.17646950055	11.6034298341	0.360466200545	12.0679336739	0.169709404689	0.0735395040451	1.93424882487	0.133193926907	5.00737309495	0.0377016239947	0.136441664207	6.41255874161	2.61980774396	3.75779584531	23.0172939549	17.187585082	1.86539229773	0.0998355446795	1.83420010183	0.980037089023	0.149808800343	56.6103159201	0.942124735841	6.35360993152	0.956541153884	7.60600419687	45.7992264872	0.00382943612057	0.0249629509144	1.86697462861
TCGA-A6-A566	758	1	2.72838968732	1.88201268708	2.26061543789	6.45350787655	5.57629043432	11.8633636811	13.6083003325	0.0325341903462	0.0311793619356	1.60083454537	16.7022104283	3.1720141781	14.5902701979	5.83626058858	0.0	0.0237182046916	185.782121592	4.92468454837	7.13058241745	0.139320910142	9.18095283107	0.123585012687	0.0697194278188	1.52643702087	0.104314169746	4.09114011727	0.0459308483086	0.106857716798	11.6542380866	4.10353649079	2.67243300516	23.3664511359	8.67745577433	9.24037489676	0.631524234342	2.08404128489	2.22527293639	0.938612202007	73.3838613804	1.20738870566	4.30614452018	1.55178841203	1.5789196574	41.2943139047	0.0209938336645	0.0391007241776	0.731084039807
TCGA-AA-3970	1096	0	5.42994514434	3.64196048082	1.66073996935	9.10196369642	5.58813458428	8.86600955382	18.3348335494	1.34645544536	0.127445403111	2.42794539745	22.2083643917	0.139315010659	26.0071616957	12.2202438547	0.0781471640193	0.0484739900103	159.222886107	8.59341474792	8.23642644565	0.629417695591	6.91228864041	0.111991421051	0.080537155522	2.55631396148	0.060911909986	11.6460294987	0.0402304265741	1.07830086939	38.4900489099	3.27957973681	3.59068130015	41.7490861439	14.6816632266	1.95941006422	0.172090031404	5.6739313229	2.01858354276	0.338520898846	60.140112644	0.33292962492	7.84114927525	1.49980451211	3.86251468586	23.883925377	0.0245177526608	0.0	2.93493790599
TCGA-AA-3862	914	0	6.75798854359	8.44751691773	1.20359547295	6.72700318902	9.46465612285	6.41414552691	18.6917218198	0.378803498004	0.0726057802027	1.02023487133	15.7240445395	0.243394918197	20.0446097494	7.67681522438	0.0	0.276156830951	144.794705735	14.9194888877	4.00162830784	0.0597633205361	8.2356226031	0.0651591118657	0.0705878495569	2.46498141467	0.0347015791878	3.7562922059	0.0	0.0622085204533	5.94173223645	4.49898473828	2.24413450423	68.1822284284	12.5329620313	1.38205844468	0.0700284799284	0.935935714225	1.19155504104	0.192855712138	66.9575132408	0.803309749416	10.3547841646	1.22825779912	9.7489561738	63.1704077376	0.0209516842189	0.0	1.88484194817
TCGA-AU-6004	824	0	3.24318121969	2.76289592408	3.49295274155	4.97654002391	12.1226353276	17.0451555191	17.9332155312	0.0	0.121758269854	1.19644130464	26.1466169044	0.432367509263	37.8314368769	16.960548022	0.0271490614883	0.00842016055148	211.096079013	3.24746413114	8.01976983535	0.130158119695	11.4076019878	0.0281453992526	0.109765209264	2.52447114541	0.105806858786	4.73478773208	0.0163058343602	0.00948384524989	0.100648000978	5.94052761112	2.82910184331	17.5066139627	19.5035248287	2.57376055839	0.106760177205	2.47321968903	2.20943855461	0.249911372063	60.0929439006	1.8982321406	4.23582066292	1.02038219345	2.27609010058	50.6746713966	0.00638827380587	0.0138810833086	0.593236419929
TCGA-AA-A01S	31	0	5.86480456083	3.19817714011	0.690557093181	6.3139451105	2.23275082951	19.8432041956	27.3774379853	0.0	0.0240520830148	0.909926583396	33.2024058397	0.0140224906553	6.90577528399	12.2050165404	0.176979509388	0.0	198.026187807	9.34337018317	8.62359030613	0.226260198609	16.4288517085	0.0215852286607	0.0	2.75526465048	0.0229911519727	7.33081611467	0.0	0.154558407126	45.7086453726	6.77443900129	5.5126962353	35.1379307752	14.7335714738	0.605749411747	0.0	7.86600692888	3.00175265166	0.0212957406663	101.587178341	0.177408031203	3.31719090467	2.17005007703	10.9250459837	76.8212097501	0.0	0.0	0.563965807014
TCGA-AA-3973	397	0	7.04893003812	2.45847802385	2.55824503482	7.03412225907	20.4470628264	6.11238273219	13.0152381451	0.0	0.172062121178	5.65695215464	12.2976274429	0.359455346165	5.77940715208	5.07726426589	0.0	0.0	126.107179425	3.67252487734	8.77440852392	0.0606976686078	8.97188077312	0.0643395457543	0.0557600009727	7.49899282646	0.137060421971	5.6226985099	0.0	0.700257159756	0.894018682262	1.5419889952	4.56136130729	17.8983002812	11.7670448251	2.41862404219	0.0885090141362	1.45127911828	0.503461551738	0.380859976748	31.3177864644	1.780306314	7.38752419536	0.92806244003	5.98482972789	60.0532980076	0.0	0.143850571317	2.16131754948
TCGA-G4-6298	0	1	6.47332231269	2.41132968211	1.47409164308	7.12637890686	2.34232581605	9.39821534885	24.9483208746	0.00728773700364	0.027937008705	3.46511946338	18.9821432947	0.358323299971	8.1497506145	9.54529193089	0.0685218281143	0.0425034798534	187.840509658	5.48589137829	12.372659776	0.177394089552	12.5865154489	0.0302949764234	0.027160556116	1.80146521567	0.0133523573074	5.90177855024	0.0264564531158	0.0418886754197	0.0907238020263	4.59958695294	3.51042120307	9.42466553789	12.0355439276	4.45880275799	0.0754469064875	1.68725796757	1.86058617908	0.185515935982	70.0968163706	0.935870464735	6.75478662164	0.94520983674	2.78658392959	78.7545801184	0.0	0.0525519383932	0.772033047818
TCGA-CM-5868	426	0	3.41111346292	4.17448277025	1.67787512879	9.19757102296	1.85700020561	11.5614988008	18.8590504242	0.00504659861014	0.0386915359958	1.41670977151	29.4108761229	1.40983553692	18.5951451866	14.2776930026	0.0118624671264	0.0	376.787157701	6.36646875147	5.83202091595	0.800744789952	8.14418495649	0.0144680062844	0.189961724639	1.50760550958	0.101708371989	7.32514852945	0.0081424513814	0.165754241718	3.637524089	5.2655919028	3.33471187529	19.0899245958	17.21701487	9.42716596482	0.201517716624	1.69485716171	1.19981364508	0.167005450867	243.137284386	1.58152824434	10.1881728551	2.04898587808	2.98353340941	40.8298088513	0.00372170940048	0.0	1.47424415911
TCGA-AZ-4684	1977	0	9.85733222675	3.01248584158	1.25675163935	6.30196368942	6.80993560899	9.54098319544	25.9154991854	0.132756803544	0.0763370297476	0.343802975115	26.5681615699	0.571146076298	19.1311560195	8.85462453869	0.0	0.0	128.78047927	8.95649472143	8.06518975011	0.424881508389	15.3094691074	0.0190299092156	0.0247384655253	1.7693595895	0.0243232744955	5.00820840206	0.010709845402	0.0218018164355	29.6984247862	4.89959069163	3.19434823757	26.1182094356	15.0288952807	6.82576500248	0.0	2.70913049571	0.971154795686	0.540711118531	62.1876247111	1.76738751416	4.61736302393	1.48477348432	3.16284486205	77.9888338856	0.0	0.0	1.02281547115
TCGA-CA-5255	93	0	2.6072359055	1.44304258523	4.48668908585	7.97991824933	2.1597961103	8.78156533359	17.421442386	0.0694055202584	0.0532122007879	0.603929348175	18.9078002568	0.100824725262	24.4230154319	11.8223036249	0.0	0.404786304795	183.742277738	5.26068379205	8.18772785735	0.563143678666	6.93507533452	0.586983583098	0.0232799739359	3.65068510112	0.0127162561592	4.9024574592	0.0111982568451	0.0455921315333	0.216004387792	8.03198683453	2.50185449267	24.6334198203	23.235716912	1.24664575873	0.0564556496309	1.68309318995	1.12206485485	0.117785352267	89.0099081279	20.5731694304	6.02981284894	1.33070146821	2.08223753057	67.3544483237	0.012796102739	0.0166827947777	1.29226406371
TCGA-AA-3976	791	0	9.54184124372	8.42651952171	1.21152088911	7.36009325871	4.7990806079	7.52932444401	22.5057871733	0.141167519879	0.162346619935	1.46233750824	16.3376736974	0.173523041332	39.8895986266	8.04982340364	0.0	0.20582901229	199.213236297	2.310103647	6.32597521709	0.190901233209	13.52146984	0.0364239649373	0.010522301624	1.29450615729	0.775927766609	5.55880763385	0.0455534412798	0.23183055579	1.82766533486	6.3739372751	2.43174557779	35.9523905596	6.74864998122	3.45477959296	0.208778364181	3.51375894081	2.56105047319	0.119784896041	78.7011850928	0.266103948922	10.1208151639	1.35329167815	11.0446639327	49.4279436745	0.0	0.0	2.17523048916
TCGA-AA-3544	426	0	18.5776774566	2.86148457576	1.7968311562	5.33947323959	2.88320671253	9.68552826485	40.7229633426	0.0953991695582	0.0609509607044	0.378820972468	31.7105735989	0.293161522857	65.5131606301	11.3274350302	0.0373740017846	0.0	118.949482717	2.30622648488	7.29238552702	0.0645042823284	12.6623951722	0.0136749114732	0.00592569521675	1.78856160463	0.0873936448401	6.12384846457	0.0513073695745	0.0	23.6729877883	5.44670607391	1.82593551025	27.6379292718	14.1656542977	2.78449863527	0.0470298989022	3.87028774956	1.72141955127	0.148406630405	64.7832099674	0.842951154052	7.07334451521	1.43456764466	10.0079056281	65.3275069295	0.00586282652224	0.0	1.99061471711
TCGA-A6-6780	354	0	1.55183240572	8.31905650803	2.36639260437	4.67317744048	29.0522471163	9.88125347931	7.22620387248	0.0	0.0	1.7257210665	30.9018530599	0.298668653192	29.3846238563	2.47251002611	0.146389604604	0.0681031261999	230.952697714	4.7559517666	6.93014204999	0.128667279192	12.4239248045	1.27584168412	0.143129917052	1.67602021348	0.779707729954	5.45959103853	0.0	0.0383531588243	21.8243304771	1.94594815468	1.71231180135	33.6380301888	3.67791453966	0.168958404061	0.149671134494	0.807365021092	2.32346335709	0.0836707400005	45.5548788727	0.415774833414	7.02749507081	0.712134529349	0.793765394911	48.4908414681	0.0153093383184	0.199594012769	0.999616103067
TCGA-DM-A1HA	2600	0	27.5298843923	3.76694074283	0.474709642698	8.36764254459	1.53738302807	11.6703235346	25.8653679657	0.0	0.0718821749952	2.64726347363	22.165411112	0.0508879036471	20.3267868834	10.4806085043	0.0	0.0	201.628557431	43.5890970543	21.4059223296	0.446776556356	11.8478071355	0.0706535048243	0.0499173967793	1.51658166766	0.0	6.60616686083	0.0	0.0219959059386	0.100042782712	0.105174660326	4.95869534972	6.65702536325	5.53555514658	1.10064207406	0.00792349264725	1.14722891848	0.697617919858	0.0363683180202	114.064924874	1.82414916318	6.9571720852	9.98493224962	3.7031380295	67.2221009851	0.00395102383168	0.0772666347211	0.687947354067
TCGA-F4-6703	1091	0	9.4538640598	0.726907981795	2.31269111038	4.49978565716	2.15759883246	14.0958028641	13.591014412	0.218311729647	0.18696302368	0.259827914296	14.364981541	2.40579507784	6.96402799234	6.58427033125	0.043673245007	0.0135450625032	96.071679051	7.22794589297	5.24560502686	0.709792825341	8.58933391123	0.0106531765524	0.541838070925	0.869076578886	0.510617525673	3.84835228974	0.02435673011	0.057210582222	0.422114842572	0.679329774514	2.12522284396	13.180449747	8.4817347139	14.5274500819	0.357217940163	1.2964247894	0.635407725882	1.07205086623	44.797118642	26.2673948178	2.95099890226	0.676655109157	1.70775399436	37.5338433156	0.0119892206373	0.0111648786195	0.193843759707
TCGA-DM-A1D0	3974	0	9.15554987858	5.95657671452	0.84881000891	5.32445244766	3.01805206199	11.8890615877	18.4646484615	0.00417612871283	0.160088850826	3.63816763593	26.2149014149	0.0746661123144	23.5935441481	7.63688756569	0.0588981134405	0.0121779917773	238.964776592	5.85543588911	7.19672537646	0.137419837335	6.64593830965	0.119126088329	0.010894765376	1.73517240164	0.0153027373813	7.52005893589	0.00336899440926	0.123447492346	1.72599888137	3.97203275782	3.82716773216	22.817113908	20.5000890007	0.468816558863	0.0524980904755	1.30315636459	1.82381120153	0.216157837107	149.131453231	7.26200903782	5.87441925288	1.63668983529	1.67050918639	35.1942913183	0.00923929483332	0.0602282049226	0.777555018814
TCGA-D5-6931	365	0	4.638581115	5.04420112425	2.26055443511	5.64911152085	6.26714956234	18.5355322497	20.7475114746	0.952792484061	0.0507286187818	0.92529972648	31.0031751167	0.325325561459	16.8408703127	13.2297661507	0.0	0.00964734113606	147.427553729	3.63217021263	9.84527987216	0.283342766664	16.8449147418	0.207711180832	0.101103375057	2.35913950628	0.33943694945	5.03973844461	0.0213511974361	0.0162990758634	0.774269647668	4.7994938307	3.18714900465	14.8540598207	11.6275417898	1.9832440457	0.107641371182	6.20623149279	2.79766262471	0.291948635396	50.6351801044	1.04456911511	5.02588150417	0.932789275407	2.52996939223	59.9254598217	0.0195181889305	0.0318083117768	0.700937072098
TCGA-G4-6626	1	1	5.12546504906	4.42530652744	0.758709436117	7.68228993015	10.1806546255	20.7575347609	13.6104720641	0.0	0.0852586355561	1.54690562718	46.5274403094	0.110063799608	16.207416211	12.0024391252	0.0448105872178	0.0	219.05581141	5.93672267187	13.5737797377	0.200508993361	14.143072736	0.0364353581519	0.0307873593545	2.69639091162	0.0116425570878	9.36972362045	0.0461372862709	0.375682975189	5.2447549467	4.78402736348	3.65744684371	15.3576548822	22.3562039288	0.856038772295	0.0187959302008	2.13411324578	1.56655156616	0.0647040766104	96.4926297932	0.187162864287	9.9246163519	0.800284444235	4.93427253654	45.0451465131	0.0210881912564	0.0152741803996	1.06075655849
TCGA-AA-3815	1005	0	7.03094551363	4.61031087782	1.17521257493	5.11394928323	8.32342012763	15.8701285167	30.6873454027	0.490631830371	0.0587750427069	1.22295169078	27.9442596207	0.316961965464	9.4923824605	17.2274051662	0.144159076453	0.40239266182	138.335024294	15.6927181945	8.57679676184	0.255717329469	8.60133125734	0.00219778735933	0.0171424528215	1.45836311862	0.280912455326	6.27981571808	0.00618446535352	0.0	0.0	4.04830468148	3.29092662358	19.3551043855	12.8538925771	0.998303980163	0.260767995058	3.22702145416	1.53658992396	0.0910691026696	31.7239110569	2.38438414346	4.36307621918	1.54186366518	11.2740987576	44.7659841508	0.0113070532522	0.036853652396	1.47657753379
TCGA-AA-3538	791	0	5.77831529735	2.4067878021	1.51071419103	6.45389615442	6.33754704361	9.55487302389	19.1853744377	0.203844449454	0.0	1.17457769428	17.9667535287	0.626413725661	24.2922069078	7.08749319298	0.0299471271067	0.278639044377	189.653124218	5.21213429737	5.72831027201	0.815492453576	13.533966206	0.11687962541	0.0569778582045	1.82498944401	0.116711638455	5.25481102108	0.0308337663507	0.271993265819	6.29648198447	3.53899958826	3.37904085327	19.7599900214	16.4232226836	2.34558849609	0.113052680445	3.05455868902	1.07178683965	0.205399690178	63.1914828954	1.05068734086	7.20412667089	1.42489323238	6.70761338928	77.1067110617	0.0187911171062	0.0306234207322	2.00403013355
TCGA-A6-5656	462	0	2.78880527438	3.88733400772	5.43996681778	9.40844906129	7.90750748474	10.2956735054	11.0781476289	0.0	0.43964356418	7.47307362265	9.7226140039	0.467153857267	31.479040308	2.50008461127	0.121746394506	0.0107883149242	263.455153839	7.07227172019	13.7189642456	0.0633706418203	12.929510742	4.16401259965	0.341939649217	2.11136343396	0.0677824197494	5.77933216909	0.002984545673	0.583255629612	38.9075846023	1.83745833622	9.86277739013	18.6647617684	7.3960370906	0.772491707529	0.47601624374	2.13285159962	1.8511413773	0.131846431719	66.6813685687	0.418426902738	9.05066954731	2.60081743099	2.32863634881	94.9088627942	0.0136416063997	1.15603227811	3.89542563686
TCGA-AA-3524	1096	0	7.37957155191	6.1749865586	0.675699476408	10.1093564848	4.9237569094	7.06282978431	23.5379891776	0.0699256860345	0.0	0.543263883745	20.3758595506	0.234416227002	36.5082332696	6.63710174716	0.0	0.0	227.226358272	2.31457227674	4.67921697801	0.315202338054	8.41956231378	0.0200468740065	0.013030248749	2.42946155262	0.0640577962974	7.36106516705	0.0	0.0287086411082	54.0576157162	4.01520543748	2.85201182148	29.3472133918	11.1755608464	1.88398328253	0.0517079649661	3.5513869447	1.66246215971	0.0890010787121	105.651168223	0.988586177656	9.06237343894	2.85879127168	3.90774684459	60.5493507942	0.0	0.0	1.57131781945
TCGA-AA-3516	396	1	10.1147519666	2.82210334531	1.71828283539	7.4723486371	11.3204148545	11.5723570411	28.9232289857	0.757394206678	0.349485198559	0.116233426509	33.2552839223	0.180241893174	10.8358927878	22.8219718131	0.19781340909	1.0020654865	186.687558158	11.0692348834	9.72311856694	0.328764000973	20.7699942837	0.128673206132	0.0104545220036	2.27675625655	0.0	5.08962633737	0.0169725029472	0.0345505821808	0.0698420150516	6.22274239466	2.63979268343	18.2003050814	19.9287340861	1.16516922671	0.11408843275	0.513400733963	1.13889285884	0.190421278706	57.1958411456	4.32938354665	3.82629298522	2.03004373551	9.03458936672	66.2560036511	0.0155154070462	0.0	0.585330063938
TCGA-AZ-4315	1776	0	4.01984160398	6.5717161667	0.918993859529	3.21169179441	5.28662398211	7.52426670474	29.7301982735	0.0157615083616	0.0	0.326543172018	28.5533144787	0.396287136907	11.926621553	9.88879815852	0.0370487905312	0.0	128.284435155	5.65091552418	4.63362598555	0.426286639595	9.94340542842	0.00677795936362	0.0	1.77748697341	0.0	10.2157584655	0.025430458304	0.0388262035774	0.490530861474	7.54975342078	2.32720336947	43.856733452	8.70606166166	3.22031408744	0.0349654998782	1.62983820935	2.35212076586	0.10699291974	111.712054341	1.03987791728	5.83543645963	2.02943337603	4.82133379783	43.7480839308	0.00581181092126	0.0378854604656	0.961348022728
TCGA-AA-3811	306	1	12.6745944999	3.8687300597	2.27701140243	9.43886610669	3.96410272442	21.8139263509	16.5759766818	0.368186944563	0.0846850692074	4.79038985667	29.5748079932	0.444346559001	7.84508564309	10.6325290483	0.103854636288	3.6504726822	209.084263924	5.05013865033	8.82537441364	0.663866984214	18.6920350192	0.16466561035	0.0658651353459	2.42840100505	0.0	4.59287269367	0.0118810491064	0.108837054953	0.0733359493088	2.71769924885	5.61081828707	30.8238679566	22.5774507632	2.4965162124	0.196029571839	1.07816849709	3.08124393204	0.787292657602	53.105020264	2.6373545409	4.10975799863	3.83411027694	7.53726368129	70.9519217037	0.0162915847117	0.106199977404	0.80372329742
TCGA-AA-3972	1551	0	7.46533007244	4.84874045726	1.10457341089	6.49363951649	5.03881983006	9.72568242218	20.2719746735	0.059420169778	0.0854185839605	5.53973809116	13.6597690414	0.224097672782	15.4330428376	6.18435204507	0.0349180638826	0.108296820561	175.007090566	2.04418230939	6.35524949846	0.0937464060248	9.36146964186	0.117116076812	0.0276815157927	2.51712235508	0.136084654561	5.52929751586	0.00599197946068	0.097582014592	0.425334179465	4.92839792602	3.90608113788	28.8981309455	12.5371299809	1.53423113384	0.0768940342948	0.516565941297	2.19511328658	0.0252099026238	65.2607486814	1.24259269947	8.2852491922	1.78706488533	4.54405229262	51.8728574935	0.00547756572112	0.107119847352	1.19218366084
TCGA-AA-3860	945	0	6.39953933802	5.60050503168	1.05763378879	4.57860732538	11.9229570276	13.1908936909	14.9405094917	0.069586101453	0.106701299516	1.12450124093	12.9313104768	0.622074177294	13.943224087	6.20194702052	0.0981408950513	0.0202919744477	167.152254658	10.3831095145	6.22609737844	0.332491896826	4.76758343287	0.027929326726	0.0	2.32650541019	0.0764960499889	6.93030005289	0.0	0.354258346577	0.883590887353	5.84670846933	3.94488580903	12.5403877068	16.4282889668	3.32783030388	0.19553603862	2.72542697321	2.6266601151	0.330657066436	71.4507414685	0.426306938794	9.49166742602	1.22952343188	2.82447461949	57.1814603325	0.0102635167933	0.133809604262	1.56368692822
TCGA-AA-A02O	28	0	6.90213481354	2.00444930618	1.6255781257	7.8921436374	1.03339905346	16.5439179723	26.1851264197	0.0	0.0656752456469	1.50258756715	29.3410653243	0.102104034571	6.36608873444	13.0425544896	0.0536944612443	0.0	88.3969828401	5.01244069255	6.42349329013	3.36708188329	10.676450114	0.0163720538578	0.0212833117253	3.02170743581	0.0	18.0391979964	0.0138210458923	0.243838612936	0.213276519581	5.22425444436	3.89328667438	11.6503609382	11.3686612026	1.16679267719	0.00844586130515	11.5387983443	2.43970748584	0.0969148908109	30.2043566304	2.11261052782	4.63594639868	1.1700547604	5.979698978	90.3774804503	0.0294805088449	0.0823605585847	2.01657874122
TCGA-G4-6294	858	1	2.07551941634	4.18293504832	1.02590385076	7.66483964331	8.58268166742	8.38741239694	10.4804806734	0.0250303970609	0.0479761015135	8.59536070168	16.5398045586	0.118873855858	14.9778668375	5.13686013967	0.0147090290527	0.00912387975059	159.812717076	1.51274284924	7.50908596544	0.0535937372751	11.3804381765	0.156973277305	0.0746283246653	3.07048152816	0.240764413687	4.65387162569	0.0100963444327	0.847808151174	1.17628685954	5.29456375503	3.41059756281	18.8594489503	9.71581468629	3.59672120826	0.115682713295	0.801685554442	2.79234615322	0.111504993783	62.8620823676	0.18430805169	10.9097649663	1.41148232433	1.39880579914	60.3103162016	0.00230739234572	0.0601648076143	4.60015525853
TCGA-CM-5864	61	0	3.7928405535	3.80138193172	0.933620557038	3.6387825049	4.04710016136	8.31386107902	22.2643832606	0.0	0.0	2.47420487083	14.2546555393	0.223245514573	38.9344493572	4.21713515352	0.041742340521	0.0129462010734	201.936094741	2.25876291591	8.37171665278	0.168101863382	15.7325143891	0.0369103760581	0.0165457521104	1.66383363842	0.178948672825	4.06421128178	0.0107445496355	0.174979705154	2.40965899277	1.38574345461	2.70699971879	26.9950902175	8.78826176145	1.21607242462	0.0919219626366	0.926282947514	1.65631294145	0.105478963603	100.547702011	3.04410819124	8.59542784841	2.30322348103	1.69753987132	63.1738920701	0.00982212591992	0.0426850045271	4.10451922891
TCGA-A6-4105	442	1	4.73416925764	3.27432806613	1.07361492727	5.28504903385	4.0050010993	20.1369206254	14.5934994405	0.220401466104	0.0953911404659	1.37723238554	31.8283324324	0.361487981611	12.9919670523	9.63522071591	0.0	0.445751738878	225.420137874	8.32927773242	9.86804050767	2.11519014901	14.3432699335	0.107009420863	0.0741919494946	1.29582460856	0.143288298062	8.55724366541	0.0114712090822	0.163461963942	2.0268276401	3.02173135081	5.16455197509	17.261142338	11.1784040506	3.07285863989	0.231326918018	5.06825570344	2.95935266967	0.603281573806	142.599615509	0.695228279807	5.43180819194	2.05138707737	1.8820509616	65.4308818506	0.00262160034346	0.0683577201766	2.46493686733
TCGA-AD-6888	472	1	4.49844591205	3.52072833003	1.67693923587	9.06872984373	2.49346858662	7.2840606784	21.5030179862	0.107723696855	0.167146809639	0.807696827515	20.1157888173	0.0343932237991	25.8049989289	20.1976075555	0.0	0.344050023004	325.604417161	10.2525907213	5.75835192739	0.252040972499	9.44400525203	0.113238108003	0.0191178002954	3.31904962136	0.0187969421086	9.49519995976	0.00413826567739	0.38751246564	1.15584361911	4.25968501604	4.93716246202	12.7478283792	14.8792206876	7.04859308255	0.0303460836994	2.0842182736	1.23082829087	0.274220412174	120.517126767	3.52940383636	9.6317213431	3.99671278282	3.65126542397	89.8209623025	0.0113489819356	0.0	5.84587557014
TCGA-AA-A02W	1247	0	5.14954239845	2.69992446664	2.7811108855	7.59599404451	4.41949956737	8.02474487419	12.7045797064	0.0	0.116907252745	3.57613170561	25.167395188	0.361234972794	29.7791772521	7.59091094127	0.0	0.0177863174767	266.225767589	4.82725084446	9.30033583936	0.423406630118	17.5016513798	0.101419661726	0.0954727639935	2.07049391512	0.0223501009282	9.01101372976	0.0196820642471	0.160265526039	14.8215151764	3.46040751406	4.77528117746	15.1844070236	8.080603325	1.67071792693	0.12628826026	4.00753162482	1.45456626567	0.113860790703	80.5967588741	2.09828097313	10.4499991006	0.814008684165	2.97802549475	59.6833072169	0.00449808786679	0.0293216920434	1.91884358497
TCGA-WS-AB45	2130	0	4.6485910723	2.30096232679	4.30688288514	2.60101796551	0.722766741639	10.4456936608	9.88072206612	0.0205843576328	0.0197271587218	0.506423403227	11.9609114878	1.33987082092	9.09509874955	5.05421947549	0.0362889865928	0.0	67.6246675683	5.54268106557	8.25305281642	0.148460184431	6.82462057858	0.0177038816794	0.149595281858	1.00681001841	0.575138467985	1.98941736753	0.0373633881381	0.00845109957779	0.192188382942	1.77801393215	1.52668650272	23.7971484609	9.97401937637	8.76956731573	0.35009496488	2.83492839217	1.15194150353	1.205184909	22.4037410142	2.86164579989	1.80686953808	1.07854593182	1.15034207241	41.0010556727	0.0474385095928	0.0	0.0
TCGA-AA-3672	0	0	10.7811318844	1.80116871655	0.595319789465	11.9014810124	3.14929720658	23.1524548177	29.3835273395	0.0749451867336	0.0	0.310539301721	33.2728199527	0.0837478038106	7.46886421016	22.5765480465	0.0	0.49173153984	74.8050771925	2.84307241903	8.87504871905	3.93570343445	9.25272290274	0.0107429529908	0.125690434081	1.52603063378	0.0686560801546	2.98884250713	0.0453452106847	0.461541657452	0.279893975893	5.55399988591	5.05471893098	14.6124208165	11.5049730433	1.30408083165	0.0554197364339	6.65248271989	4.11184449122	0.604135876218	30.9233999952	0.176591702535	1.73592274168	2.39485441625	10.9115143763	100.416657458	0.0	0.0	2.8870496439
TCGA-4T-AA8H	349	0	3.76710302145	2.52750810737	2.2106902916	6.53564468531	6.11844792805	9.86130103286	15.8859418268	0.255602960609	0.131900908767	2.74959754159	16.5122813318	0.0164783404724	12.0341209533	5.85807663305	0.0	0.172006786848	113.593146968	6.39844711942	5.43283246408	0.221572179988	6.62877592368	0.694735322799	0.197848270418	2.4805027781	0.0	6.79569542234	0.00793083558499	0.31482052212	0.232527693332	10.3250337143	3.14948400474	23.6510444509	26.2138484755	0.47455882568	0.0145392912895	0.314868236	1.38797458185	0.200203215784	50.7086796117	1.06555755146	5.93126339002	1.02558572026	2.25539814465	53.3734766167	0.018124925755	0.0472603921522	0.725854590307
TCGA-AA-3715	579	1	19.4758598751	1.67966698959	0.548278743868	14.6587058307	0.79206990924	11.751876029	32.3014172381	0.0190205865943	0.072914032572	0.177328789982	24.888813672	0.722657483586	5.09952663227	24.7175040043	0.0	0.0	43.6014664206	3.91902176664	8.16594510903	3.95255139895	10.3995218203	0.079068196636	0.0992425485462	2.58378129243	0.139395627628	3.7722397788	0.0	0.0624726306078	0.355176085199	1.92298678612	4.41197699112	8.63229514599	13.8127899128	2.81855753728	0.0	6.66639365156	3.9655226832	0.242093116369	23.3642266522	0.336133437947	1.87415194387	6.8109130616	7.1609387706	73.6645254918	0.0140270906009	0.0	0.427416423734
TCGA-G4-6297	2506	0	5.27966536629	2.17091001893	2.79105840615	5.34217764094	11.3569963435	9.10552330064	11.7847661603	0.21873382779	0.0635227415504	2.43062583663	15.9343797922	0.925852294415	10.0662458834	6.96177807258	0.0	1.81690268889	80.8108484719	4.16119875538	4.54011477222	0.161342383105	5.96660596983	0.153920674223	0.266791344073	2.12168931087	0.0485766161313	4.14369296243	0.0240625107915	0.174163798241	0.165029110724	3.24651734616	3.37099227981	11.6822677087	12.5726709675	5.23102029992	0.220564308644	0.642948449432	1.26553509291	0.624298465501	36.0736106395	1.58523846989	5.16147782934	0.753778660041	2.94384571192	46.9128913171	0.024440816658	0.015932238777	3.23425948798
TCGA-CA-6716	371	0	5.84614351004	2.99599659407	4.79167390473	13.0837461147	3.45790752454	8.41387819394	15.9726132955	0.0	0.0113906838953	2.18541425641	9.35279493453	0.365245567751	5.84910143309	5.34888082767	0.0419073401281	0.0	191.435928287	4.77408711606	6.4834540627	0.0562554461249	6.89758428148	0.0800756305079	0.0243630263815	2.64016242807	0.0653294629862	4.9620943075	0.00239711573684	0.126873765026	0.214545363003	1.95412598543	5.16999427925	15.8552057156	10.3226601787	3.989540105	0.0878907741289	1.00064189464	0.839037873584	0.176493170121	88.4389867198	0.952199708868	3.91977483114	0.69258124033	2.62192296398	55.8004421856	0.00219132242957	0.0285691535383	1.08741845529
TCGA-AA-3660	2375	0	6.93259001145	5.04036400265	1.3297620111	8.90660614623	5.64067514658	12.0530672019	30.9340148698	0.226484394014	0.0657735923682	0.938449934322	26.9606220547	0.210904922904	25.5549446971	8.73264959914	0.0	0.0900613923583	157.403467198	7.59118037563	10.2018152222	1.17250916646	7.99837798489	0.0560762711787	0.0383673291295	1.37792926279	0.176042542328	5.60726535556	0.0276834849925	0.259231677308	3.76783158439	3.12577340451	3.56237485347	22.9072064116	14.8703466234	3.35152656774	0.152253157149	5.50169769517	2.39984896903	0.163060830188	76.5245571863	3.72753576944	7.48665785157	1.30941356228	4.03729442619	44.2524425883	0.0101227388666	0.0494903346387	3.78950119996
TCGA-AA-3980	242	0	14.8514202088	4.91221850562	1.22507436263	4.95690098667	14.2140342729	13.0128848764	26.7108060453	0.120213183672	0.20481265733	1.78489278733	27.1532054167	0.119406854356	28.3895825318	10.2011534308	0.188381000039	0.0	196.679882031	8.31589596713	11.0471109626	0.222773746142	11.778971313	0.0708420700245	0.0149340228174	2.74637761788	0.342612243751	6.09466187944	0.00538773229625	0.0	10.2095479046	2.22881324398	3.60957302986	34.7531873174	20.5982352996	0.929673274091	0.0987711930298	0.770049093256	1.44611548613	0.192675185765	64.7777655029	1.18023205231	7.35643666249	1.51897775735	7.62162196274	35.0233897836	0.00492519340798	0.0	0.986203831027
TCGA-AA-3549	639	0	5.87064191104	3.27734722721	0.743869167717	12.5755720449	5.34651286759	4.49629772232	27.3313378697	0.0916221098916	0.301051441071	1.39653655492	19.5018078185	0.372968462243	14.221497542	8.66287344771	0.0307665292606	0.114505224911	112.738238904	1.27540332337	7.91233631844	0.495603345088	10.6901342127	0.0581626079651	0.00487807209746	3.12735853294	0.0239810117798	4.71201079119	0.0316774283979	0.150465239292	0.945058717881	3.45596787946	3.81148887801	27.71154823	6.761880338	1.46937049765	0.0774306572274	2.26377014236	1.52240795595	0.111063031636	35.786328946	0.771025612222	6.97776514498	0.885709289378	7.81509696237	75.3893945043	0.0241315908296	0.125845309523	2.22693416365
TCGA-AA-3872	0	0	18.3519670696	2.92823996074	4.77595585983	11.4251243457	1.5630536939	10.0189688408	23.9303430942	0.0431209372005	0.0826504851463	0.971539108359	18.7439910021	1.33112904262	13.9378101467	5.98130640539	0.0760196232427	0.0	88.8571617818	3.68858700416	6.60590388331	0.529672459616	9.3237969495	0.0216339671044	0.265166161476	2.517419062	0.158009588063	5.00411198417	0.0608769176181	0.123925914264	0.322083140581	1.39674556181	3.39958453227	22.7762363694	9.2492679778	12.2835333542	0.111603276676	3.21598544776	3.96668630739	0.631167410018	48.975209689	6.35030751059	4.49456175321	0.699091055135	10.304991674	63.0806272491	0.0159001745269	0.0	1.14201392542
TCGA-AA-3529	0	1	7.61851156127	4.58820944343	1.38667820585	5.06328754513	4.62374571807	10.0397138409	18.1662262347	0.443354215453	0.109649424208	1.22964592654	24.1396437582	0.151824701014	21.8458732811	11.6669217155	0.0	0.0	204.509052528	5.94668530196	9.14017509903	0.457720318423	20.6256113828	0.145555099785	0.0479708732179	1.94276822307	0.0524064085038	7.0909519253	0.00576880112556	0.751579659854	3.75664497975	4.61849220625	3.2782999227	15.3130101929	8.31077306191	3.43583254275	0.031727153737	10.3653173858	2.62599891168	0.169896510678	63.692408235	1.75234268324	6.99337612442	0.779603170212	6.94079434905	55.1267203564	0.00527354733185	0.0	0.596845275359
TCGA-CM-6165	212	0	2.05672700083	3.02514922672	4.3309549785	4.33152978515	5.58602095864	10.9325535236	12.7721186086	0.169604114999	0.0989381544327	1.95551588935	18.4164881515	0.729258501489	28.0947175351	8.68553144536	0.0	0.129021355499	129.503521526	7.6900747761	7.46276988882	0.0565080297069	10.1795219896	0.0813915283319	0.200621454851	2.28481430082	0.689039277781	4.56753744931	0.0267699449117	0.02422001659	16.6155864543	2.2365684657	2.64805082641	31.776975091	20.231454887	3.36096236808	0.359892830103	3.08384842616	0.485492729456	0.488056866442	54.0435673976	1.61591326182	5.00208441721	1.13660314057	1.56162635464	41.2716423222	0.0217526532024	0.035449763167	1.06524700676
TCGA-D5-6532	555	0	2.24858712244	4.04195083199	1.3980783466	9.18559456434	3.16037002615	15.0487888729	14.1931221711	0.0	0.0697719793091	1.35749788941	34.0149333267	0.206776936821	11.1079086749	11.5927262196	0.0	0.0	254.127477878	2.6174269562	8.32039324473	0.0629003565896	13.643020513	0.0243506488399	0.0203498425264	1.39949406157	0.0666943556925	6.55236164804	0.00734159209097	0.682494318179	5.71737932961	6.39575806761	4.25226637952	30.0338359046	16.5262043255	2.24077134583	0.0269181083874	6.71778688658	1.59330418802	0.0926642804427	110.699974153	0.636149420251	7.64421298189	1.88736990406	5.28202402717	65.6261121974	0.00223710452947	0.0	6.32973018387
TCGA-AA-3680	335	1	5.94672771998	1.55734146202	2.75570542877	6.93353141392	5.537935319	5.93084115992	19.3914250036	0.125030248443	0.0	2.10928245509	12.7171605886	0.0798374627291	27.8504161543	4.56892945196	0.0419849182882	0.0781286129275	79.739062351	6.16465866394	4.47206110765	0.048308215934	3.48950611844	0.445498485262	0.099851427836	2.75186917311	0.359977198814	5.00550573287	0.0	0.0146663805688	0.466944107672	3.06810537606	3.35355798756	21.7609243658	9.37770607184	2.10540388693	0.224536363915	5.27943991178	0.849301874779	0.166715897507	26.8331410394	3.38796942322	7.39437619506	0.738628711473	3.30973854557	40.4232795636	0.0263445476235	0.042933060409	0.917415971341
TCGA-AA-3663	212	0	13.1099997846	2.8149463665	0.503821232912	6.4715136075	2.4632539464	8.2157332052	24.9092053794	4.74998259024	0.0289027176218	0.773213624114	22.8923578356	0.126378270703	34.8163693117	15.0864162636	0.0531678356251	0.021986356684	219.620510127	13.4541329967	10.0169258632	0.278687837185	11.3491462583	0.149145613222	0.0590087927285	2.18151719403	0.0138139131829	5.77530566899	0.00912366103989	0.0	0.0844738967333	5.57264802565	3.14043069986	34.3176025084	21.6898508226	1.22729379301	0.0836302581641	3.07719205123	1.48366352647	0.268700227576	152.690520715	0.355310475364	6.79146786345	1.99119706251	3.9251912223	43.660060611	0.00278013041106	0.0	1.86368046629
TCGA-D5-6540	491	0	10.3248449397	4.57099630359	3.13553207432	7.75335646531	4.12897285845	17.7482203131	21.7735949588	0.0	0.0633104283372	1.23178063309	38.9264551867	0.321119714912	23.1414008777	11.2672099289	0.046584940437	0.0	116.859623514	3.10555417734	9.48697684356	0.0923129053948	8.41585107786	0.0151512318378	0.027082370997	3.37131630485	0.0363106932185	3.91623083135	0.0772756111678	0.0271221386585	0.156253654382	5.81641845224	4.65424318346	13.4188131857	17.388243671	2.18034103887	0.102585985856	1.00956149398	3.03969737958	0.751138643488	54.1742563783	8.30441421257	3.88367243561	1.53356235626	2.35109125558	49.5600052385	0.0	0.0476369644977	0.148448335172
TCGA-CM-6675	153	0	3.0332216636	5.19380349903	1.27684084335	16.0826640962	1.15540669387	27.3391971052	22.4747053966	0.0260300561401	0.411610333432	2.11669164849	48.6225692004	0.534480830394	30.8995773312	4.87935838988	0.0	0.104370942139	105.105595555	18.2631597831	9.54104988221	0.419472838919	4.68365524085	0.0587672802747	0.0169769285067	2.50000298425	0.0357685736471	7.66876206696	0.0183742479421	0.133586022199	0.234931721965	2.03760954013	4.11323123069	14.4801026723	15.7875397597	2.65916670415	0.0818059222006	1.4828005395	3.39895173143	0.138045545611	66.6955804688	23.590609497	6.28762412425	6.07324521349	2.33512981175	35.9339198402	0.0047990890556	0.062567657878	1.14896569668
TCGA-G4-6588	796	0	7.9515095252	4.94587182241	2.02741203691	8.29684591967	2.18998165261	26.0057662337	20.675646866	0.0214784752249	0.082336169517	0.830640399531	52.2343804892	0.292014715822	17.8311461249	22.1130523922	0.0	0.0104388822226	213.423888876	3.58935231703	11.4389870536	0.480862771562	17.7073380735	0.0451559307422	0.0426921612815	2.16938825416	0.0524695618547	5.01594897683	0.0144393823259	0.0117575838341	0.133690947763	6.49335777455	3.68682213344	28.6439687138	33.1677253786	1.48690419951	0.0476480807311	2.75169159759	3.00101721298	0.0850506238683	72.7116460294	0.767573790158	3.4614179584	1.31211910321	4.7801787167	60.640436844	0.00791985348228	0.0172090535441	0.459665011724
TCGA-G4-6299	2268	0	4.84403878386	2.70025327596	2.1941886213	9.81994246517	5.58628924217	16.4096565841	12.6863986557	0.00672880377562	0.232149410172	1.71469075192	25.1842398351	1.5677384285	25.3513728064	23.322717337	0.0790831803304	0.0	203.122594543	6.15626031044	11.2719613708	0.121325069665	19.6410016439	0.0781272992904	0.147957110617	5.34057841753	0.308207445666	4.08564731698	0.0244273745781	0.591190623335	3.24173402424	6.71037422199	5.61151984979	21.7916619145	25.790758458	3.21037571041	0.13932100705	0.81279321523	3.93785320614	0.42250987016	78.0984447292	25.5898618712	4.95524246939	1.84029441142	2.23641497371	47.2222873386	0.00496228335168	0.0970429315162	0.496815297054
TCGA-AZ-5407	1868	0	4.30593367109	4.8425921656	1.96071498547	4.69460140116	6.65107717214	10.877966549	16.1106200625	0.0160154238292	0.0613939601151	0.605541811138	17.203260282	0.0760601271783	45.1981634902	6.92567996594	0.0188228204148	0.0	134.810050789	7.73733840329	6.68911929223	0.140775066763	8.27299508218	0.296147503452	0.0208906737573	2.31466394505	0.102700305254	7.56659510911	0.00323001738289	0.0328764064382	0.23924795422	4.7395916049	2.01801840112	28.4386274587	16.7496217483	0.791079590223	0.0829005069335	0.732785243985	0.761523771809	0.0475634946357	80.5122007762	0.584920283787	7.35145122544	0.933225463813	3.32095994485	63.1462216598	0.00885815744758	0.0192478946938	0.899716623317
TCGA-CK-4952	475	0	1.39126766587	4.58462682441	1.00280129702	6.09625341466	0.323842274149	22.2969466528	16.5751912107	0.0058591384674	0.0449211606527	1.99683644433	50.236858522	0.0982097717519	38.176228607	16.0568813413	0.0137724124361	0.0	185.045218576	5.95766770529	9.55079407155	0.14526103879	21.3234715099	0.169654373774	0.0152854337827	2.71978660205	0.053674625121	5.17851424316	0.00472672326385	0.00962209528446	0.0583515369005	4.38231813326	2.52056154472	38.5828967517	8.3455547355	0.591977688134	0.0476592448588	18.2243984101	2.22021582284	0.13920635709	72.506610333	0.345143992044	4.56037668799	1.47028483458	2.51606989682	71.5323231877	0.00432093225506	0.0140834337473	0.112853302281
TCGA-CM-6161	212	0	2.59663453583	3.61111003737	2.08659840241	3.19451821959	2.75340117346	12.7410533434	9.43693580784	0.0727315042797	0.0813198520464	2.04678280023	18.8358502013	0.196412445421	13.181558774	6.17043157715	0.0	0.0	315.20311362	5.06735855755	10.7775218168	20.1436539601	7.47051726082	0.15551571602	0.0225884946909	2.64776933171	0.421978354667	5.25236542393	0.0146686110597	1.50796009289	35.1756510013	3.30773938493	4.33643185951	13.9404558934	17.5846810267	1.70102383801	0.138938858932	3.78263096541	2.66026099202	0.164572996895	126.764598441	0.54983021375	7.66113814494	1.4981438889	2.49577507921	58.1642082629	0.00446976838758	0.0437056287185	0.778270510765
TCGA-F4-6460	407	0	7.97014705129	2.70670854543	15.8470872797	11.7512421892	2.59993120182	11.1885280073	17.6307814594	0.389408913394	0.0271412852923	3.36642326029	18.859940267	0.288779090338	20.0438251328	7.25993753886	0.0166425341492	0.0206464314916	82.0024703564	3.14933154081	8.03834399407	0.108511260905	6.65192577083	0.129907162734	0.240121228841	1.03839811629	0.3243011294	4.22776193612	0.0314146555903	0.145341321011	0.511210473307	5.40677085941	4.06219230206	20.2934389449	18.7153294103	9.29946849676	0.345547570739	10.9884723917	1.32073306604	0.444572089358	50.4012706881	4.06226931004	5.32071733286	2.40884149491	3.41525496121	71.1319243376	0.018274897031	0.0680734847769	1.72737269618
TCGA-DM-A285	179	1	8.57509414647	2.46374844846	1.53597082147	7.45542702765	2.9891472204	8.72950973729	18.3289492809	0.0	0.102132198046	1.52545428119	29.9751669053	0.690164542494	20.933470365	11.9792554794	0.0	0.0282516992415	199.542583654	7.27483414913	14.106092141	0.576460294105	10.0814396637	0.129153342806	0.00722135566563	2.6169388379	0.00887519761003	7.45935456142	0.00781572352299	0.0954618651323	0.20503133777	5.28253040596	2.53202357955	21.3227598508	15.1102111523	6.17216754293	0.150446738818	1.46283381994	1.1481257568	0.172635196561	109.667809086	0.553580857362	5.85942194027	1.47052277354	1.85221848568	69.3719170951	0.00535855549108	0.0232872157474	0.373210006191
TCGA-AA-3488	153	1	16.2138088721	3.80881142431	1.30679417643	10.9900079639	1.2523014521	13.5057280392	39.1424328417	0.0	0.19048522526	0.426497875971	38.2477113319	0.126918727142	18.380802548	15.6087911689	0.0	0.0207003574662	124.381518637	3.89678465389	15.8518128115	0.108794679155	17.1909027183	0.0122106060455	0.0	1.29380695762	0.0	5.91698319068	0.0	0.0466306991717	1.25485324851	4.57082982521	4.98182325149	29.6204173247	15.5845957757	1.11566330022	0.0524924392543	4.28734324652	2.30563569139	0.132515292838	140.371919626	0.234169661216	8.62829511258	1.60119321328	14.698898389	92.7171176488	0.0	0.0	1.36727714537
TCGA-AA-A01Z	1126	0	10.4304508194	3.24989649248	1.55019840433	13.2753226944	5.41758182773	14.5508416594	43.4538277962	0.096911671683	0.0	1.42218664178	21.0019351258	0.0270735854456	8.03408297585	15.6031475736	0.0759330926507	0.235503106273	143.825702566	6.60787051626	9.49681612342	2.48274381131	10.8580768562	0.0138917197825	0.0	3.33485000656	0.0591861491398	5.00228471404	0.0325755125683	0.132626628798	9.47053017894	14.5540105257	4.10724475501	37.0789739338	28.3162847477	0.906617099957	0.0358316493435	4.49331321605	2.72940816569	0.370046136494	55.2917933322	0.34252627508	5.7008834845	2.36813189778	9.35895038705	152.836037807	0.0	0.271767593068	1.76292165058
TCGA-AZ-4308	2048	0	7.90476382615	1.89781700687	0.607537886723	10.9465719089	1.59332409018	10.7346603319	34.5261154856	0.0142670828541	0.0546918223986	0.384256626894	18.1981190229	0.135513883107	12.8593333127	12.1614923017	0.23475209759	0.187218817556	71.5912605403	2.32409190654	5.00954757658	0.0514491097947	7.54890931625	0.0	0.0212687095748	3.10414504429	0.0261396902642	4.42879147149	0.00575481811951	0.105434705354	30.1934441308	4.50926983077	4.45366252044	27.911508131	11.5508757465	4.34043784394	0.0633005004791	4.68703187217	2.49439229469	0.326863346644	58.7941793673	1.41192302764	3.49870329902	2.54768211871	11.4560239956	76.8976362604	0.0	0.0	6.50358450194
TCGA-AA-A02E	90	1	19.4595904677	2.57278862049	2.34474662231	10.068367454	2.41120642431	9.51748472503	27.4299600635	0.0	0.166472790194	2.98401295046	17.1110470427	0.137493889954	13.9408676768	5.34733385984	0.0	0.0	148.340811798	3.68243337977	9.27301215029	0.104401675728	11.8128541544	0.178448611471	0.0323692032142	2.04057919937	0.0530432397659	4.31667339988	0.0233556093616	0.0594306790772	12.0916582252	3.8647273921	5.97000811921	14.5742477055	12.3487533213	1.00752434557	0.0428169269322	2.70229796828	1.66251708417	0.110546393189	75.6388952465	0.716276387832	5.68929685519	1.56454870493	6.25875874808	63.852072906	0.0	0.0	0.743505242035
TCGA-D5-6536	543	0	11.0402163488	2.66607220553	1.29748768675	12.670377467	3.24942691566	8.68898092785	15.3678978514	66.8169208002	0.0404555854315	2.02608494898	12.8906112309	0.338063400963	4.20689902136	10.1535452112	0.0165377444932	0.0	110.196811909	3.95112683704	6.57533054545	0.317141235715	8.91043199278	0.0816892611178	0.0445753649306	2.97335924645	0.0	5.17180278087	0.00567579151365	0.54304243646	0.122618671341	1.92672348819	2.95612293451	9.25357405373	15.3277629189	2.45634562975	0.124862484259	5.64635120441	1.98149244667	4.87144107744	58.0595288727	2.7684905055	4.62760687367	1.02491576282	2.91779796171	58.547607463	0.00778278394629	0.0676448603264	0.383953119793
TCGA-AA-3527	0	0	5.61516074067	1.19786259226	0.500843051759	9.89294650324	1.18735100924	11.7865526304	41.0006824452	0.0	0.125241477093	0.203060314594	25.3449428463	0.0876197262971	3.11183885523	15.6702610477	0.0614366058784	0.0381085795881	32.0121404918	2.08993808827	3.6650190326	0.530171239585	6.69302326707	0.00749308883615	0.0146112772597	1.24674958372	0.02394342171	3.68106367424	0.0263564785403	0.0536533521684	30.8126808831	3.39924137006	3.17423970713	10.7390273077	12.1284887733	2.7727571395	0.0	10.7151250884	1.53914136048	0.266133458648	29.3586800862	1.10853653028	1.37414667468	1.81777083386	7.72597151359	84.7554509244	0.00481875294564	0.0	1.51026348211
TCGA-F4-6463	415	0	6.70754435099	3.37585304864	4.14006920595	6.0538814365	3.14866044456	9.02795855091	15.3993947622	0.034712995455	0.0133069738345	2.52430622533	16.2128292027	0.756408470845	11.645683258	7.59211680996	0.0	0.020245284678	165.781687493	4.39466370842	12.9351011975	0.140827443446	11.0061447882	0.196050630162	0.0750353739593	1.45121450651	0.0636000336308	5.34789872663	0.0196027294561	0.108313249174	6.76725278896	3.38001737232	2.90123543298	10.7066913019	6.83261483341	7.2092964951	0.220755357722	16.1624602176	1.45759092539	0.571427447156	64.9590798123	11.1157327267	5.13821129215	0.554622478707	2.5525143031	48.6099127443	0.0639993842805	0.0500631457388	0.490313699422
TCGA-CK-5914	669	0	4.22508272015	4.12050971835	0.991976729505	3.07294936303	3.75707935905	18.0892266243	18.6130252657	0.00567107507648	0.0217396530225	2.21472384576	33.5023405939	0.275666717325	17.2350696982	10.7032236722	0.0133303531473	0.0	311.034803063	1.40048183618	10.9583448115	0.0766901073735	17.4922136502	0.11218231876	0.0126812660316	2.52266679195	0.0519518066446	5.48500159964	0.00457500751077	0.0139698758755	15.2845215289	7.52031296567	4.4167112715	19.9278863701	18.2423674356	1.4833730516	0.104839783492	2.63112590737	2.56795682534	0.125114032006	156.205927763	0.273933915645	6.12997670864	1.0819766521	3.65296571209	68.5260954221	0.00418224135769	0.0681569573411	2.1117993199
TCGA-AA-A029	1581	0	9.42814742782	1.70391060776	0.733600236565	5.6862234032	6.51634761406	12.3529237477	23.0417741236	0.0	0.134846516303	0.510144712984	19.7912385411	0.0393081134301	19.7720421244	13.905344517	0.110247186322	0.0341926740112	177.077745102	2.0757842962	8.55164060655	0.782250185318	11.2310505999	0.141185624872	0.00873991536164	1.13533400529	0.0	7.19540821334	0.0	0.0	14.4217100607	9.34549830402	4.24270970518	13.7428893961	13.8575540052	0.368568625861	0.0	2.89709878457	1.8699045162	0.238786506697	52.4817594085	2.59708202354	4.24201754675	0.595088392724	6.41475824143	91.7446045746	0.0	0.0	0.451691346786
TCGA-A6-6137	348	0	4.25481394838	1.9000097098	2.45275544986	5.6142471625	6.63216265812	10.4206607295	13.6674466798	0.0708226852829	0.135746801392	0.987084322575	15.0531489614	0.107919678809	15.9217238659	7.85244669966	0.0302681556024	0.131425471864	152.012003775	8.56769592816	6.18667068918	0.188645198214	8.59963151308	0.4033119316	0.0359929074307	2.32311004648	0.212332983976	5.66275045788	0.0233732246099	0.195608320433	1.51485149149	5.08102020234	3.59130815766	22.3406300168	22.2090925396	0.910708345577	0.0952204895092	2.66309349483	0.894880360707	0.131116763731	59.4541901943	1.13021879328	3.63830973814	0.82900419055	2.48077332828	48.60540288	0.0261147630263	0.0	1.79815951918
TCGA-AA-3560	608	0	0.806279024959	2.75314475032	1.55105068337	7.30555627227	3.92003338857	5.6929369412	16.1404037002	0.0173447686647	0.199469719995	0.574951650336	25.6283306002	0.155055858457	5.81278798223	1.70351233003	0.0	0.0252895043116	86.9792138869	15.1464413961	4.72088611701	0.164187655309	9.81271046565	0.0099450834682	0.0323209771704	2.17831441419	0.0953355816116	5.32185072674	0.00699624373188	0.0996947865246	0.885280542746	6.63969740867	1.04335954422	26.3665165781	18.0426430531	2.74546993149	0.012825940528	2.1586175072	1.04043280281	0.191328267797	65.5008650996	1.06259656442	7.90744708218	0.700960300523	0.459142088642	110.35449491	0.0127912270373	0.0	3.50782824744
TCGA-AA-3511	212	0	2.45257243936	3.21378336897	2.75748158646	8.8698333753	5.56696896058	10.8967698988	11.2195098904	0.246112667227	0.150095109531	3.48811356886	12.9546157973	0.606293211821	20.6496592132	6.08397138402	0.0262958700224	0.0733999231512	145.270530421	4.60577705158	6.45979815205	0.0655552281117	8.61314126208	0.20285314302	0.162600493581	1.87487024811	0.0307445258169	4.19612185144	0.013537203575	0.146972866586	6.9980316595	4.07929650392	3.29587980677	23.3890537928	14.2561714498	3.20871583776	0.124086134376	1.42808405022	1.22344415626	0.303758570304	73.1024787596	1.13346023762	6.37718702878	1.11974040233	1.97423397215	55.7765137736	0.00825001963028	0.0134448537976	1.72377978492
TCGA-G4-6625	2792	0	4.05153573311	2.99529805494	2.78021548949	4.82910381748	13.3283287573	16.1759780906	23.6089331695	0.345753155661	0.0764665110719	3.23034186902	28.7792062187	0.330637798708	10.5317736213	11.6669927006	0.0781464171697	0.12603116954	177.717610707	6.41470642268	10.963466205	0.230784282765	15.4752598184	0.120091780383	0.195765368636	1.64549303877	0.901487652226	5.26992729124	0.0160920168374	0.0109193981175	1.78790776546	4.65336916401	3.68760960313	26.9242410458	15.0124397802	2.61252178429	0.157337953596	2.28172001234	1.9261480566	0.349801585735	79.8882166143	1.75471819435	7.30448328012	1.81224646572	4.49807537999	50.5128870655	0.022065766511	0.0159822383174	2.24120389072
TCGA-D5-6923	378	0	6.66449170389	1.88479714891	1.76193219637	5.171394997	8.99276922481	18.9831096046	15.0924125902	0.0232250044596	0.160256451706	1.74664747954	30.2307642592	0.835682598128	19.7699464735	11.3234826176	0.0	0.0	215.450847926	3.03357207409	11.4343351713	0.538110689615	21.5650378552	0.0392841845559	0.0588587026247	2.49350716358	0.076593790931	5.76760941127	0.0262307227061	0.13730748056	6.16990918545	3.15049661935	4.3076634509	13.1601828763	15.4627137388	3.14435940733	0.216394919971	3.2984947548	2.3887615433	0.189188317344	64.5798914595	0.79350625752	5.290702145	0.816364033686	3.66148011584	63.2591523468	0.00513831537443	0.0334951440463	0.849943226351
TCGA-D5-6932	346	0	7.16840617657	4.92331348272	2.91339427454	14.9744170865	4.65214319977	12.4557182199	25.0550478335	0.00588821558285	0.101574203982	2.71429188335	25.9067371037	0.460586732042	9.52391274281	12.2437656713	0.0	0.0	183.067457692	1.78697248488	8.88983811227	0.191103610881	11.2159283945	0.0312295233442	0.0219447010342	2.0407403168	0.0647291950786	4.87419032511	0.00237509027418	0.478657416886	31.5415912172	4.31159240844	5.3908244462	24.4528909371	18.3176073219	3.10017073404	0.0914373659963	1.25008620308	1.33960192603	0.264805406225	72.9577371185	0.409291066841	5.01814528863	1.70447593288	4.84928621507	69.943498541	0.00868475144536	0.0424599765883	3.32679185715
TCGA-AA-3675	1431	0	4.19854200338	3.94780635766	2.58648345347	7.40465624675	5.2062803557	8.80311412576	21.8667364186	0.0	0.0519912051318	0.893537169802	16.6507856015	0.294018111462	9.41586303209	7.14931319094	0.0	0.04745977989	158.098376535	11.8638048599	5.63303934075	0.220088762221	9.8258096776	0.0349941224558	0.0161747887549	2.47656454089	0.0496978867774	5.02873414598	0.00218826081286	0.0222729921695	0.0472747515083	5.82552613498	2.81096008609	33.2024445123	14.2337795677	2.16811208048	0.12837290007	0.739702705876	1.26597467846	0.483347235152	75.4248010278	2.04526315366	8.82795622504	1.20839095199	3.39874320096	53.5625137281	0.00200039778108	0.0130399959801	0.835936255027
TCGA-CM-6170	242	0	2.75635479248	4.20787978431	1.41513473545	11.0009902144	9.51238299056	10.3214409532	12.4451008388	0.0117636245805	0.0676424963216	2.31530170652	17.8263773675	0.469944837675	9.82479527166	8.59192406984	0.0	0.0	204.327059221	6.58448269364	6.88567015288	0.0768885822071	10.9124662471	0.0446855347423	0.0832991794619	2.56280790725	0.0431058690922	6.07343280027	0.0118625371036	0.222164614847	10.624466305	3.2734777114	5.03650756613	15.2907335961	15.8898799247	2.77985615363	0.173977009645	1.21643210674	0.933689696595	0.209617591366	99.7517996919	0.921635836686	6.81621791733	0.779447247556	2.02410532063	76.077806996	0.00867530698737	0.0141379341289	1.5482970011
TCGA-D5-6920	377	0	4.23624820431	3.12262582407	3.75758342626	4.60234381299	19.7544201872	16.3656576431	14.6737497764	1.5440602124	0.648375658291	0.819518257955	25.29516283	0.112792235937	8.55543167766	9.36562271144	0.0	0.342072417875	182.510165073	8.51852172435	8.07326730803	0.0811604471086	10.8220512716	0.351941304708	0.103703625342	1.56621649199	0.0499819337826	5.70044165685	0.0154053743324	0.0358404686218	8.29998969372	4.42357110715	3.20993020172	25.6632012698	19.4399727082	0.869751543577	0.0726224693111	3.72963793292	1.82799476053	0.124999661303	59.3123498261	1.00919246901	4.25666304883	1.18453045488	4.42917625439	48.2364846838	0.00201183100361	0.0131145257448	2.03172556619
TCGA-AY-6197	423	0	7.21082594835	2.9015596907	2.16250656027	6.9407251657	6.69960324908	15.1602728828	16.2532023697	0.0519145764978	0.619144542168	1.24883748778	26.758633104	0.0966869245142	37.065370633	21.367514868	0.02711771299	0.0252313138629	257.787083564	4.86986214775	8.58733564268	0.072804384028	9.94273566196	0.0520915505602	0.131136203823	1.51950454278	0.0422738742577	5.69922504415	0.0116335759482	0.0663102610554	2.19733757922	10.37825745	5.07073113797	16.8382843184	28.3036594832	0.796491205187	0.0597166658398	5.69556123673	1.66676961108	0.0929967309827	93.1955141875	3.01735443764	4.15458203984	1.89745421398	3.17266704012	55.4190411429	0.00212696579639	0.0138650550891	1.49989578507
TCGA-G4-6311	1199	0	6.31486869001	3.06767473715	1.3447496986	5.45013656097	8.35374453635	17.4605645269	14.6416764998	0.350499303844	0.0571750441885	1.51411271978	21.3204309249	0.870833792089	8.36582522535	7.28603783872	0.0175293398073	2.27251832045	209.405010197	2.25210863345	8.36013685445	0.161355299401	13.8508736579	0.233037452843	0.0917168663491	2.302141681	0.191285738209	6.0874293672	0.0120322185603	0.104098415495	0.129970828703	2.58392066957	4.34321877182	22.1141125553	19.8798622941	3.50778035812	0.137863728727	0.771144952182	1.64205412964	0.196163531341	105.171729658	0.966448105112	6.59676513321	0.841060045719	3.72884479683	54.2348901094	0.0137490599658	0.017925203515	1.26880368443
TCGA-AA-3975	1036	0	6.99367049534	2.45887598307	1.72047769997	13.1676916859	3.55190682646	10.1768135651	25.4642086476	0.164603773103	0.286816622084	4.91381948204	13.1634708621	0.234101834783	10.5577035203	9.35552369784	0.0703482591363	0.0218181993768	96.3036097863	2.37083158496	7.93199915888	0.209103590004	10.7294265341	0.0900899447523	0.100384248539	2.65064123319	0.109666086593	5.15049436361	0.0120718412469	0.454626472647	9.64951334778	2.20319800047	6.19872734728	17.7693286599	13.5626130215	1.49508599975	0.486878377062	6.75090963889	1.66388137653	0.152368650955	31.2970758146	0.722815587518	6.50295389095	1.80017002187	10.4311341601	79.4149159388	0.0165532035545	0.0	3.84296427855
TCGA-AA-3949	791	0	6.58026800058	1.92831596472	2.43728195011	4.56634035214	8.23012673134	5.67274731565	21.8258986749	3.78267738541	0.03983686289	0.322947560928	20.5399861786	0.441276903463	24.9286751122	13.4664198696	0.0977089100835	0.0	154.087296463	6.95687866564	5.81322719476	0.103056003032	7.85303498965	0.0148962807448	0.0309837423593	1.43237504147	0.304637354946	5.69009074693	0.0	0.0682643253187	0.0517471530376	1.59124732499	1.69540123878	37.5013559419	5.87125179219	6.48637089282	0.153691066773	1.73076291976	0.684182719286	0.529074031058	57.6131914603	2.42415096167	5.41776605106	0.664145580046	3.54561840295	34.1426123522	0.0	0.0	1.20096314458
TCGA-AA-3693	0	0	4.07772713981	5.04631051775	2.53063852775	6.95286425358	7.7371597191	8.43976041713	14.5381693138	0.0	0.0754060693101	2.85272535325	13.6538086174	0.175848536961	12.7508402506	5.59400420095	0.0	0.0	157.647219189	4.94549528122	5.1320987916	0.0576348467156	9.15372011776	0.0507541461418	0.0329896396344	2.87655712716	0.234259764273	5.63972969203	0.00396721296672	0.18574743604	36.0458650149	1.76666967471	3.1464277089	23.07670815	16.2290574952	7.17681116979	0.0	1.971067447	0.719483382539	0.984778092262	65.6935711534	0.869054296723	11.2676316756	3.41092300811	2.48784678845	66.9312942894	0.00725325241767	0.0236408936422	2.49428139207
TCGA-CA-5797	100	0	1.5729663476	3.69825683109	3.6084011255	9.22857656693	3.30706954947	11.0580947563	10.975528217	0.0	0.314896073463	0.258212666666	27.5494670502	0.465295713492	58.2762928101	11.1446520611	0.0133164446954	0.0330402882938	181.546149079	4.6521649516	4.97935378742	0.265581650319	11.0062523866	0.00568447028934	0.0168907130877	2.24899385776	0.0830361629417	3.72884050233	0.0137107022953	0.353534270885	25.1420170381	3.27523521791	2.09891150115	23.4267184595	15.2251606804	2.93821163611	0.108919612995	11.9910148052	1.17696092252	0.235545812111	75.7864328493	1.04119765642	8.73964130112	0.963711543545	4.46563178017	50.156499574	0.00626681661694	0.0136171689228	3.01890453191
TCGA-AA-3812	1066	0	11.6185250937	1.06153433552	1.34796552428	7.41289943546	3.1242973026	10.377252034	30.9340153058	0.293938124349	0.130014274473	0.304486998642	12.2137340241	0.0757990045074	3.38995444291	8.61763074271	0.0	0.428575878225	38.4061145873	4.23825523521	3.55308251945	0.845947386461	7.99106589324	0.0194466028988	0.0168534387963	1.4230439194	0.0	3.80184779064	0.0182405941685	0.742640198453	5.20730295585	3.79510543144	4.48222210759	20.4733797582	20.1920186562	5.22888215141	0.0334397692486	5.1313604427	0.959339290724	1.55404954533	27.5793355156	1.22536917145	1.47140399164	1.44503356054	6.4509011159	94.5941723106	0.00833731607443	0.0	4.50021761728
TCGA-G4-6315	1117	0	6.00861264986	4.31076585246	1.37138337271	5.02085545968	6.03223002518	12.9438914126	19.8113969417	0.994465744431	0.0873025639456	2.06031041699	23.5292681985	0.152693559184	15.425291547	8.83013676495	0.0356882116704	1.18433377612	266.150425061	4.84484425131	10.759109522	0.55435279454	19.3367238854	0.177372409617	0.0282920553181	2.06027359661	0.0417258354307	6.09309581219	0.0122482753933	0.0374003510442	2.4098347535	5.62575290005	4.58380317041	23.2470840904	17.9486842674	0.664725289949	0.0561357128858	3.34837310833	1.74373246081	0.0193244464538	109.728253662	0.956971186789	6.88547298999	1.44120697841	5.98397004076	59.5525866395	0.0223935124869	0.0729883115179	1.46217395034
TCGA-A6-2678	437	0	1.79345288951	4.49344765547	2.00878728272	8.00808364334	19.0137151012	12.2017819988	16.1482917906	0.102779699474	0.0437776097554	0.946384580722	28.1755646693	0.465787017313	12.9117537118	10.3623307423	0.0268436206126	0.13320687078	160.909255705	5.17316257196	7.06660979212	0.118398272122	6.92558996282	0.0965821291104	0.123426609231	2.01636888679	0.10461647732	7.06535987267	0.00460639581569	0.281314413701	2.26042711863	2.73507871162	1.54045173337	22.7692417026	14.8973476156	1.02561387654	0.118226158868	1.52575908519	1.4619568507	0.193803718324	73.3857336259	2.07196353	7.70034640489	1.18063043307	3.92994778352	51.6185231485	0.0	0.0274498279941	1.17312441147
TCGA-CK-6748	61	0	3.89497878507	1.4169163586	2.44206311681	7.39445902404	9.78037816895	6.10643361485	15.3053671639	0.0101812868495	0.0195146105849	0.574793714722	7.55683213278	0.759422787359	7.35392081942	7.52576316868	0.0239319965558	0.0148448043704	158.756611572	3.10120574412	6.54125654336	0.0986719765352	6.54044163908	0.0277291274431	0.0208694656473	1.28735732242	0.0839422181505	4.2724975522	0.0349074414471	0.898704742888	1.49559233739	0.634587579565	2.83024517469	10.318003224	15.3083264365	5.13761358691	0.131753278911	2.76245775987	0.175025854965	0.725686819327	68.8111721727	1.71528094442	4.78948768571	1.16739803729	1.25773181899	79.9448897222	0.00375419108036	0.0	3.54618731056
TCGA-AZ-4614	172	1	6.62943336091	3.19934984606	0.582579297112	10.6862331482	1.54278813899	12.6952375123	26.421466534	0.0117783178329	0.0451513230601	1.23230292105	27.6997991816	0.131617291794	22.0009583743	14.3305655035	0.0830578686105	0.068693408457	162.726447898	13.1941750407	8.60787547987	1.21051677116	16.3871470933	0.00844176392805	0.0658446501897	2.52240357903	0.0	9.03900910876	0.0142528246822	0.5222553831	2.15540633378	3.5954961434	3.07559709109	22.264129083	21.0781178691	0.899127434622	0.0435485785268	1.56285809461	3.56709998348	0.029982773198	96.5282416356	6.28605278247	9.50958801634	3.09954363987	3.4643307892	53.9850717483	0.00434307140185	0.0283111859837	2.64673566232
TCGA-AA-3971	489	0	2.4964914227	3.32305111499	2.67276253215	12.1828918083	7.71796083013	8.02959158364	21.4601990536	0.84489937936	0.149947231398	2.49600118309	13.8927138584	0.166098043756	9.65921083045	5.96329845927	0.0367779475769	0.0456260668141	169.929400797	6.75014691036	6.01144077834	0.232743663219	8.07700422935	0.181667056485	0.122454991445	2.86061705326	0.229332957671	5.25042445151	0.0252445504684	0.989254085099	14.9979018457	4.23872735064	4.34943271123	31.1612460667	17.931917529	3.37241899784	0.0578498111581	1.97587102455	2.2090228706	0.17259247596	65.0708487293	1.14287694722	9.40535268497	1.97048205552	8.51371374541	59.1204884902	0.0	0.0	3.01364256582
TCGA-AA-3844	454	0	8.93279768804	8.25226840576	1.01056651986	8.66755749914	6.63632030239	8.29720533765	28.5600415443	0.0544831062882	0.0783213815493	2.75137201212	21.3988995964	0.136985329737	27.6528286484	8.05651787358	0.0	0.0	150.947313413	4.79222289737	9.80077114993	0.0982368766636	6.91127046868	0.0175721259644	0.0456867584024	2.13730711684	0.0249555486844	4.63923650044	0.0109882437244	0.391449560066	1.84823383972	6.43075722395	2.68770324417	49.5131968028	8.45927873922	0.871577061717	0.0805772731296	3.91381048129	2.67035090661	0.057788197564	56.9286178556	1.89356591855	6.36492831612	1.31854679786	8.13268574774	55.970604056	0.0	0.0	3.36683516054
TCGA-D5-5538	373	0	2.67567234408	2.51116963911	0.919269817888	8.51661556874	12.5539481862	11.1908112892	14.8930968952	0.006869990079	0.0790068189389	0.953616469591	24.3812343793	1.35113411181	24.1141276831	15.0355003271	0.0322970134011	0.0300503247548	200.714856874	2.75434840941	7.56728648924	0.383999350175	9.05955347349	0.017725910179	0.171544531788	1.47907899449	0.276913446261	5.47461972697	0.0110844084363	0.569748748099	1.81309483784	2.22528283833	3.91343092873	23.6716217535	17.8949117005	4.06439391304	0.157484753035	6.40617161393	0.874454123792	0.320616652092	95.2774147612	0.906506003257	5.97608749683	1.55607170982	2.34395993113	65.0821365344	0.00759960578404	0.0	2.38182102788
TCGA-A6-5667	320	0	1.91239749462	4.7781258384	6.72304622544	5.32567900083	9.48575931149	18.7785693543	8.18781025096	0.0124258741667	0.059542103843	1.06192472976	27.548925228	0.364490270523	27.9447034955	7.68672544338	0.0146040467259	0.00905876014803	279.80723953	5.92922064524	5.98401298171	0.764561274707	14.0976751834	0.0365141118614	0.0648337218254	2.11258769772	0.125214578141	6.56267038978	0.0275667812368	0.260179471793	6.99961390854	2.71376436573	4.07709656628	13.4139963982	24.575635129	5.64951338224	0.160799876184	2.25712565589	0.877174376121	0.421749152084	103.954574158	3.97459916716	5.85909341595	0.589759280984	4.23956233139	78.8078016195	0.00229092386119	0.0	2.25374439091
TCGA-AA-A01P	1158	1	22.0409408315	3.40008233909	4.69028824228	6.55161094116	8.59564139917	15.1176851363	26.1469705863	0.012621187028	0.0483824006949	0.575262035513	36.5343942351	0.768646025082	11.4203637638	12.4051194763	0.0	0.0	103.444051643	6.73121338359	6.87045042486	0.0568922220982	10.2482279091	0.0144733851327	0.0940754196682	2.6202407391	0.184993063012	5.12406879849	0.0101818481803	0.0103634915664	0.0785595084382	2.91127501703	2.69176787425	21.1880177356	10.0679305029	6.10669936075	0.03733196962	0.750726651298	1.597268686	0.37483101784	38.2910726726	1.51669035897	4.8259146738	2.38425506802	3.52662995393	49.0986388679	0.0186154652019	0.0	0.121548811548
TCGA-AA-A02K	426	1	6.7243406511	8.01195211949	1.09822235701	26.1057809551	5.21021888395	11.9669578748	33.1387077715	0.0	0.41119096454	2.46730291149	28.6854989455	0.144450577795	13.6999444649	11.2364902677	0.0905098902499	0.0	262.950868304	1.51799258387	15.0132531198	0.471116196867	10.0263723454	0.0670224956419	0.0676521567236	2.08660108522	0.0201565866398	4.32024328669	0.00887520003872	0.953037723347	12.1822144058	12.6289467124	5.33188507737	18.3235106662	13.9003185739	0.57429330824	0.0569469522241	3.41790344017	2.67593190343	0.112021209457	130.722376937	6.27974587202	5.18342051847	3.24666768569	5.63037172197	53.9872000903	0.00202831517611	0.198329717167	2.20729821887
TCGA-RU-A8FL	1177	0	8.36953442012	4.79636310422	0.878972871409	6.66672548523	4.16581926885	13.5613810417	18.064075831	0.0	0.0	4.88528101692	20.8013726021	0.0503956853753	19.2504732593	10.8797791801	0.015144045058	0.0	297.865985423	3.13892497147	7.27097696577	0.241044053335	16.2403641327	0.101587026716	0.0792365469461	3.11909081869	0.0	8.37472401097	0.00259873534926	0.0952234771466	61.2354941675	3.36428234173	7.10513854959	59.5574738222	23.6191937316	1.4103578284	0.0190566402858	2.97142276457	2.81837313808	0.0382675757408	134.026522289	0.22771070172	7.17481992495	2.27066652412	3.65728688152	60.4093767304	0.00237563292077	0.0	0.930695059387
TCGA-CM-6680	91	0	8.90303747077	2.30502058453	3.05105628049	12.2456842188	3.65667150556	10.7766852256	16.992720244	0.0191523183121	0.0734190165121	3.03546770504	17.4182271186	0.61708627174	6.37351331482	7.5803120147	0.0150063943342	0.0558499967217	111.205654093	9.77755895145	6.22087592624	0.0863324459648	8.09401155437	0.217799552329	0.147515532794	2.76712139833	0.105270784569	4.73878188781	0.0283262576141	0.0629053000684	0.246371428034	3.65328723993	3.75011480976	16.4418151625	6.73494945718	2.72340832179	0.188834263051	4.4049371586	1.3543464268	0.346694814395	49.8897257514	2.00068301412	4.2976845779	0.834010179154	3.37993762544	45.5893613445	0.00706211932131	0.015345282562	0.983717944143
TCGA-CM-4746	699	0	9.06965883735	4.378464924	0.512345301027	4.5806975252	1.33608139102	6.35398882815	23.8379571838	0.0267369621235	0.0768706468707	0.193875502114	18.1727937792	0.0746933177434	11.082616185	7.88769150626	0.0628475451986	0.0194918863426	107.863443008	14.4683517476	4.04068094736	0.307329985616	7.62662658902	0.0440747472504	0.00996455771887	2.0634541138	0.0	4.9471558957	0.00539235510379	0.0	1.11502708891	8.33241628969	2.14445174829	34.6062934238	3.72023450485	1.44072922335	0.0	3.40090997474	1.37890024828	0.0907484733361	85.1700586463	0.425248099413	6.98428962342	1.08053035284	8.68981284603	66.9055580134	0.00985883869143	0.0321334131943	0.472067400057
TCGA-AA-3947	1004	0	0.98902609825	9.74478449908	1.44211747489	1.9914213847	2.14129998871	3.79137141154	5.077693926	0.0	0.0558838190116	3.68469484757	15.9498012351	1.46612519267	28.901976731	0.83342291994	0.0	0.0	232.531715207	8.54474454578	2.78406277941	0.0657130402221	11.7283786109	0.0334348037149	0.0325983848507	2.01766285712	0.10683759697	12.9893330713	0.0	0.0239405849526	0.0362958868361	3.46281588254	0.584619218742	54.4060787755	5.37504809609	1.57108313329	0.172480323723	0.533613897816	1.1090825627	0.395836756885	110.506930725	2.02664380375	16.5616439079	0.520641661503	0.4287804248	29.8374972442	0.0	0.0	0.0
TCGA-AA-A02J	153	1	7.2938019193	4.85393262811	0.908314879925	7.05206154535	1.89849557494	16.8374746664	21.2452027002	0.106197977403	0.0904671571399	1.56457555462	38.8438792453	0.0922999481351	17.3789118887	10.9491249736	0.0554727875216	0.0344092761639	225.963617157	6.09126097057	9.27121106282	1.92014326045	21.1075724225	0.0524342860714	0.0175905611377	2.35561991857	0.0	8.58065716754	0.00951919340583	0.571651889828	0.602262944786	2.9997749138	4.30722741264	12.8160976959	10.7774470119	0.702067182481	0.0	6.15484140217	2.64998724436	0.0200249300246	73.8545248125	0.681187026431	5.99553408475	1.64131487715	7.60070601771	83.014062153	0.00870196699349	0.0850882877052	1.66669323338
TCGA-CM-6166	424	0	3.60463160434	3.54812927691	1.36110579532	5.34025305312	2.1379818341	14.3815761223	11.2652234176	0.0	0.0316048495765	1.60559941106	36.7046262151	0.483677071705	18.0468192031	11.6565683601	0.0387590184247	0.0	358.79397292	6.77032613431	7.9097659362	3.35588415701	12.751338812	0.0673629815402	0.0368717481327	1.87362585797	0.0302107679922	14.4018332091	0.0133021832538	0.568658713426	3.26378984426	2.30635706683	3.84356030937	17.2190825282	6.04499498987	4.11865670326	0.176801206386	7.20506930428	1.65855883449	0.0769531632626	158.031457689	0.961608431693	6.25030592034	1.30176398636	1.30947243336	48.4762889525	0.00304004642727	0.0594514654525	2.51431323339
TCGA-NH-A5IV	0	0	2.19605971574	2.29032718409	2.403061441	16.5839640006	13.0744984332	19.5586792983	17.2563264806	0.00578791409138	0.122031507793	2.32630490674	28.4964656924	0.536821436288	5.6864292673	17.5119188534	0.0680249668573	0.0168781124959	113.196669672	14.1814184302	12.2111392757	0.1043601662	18.602510357	0.150998764443	0.245908133828	2.86638895923	0.201484170258	7.39053377581	0.00700389699026	0.028515383889	0.172926626274	8.03316439449	5.67881415654	15.0211270994	25.2435150091	0.792703862301	0.0641998547392	2.2298335576	2.82409682316	0.275028296496	50.64519685	0.415957024943	5.3901811805	2.23573514002	4.27299005545	45.6143194376	0.0256104389675	0.0695611693551	1.56074021979
TCGA-A6-5664	362	0	2.79478129146	3.17160618951	6.18260674467	4.76463716967	1.81649732021	13.6620369995	14.6281457649	0.0245124131331	0.0352374560205	1.14264524358	26.4146871828	0.208860155307	12.3871975511	9.12686761323	0.0	0.0	122.446025807	7.73994299873	7.40437481037	0.168503375695	8.35142211585	0.0720310686499	0.12332916821	1.76262901176	0.348059124942	4.21409494349	0.0716837131338	0.306945879159	0.778134728745	3.89777038019	2.15872400216	11.3947205024	10.9537796761	8.50302809873	0.190325104403	3.02822479385	1.06244411266	0.889179542317	52.6294962657	6.2667497653	3.71979705974	0.581706484013	1.98269013481	53.1312927887	0.0180771417411	0.0147299363323	0.845909284317
TCGA-AA-3858	945	0	6.80336451016	2.68685348465	2.00909442138	6.96641476409	2.63572445868	21.0566345499	31.0480349545	0.11051278768	0.0529553397352	0.343436637626	23.1456613371	0.223830997586	10.5748604868	15.0254822299	0.0324712348894	0.0	116.080855383	2.90792353732	8.66233627855	1.08971590618	13.2596911745	0.0198016999936	0.0102967106587	2.58071383752	0.0253097468288	5.69771525519	0.0111442016473	0.431034507107	0.309544864176	3.29491328622	4.11080880902	18.1690421441	31.3930348524	3.13258586343	0.0919360343449	1.32733370023	2.08171580478	0.117216789623	40.815455333	0.537072652614	7.22217887764	1.67482221213	8.85758084571	60.6231710917	0.0101874676529	0.0332045302433	1.10864324587
TCGA-AZ-6608	59	1	4.20465145444	5.70470582434	1.12720748233	9.64464850993	2.46446242858	12.5562590406	15.3463731749	0.0	0.0745888032677	1.86584785818	36.4026900398	0.0279550696162	19.6311086351	12.2035779982	0.065337820865	0.0	197.306569641	2.63409731601	4.51428091073	0.486152818213	11.7169360311	0.0342662649269	0.00414375762921	1.92673694752	0.0305565903497	8.38089055297	0.0	0.365186123176	0.809716139233	6.93552118691	4.82366209883	22.5969543324	16.0706996516	1.74745291242	0.0205546032205	5.20429962329	2.72067191271	0.0471721486963	106.426208502	0.0982440357317	10.5875199181	1.05019729521	3.58095268271	50.4221834652	0.0	0.0267253359022	0.767389934899
TCGA-AA-A024	1188	1	7.87655186789	0.828530316878	1.63883344488	10.3184896595	3.53669228793	4.06430904998	22.5309064614	0.463250857958	0.029597306738	1.87151655919	9.14777742764	0.0258830777921	7.21777303443	8.68085121463	0.0	0.0900589282081	61.0070423788	7.1672667355	3.1231561558	0.0348030797204	4.91272260515	0.236841980803	0.0230197676216	2.58134791481	0.0	4.58259346252	0.0062286136989	0.0126794633736	0.269123463826	6.35073760715	2.15331692621	25.7869119455	14.0388876422	1.12677551575	0.0114186743538	3.17940439724	0.47443414757	0.275157622208	30.7266303768	1.87382381514	3.94003922356	0.595025104033	3.86055716429	40.2387724904	0.0113877696381	0.0	0.842700319745
TCGA-AA-A01F	974	0	10.6827309111	2.97883451857	3.60516502281	10.3808483444	5.07334341822	8.72994598968	15.8423791907	0.0	0.0	3.8934154358	15.6464517511	0.0430326186511	20.0243276551	5.74669090761	0.0724159677839	0.0224594900083	147.953575553	0.206240802767	5.01490168423	0.0277741496344	9.98942291146	0.0220804548039	0.0401857512437	1.96525795647	0.0	3.39807345537	0.00621333120079	0.0379450593005	0.0767037553501	8.14951980042	5.26478813147	26.3005567342	22.480530469	0.242094647736	0.0	1.4800815984	1.41981023434	0.0392117852462	49.2542864097	0.0544434818327	4.6099751823	2.0412850389	7.11318037956	122.034447502	0.0	0.0	1.58236738652
TCGA-DM-A28F	1094	1	5.84765343351	4.05457251465	1.67192908248	15.2295719184	5.52983596878	13.5326463014	16.0120141617	0.0393193661183	0.150727924591	1.6648576584	32.5684427853	0.142797153296	18.352690836	9.31933493932	0.0346588408382	0.0	212.271512104	5.60078996097	10.5060586788	0.150653119176	11.3524097839	0.0556574803192	0.0274760150862	4.02829042804	0.00900495972289	6.57601052162	0.00594749649154	0.137214919056	1.95180198093	2.27223160773	5.37998511371	22.175919027	11.558641391	0.982122340878	0.0254410640195	2.47370259771	2.56712138513	0.0583864179741	111.135755761	0.0810664412826	6.44744229334	0.605123851092	4.95845898344	43.6456169932	0.00362460108798	0.0590692312098	0.899333220657
TCGA-AA-A01D	334	1	7.76740807665	2.32698912913	5.61124985068	7.05219123079	1.93221482243	7.65221326089	23.2524891359	0.0376214328177	0.120182517518	1.50690162414	18.0814355106	0.609583235751	11.3252137564	15.5060482389	0.117909915047	0.0365692352104	130.080551479	4.34684339249	8.38228223381	0.209155117635	6.66085932011	0.0341544744661	0.0514106066291	4.59627587592	0.0	3.73061747351	0.0252918443426	0.0102972195578	0.390285697421	5.35449482008	3.36033792276	10.6367747021	13.4054582747	5.63122830926	0.0556398611277	4.2575157322	2.12830435575	0.500125743924	40.7036119936	6.32345449969	3.08912140611	1.92113611377	1.95490668088	64.1152985605	0.0138723178713	0.0	3.50237455715
TCGA-D5-6531	540	0	6.98564949959	2.07420957499	1.54095314036	6.36676652787	2.33496848198	15.9044278426	25.4128463398	0.0	0.0250466309534	0.433166551866	36.434302062	0.657104279589	10.7178438063	11.0192159708	0.0	0.00952651181597	194.518759033	5.46749793675	11.2694302638	0.5036292091	15.49487052	0.0683698921322	0.051136072179	0.928487614502	0.0478836613278	5.51183875546	0.0105418908584	0.00536497868903	14.0469809491	5.27168062736	2.29863997817	9.98979853289	11.0605566617	2.13444103369	0.0579781109911	21.847357892	1.26660048852	0.255027616765	54.8074825344	9.39114374077	5.59711362617	3.00894770558	2.55593514946	101.101323109	0.00481843273836	0.0	2.68473444399
TCGA-CA-6715	383	0	2.64176373454	5.2045681001	1.01997572425	6.75963827277	1.33415126902	16.7163726667	13.0692208543	0.0	0.0411253860802	1.17243310026	34.2469453586	0.161840132771	12.4511951529	9.97829570055	0.0126086630546	0.234631242716	343.815118192	6.58340730818	10.6151248743	0.529528805689	14.0017483059	0.0207604362058	0.0119947167739	2.30665791613	0.0	11.7328557426	0.00865464365994	1.13196187582	2.00996190885	2.15869758908	5.93516795775	15.2210214507	11.859113197	1.31876059848	0.0396655509469	4.12816503931	1.60882316025	0.0318609041761	156.001554196	0.650918414013	5.261683288	2.445068182	3.04499212769	59.2845913452	0.00395581958778	0.0257868070094	3.7710835587
TCGA-A6-2684	387	0	6.19004400473	3.54924749012	3.43623691683	7.97680774656	5.66813720954	14.0376365142	48.8438064202	0.0136859865734	0.0786963482312	1.40353788219	31.8852006077	0.435863649168	3.0416485002	8.45620797003	0.0	0.0	71.5743503447	1.54736830768	5.20682603887	0.370151960844	9.82236796347	0.00392361182349	0.178521332686	1.82014695783	0.175525170459	3.79603070123	0.0607246770439	0.112378182905	0.187411978421	6.01823708372	2.24527820402	22.824808534	7.55962185058	12.137584546	0.0809630399808	3.19362974707	1.88219940089	0.441292942257	44.2330532244	5.17580247538	3.3662651781	1.36344752994	3.30085195342	64.8801711574	0.0151394836859	0.0	2.19672338685
TCGA-DM-A282	4233	0	5.60159721808	3.96689546697	1.06136523012	5.89922206102	2.11690989163	7.07957297031	14.5535490777	0.0	0.0713851684864	3.69266891502	22.7873342991	0.0802631467662	12.3876530745	7.51070988702	0.0125063042887	0.0387877459639	161.224920096	8.7264042337	5.80452367786	0.141500325562	7.46015123838	0.0671143416717	0.0337091359606	2.63036439894	0.00974805536005	9.68016447322	0.00214609603438	0.441245208859	0.947146854075	7.07109327781	3.76301543846	21.3216390098	11.1139065743	1.7261544134	0.0944244980339	2.5074266472	2.07059917836	0.0541752912237	100.727691489	0.545341486526	5.87622962896	0.960086617978	1.26757549919	35.8473818044	0.0392370573007	0.0895211322515	3.7233896431
TCGA-CM-5348	393	0	4.11443074627	1.4008541346	8.48306802622	8.00783068099	14.5751444381	8.9365577976	18.2388914841	0.0709359046987	0.135963810582	0.955261553603	7.80821198006	0.994148008428	51.539220551	3.9774022794	0.0	0.0172379916812	49.6970041329	3.7550587548	11.7159285235	0.301103638705	6.15126798468	0.104224520723	0.226917534874	1.82316840712	0.259932965469	1.99640673277	0.0405350027027	0.0145616978908	0.309074166635	3.70766846318	3.09256120921	15.680016195	13.9806604719	7.59171607794	0.292873703214	1.65529181375	0.938374660556	0.81759785955	22.2522679867	4.11593870689	2.8231900469	0.961141708353	1.18230591648	47.9374440021	0.00653912773096	0.014208873877	1.15756119821
TCGA-AA-3875	549	0	6.99811747955	5.10566298634	1.55088594095	6.42541948759	3.38796417575	10.1224764161	18.9509828388	0.482745457686	0.0	2.6542190949	18.4002385891	0.134861468904	22.0405426131	12.5336178643	0.0872873084291	0.487291861825	211.588414453	11.6701263242	8.55759569284	0.786729429056	7.41847376411	0.218242149171	0.0484382957324	2.6014975116	0.136072415184	7.96499451672	0.0149786013635	0.28967055067	16.041052829	6.32396549569	2.38608278002	26.015795959	11.700442438	1.85508546182	0.164758111047	3.22824676029	3.64008323205	0.157547720371	94.1397595033	1.07185855859	7.87765131911	2.14637901758	7.91860964486	37.6130009328	0.0136926826798	0.0446292554389	1.60930318929
TCGA-A6-6649	328	0	4.19186416614	2.71707450258	10.3588486208	8.85032097076	6.36721429085	14.2137497247	18.7573527719	0.309525912982	0.209390299504	1.75405769902	16.4295687447	0.231435074652	10.5899830737	6.62581515462	0.0106995215729	2.69454809254	83.7706073576	5.31571579204	7.3582239585	0.196975416738	7.64527590828	1.65273498257	0.20357072011	2.81553794989	0.225173417157	2.88484834631	0.0367210013242	0.0784898124254	0.294659192789	8.10476733745	4.54487589097	26.1134489008	26.3519835816	4.42011201272	0.306302261198	1.54119680302	3.78932656611	0.343752117977	46.361822539	26.5400725876	3.66168950657	2.98606995525	1.7940270343	47.3122374882	0.0151058201615	0.0984703322736	1.06669490425
TCGA-CM-4750	244	0	5.95833929524	4.37567530451	0.612349550478	8.76939696974	4.83518400029	9.78897060056	14.3167908063	0.0752782569947	0.0	0.259932829809	38.1285586823	0.175249988602	8.29873586625	15.3570128165	0.0294913438376	0.0	187.280079183	9.53768994966	4.99966166158	0.865291484219	18.9791863378	0.0125891461026	0.0280553390222	2.07948002529	0.0459741336424	9.24077661417	0.0202429925252	0.350270141153	22.0537045305	9.69188395753	4.56832122281	17.7178690675	9.01446411837	2.97187012971	0.00927767199753	2.19290564996	2.06505914404	0.063875870285	112.33342371	2.33545736453	8.29381013414	1.28529037998	12.8051262138	101.185068397	0.00462628095925	0.0603146890905	2.81932799759
TCGA-CK-4951	2134	1	8.13608257856	3.21728765933	1.89909298733	6.35143813906	11.2397853148	14.2602925527	17.8142221695	0.0	0.0452183893373	0.537642248404	41.8789346434	0.698607796288	18.0180645831	11.3777329948	0.0	0.0	170.23684468	4.65026547955	3.73384611212	0.13824642828	14.1950169399	0.0118360242617	0.0351693086125	1.8744572509	0.0432238181024	8.03530778523	0.0333059891619	0.0193715231081	0.102790852516	4.33026673152	2.35447204304	41.6838088212	8.55787565108	2.50275736883	0.130839792421	1.39247004876	1.09588067947	0.390355011988	89.0305599573	0.889414905318	5.52947831723	1.23057279824	7.11242701197	44.645406256	0.0434952245601	0.0	2.15840030046
TCGA-CM-6162	212	0	2.45404706953	2.52566435399	4.9711953888	4.67716459911	5.50306594412	13.4828727123	15.157546858	0.0428622652248	0.0469455343213	0.228345477616	18.0950122227	1.60111533714	9.15873095374	6.57935046486	0.0	0.0178557822108	111.858479357	9.15931826476	5.11950896864	0.030361446512	9.88156982022	0.327390324527	0.266998552774	1.27818735829	0.201936506294	3.82791806991	0.0419877323044	0.0	0.20581138443	3.54604514038	1.40636861461	18.5487621155	11.6660618945	5.54727480987	0.393928173065	1.74263223442	0.622620694479	0.820921144074	45.7514092361	3.59255126388	3.26881086566	0.650297339766	1.62089794992	37.9538990458	0.0248361036965	0.0294362083589	0.57003869467
TCGA-D5-6535	460	0	12.1602998027	2.6932629637	5.97686073028	5.76060598994	26.3313496803	15.6863753103	12.08896321	0.158784819103	0.0793943520637	2.58167268176	21.6540993123	0.243008451112	16.0006961327	10.1858409067	0.016227716082	0.0201318155847	146.107830111	5.19166066161	6.5039718842	0.3921068073	6.42992788444	0.130627616665	0.0771877468089	1.71832789021	0.101189717495	5.55604132389	0.013923472645	0.340124791748	0.137508541537	3.97094550815	3.44498084829	20.1070219386	20.5523339536	1.20127353113	0.0918912919782	0.878140925255	0.969647859912	0.27532539819	66.6169414956	0.723881872589	6.47243086543	0.66830517166	1.84781555688	55.8908755868	0.0	0.0497825559694	1.0859416301
TCGA-AA-3712	0	0	5.07034245631	3.80655074138	1.62397951358	6.8006841488	8.01374900277	20.4067573315	16.2432665323	0.106048395139	0.0564623325586	1.02530650321	21.1356420127	0.365387982618	12.1273195551	7.4791364108	0.0	0.0429510123959	213.808581531	1.65652271473	10.5117681961	0.209802848904	16.905436358	0.0700954159455	0.0109786152705	1.9177469021	0.053971793952	5.11828185792	0.0142586781085	0.174156621911	3.57181623786	6.69661488299	4.29310597714	15.4978365535	16.5852890252	2.03048150572	0.0958462192378	3.6230067518	3.05138161466	0.119980346734	95.2179234051	0.242938413939	5.87878444068	1.45627635671	3.39643846831	90.284772528	0.00217242751882	0.0566456259459	0.718694715995
TCGA-DM-A28A	805	1	5.41630285745	2.39598046083	1.12555965331	8.76065192862	3.4131033694	20.2293477991	19.7626436916	0.0181647353727	0.0116055315474	1.70604137477	41.6288917909	0.622479894848	9.57993656919	10.3226095881	0.0426977837676	0.0088283516951	297.982129818	1.55832457473	13.1796182286	0.532224823207	17.1399925021	0.041660932573	0.0834940468006	2.53304602201	0.0110936146099	8.46240347969	0.0146539764754	0.477292873128	0.128140169048	4.42771095735	2.97728778365	21.7435563922	15.5213869315	2.41984130629	0.0716388347712	4.06144026526	2.5690200053	0.482950866621	132.573638176	0.249673481353	6.75190507931	1.74134852243	3.97144697049	57.8047654691	0.0111632724693	0.0582160326316	1.18567841955
TCGA-CM-6676	153	0	4.69743770036	3.38500097198	2.34925685953	7.21806757382	3.48597059855	11.9148326258	10.9609947759	0.0	0.0592267290757	1.50442736791	19.0954622867	0.258971204645	59.4522139133	8.61535171825	0.0145266939362	0.0180215578027	251.538934832	6.02652857441	8.77281477296	0.690867723577	9.19355719441	0.0496087728949	0.0829161245745	2.49387018149	0.0452914029339	10.8132388429	0.0224351747539	0.345068516615	76.5725452112	2.71758859425	5.15668285914	10.3475914814	16.2536574469	4.03084156142	0.214787546056	6.53757429275	1.2748858726	0.43524711002	123.793024888	1.88576184504	7.01866531922	1.37656058077	3.27189318863	70.2038711805	0.00683636879295	0.118837993019	2.22196805421
TCGA-AA-A00R	30	0	5.77061346393	5.44233051747	1.54465377798	3.62520018376	14.00326982	25.1472998393	23.6923782904	0.0	0.0293455882587	0.269617054655	50.9265565021	0.376389903998	16.2571519534	22.117915746	0.107965031751	0.0	276.582376727	15.9322575583	9.65815134032	0.0414085047663	19.0475603178	0.0	0.0399419818744	2.0885004892	0.112204648382	7.11797054582	0.0123512814627	0.0125716273712	0.076238465403	4.97426326257	3.80951595441	23.9822738995	27.731659417	1.30625589503	0.0792509275618	1.80735551674	4.74879183469	0.155895696071	65.4674394806	4.16671825927	4.66081685643	2.01451309244	9.14150552517	54.6983074259	0.0	0.0	5.40639221199
TCGA-AA-A00O	822	0	3.52546288858	0.736314938495	2.59352668239	11.5176981438	4.77287739922	6.93952776777	19.0967278364	0.0131741140199	0.0757530090352	4.13501301783	9.5427901733	0.39747961729	4.29888191875	9.46279571871	0.0	0.0192084898767	117.446888212	2.94959177504	11.0939417735	1.6330775406	5.8535204522	0.0490992315622	0.191483779596	2.04470841403	0.0482743758493	4.9320269737	0.00531395456559	0.173080163363	0.410005778069	1.82328978721	4.61678135919	19.1558094128	8.8837071666	4.21497831914	0.14612798204	3.33940783489	1.12755815833	1.08432738867	40.4679062637	6.19285434396	2.89646776192	3.99926695631	1.39495437363	45.5268397478	0.00485774952386	0.0316662190204	1.64935934187
TCGA-NH-A6GC	389	0	9.51322622266	3.72897438096	1.95129986172	35.3350352852	5.58075317338	5.00773607522	25.5273293679	0.0	0.0202984965544	10.849651358	11.7905758618	0.934896273553	7.69602096912	3.47741594856	0.049786650624	0.0	75.0723756682	4.99424581592	10.6539146067	0.081153690102	4.21695707177	0.340043599027	0.0749904955865	3.13354306721	0.0388062704434	3.50050570748	0.00854344584962	0.0434793013224	1.30517997417	2.53636441614	4.74890306704	20.3450281661	11.6993198441	5.52826275391	0.164454840625	8.74140956371	1.42546366439	0.269584666495	43.9157921617	0.761084791077	3.20054966818	1.70199868998	2.89684787484	42.3688801014	0.00780998773998	0.254554893275	1.63183841857
TCGA-AA-3837	1186	0	10.2248055013	2.23030376391	1.99508338132	4.30351956921	4.39286066311	10.7344902172	32.9828240253	0.0525059150155	0.100638799405	1.4685367873	22.9497887815	0.264028267534	6.20505169258	11.6991359047	0.123419700858	0.306224565998	128.912967826	5.62399237872	6.98759844108	0.165675757782	9.9372646655	0.120422639817	0.0391366991012	2.58682946086	0.19239929698	7.20622636913	0.0211789609833	0.0	0.653637231516	4.01992548425	3.90020456068	15.8476164789	12.8081150436	3.41873384953	0.0	4.66066878416	1.3059267574	0.490081368204	35.0071834659	1.23718537906	6.83372645468	1.28303361206	9.88380775367	60.9140022225	0.0193607390433	0.0	1.5169805079
TCGA-F4-6569	409	0	8.10645920666	1.66302665288	3.31669024427	4.79542299534	1.12436624385	10.612698173	12.9424056749	0.0108991936474	0.0313359484211	0.237097239909	16.6213011009	3.36150012578	32.806736564	6.67440866189	0.0128097493316	0.0	146.960233952	3.77793329555	5.33074749286	0.039304027065	15.5410909758	0.00781167744685	0.345270330764	1.31295003822	0.00998457599863	4.29573322347	0.0395670158771	0.134242961293	15.3931471006	2.90990252712	1.86507310849	21.7909496173	13.7175806693	6.62554940815	0.225669626522	2.43860526495	0.334869297604	0.735239401657	48.0885765173	3.44132520057	3.88898265143	1.12679136091	2.30814426298	65.9184103728	0.014066178139	0.0	1.29456944564
TCGA-AA-A00W	456	0	10.781883301	3.50166709677	1.89712597165	13.2357986504	3.17711995723	13.222104357	27.5713759351	0.0145701561456	0.0279268158874	2.42998121805	21.0479723065	0.0569851809094	10.4597423074	18.7205279883	0.102745241888	0.0	151.204254651	1.80990040531	9.43221733495	0.0525420347612	14.7365652622	0.068922032341	0.0108602586349	2.56428413312	0.0533899427993	6.31317488495	0.0176312003193	0.418733923365	2.77513546429	6.55005358474	4.74082547605	25.7438637576	19.0067701912	1.0631795877	0.0215483941954	2.31996658215	1.97182153971	0.0370896500986	50.8308307839	0.205988039427	6.28359688028	0.972252367569	13.0278837279	59.8412631475	0.00537251833192	0.0700436864248	2.1047764679
TCGA-F4-6459	262	1	3.78695026787	1.8279087436	12.898454373	13.2389480367	12.431918186	9.43219677273	7.32215469584	0.0183049598877	0.304073162225	1.36525605936	13.2342052932	1.20684216184	21.6647494855	5.38897966574	0.0430273936354	0.0266895091514	152.686978646	7.7383061956	8.95516890899	0.0577589801011	9.4743132936	0.121574434009	0.332006318457	3.08605706351	0.380094598322	3.28394327285	0.00492236644384	0.320651589213	11.568471493	3.09038364869	3.94011526698	12.1924214949	16.0133100093	19.0560866817	0.324863361065	2.86439671348	1.27210821969	0.735196018903	73.5209532091	8.16624509132	3.64092844531	0.917537798052	5.18658445197	54.9929808254	0.0224988969643	0.0	2.15461397158
TCGA-4N-A93T	146	0	7.25645956097	1.95557470036	2.93585850152	30.3926874864	9.54722333718	5.53259498967	20.173603788	0.03859086978	0.135607346387	6.935805103	15.8952127685	0.0718725407211	5.07111208393	8.99935152488	0.0755926515245	0.0187557794622	143.691768779	13.5344391603	11.2290230588	0.930659989702	5.06547246128	0.221270994438	0.016779434608	3.91427471823	0.0117841583711	8.25893733879	0.0	0.205969929137	1.1209594509	13.4975885823	5.78884560654	37.0119224292	24.6253695718	0.859229828281	0.0428052005441	0.12948643446	1.12921393875	0.0436606884141	93.8987369699	0.121241095326	9.09234189695	1.08203872067	2.08095211166	38.0941538315	0.00474326088812	0.0927597053428	1.69307590364
TCGA-A6-2677	541	0	1.45155270928	3.04037449143	19.7170326359	6.35693084063	10.7296186401	7.08433805412	3.14916194259	0.120350098933	0.553624000403	10.6841532384	8.68458552891	2.42746702336	16.8125660319	1.72009737913	0.452629329982	0.105285728672	110.22733729	4.88779625645	7.83629515257	0.222424694489	12.3194158012	9.26404522748	2.52522925934	6.82044941103	1.10250789931	12.4011484094	0.135925488335	0.66210543097	14.8323579165	1.42937766204	4.26695044098	13.8139960969	5.1123057584	2.76967862814	1.89560028384	1.60793164419	0.959631778977	0.541239640237	33.7965236344	2.04176378149	7.30090156511	1.17634915685	1.02655100794	21.0631929148	0.110943065109	0.289281889178	0.463614443315
TCGA-CK-6747	89	0	4.48871632094	4.1102187352	1.45476352313	6.32102747588	5.50225649785	14.9827046713	19.958195529	0.0	0.0665778540787	0.370100667459	28.6530303803	0.110900681194	13.6628031142	8.04146638534	0.0	0.0	169.175877672	12.2948481687	6.33517570775	0.0357888063822	9.63045524234	0.128034488722	0.0406858303871	2.45746636894	0.181831778526	5.92257366983	0.00600471239246	0.0081491146644	1.76054831396	4.99244824476	2.17314885272	20.3886526605	13.9516297917	1.16983038923	0.0660492289734	3.34665003517	0.689699339488	0.172633736017	69.6055083325	1.84738822733	4.62668448103	1.13328010673	3.37149563128	49.9731368063	0.00548920552581	0.0119274973987	0.74868934897
TCGA-D5-5537	1381	1	5.16172555814	3.15343220664	1.38380462916	9.49805500393	1.56333467682	7.03969095049	27.1371160755	0.0	0.0809050076016	3.13363368605	19.6873858059	0.507056474397	12.1606106109	5.91428605153	0.0	0.0205148685086	261.915515468	7.19521267193	8.50549165566	0.199783759176	8.21300768878	0.194627487003	0.0183531639048	2.07157632744	0.051557539361	5.44944156089	0.00851303875581	0.548777678329	0.507952943072	6.82242940086	5.72264370567	9.8418290268	8.47696828001	2.69308699688	0.0884375226023	3.63733799736	1.83724394571	0.119388970693	140.132179325	1.12720367791	6.63438092208	1.40171348803	2.73134746734	49.7511694119	0.00518812740457	0.067639707602	1.26469040472
TCGA-AA-3854	1096	0	12.2095997557	2.72185303702	2.40521911875	7.85983986633	2.94158452537	6.27627375705	32.8466968223	4.6751302147	0.0414855809606	1.00893992747	16.0053648198	0.0362794672082	13.7246483239	5.988649388	0.0	0.0	80.0846206073	6.09368280922	5.79343848624	0.0195129373655	6.01240585178	0.187704750671	0.0282328012676	2.49636708475	0.0793113258386	12.8854258225	0.0218261124369	0.00888619543961	0.0808331988673	5.93795554008	2.68780660724	17.4524418605	10.8857814387	0.813980188462	0.0560181438959	8.07115798685	0.934165112683	1.00093007387	26.8665511598	0.89249246207	4.63932302515	1.36292267759	3.53320655774	61.9076847089	0.00399046645919	0.0	0.382148280413
TCGA-D5-6541	474	0	2.75744288431	1.49871323912	1.54765340725	7.38564993587	5.06350112328	4.85165678093	13.3593643489	0.0	0.0704061676924	0.860904370365	13.2786089093	2.10366722423	24.6368445033	6.34712662309	0.0	0.00669476455422	160.239575993	5.46117340639	4.90918660885	0.132463483313	7.40990034392	0.0250107680632	0.159144787162	1.39913862028	0.168251425483	5.98504041721	0.00555624230175	0.0527834088673	8.74547664399	4.93055711197	2.10709697467	32.785188723	3.12521915388	28.0975693681	0.234278968716	0.302527092935	0.910257918737	0.56883149472	88.5575463506	2.13135737789	4.22880179692	0.880339370786	1.49907225376	39.4823842582	0.00338615784317	0.0	0.884390386353
TCGA-A6-6654	399	0	5.41483365696	1.89936285865	6.32657054138	4.90628811631	6.62035412349	15.9210880525	14.5020591918	0.0682146844055	0.0356585483836	0.706627783105	15.2148176288	1.3998008067	5.4581831518	10.9358560067	0.0	0.0271255310264	161.609973358	4.65886968643	5.58583944756	0.125791239699	9.13270511035	0.0506687247623	0.196449116993	0.953657465384	0.397666024157	3.27520757744	0.0475264317495	0.0814725046323	0.131238923991	0.840000306045	3.75861965192	13.5802175582	19.4003614085	12.2873708463	0.252213650765	0.998771478066	0.916364445626	0.91032939733	82.5318635459	4.71969852976	2.91153612874	1.00246701271	1.65982639133	56.3625690301	0.0137198745215	0.0	0.378240518089
TCGA-AA-3681	182	0	7.5420879325	3.70838104853	0.977449010508	8.75200433967	10.1270335683	13.1764636692	21.96135602	0.386165116659	0.0336439961974	2.05466790767	27.96257339	0.117687758352	27.4622647138	10.9870272394	0.0	2.04744456311	143.977845099	4.89616028959	7.2191177792	0.284843002215	12.5381410971	0.133354034168	0.0327089294467	2.1844658531	0.160799841965	4.11182157914	0.0424813225315	0.0432391860482	8.67499866716	6.04745499026	4.27952621954	25.2521694382	15.724576503	1.12319272605	0.0648994585787	5.67013422318	1.39961481002	0.148942155562	39.2521117112	1.9025441281	4.60781111909	1.913660106	3.25257255466	72.1931472883	0.0129447615552	0.0	0.845222166485
TCGA-DM-A280	236	1	5.69257135318	3.47416221488	0.826737710162	7.76914936951	6.64143013045	5.7231115031	17.1940458497	0.0	0.0542788440436	0.528030141599	26.5461222761	0.399516243948	23.6888012205	8.65528554894	0.0	0.0	161.602225463	2.02217439683	5.07818126908	0.124460254392	7.04047199755	0.0791567427456	0.00263851367397	1.87906913601	0.0	7.85465258736	0.00571136344538	0.0232530149145	16.1725313654	11.9663499352	1.72929753626	17.1413976304	15.0615553767	1.98692950448	0.0628225179324	1.5354299362	0.657731703443	0.0540658665165	83.5247354789	2.51893451845	5.71078885657	1.11783864414	1.81162672934	79.2847818214	0.00783156104787	0.0850860143485	0.909081110891
TCGA-AA-A010	1064	0	6.23794599038	6.05882938674	1.55183504512	7.25352334923	6.61004798518	19.9678162455	21.3664857577	0.0413756889311	0.0	0.857211657538	30.9945319177	0.208059443651	9.56046252792	9.58306186653	0.194514280882	0.0	239.357726916	4.37026309301	10.079446637	0.242460660997	13.3319375298	0.0652405858967	0.0154202425319	1.96777379727	0.0758072062933	8.94907268909	0.0	0.0	0.77261840186	6.13249713873	3.58253456447	22.1506597344	15.1685710988	3.11206821538	0.0	2.95330374179	3.87424320273	0.245759635151	59.8060573915	0.73119472414	6.14571901832	1.90545094604	4.01601440801	36.7490593948	0.0915398483269	0.0	0.132823370876
TCGA-CM-4752	123	0	5.98955809785	2.24896749743	0.814237531728	5.01212508073	7.88146649653	8.37916271179	12.7330966351	0.29158279782	0.111776140616	1.79718050662	20.3395475084	0.610931969349	19.1323011645	5.30011814772	0.0	1.21165384277	123.117831256	8.15499584024	4.53814832098	0.256300353134	11.0369867204	0.142108725722	0.0489012971023	1.66905796726	0.186980017903	10.8008235302	0.00588069048658	0.191539249638	0.417434452039	4.65082965485	3.30866498975	28.6825999796	13.2035939917	3.32243894039	0.344986889926	1.41418440346	1.30113813513	0.321641831636	85.6242693716	0.858812702675	6.12666636288	0.712511209816	4.41677435084	70.6116147665	0.048382478534	0.0	1.49765279453
TCGA-AA-A01Q	31	0	5.4394579599	2.74777861373	0.763642369872	12.2402587839	8.69347353734	10.2286338491	22.1505486988	0.0	0.0	3.43349937237	20.7519131639	0.124052514716	6.18204973979	20.4695916323	0.0	0.0	134.893690039	11.4543666731	6.34360197106	0.221611472632	9.97268284973	0.0795656884924	0.0118209890064	2.55627602374	0.0290564869633	5.64091235993	0.0	0.0651109079856	0.138198854113	10.6164029737	1.86461471639	20.7538871302	24.1676896772	0.712142508435	0.0586365710647	5.10844579829	2.72632349167	0.161482837862	41.3385038026	0.0560525865771	7.49833634656	1.66936893975	5.08440847139	39.1242110183	0.0	0.0762399566194	0.305462823364
TCGA-F4-6856	591	0	2.52912567069	4.27662067169	1.99719334494	14.0375343693	2.4219073803	16.5123532512	25.7703623824	0.0105395463092	0.02020129135	0.578642889488	43.8797890776	0.317991390316	14.2586907598	18.8179006585	0.0495482328903	0.0	152.2671122	7.51821123501	9.31121220896	0.175782782553	8.72955293052	0.225106540744	0.058919512084	2.0109912599	0.0	7.0129251728	0.00425126654773	0.0	0.0787230147566	9.31064128418	2.17576340811	26.7259033849	13.0543787994	1.38432112172	0.046762086056	2.39189368425	1.51115725234	0.241464314321	58.1226711318	0.546350248384	4.29346348875	1.18866538838	4.49496177522	62.0533073808	0.0	0.0253335883762	0.642842789681
TCGA-AA-3713	579	0	1.42835141679	3.36966127095	2.86638518915	9.6607811085	25.9149750013	20.0300223096	16.2136470167	0.786638722301	0.143072221887	0.951672611987	26.1547515708	0.157199267822	23.1117464041	29.1648642526	0.0269936123897	2.99715763661	162.831116655	8.49500300475	16.5391561385	0.157883695442	16.60055551	0.635406982877	0.102716912623	1.04161601809	0.0631206202572	3.77521899607	0.0115803364379	0.0141443144959	0.214439387898	8.4708872856	4.63147762271	19.6833719964	18.6754243462	1.32141028219	0.0849191149646	1.74971478633	2.1757860368	0.194886618598	46.3449398817	0.805004423724	3.68591308505	3.46454523654	2.48260812601	47.5171818894	0.0381101763748	0.0414048105357	0.829462062145
TCGA-F4-6461	338	1	9.29235508378	1.88233388869	2.93390790371	7.17198324767	2.40981111601	11.1394739663	15.4959708289	0.159683178132	0.0556485296687	1.73684595485	13.6678560324	0.734031583705	8.09125586793	9.98024705332	0.0341226491447	0.582064324398	105.241158894	6.43016694314	11.0129607237	0.166862734856	9.36486285575	0.20600682389	0.159600579824	4.28705152168	0.226074022695	2.70167154434	0.00292774269367	0.119198935898	0.198786880379	1.36077093006	3.23163721452	17.3500759032	10.4911450684	3.78894679531	0.177121440963	10.4214393471	1.07786457023	0.443441422517	38.2644863299	1.19718446999	4.25373960845	1.27565885488	1.87869051716	68.8560832098	0.0240875537239	0.0174466191287	0.768917395924
TCGA-AA-3685	1127	0	5.5298129344	6.44761628463	0.64142399546	4.13498371967	6.07377901509	8.05491438517	22.5280114202	0.195225398629	0.124730389745	0.698618471956	18.4176377333	0.337149279151	19.4713645406	5.91003707595	0.0417176552939	0.00862569670674	197.969496921	3.61276352548	4.7104758344	0.488007124639	11.0239049515	0.0508807562988	0.0132287739404	2.65853780986	0.314329853524	5.14793225968	0.00477253138487	0.145730189298	9.47827872859	5.66744566189	3.9441938778	25.3760186003	13.5104931915	3.43353903134	0.23185633041	2.49569540051	3.35827125116	0.266051384621	131.09997907	0.515763554311	14.000772049	2.05165909218	3.28866977445	75.3813064748	0.00436280773128	0.0142199206118	2.94363078565
TCGA-G4-6304	1631	0	3.00425560374	3.85944012262	1.79634690114	17.4298023673	7.24662101742	11.8858345507	28.7631088034	0.0	0.0467684410881	1.90833873051	28.2726550455	0.040899369987	8.11277446134	27.2732876513	0.0286775430689	0.0	255.489548543	12.4960749927	9.18218844739	0.0714927049746	10.2125751294	0.0384740843377	0.0545623283599	2.42512745944	0.0	9.92380932795	0.0246054949709	0.0300533461235	6.81931220692	6.74200773127	4.91484128413	28.3296655509	12.9818085076	0.424576979931	0.0	2.38917372919	2.13302161034	0.144930901518	83.25464997	2.27101143731	4.91163289054	1.57087889272	4.16255280586	74.4899092975	0.00449862075423	0.0	0.979117811187
TCGA-AA-3710	821	0	9.78604998093	3.12413858274	1.7497207784	7.2667757036	7.62545228332	12.0174839185	23.2128257167	0.214988261927	0.0316977628727	0.599587093026	26.2313442361	0.277199432209	19.135402669	18.73927813	0.0	0.313463193546	147.763635482	7.70051426406	7.90815100693	0.141637317082	9.52430970055	0.125639788103	0.0986137207569	2.41131985016	0.363594994889	6.44075804782	0.0133412895843	0.0271585943225	0.0617619787553	4.28539138356	4.00935561954	32.936312976	14.8960893482	1.46665360757	0.110061294317	3.02670202175	3.55672591059	0.210489254951	63.5636665847	5.65022765175	5.11344382658	0.979193226094	8.12314025246	12.166615719	0.0121959347461	0.0	0.637062295474
TCGA-CM-6163	427	0	2.5263558623	2.90737013492	4.47001386666	4.85208357383	12.4163714597	15.5707044668	11.8138333312	0.56143354595	0.12078755316	2.04147262209	16.4653003444	0.765014856085	13.5507530396	3.0442636388	0.0269326158435	0.659889440972	160.040750478	8.24143338403	9.825259048	0.0129120435274	8.63905358237	0.209407577356	0.172943111333	3.51260873115	0.608787224508	3.9848680196	0.018486669994	0.277542943717	0.884346616283	5.35895798566	3.02845986182	33.2952459969	23.2714512523	1.8329313945	0.249945317095	1.03277753767	1.38298635287	0.247918955932	76.4912854751	1.81560393222	6.75908794184	1.48068075307	1.70188315893	64.8751586677	0.0147871344863	0.0137704164987	4.34023800392
TCGA-T9-A92H	362	0	9.62754472418	4.92154309981	2.32201205379	4.49446785839	3.75702943975	15.7450134394	14.6631013458	0.0119641344439	0.160522731239	2.6398164015	33.0537458641	0.0902432522748	11.5855324764	8.9006002894	0.0281227342416	0.00872214082108	227.138370906	7.9915610484	6.66120484302	0.566269640178	15.0509025759	0.117476712733	0.0824895585346	1.56900520087	0.0548007556698	8.29611760528	0.00241294658433	0.152271588645	37.257211094	2.366309264	5.18505481164	29.9429627533	15.1333792421	0.893165618793	0.0309649254681	4.16585568218	2.22741296556	0.172582788384	110.531627352	1.43068452248	6.9323997042	0.995132728911	3.81809831424	63.4819844988	0.00220579419271	0.057515655492	3.32220671606
TCGA-F4-6805	496	0	2.71889720961	4.01993826079	9.01085037356	7.00118102827	5.79208552961	13.6961199986	16.7516130406	0.636500495255	0.0762493207245	0.478023874075	23.4026950658	0.906856586522	16.9105672426	9.56950141786	0.0	0.0812042209325	192.38061784	7.48048631842	6.61024381611	0.0717284504645	12.5807187837	0.128874541061	0.201633940673	1.59965719577	0.24781234317	5.70565623804	0.0288833582744	0.0457312102455	0.277329035232	2.65523427062	1.74762137252	23.1726321798	11.8345536568	8.45839193489	0.294170740181	1.33966082207	1.0592825521	0.587347719715	76.4858208938	9.3735761278	5.05766254796	1.1366030091	1.73171557455	43.4376262234	0.0117349826071	0.0	1.12380431457
TCGA-A6-6138	280	0	4.95878992721	2.31827770924	2.18132287009	5.54809880452	10.1968434966	16.2650737404	16.9137481289	0.0194430568667	0.0372667707867	0.946619047852	19.8918582754	0.477987905885	20.199574026	11.5383252672	0.0152341963856	0.00944963637101	197.441935575	2.72374056954	10.1746675441	0.0379786338426	10.5293904795	0.0380896583927	0.0289848130815	1.27352022477	0.736207495904	4.1401049895	0.0104568216782	0.149007187983	1.99282331469	1.590371078	3.41718271354	19.0187806918	18.6035121536	2.40096759581	0.0910578942012	1.27511697232	0.469364412737	0.192476898279	77.9469101052	0.969713774286	6.87678926208	1.40705711368	2.70687200337	64.8306695756	0.00477954975916	0.0311564580983	1.62280805268
TCGA-3L-AA1B	349	0	4.52574139044	1.53503157485	2.84560825179	6.68345615618	2.98609455809	11.2930708961	15.416122462	0.0	0.050861830405	7.04387237267	15.2459465533	0.148263570587	12.8364157787	6.40858515848	0.0155937668443	0.0	176.329036737	2.29950678344	7.83605372523	0.284086815108	11.8174540493	0.311909463222	0.205210149586	2.91888326114	0.218782478124	6.95022083829	0.040138621786	0.337732118071	10.6452593402	2.87163036237	5.11524791575	14.7469123356	7.19387415919	3.82050885456	0.201131153811	7.04815218451	1.89750621769	0.382781523344	74.1978402013	3.14193635395	5.49274277747	1.059937248	2.06831521994	86.2934490984	0.00489236075726	0.0637836786377	2.19351830369
TCGA-A6-2679	595	0	15.3526813508	1.20243876285	0.535585976514	8.4738335227	2.7528617266	11.6243226516	29.7878493758	0.0	0.0	0.401149369751	16.9736799239	0.0721226557164	8.5002395021	12.2994969232	0.0	0.188210491972	44.6046599409	4.38475505328	7.57029962942	0.290934164404	8.23103219861	0.00616780591792	0.0	2.16888987003	0.0	2.93724840918	0.0	0.17665529944	7.71332823241	3.92779567339	4.43150005753	45.8808320991	6.5148176715	2.94652189234	0.0	4.88248288972	2.26628716107	0.036510522276	37.8799715774	0.304157529746	3.87581421868	0.808792695451	17.5914506578	87.5711954213	0.0	0.0	2.34816684172
TCGA-AA-A02H	61	1	6.00066641768	1.97739205026	1.25305906045	10.3204234903	8.01942148343	7.41145555377	14.3309112049	0.0442242628975	0.0	3.75653370839	15.1965132596	0.345930077429	5.46035668567	10.2752367332	0.0	0.0	145.979489143	5.0000942549	8.87806470806	0.33889270385	6.95990016879	0.0633928872644	0.0	2.32994567679	0.0	7.34072382027	0.0	0.653640576114	1.59656701149	4.68812871998	5.15931588089	12.4711277147	12.6169027881	3.32632341521	0.0	2.18535822922	1.45581030376	0.11257686056	59.7330430512	0.468920980581	6.91027976655	1.28848317392	4.81280661388	75.9627780997	0.0163070087073	0.0	1.27771023078
TCGA-CM-5344	304	0	4.80891903489	2.19772530166	1.97269741134	5.62133636496	4.57707538105	9.88596929916	11.9697945056	0.0522546219524	0.0250392856457	1.82011922892	22.5077663752	1.38316381353	15.5766400624	8.08126105876	0.030707253687	0.390472438847	151.953184725	4.96060292803	4.49368120222	1.79898949656	13.5274503823	0.114228502426	0.121716847009	2.19683826546	0.0359022140337	15.3713612543	0.0158081989315	0.595337991293	21.6375531774	7.3025344762	4.54830549808	22.1898440924	13.3695047263	5.16221929089	0.18354350874	2.13986327137	1.7249384261	1.13066035885	84.8034629805	0.784930937467	6.57768168247	0.564779604651	2.22858291396	41.5923798708	0.0120425491481	0.0157003565958	3.45977556445
TCGA-DM-A0X9	3641	0	1.97001498892	3.44574739026	1.8617353193	2.82975881749	2.49129304557	13.6985107501	15.8504937016	0.0164622586202	0.0473301515423	2.02931383528	29.6021670519	0.128770725073	17.6690163468	8.50347571625	0.0193479823535	0.018002071766	212.182745524	4.5735562663	7.22231992143	0.113164955813	11.1001852506	0.0572243795238	0.0536838234521	2.99690944741	0.00754040517219	5.79335533511	0.00332013576862	0.0811048016303	0.655794770298	7.0249652395	3.87856892278	16.8918586156	7.09968020629	1.25206762732	0.0547800776969	2.35384423951	2.70959018333	0.115241962157	108.574461893	4.09230908113	7.02999039264	0.715579041058	1.82785802719	52.6523117918	0.0121404033475	0.00989245816169	1.47971034881
TCGA-D5-5539	596	0	3.77098065835	1.54906307052	4.12814391551	8.54558969277	5.92136983263	10.6715361874	10.9302396919	0.441215130101	0.119110285029	1.1329677574	17.8603276777	0.624977292804	9.51424089067	4.63672989183	0.0292144895095	1.25038265225	93.65847384	9.23552380519	5.15363909659	0.20728909821	7.06935079833	0.113129455894	0.120431850069	3.61200644673	0.113856361752	5.66656626949	0.0250661980692	0.193901666028	0.139249326642	8.33826573114	2.04182662636	19.2218113196	15.2155753221	2.91606632088	0.137858647305	1.79699722119	0.76371795643	0.738222638502	40.3832908115	1.42765480515	3.33801559436	0.724219456003	1.88263165623	70.1568099787	0.0779084681268	0.0	1.21688949729
TCGA-AA-3692	1095	1	9.43866812942	5.31388970437	1.41118254697	10.2070935666	1.46221299516	7.02465732944	18.7925114607	0.297112117022	0.0406770588704	1.52788253834	17.0206652393	0.183790776082	25.8287737922	5.89526740675	0.0498848403124	0.0464146833985	183.934607605	8.50064805643	6.12731198836	0.133928516487	6.93895048821	0.0760522848498	0.0355918701452	1.90377818461	0.272179631677	9.38613264527	0.0256808859353	0.174260206395	0.594433664578	2.86424520799	3.9507171636	19.4032991263	8.77691887867	2.12036878429	0.15693255235	5.24353736577	2.14241246532	1.00843435035	88.7543281966	2.23775180157	8.19661397453	1.58568132511	4.36944676415	41.8018921923	0.0195634766733	0.0	1.05597414797
TCGA-AA-3562	608	0	4.72654406374	2.72854622686	1.05097505372	11.0718436674	3.94874282999	10.0269275539	29.0533495862	0.679440071001	0.0482330369918	0.782026521299	32.7898229153	0.309321251338	12.6279261346	9.05609262031	0.0295756061885	0.201800336917	126.384549612	8.19852080141	7.60606245192	0.476419333357	12.6661818755	0.0775542820079	0.0375139979142	2.20366704187	0.13831647133	7.621689871	0.0152256229395	0.485580402184	0.0626535867941	5.11296602133	4.61004320407	35.7864643577	12.5416517572	2.64136288057	0.0744334404988	2.27976909369	1.90528265614	0.320291878679	72.1187468653	0.652238792167	8.71534116405	1.41904150222	7.47557925749	58.2301278983	0.00463949911954	0.0	1.53486524784
TCGA-G4-6307	1674	0	3.94377214436	4.36239499228	1.31870545858	17.0942985995	3.22092758115	10.4914133222	17.592993992	0.00807989404976	0.0696907912778	1.88740476417	34.3113026888	0.0361156419075	46.8098556675	13.5350187819	0.0569774723261	0.0117808729167	220.864353051	6.30757043691	8.14668427329	0.779421055395	8.75316276761	0.0301133410829	0.00752820853854	2.78192508632	0.022205582948	13.7774773637	0.0179252315531	0.481004975212	44.7805447304	3.43803217417	4.74808584729	14.2495830313	13.6326253868	2.06809069296	0.00896226198442	5.24227954477	1.27670655774	0.0171400841639	124.508702878	0.204663632435	6.35570972432	1.51497344568	3.68360834688	51.8055658027	0.00297933518821	0.0582641901203	2.8012939363
TCGA-CM-4743	184	0	5.40815685408	2.98603767396	1.39503170671	9.33999336515	8.73165227364	4.32552195411	21.0292492643	0.0534260528041	0.175547039972	0.371591474843	25.1458560264	0.251597745951	41.4502455637	26.1634125972	0.107642198078	0.211436740531	146.634728519	8.24887387737	6.26648679752	0.0894501537496	8.20613652157	0.124721070464	0.0312891453326	1.39758903908	0.0699182109625	6.91022034877	0.0	0.00626701804143	0.07601049952	9.95623637488	2.77555278124	51.5371836429	13.7066688046	1.82500357549	0.0620823923566	0.377152580638	2.2667976545	0.136000848917	101.313114512	2.90438458664	4.21474281471	2.03000888702	2.40201055219	41.680930414	0.00562857872379	0.0733820489368	0.857535984217
TCGA-A6-6781	293	0	2.08138977296	0.625863448319	12.6094622356	6.22525467901	13.7483774111	4.21878006756	2.45882637483	0.00766980882659	0.0441024797919	5.74428092708	2.85691402824	7.78644377047	4.9108145507	1.0512308968	0.162256949462	0.0	26.6218359724	2.96661974426	4.20395936013	0.0656887253049	5.06754855067	2.43521998369	1.15481354862	2.97710299003	0.702618850548	3.53822844099	0.946678217929	0.302295493115	2.61615609231	3.50068199466	1.10449351898	11.2367660376	16.1181024598	4.33954446511	1.8943128963	0.61764010209	0.622786499965	3.41673359573	13.2532822306	2.93673292307	3.86887544047	0.547841068879	0.0	14.4964602293	0.0820155566784	0.387149432697	0.590915035552
TCGA-AZ-4313	1532	0	5.37770017493	5.21225616351	1.04709370381	12.6274001751	1.55146877054	9.76548546027	65.9045936528	0.0	0.0349116851836	0.207548269551	37.6534500061	0.101768478627	9.05993485711	15.5929544694	0.0	0.053114781311	105.83737659	8.99612904024	8.42238624973	0.0985252481279	10.1564009316	0.0234982778983	0.00678827711688	2.70768141356	0.0	4.46307595333	0.0	0.0448684169994	0.975013441726	10.9058269131	3.18739855437	21.3481567606	11.7334804159	2.04476152179	0.0134689675578	1.61678996867	2.4516760913	0.123643377322	85.1336718167	2.74675623145	5.089478527	3.30390354918	4.28587665431	80.382243049	0.0	0.0	0.526241829539
TCGA-D5-6930	406	0	2.53071272713	3.00219328443	1.99755926702	10.3771096552	7.04247602736	17.8167016599	22.3945550242	0.0315971225092	0.0605626332394	0.736449356294	65.5468854088	0.617895829122	9.40488924196	18.8514130843	0.0	0.0	200.351559164	7.28590036528	10.2927766075	0.0890184946288	14.6393791872	0.0430279909529	0.0765432427215	3.00093671032	0.101309655038	6.24944087513	0.0223039612407	0.0129724926792	0.177006248794	4.50483453702	2.09868688026	22.1017375596	14.6512651193	3.05052825871	0.146032076729	2.89867944021	1.02280414896	0.315030553408	72.0323213856	2.06603212013	4.20244628504	1.39573139225	4.04271266675	62.6554192883	0.00873821039838	0.0	0.507162107759
TCGA-D5-6922	308	0	4.73884784779	2.93120450668	8.48192422256	12.1148413698	3.57498677417	17.4486373094	17.7541483246	0.0	0.178379340567	2.03584964325	21.7309617501	0.703502974786	19.7370244084	9.49347319144	0.0386043220299	0.047891834436	153.041228194	7.69209031751	8.35154653853	0.4663939578	16.6628355694	0.0878893735334	0.29991743828	2.91225066267	0.110330695505	4.51985754936	0.0397472732979	0.0179806051499	9.47968916986	2.46104221715	5.28142145077	10.2033770111	20.3189904356	5.61097406869	0.263131283137	6.12178252939	2.63108851247	0.678201191057	54.8436196498	5.63697879984	5.05194060087	0.962136029266	5.57122373833	49.5320831016	0.0141302601259	0.0526348272136	0.861120159737
TCGA-CM-6172	212	0	2.24046578798	3.1194493996	2.65093198016	8.25965977057	4.89320923961	12.8291290472	10.9102631944	0.102097041669	0.326151307376	2.03766401894	14.9219619494	0.171133131852	12.5218523201	8.06185953176	0.0159991959477	0.297724763634	160.865391201	14.1658816618	7.33867224882	0.205565105902	5.27743085501	0.190255158075	0.0811741676009	3.10719769147	0.0748235662021	4.89089344478	0.0329457625698	0.475058092792	18.6920079868	10.0280793162	3.08318676996	34.6992755653	24.8622664769	1.24548519885	0.186227723045	0.903146444008	1.60825938184	0.35230516458	70.0292818369	0.569346689695	4.04398329491	1.47131678629	2.48244519094	74.003175681	0.045176034287	0.0327210090731	1.59504896302
TCGA-AA-A00E	913	0	9.03667153731	4.87140080576	0.776117197938	7.22468244858	5.30175148184	15.0639988318	30.7572859399	0.126930416243	0.0	0.74508566112	38.7894502934	0.236398183357	16.9407516802	27.7238754727	0.0	0.431831476036	155.990056108	1.63652179381	7.47581857726	0.0190720397796	12.4562868626	0.206206948678	0.0788425060588	2.57852702098	0.0	4.86441628943	0.0170663586658	0.0694832847514	0.0526711741865	3.98685876863	3.85625722704	37.2854676777	20.7902739524	0.80746264132	0.031287089139	1.93589914796	2.63084370035	0.789831419192	51.3162701732	0.598166721167	4.2933829653	1.39177473513	11.3245753577	75.8674944722	0.0	0.0	0.407469366374
TCGA-AA-3939	395	0	8.66893840992	3.07139349389	2.09586175928	4.74449602213	3.41273870935	4.94845991356	18.2698746395	0.216108228807	0.0	0.527679281835	12.1574147196	0.50885607672	31.6926546643	4.65004398885	0.0	0.27008242196	112.781499181	4.29426528899	3.57470679932	0.417491091648	7.31938962776	0.272162514684	0.0920469107049	2.14524329987	0.480792233319	7.20979517413	0.0	0.380251047311	0.15373112517	2.09092051399	1.73752783886	49.8894293232	6.65451071354	2.73797464723	0.205464352268	2.93815618488	1.24213164281	0.379846860847	81.5633431598	0.927491624082	7.37789920668	0.652848238513	7.58221026164	38.145942664	0.0227675846306	0.111311315755	1.83347187361
TCGA-CA-5256	65	0	5.99718245097	5.55818620247	0.386829286665	2.06603094118	1.28001994932	3.7299891968	13.5064136811	0.0124308524361	0.0238263834538	0.798372253843	17.0178068861	0.17363633283	19.5362401383	3.33467848578	0.0876593859158	0.126873451961	216.235571273	13.9159035844	5.24336648695	0.392239787958	5.88587122313	0.0427653550581	0.00463283547405	1.41957632461	0.113877039799	13.4700297391	0.0100283001889	0.285801720136	29.6190684293	4.55118942571	1.6314920014	36.1501410637	9.2712925159	1.46527546365	0.193037158347	1.9110782404	0.845698444148	0.158219295207	215.95920616	0.205033817905	13.6561287124	1.97444058889	8.40939652969	47.0945330712	0.0	0.0298796636537	1.27696839653
TCGA-AA-A03J	1246	0	8.06591394899	1.94297339981	0.978019275719	9.28707642545	5.60381541732	13.5199568118	22.1654957438	0.070087889839	0.161206090799	2.22165821029	15.9724248155	0.211463993615	5.58783777638	10.7261891248	0.0	0.0204383007527	112.673285101	1.96022006223	4.5003604257	0.0568680300457	13.0080890109	0.0401867518693	0.104483795948	1.62872066788	0.0770476663126	4.26068718274	0.022616707986	0.460403766233	15.2689644512	7.16846010401	5.75558300416	19.9190145602	15.0433969592	1.7152544136	0.010365581971	3.37362653327	4.26577537635	0.214098074253	34.8479540798	0.974364705272	3.95288738323	1.56774850895	14.5540468973	96.2663334673	0.0103375274566	0.0	3.91490738791
TCGA-G4-6309	1574	0	0.88132843218	4.44644288138	3.17909702883	9.17432651775	1.99474950229	23.3621013551	25.8455254348	0.0558004913037	0.443093313613	0.8340156331	56.8547815272	0.169247890618	25.0559026089	16.6048909388	0.018737698253	0.0116228273838	258.59576898	14.6575859419	10.3329347243	4.2975788808	11.728810162	0.0537053770517	0.0326797431289	1.80930493651	0.029210247196	6.31803164975	0.00321541032315	0.51055258726	4.82286163654	8.81818219431	3.12776909631	22.3037997776	24.5805552701	0.984377628395	0.0589468622854	2.89600137914	3.52215604817	0.0946967978976	138.940771818	24.0517185515	7.51163862069	2.50981230615	2.57910338908	68.8839846707	0.00587873222229	0.0766434008995	1.17713717187
TCGA-D5-6898	229	0	3.81937456152	3.68487035114	8.5141742451	5.27311218097	11.5531385252	14.9484005772	9.35099506974	0.0160282502133	0.0512026076031	0.415086832622	21.3110873147	0.591057502452	24.5679126757	8.42711842245	0.0376757903564	0.00778998576291	410.485484099	7.48323146877	7.02588617926	1.63767027325	14.4897893159	0.0367608906874	0.145356241621	2.22446560678	0.303453259283	5.33253121621	0.00862027794512	0.149159071657	49.9963108482	2.73223311604	5.36864889838	17.3970033408	17.5569958443	6.35769648869	0.110622533387	2.3027884405	1.05526198891	0.50775026286	108.466485103	2.7318140872	6.10115990297	0.928951503118	4.00720096654	80.2869585464	0.00591016782792	0.0128422065929	0.84040803993
TCGA-AA-3861	914	0	5.47520400836	2.26310998021	1.48371408857	3.84769592816	4.63763535334	8.82894976363	15.6984574845	0.0171573994788	0.0657716405455	1.17302760743	15.9419521284	0.028758908772	17.7039306243	7.16800484099	0.0	0.0500326221102	137.608309502	7.75941611614	4.65698786921	0.0386699990899	10.3468379274	0.221347133379	0.0127887301947	1.84207062621	0.0943057062259	4.79586960359	0.0	0.126794340314	0.27766642329	6.77006260954	1.84524915968	36.6655624489	19.2789212816	0.462265808501	0.0888117061165	4.27059750508	0.451840999675	0.160144277247	39.1360889606	1.11175912984	7.27953048671	0.548260344713	5.55111510252	74.2703331973	0.0316326202364	0.0	2.9742295398
TCGA-AA-3696	153	1	5.01090002871	2.22916803049	2.82647157091	18.161163072	4.58776621373	9.68054394641	33.8929245283	0.0	0.0	2.54249484893	13.1780339854	0.0428545514645	9.0643035545	6.52119563253	0.0	0.223665535725	264.872261958	4.62121620527	8.13135314515	0.207444160186	13.0594657992	0.2308854114	0.0285853316257	2.51193601661	0.562111556164	6.88927599492	0.0	0.12596014741	0.477414739999	3.23728468769	3.94972866834	20.4464442646	6.50549554085	1.72209192965	0.0	5.19394400425	2.35655853105	0.260330190062	49.5526073079	11.6569123483	4.54013996784	1.73007513727	7.21910454514	85.0842967546	0.0848461661992	0.0	1.47733089007
TCGA-CM-5349	335	0	2.36660670852	4.50371996667	7.04074518583	5.73526349406	5.45021494616	9.40058326199	14.1903922968	0.29899946811	0.0429822251709	1.57962291994	12.4422209456	0.455236009406	16.5337105675	6.11977660008	0.0527118109929	1.20977667926	211.187430726	5.93265158879	5.17064466507	0.529008647353	6.87582059075	0.0235729011241	0.061288511173	2.25221349354	0.123258871644	6.68185591955	0.0452270334727	0.349857489982	0.716522281665	3.41176057347	2.65021783035	19.2348330535	19.790426505	10.1117550017	0.243211334611	2.20943496002	2.08337319466	0.27273831652	127.981557513	6.06772931334	7.52471343855	1.41911714993	1.6269650678	37.7157630074	0.0220502801425	0.0	1.99167181045
TCGA-A6-A565	494	1	1.94380318612	1.16711710429	4.40102933574	4.95958455851	16.2274550795	9.82316215674	14.4004911662	2.08820071449	0.518503431616	1.01274385956	18.604261115	0.556850409748	11.7362660777	7.30832054017	0.0	2.77482591167	74.4027256172	7.38155052003	9.213449146	0.0470646614183	5.84319816538	1.24970828543	0.311299338376	2.23411683457	0.321726282998	4.09570692936	0.0516868120735	0.0116908668474	0.212691735453	8.26862106991	3.1403476573	26.3275498254	19.6576364116	3.66020464451	0.375512199892	1.32895190749	2.14902706242	0.757085081253	33.9889354401	1.45934045813	3.11635636911	1.46747907099	0.809624499029	35.0248970094	0.0279996914919	0.0684456114089	1.35593487144
TCGA-AA-3848	306	1	5.23850791199	2.12679338462	0.905008669794	11.4054785252	2.60526015835	24.4625030447	33.9174604552	0.0202406874069	0.155182400243	1.6773669418	40.9799426418	0.0339270577302	4.06998191046	15.1320372141	0.142732466476	0.0	51.1242477166	2.69495978469	7.50271792158	1.7973976863	11.3961399095	0.00870415150556	0.0603477678589	2.49589676474	0.0	5.55590642608	0.0489861070402	0.282540087327	1.61262646334	4.72843456809	6.02323751593	21.6272923249	12.3577998599	1.5678460482	0.0449021589065	4.33420441323	5.50807531068	0.24044766774	31.1048482178	0.357695164171	2.66412367317	4.41336348328	12.8592338191	78.5383200899	0.0	0.145955782585	1.75435824252
TCGA-AA-3494	31	0	9.00993922502	3.31168964918	1.34976994414	7.14662858203	5.85706053832	9.96158160031	20.8107085434	0.223372909688	0.0	1.05951958228	21.6533472395	0.18392239649	39.1508558475	9.84906723118	0.0	0.0	151.076846028	8.33381395924	7.74332429682	0.418655389243	12.4729181222	0.0387600800939	0.0219075025598	2.44741569847	0.0430796483903	11.5312358205	0.00474212851477	0.366831306845	30.3538793175	2.66565566694	3.78244961523	18.8039321396	12.4190363244	1.38578311924	0.130403386383	8.46681182474	0.997623249299	0.129684337649	65.9476418968	0.775642289177	7.94885778451	1.65738961833	3.97659008252	70.9615291825	0.00433501495927	0.0282586684395	2.49086445787
TCGA-A6-6648	344	0	1.54053489582	3.54120958796	2.41785467223	3.56812094283	15.3128928093	26.4069316519	12.3034551877	0.916844371929	0.121441368762	1.4748121743	36.4279336205	0.0916247659099	19.9386291826	10.4050329563	0.0175213179304	0.184761397509	239.652642808	3.81463465837	9.53045400726	4.45204027628	15.0530245132	0.484560191929	0.0583385691329	2.6386093958	0.0682850717623	7.9673480276	0.0285634417304	0.0367238037819	0.473248491865	3.97653884488	2.53238486852	18.6471646074	17.2190652798	1.08365077908	0.0992164598918	2.37035610269	2.08025572667	0.0790620007512	75.9211733917	0.860623379024	5.39064793857	0.81265264984	4.05600353284	55.3017715848	0.0151170448465	0.0179170004807	1.08875752167
TCGA-AA-3509	1915	0	5.47996520917	4.01609174891	2.17616600748	3.58764646042	6.04181196991	9.45436987262	15.695853785	0.0882438842831	0.0966504284486	2.31138705973	26.9958726885	0.154956194626	23.3696206282	5.04488406493	0.0592642551253	0.110283269276	161.268969624	3.74139423072	6.31258511927	0.244347402336	11.826689061	0.0397547646329	0.00469821127457	3.80185895115	0.230968008813	8.61456585427	0.0305094406715	0.372644720872	2.14998630806	6.45910356818	2.37261995213	22.2738914465	10.1443963487	1.95296621348	0.167795299846	2.49177372732	1.7613741392	0.106967994116	78.7286059883	0.638633335194	7.48059605797	0.841204098102	5.37638874055	44.5223172508	0.0	0.0	4.3705852088
TCGA-AZ-6607	97	1	5.56650424542	1.30155556321	1.73860828654	6.14541291491	0.658331387699	7.18464479032	12.3552941898	0.181460057549	0.2318713022	0.14881141226	9.56094833758	2.74588816033	12.4293404757	5.93514378354	0.0	0.011024061002	58.9661830825	3.71745108034	4.94010318962	0.412389754707	6.16493770438	0.24385532859	0.335322526925	0.837592669625	0.318612560254	2.97725931694	0.0304976391527	0.0310417146824	0.160010055011	0.586289427534	2.20172062535	7.24593132454	6.74677070904	7.86825821556	0.218049512271	0.415134978515	0.514380413349	0.801949629439	20.854467682	4.77453569156	2.50461334812	1.97547279447	0.845063771175	45.735918745	0.00836382153315	0.0908687597056	0.558247643273
TCGA-D5-6926	275	0	3.90273533635	1.51432016183	4.50872694797	11.7634296019	5.43385065742	17.3007551782	16.9352046283	0.0	0.0724628684317	2.86539441667	24.7607931587	1.22514074767	20.5941961313	6.41939096594	0.0148109635614	0.0	154.98999285	2.30124335542	11.2469356821	0.170416248284	14.8317006803	0.0252897779392	0.0798420976931	2.7633840091	0.0346332752025	7.05861463852	0.0406652509721	0.191432061094	0.345134427201	2.5048241819	6.2798227884	10.3418558987	12.0533657627	5.13538186604	0.279562564488	2.21991353767	1.74233045185	0.641587031405	65.0671475396	2.05628532603	4.38534501053	0.935665457969	2.39074276327	50.9849374013	0.00929353088687	0.0605817535653	0.910225145168
TCGA-AD-6899	176	1	4.27069712604	3.4996272621	3.04835199195	7.52006808067	5.03811553348	14.6918036284	15.8983177355	0.0202638106133	0.106809781716	1.78948614519	17.6027912089	0.784044262175	16.3074616238	7.11424147978	0.0357238814436	0.0369320092835	156.059940189	7.67584428036	8.61208148806	0.21008819426	8.42971898236	0.147413444369	0.264323105724	2.2924426921	0.269168589231	3.80038790415	0.0286078737946	0.0915144561763	0.756782225318	2.9487027087	5.36523563411	27.4891108395	18.8313085021	3.00278415994	0.250990127528	1.71990045339	1.49718050555	0.498639170284	62.4815023186	0.978817051853	5.74036963085	1.44264744078	2.33935894106	48.769561445	0.00373598240495	0.0730612621196	1.12212044945
TCGA-AD-6901	682	1	8.9507406815	1.35062073362	3.09144365346	15.6834656073	7.40227501997	8.35341467461	34.5219769032	0.0589396241259	0.0	5.05992102074	10.4303274095	1.59716132693	4.37934989924	14.8498490794	0.0	0.064452598386	138.845037525	4.7841591527	9.56656780706	0.0630991734331	7.44660067869	0.108776361773	0.991221111145	2.34360282051	0.175479335466	4.12931752698	0.0356611250189	0.108891950214	0.706214533193	2.53104920463	6.74846473013	18.2926424211	29.1423902603	14.5317595633	0.239712544236	0.775324468495	1.42282986952	0.412599394152	70.406623145	3.56743237058	5.27657875699	1.91109779585	2.34033061912	50.8665459302	0.00814990093265	0.0531267712878	2.29413182116
TCGA-A6-2674	523	0	2.1741966232	1.77879792689	8.78638480529	4.00793582525	25.7987533238	6.77084695319	1.86135749996	0.278479014846	0.0762520720769	9.56082245825	4.83928328859	5.45689523061	4.24533707451	0.933074634513	0.0935127205526	0.174015323734	61.1265889127	2.10100353303	4.56153192987	0.385554332945	11.7661761377	9.3836597045	0.644955361145	6.83730844571	0.655997519487	3.33032533489	0.441289451944	0.228664301968	5.64583050336	1.73767924426	3.99755619799	18.142617038	3.95986630077	2.38933631059	2.76530473634	0.964736217125	1.92074645991	0.556987762663	25.7703462126	1.33578279637	7.25474593178	1.53297384528	0.351036093473	23.9730649066	0.198034977058	0.286873532987	0.702403040946
TCGA-CM-5860	304	0	3.05277811536	4.87094610136	1.22971204773	3.68809334703	3.4403184062	10.9210031113	14.0215473404	0.0809951210681	0.0931466682132	0.948091247155	12.3907434449	1.26711658563	60.0740938796	5.44377498649	0.0	0.047237907938	173.722975953	2.79544427635	3.97057035977	0.127784917715	11.4666281813	0.0255423863132	0.00603718967848	1.33090830786	0.0148396655384	4.0216401521	0.00653409242913	0.0798079216079	0.584810825174	4.13406567222	2.49146150778	32.958004477	13.6316605689	5.59194693969	0.598934829262	2.31249992734	1.29165647238	0.316143288203	79.1467443973	0.58208344254	5.77110171643	1.17990491903	2.19170839179	68.0039248234	0.00298656904144	0.0389371040731	1.87206366916
TCGA-AY-A8YK	573	0	3.03731442485	3.41509873399	1.94493724194	10.6755680725	6.07459175169	14.30112459	9.56413862507	0.199248241769	0.178220843378	2.4836665008	24.0089038896	0.122457917095	27.5298265483	9.08357598732	0.0468350249458	0.0484189149161	192.598266379	2.87027412216	6.63658506797	0.359258608504	12.2635381412	0.0828270941142	0.0742575239594	2.62906611186	0.0608427031975	5.79850215492	0.00803694352753	0.638065114444	16.875039509	5.77593282572	5.43286916011	21.3629514174	12.6630957754	1.86398459532	0.0392901729029	3.093565389	2.03572419318	0.0845340696892	69.9807663483	0.273865823836	6.61497710333	0.792744830353	4.10231138191	55.4813902142	0.0024489896123	0.0638569288605	4.00830123014
TCGA-AA-3667	426	0	8.00147917119	1.66286408567	0.491087788898	11.3248227563	1.9094629991	15.7349877406	42.9774461752	0.0232436640719	0.0891028923229	1.1316582214	21.5651113335	0.038960590467	5.49378625431	12.7431900219	0.0	0.0	53.5246006852	1.29670102362	9.85666816412	0.618171952078	11.7782187039	0.0033318429287	0.00866264578497	1.40331095349	0.0	3.08988716632	0.00937564185562	0.381716103321	1.47571780383	3.44505933549	8.77054289782	11.8291005695	13.4580575795	1.17421107195	0.034375996452	4.72199844224	3.09462229572	0.276121294869	39.7241155641	0.1369213418	3.46103276454	3.45158149364	14.6303409701	97.8515489085	0.0	0.0	2.46233869402
TCGA-AA-3831	547	0	13.4752520093	3.86118403318	1.62433103229	7.34447825814	4.75634054093	10.6502524696	22.2082152235	0.0	0.067329403484	1.11590431865	22.4192331904	0.0915912565548	14.1887913765	13.0106043029	0.220187439597	0.0512176155783	149.210174052	11.3573729627	6.84939693105	0.153065385113	9.69831715721	0.0369257144032	0.0610942444423	4.10485492862	0.407610301207	6.52911502061	0.0	0.134604701051	29.5758267704	5.36733059037	3.00951803563	29.8723926886	15.1350882475	2.07688500314	0.0432929331274	4.51103988413	2.18422889803	0.129162643239	29.5933672967	2.37274624679	6.40152376355	1.1224911423	5.92366960232	44.3665792197	0.01727030421	0.0281449894121	1.09006790755
TCGA-AA-A00D	578	0	9.92175432303	4.15110139874	1.23439091819	1.94425112516	3.57097015888	12.290732569	21.7086526691	0.0156690550579	0.0600661806722	1.34720514804	24.1645663089	0.534038204259	46.6527897348	8.36076770214	0.0	0.0	152.701404794	4.07929253866	7.61065028402	0.0706310237258	11.5644803947	0.0359370743839	0.0934348204876	2.27575993135	0.746416804577	5.92236067581	0.0189609669093	0.0900630691154	3.02345184091	2.03016766617	3.05617434488	17.0876822484	11.5985705727	1.86456590702	0.0926944012631	2.38023134162	1.28378560375	0.22602631439	43.9476018646	1.21838149457	6.36001261724	1.47264904877	6.68262195289	70.3072380735	0.0115554404086	0.0	0.754507090395
TCGA-AA-3864	1612	0	2.90974095468	5.78777638123	0.865456599764	9.68219589073	2.10122679631	10.9496581321	24.0111122174	0.119793281554	0.102048625517	0.620462160847	39.7551155763	0.379279887825	16.4577454283	12.9654293967	0.0	0.194071497799	214.83178081	13.870818463	7.15554036389	4.32591430118	13.0831632409	0.0763185082882	0.0545668148315	2.19852500784	0.146320931315	7.79495950148	0.0161067391826	0.0765057167795	0.165698471805	7.38165203617	2.17758918612	34.8370640624	16.80356421	2.88387431245	0.344491655668	5.46895775034	2.17133327331	0.146825192954	68.381018626	0.423399429581	8.01585674537	1.27598796699	4.69793801926	56.4247652703	0.00490798981118	0.0319937204558	1.15367365779
TCGA-AA-A00F	1035	0	9.44194363812	2.62059039474	2.08321509032	13.2302506779	10.1214051681	12.5794774519	28.2937769863	0.116387377572	0.127475008605	2.87631965318	30.5321679408	0.436621770165	10.9683629944	12.3449478408	0.0390826587804	1.30910176324	112.767943594	1.84275717697	9.40095827258	0.262318295401	14.854158032	0.143000982887	0.0867524692001	1.84192061295	0.030463029894	4.40859811801	0.00670662867987	0.0409576465088	0.62095145365	4.78179145932	4.4552976014	20.4398260645	22.260707062	2.46383057997	0.0983600044687	1.41500855703	2.55422298976	0.211624710661	39.6444052811	1.2536732773	6.39419129007	1.25012742986	9.92750158229	64.3848322021	0.0122617240604	0.0399652594022	1.49449729693
TCGA-F4-6807	494	0	4.83836666757	2.88312305794	11.4149479196	5.55679220146	8.04540111137	12.1102620016	20.2298901201	0.0426319909812	0.0136188858827	1.37638143551	17.0616336131	0.996455185962	9.07371848507	8.81684679184	0.0	0.010359914475	173.344714972	7.11911421878	7.65556057089	0.0832741881359	8.48303883211	0.0937027035754	0.378674768634	1.71388326931	0.221308727075	4.38064393741	0.0515885461683	0.0758461626753	0.291895134156	2.88735294768	3.04695147994	25.2652179721	13.1986035329	10.9517612964	0.320505074475	1.01432525345	0.852432275566	0.789810560037	81.6852164419	4.26924514319	5.48592362356	0.961619611138	3.05121847253	51.1641302855	0.0261998053628	0.0	0.638662852009
TCGA-AA-3678	1430	0	11.9373099292	3.78722436168	2.20033949989	8.04218569019	5.74950669056	10.6763075465	21.28046957	0.224444453406	0.737478390513	2.65713523914	21.7564474824	0.137346344136	23.432740394	9.52566115253	0.0251226727234	0.0467501105858	155.764334847	6.04195066824	8.65469420307	0.0481772800108	13.7751902559	0.1087746916	0.0716981671924	2.3558303218	0.0195819003637	8.38645696869	0.0215553960067	0.28083126539	7.78348332385	3.34653548576	4.3202089527	15.5641782568	11.6572717266	2.1596886947	0.126453331398	6.27903473463	2.55663663183	0.10882736256	59.9163164055	0.365160785371	7.11629806538	1.7176795598	7.01020195949	56.5698778142	0.00394097139506	0.0256900160735	1.54394333169
TCGA-G4-6628	1606	0	3.64798873414	5.76639778952	4.12514018665	10.3508773482	3.10489965248	20.012147041	24.1602976544	0.0606181738615	0.0580938379776	0.740964994536	36.1939520883	0.138862951231	9.4304801218	13.7554807087	0.0854929607339	1.46717778376	286.225870899	11.9893375182	11.6039991929	0.0546494177269	24.7668135339	0.0304124090149	0.173956051135	2.51349304558	0.233231603207	6.32463937237	0.0122255743825	0.0547521818201	0.241480117161	1.98135479993	4.79837535188	17.4547483005	24.7002254065	2.22525440199	0.103098274077	0.549169385198	1.74271781718	0.293187182607	120.27633614	1.03554124957	6.00185224486	1.43568725285	2.90620695407	59.0014871646	0.0111760041232	0.0291412138564	0.252973751389
TCGA-A6-2671	648	0	8.15075631302	4.07842691602	1.9458218256	8.02124988564	4.67893187501	18.8224908217	43.4082391383	0.0114017238083	0.109269193278	0.330705473281	21.2820582781	0.261188504418	2.11165120951	22.3462107666	0.0268007393313	0.0	109.17507505	4.24047513551	11.9674707996	0.0462557492879	12.4910073959	0.0163437024077	0.191218099146	1.20139468041	0.167118972742	4.31764999375	0.0137971120172	0.0748973409663	0.78065969335	2.76428386423	4.38015663612	19.1408245302	21.5870275277	5.82386072426	0.033724942502	2.04500730066	1.25110410087	0.638530619135	82.7168014196	2.56566787153	6.37177162806	1.31805059845	8.85340899899	90.005891846	0.00840841643196	0.0274059783282	1.53726615855
TCGA-AZ-4682	680	1	4.87765915755	3.96995251997	1.41480853471	3.34262591876	4.64409449182	6.92729948527	19.3589923669	0.232631703012	0.0891776680316	1.55833996968	22.0699413587	0.164638320524	26.042157383	6.49819114119	0.0121515770334	0.120600240557	166.747830274	11.0360150247	5.97027098154	0.207395384569	11.2322755016	0.0333463903228	0.0250464226477	2.42031372404	0.0663009391336	8.1574613347	0.00417044886815	0.356567345755	21.2179725859	8.1086457994	3.11914756498	43.9507528676	10.5595078707	5.08381290913	0.0764552111218	1.64155007714	1.08156865221	0.0789580050284	124.348913285	0.779583983235	9.10031918836	1.01545136323	2.72173289009	52.3353093145	0.0	0.0124259951456	4.48073655303
TCGA-DM-A28C	2475	1	6.36240361093	1.87472219305	1.64182649261	10.8643141519	3.97697227278	10.6177875365	18.6020370879	0.00546293905774	0.0418835575254	2.08250958591	12.9451461753	0.048836667797	6.92815532867	7.67574325707	0.0	0.0	136.134057959	6.93233246445	6.90873904291	0.642716659927	6.64818684577	0.078308027569	0.0244316933109	3.55488883228	0.0500451060534	4.03146692665	0.00440709863351	0.130085907061	0.149615844106	4.97610459933	2.84553633961	28.8729898209	17.7758033215	0.423159907619	0.0484761713348	0.619892405536	0.675374614	0.00927093693606	54.3238638977	6.77077913977	5.95721946215	1.24250508947	3.47069293007	50.2554556432	0.0060431212831	0.0	0.403351291146
TCGA-CM-5863	304	0	3.75686213279	1.70155681065	1.9708273186	7.67105011825	12.4796373915	6.97871804435	14.2161003625	1.60644183103	0.103789511609	1.10316339878	9.99823604223	0.571481728673	34.8831597628	5.80338794829	0.0141426241951	0.0263176315823	103.93086692	8.78512697238	5.31542569294	0.797358756336	5.40376122195	0.106081287927	0.0762392519529	1.87620948096	0.209446254285	3.60134764307	0.00970756156265	0.0197614874241	1.28079140367	2.7047952179	2.00704160019	12.2081126291	13.7151961959	7.72020869821	0.142371949344	2.69785185513	0.492950643338	0.556477381167	42.674907103	2.55183621071	4.18303375534	1.11397751224	1.41572797643	48.1136187359	0.00887416367165	0.028924011939	0.676006772909
TCGA-AA-A01C	457	0	16.3944401448	3.227120774	1.57453419911	7.52595411975	4.12032338378	12.7982055665	33.0436069063	0.0	0.0553350421968	2.42237225325	39.4829371	0.629082091431	5.55049732171	11.2359428581	0.0678608488501	0.0	143.129176945	3.47882068953	8.81283227669	0.845880631147	9.77232715035	0.041383094139	0.0107594233487	1.90741185922	0.0	7.63408779621	0.0349349964414	0.118527446943	31.9501823522	5.58244463597	4.3678997638	15.4555497452	17.7476300629	4.95865082647	0.0	3.75145420142	1.58392992886	0.146981121052	69.5325529779	1.12241515374	5.40265094146	1.87218419671	11.7181269929	72.0232140758	0.0	0.0	1.66818723818
TCGA-G4-6293	3275	0	8.49707464955	1.70061542519	1.77844842838	7.32148839066	6.31355582923	7.89692276068	17.4112534634	0.0288410761079	0.345500510775	1.69547020117	15.430621674	0.157114316918	22.0018876278	9.48610425416	0.0	0.147180851148	115.484173243	3.52363438152	6.29404915919	0.175508406633	8.00182761132	0.108522726826	0.0134359209464	2.29154889276	0.21136676756	4.45570287407	0.017450148962	0.0355229165466	10.7711299587	5.56274541108	4.09412465576	15.4560837941	20.5603336514	1.51363842096	0.0479860153611	5.52262051801	1.2869834662	0.0856538286703	46.8307155656	1.68195050452	5.21437098378	0.908056187911	2.96903685909	78.2574624345	0.00797602348357	0.0346622107352	0.925850190609
TCGA-A6-2675	846	0	3.30751226612	1.66443230609	3.3902989778	5.82775258566	11.2331353091	10.5304072059	11.1789633062	0.713797735663	0.176534942013	1.30391385546	13.7039166987	1.05064981176	14.9865686733	6.92503928519	0.0	0.0559543721385	133.782393162	6.14297133555	5.66118915949	0.325216645094	11.0638320373	0.162829789745	0.134442333424	1.22622041589	0.112498688168	5.54274094439	0.0216713854384	0.151254865939	21.498258769	3.60863452323	3.29134487369	22.7769184652	17.9318573608	5.66091526357	0.289456364702	1.87530431785	0.466017238195	0.573115514288	49.3350350106	2.42339140564	4.79719349388	0.699713746777	2.46067807451	56.6434269888	0.0113205078112	0.0	1.57689018891
TCGA-AA-A00A	1157	0	11.8458447794	2.53068892598	1.60313401071	7.79226703943	9.13529908225	11.9879679033	26.1699145093	0.0532693803838	0.0255255359577	0.731149787722	23.3017961768	0.386919557847	17.9227464805	16.4666292594	0.0626071461654	0.0194173276527	165.89915912	1.79295846447	6.62860415821	0.222112025368	9.45842354799	0.0152717065433	0.0446689896675	0.86470100723	0.0243996112947	6.44019503967	0.00537172873008	0.0109351199124	55.7038845224	7.3855232649	3.35002680265	19.5987904923	21.3585329253	2.18272778508	0.0689344641289	1.60864369059	1.73408079395	0.169502531378	56.8534639298	0.298104002262	5.89019100911	1.38930336398	2.78107106664	42.1349079572	0.0147316912624	0.0640209984429	1.75279356576
TCGA-D5-6529	614	0	6.99153960518	2.57625928443	1.72042769869	3.19052920619	5.5090120229	12.7810664767	13.4415274057	0.0115814864688	0.0110991960925	0.971767024313	14.2392787068	0.883276428413	20.1931163487	6.41738464431	0.0272232870344	0.0	182.731812276	4.8285187383	5.42498813128	0.086139221554	12.8136449892	0.0448237304258	0.0388465790804	2.51653112396	0.233411496526	4.61457975637	0.0583943375664	0.104607514957	2.50145292229	2.97838450812	3.4042039308	12.2090367295	4.58680731545	3.22437133896	0.231232448686	2.19912887008	1.52075911788	0.383262375088	71.6801747165	1.39174935217	4.44540056142	0.691185285587	1.65212204773	57.5525061099	0.0341639431962	0.0695951709825	0.910876815613
TCGA-DM-A1D4	2821	1	3.58214647937	4.63687812661	2.52705627562	12.1861028565	2.55622576689	8.14726734547	16.8826516496	0.0	0.0197290267448	3.03882814774	31.0970702966	0.0718882884791	23.7112250473	7.96680771141	0.0	0.0375197779596	165.588347358	6.06001033761	7.47991643	0.106715861843	10.8052178078	0.103282422322	0.10357577133	3.59818435159	0.0	7.65147639317	0.00207594034376	0.0464854491056	3.87616606687	3.74832745676	4.48198797727	38.3919841718	16.4289277951	0.421764844819	0.0190287019787	2.47726501295	1.68289742213	0.0349362038121	107.321155357	0.157647958088	6.20448821476	1.38337823266	1.80136406845	58.4128221679	0.00759088026967	0.0618533530795	0.842593075778
TCGA-F4-6809	403	1	7.89558026363	3.81925006092	6.99121835098	17.0626009291	4.7645958198	7.3341916218	18.3009739157	0.0504102184287	0.0536788607417	4.13693249626	17.1912768568	1.05151393506	10.0672910319	11.0967061743	0.0131659538355	0.0245001717991	143.919153511	4.94955905739	8.62065677025	0.154013432181	5.79809097912	0.0867121100803	1.11888854029	1.89977118103	0.625995424186	3.25604871098	0.0474451455778	0.11957910916	3.81409886983	4.6456656213	4.56644215353	24.7908353293	24.51134537	30.8421147537	0.443180412617	3.37776755075	0.938303257654	0.765189886478	87.4166790731	9.95776474069	5.10503464591	1.36869245253	2.40527650925	50.8840072683	0.0144573205319	0.0807796772375	1.72614216996
TCGA-DM-A1HB	4126	0	11.604470615	3.64699209396	2.99627533523	5.59083414538	1.56035090938	9.58956716898	19.6331204703	0.0	0.00951819238578	0.601860663241	30.9267772707	0.435608755826	17.8422927862	8.9646563466	0.0	0.0	299.332916967	12.7066101488	7.91178835663	0.11416162273	8.10489341846	0.0185076185602	0.00740292280098	1.79744776105	0.0	5.67719412245	0.0140214110714	0.0366982764768	0.0680015009374	12.1370119294	2.53232183382	22.0776873485	20.2764040626	3.01594623514	0.0293770349449	2.31758522661	1.92532834425	0.122197560592	110.910907689	5.82125864067	3.74097941544	1.67084723435	2.77515310467	67.6449029687	0.00549328608949	0.0835545484028	0.589831886119
TCGA-AD-6548	650	0	3.89153276773	3.78857261676	3.03281041365	6.98822475554	8.07866754752	15.5633092485	16.0005890064	0.280566937856	0.139819278271	0.889345994656	32.547848097	0.376224799345	13.5299867819	11.3019969935	0.0	1.25178494453	303.197695747	3.33493418335	8.07101026276	0.465411387565	14.7386008946	0.125478990356	0.0690122829218	2.43217379146	0.113090058028	7.04410295409	0.0181072665151	0.110581792517	14.7183651801	4.59905001113	3.86131280548	19.619076865	12.256364873	3.08038084558	0.14522963379	5.01169439317	2.88161046055	0.404718157342	131.301046745	3.29224678788	6.78335262571	1.31844783435	2.8882888309	50.3680500445	0.0227600322479	0.0404634152577	1.60319280188
TCGA-AA-3495	1127	0	2.34164156705	3.8407452551	1.14937086347	3.89289743904	6.99454110658	6.80159220085	10.8128400163	0.437593856834	0.15532260743	0.80586357198	25.1503906919	0.181107790947	26.0142443083	5.10796460355	0.0761927600837	1.39421987421	233.771530317	10.3194183024	5.78825297424	0.204558805063	11.7857346779	0.216057989365	0.0302011460119	3.10624695653	0.118777094525	13.287993247	0.0	0.106464136318	13.5583011496	9.75176205165	3.10204642305	28.9219536166	11.906016486	2.07415577904	0.0359541823799	1.69075460333	1.33973088035	0.206284210316	122.242207482	0.821055396495	7.2100606826	1.61461793492	1.52543432624	63.2780813885	0.00597614535895	0.0	1.09258694467
TCGA-AA-3655	1856	0	1.34575250131	4.3276881625	3.29312267478	8.58336135671	10.3417212354	15.8684857814	17.943138455	0.0350048840286	0.161026406305	2.07413732423	32.1979274184	0.309019165522	13.2254506563	13.6904093903	0.0	0.0	168.872100261	5.86889790987	9.56445014558	0.590137129308	6.46830021397	0.0732590745768	0.0365285674586	2.49418930413	0.0128269644972	5.81041195893	0.00847181205599	0.316174779415	0.41833907018	3.1198208813	3.09472400191	11.6604574464	16.9748890912	1.4068271368	0.12424833869	6.3937765573	1.84371085054	0.267324293725	59.3178139541	1.94655730614	5.20458238283	1.9147323833	2.55338562006	66.0001966249	0.0103260049801	0.0	3.48353033463
TCGA-AA-A01R	1065	0	30.0537975117	2.77205750448	2.7889507574	11.9579996444	5.55581999437	20.3929756284	40.2519297844	0.0127173151695	0.0975018018399	0.342516594329	44.1891701298	0.163426679093	4.66574650296	13.1241160013	0.0298931507711	0.0370849105029	105.150266947	0.605409746651	6.65504682678	0.131848734218	13.777003629	0.0127606678284	0.00947919366832	2.90457949204	0.0466005115303	4.77015223502	0.0	0.0208848483449	0.474947099423	5.3426210663	6.11999268043	12.5518749091	15.1990891484	0.870872018296	0.0	2.92103950626	7.10755886106	0.086328202227	56.6799994609	3.20631184712	4.21275616323	4.39845048896	10.0993932437	61.1810193794	0.00937862411333	0.0611364509067	0.816497181289
TCGA-G4-6320	804	0	2.9284272688	3.24560873564	0.682931038507	8.84159901798	2.50064647491	11.1048456505	17.8896992091	0.0	0.0463767108305	2.51478466736	16.8503297043	0.121670396377	13.1875335474	10.8711421313	0.0	0.10583657767	113.538145169	7.57102758346	8.50189875161	0.414456561082	6.77871229938	0.24740881895	0.0811579753049	1.97530147785	0.103439108126	4.56102557804	0.0	0.0596032414265	0.100403770889	2.96079435778	3.53212781889	23.6324239206	24.7850479522	0.461764686051	0.0656046871185	4.76046594743	3.12700816346	0.0410619906058	50.7307497382	0.10452272185	4.97279588369	1.5236106001	1.87406499612	59.3024090936	0.00297396034592	0.0	1.00975343722
TCGA-AA-3989	242	1	9.24005944914	2.5141560149	1.05765278735	9.69171531827	4.33568224394	8.6405623885	30.6065230224	0.0	0.0	1.32931594364	19.6867091652	0.169611305314	5.1597737782	14.4421751918	0.0	0.12071340098	121.463444953	3.23308396947	7.09634912465	0.236357137335	10.3243415878	0.0336249216484	0.025712742522	1.52860577375	0.252811999901	4.51138746955	0.00556581605657	0.135962634855	1.56315618462	6.28442546475	4.51490300525	35.4155107766	12.8544990304	2.63336111829	0.0510179665454	6.0104592617	2.22068410051	0.152209955197	40.4128357758	0.308874875424	4.11940561687	1.37465827341	12.5002653202	59.6726826463	0.0	0.0	1.81612420551
TCGA-AA-3532	882	0	5.95588892072	4.40463835614	2.1445851594	10.8344636578	8.99158108649	10.1804671819	24.7708042047	0.157615185804	0.139432229647	0.828917820229	20.1476477097	0.92128351387	24.4007244301	9.22410059617	0.0284990881163	0.0353554611991	189.354688579	6.13250087415	6.23529850275	0.0874434699429	13.1920865572	0.053876122179	0.0858527623296	1.55720113586	0.177709214333	3.88558010369	0.0146714277643	0.0796435461534	13.0405827412	4.96256181838	3.56373966403	47.4387046162	11.9066773681	4.13768435032	0.116551741825	1.65313853396	1.5698553751	0.298345835011	72.7313162193	0.585645910032	8.39365516574	0.649510260704	9.77105264116	42.4450905792	0.0	0.0291426807908	1.55683991256
TCGA-AA-3520	731	0	6.1695375715	4.88098538446	2.02738632406	10.1891799762	8.42996726065	15.4658539709	32.3883343261	0.612128780428	0.0260727896722	0.789098371611	21.23987509	0.319212038122	9.81332005397	9.42180399158	0.0319747047947	0.376838868879	155.867601894	6.66790955145	8.29464075446	0.0367903763214	11.3867521417	0.15209145597	0.0253481492764	1.11567123807	0.174459080545	4.21282925394	0.0164606870846	0.111695629816	0.186273691419	3.41810515716	3.54582962611	39.858144786	9.9833135559	4.9171700111	0.0603534701443	5.36507540668	3.43305730249	0.253933642114	64.8217028257	0.817329197378	6.59161438603	1.47022763065	7.56185201189	56.7380806292	0.0100316871814	0.0653935740966	1.35369629093
TCGA-AA-3543	30	0	9.3330290596	2.52449849936	2.35424225591	10.1866036146	15.3356520918	10.0944476888	25.8444144957	0.0	0.381145726441	0.662111531431	26.2195453924	0.182529609409	7.39077853762	15.0017441734	0.1001620757	0.0207098812343	119.481251918	6.29688936617	5.92714057894	0.0448184195265	7.3612841821	0.0325765969871	0.0688169026504	2.69801960449	0.234214385728	3.77636382878	0.0114586173764	0.0	9.67212008848	10.0520869533	4.5957426572	28.3197579041	30.3073661499	1.30752115036	0.0525165898428	1.48176362499	1.8910754782	0.0964190982825	42.798996562	3.69823605897	3.812191955	1.65532754907	10.8621359814	54.0273774041	0.0	0.0	0.866340592555
TCGA-G4-6323	419	0	4.06102137324	1.6620732897	2.85611988588	8.25155227418	3.8331706306	7.66760197658	18.2953687533	0.0	0.046466357384	2.31874377826	13.4063566727	0.0541802605455	22.1927509891	7.03636840117	0.0	0.0117823511803	100.161165082	9.340823639	6.99937204313	0.145704459275	5.28435047844	0.265262323546	0.138536418473	2.18163433065	1.16964078333	6.48604015251	0.0195572517933	0.0331769194276	0.331972912202	7.97945642399	3.18174558691	15.008002262	15.7188543509	0.743880333976	0.197194504513	1.47157197718	1.0226756911	0.109710303367	67.14526529	3.98906150731	6.07871643379	1.13162590541	1.83015118437	38.4440789893	0.0268173813158	0.0	1.24517575225
TCGA-NH-A50U	334	1	9.25095973042	3.98571911	1.17819613179	12.0550360336	7.80168788567	12.5882414214	23.6017303894	0.00446259752472	0.0940887331801	4.43321875768	29.0068370876	0.46376754158	14.388856502	13.3679351195	0.0209794439878	0.0	196.116109275	5.10858166267	11.7033619881	2.57886400091	8.53672420178	0.0831593338662	0.0282736975464	2.6637438651	0.0245286828981	7.56132356645	0.00540014465983	0.230852278606	25.6160046262	7.08730962529	4.55744175357	18.837288057	14.3925483814	8.34124783675	0.118798492855	1.07810217428	3.50609495269	0.181759129079	78.8273001041	0.988421358633	5.54726595845	1.58958364159	3.60957855918	53.9843278628	0.00164551338846	0.085812884512	2.1345348428
TCGA-AZ-5403	1910	1	2.53560067997	2.35246733366	2.04959635153	8.84977235591	4.0991426697	5.45676799479	19.3906560184	0.205804015307	0.101798025107	0.336977624702	19.1899906964	1.42066149331	44.4157870731	7.65894320608	0.0156051665473	0.0	171.80239569	5.45667927305	5.48076185144	0.338160819871	8.633138038	0.107535169183	0.0395875020496	1.47657886466	0.024326935263	8.3482702684	0.0214229145684	0.168989507265	5.24800724328	3.83815592121	2.66840831421	30.0565500659	11.0150925985	6.36471685011	0.441830171391	1.26971634668	0.46622446035	0.726689919327	116.696548404	1.32182939788	9.30445927012	0.467961223654	3.45622096708	56.8845484952	0.0122398431996	0.015957576801	2.64267097507
TCGA-AA-3955	638	0	2.18337941698	7.05015704014	1.26004233213	10.0916687427	4.50921390233	7.28483414027	11.0986337045	0.0585794559446	0.0374266792248	2.2654523741	28.3152160922	0.196379554082	34.2351971665	7.82858689765	0.0458986949499	0.0	219.230948243	6.05667310453	3.71442028092	0.158434325262	13.7888875823	0.053181135923	0.0436637765504	2.31329422548	0.0357757982692	9.33065273698	0.0	0.0962013630411	69.3269590708	6.3440594159	2.33140068951	40.5668163457	11.2784400497	1.49060323362	0.101074785688	5.25339049995	3.01396501187	0.165688114057	102.872556939	0.621132702361	8.58620703184	0.770778912048	8.95952038105	53.3592453605	0.0	0.0	3.82369439013
TCGA-F4-6704	47	0	3.09560652735	1.39910928757	10.3587144482	7.14449573019	1.20895403144	10.131139451	19.9977883047	4.35213124827	0.0685438700737	0.829797761408	20.2561713396	1.60644972975	9.58145688072	9.49886173029	0.00840596667502	0.0	124.625863901	9.49894244112	6.12507720357	0.217619530325	4.84929519587	0.0210172162029	0.0972926947131	1.69566129688	0.294841881143	2.9371352002	0.0173096812583	0.0146820705305	0.155814546756	3.83660189145	2.2864443048	13.2359720545	20.6831050361	12.6981269569	0.322620489986	12.6154882375	0.973163961534	1.18646638601	59.2685704352	5.28330270597	5.62468600565	1.07215739022	2.72425184752	86.6408985761	0.0131863653915	0.0171915959239	0.815077705522
TCGA-AA-3518	31	0	5.32612515826	4.3877782956	1.12681252425	17.8574950813	4.62551911627	12.0747394541	28.2473357285	0.271202315558	0.0273587977013	2.07004917644	30.6060816319	0.159503226756	27.9211761359	17.8271268152	0.0335518174709	0.124871361769	184.662848669	6.94370946036	11.7194943043	0.0514733547012	5.20926547127	0.0286449294733	0.143631442708	3.63811390018	0.0784560250381	4.91294166747	0.0115150600463	0.0117204878291	0.195461410332	7.0753241139	3.81829469139	25.6919461397	19.790821608	0.833244015424	0.0422202201609	4.55862107653	3.82166442582	0.0242235094745	52.9200241401	18.0441349401	6.21351844582	2.33423993699	8.56457947938	51.5186195774	0.0	0.0686190310731	0.366571788994
TCGA-AA-3855	975	0	21.1339981317	5.64508263854	1.82554857427	6.2005480967	7.43330464223	10.8780733663	23.3366462134	0.348695884846	0.437884568954	1.95551571917	20.8404576793	0.0604631847569	23.5415022411	6.16024480358	0.0565268881647	0.0175315627035	122.542823203	6.54687283423	7.95569157136	0.341461754889	10.937851537	0.0999670202251	0.04481204779	1.43132603166	0.110149893694	5.73697827755	0.00485003913729	0.0691118884588	1.48187840536	5.2637936	4.57537663191	22.5166047245	13.5276265513	2.10572905542	0.151153586209	6.18377123244	3.38642316001	0.295878969553	54.8121248547	0.594969450004	5.2827836699	1.80811172076	7.67440372465	66.1308238567	0.0221683070669	0.14450857613	0.84918197027
TCGA-A6-6141	255	0	4.94939684493	3.35945885136	2.32941245604	8.27563832606	3.96364958704	9.0119356892	26.2087727153	0.0893486711217	0.0155687099729	0.967622787869	21.2571823535	0.258684229732	12.607833199	9.18019185128	0.0	0.0	104.282032402	10.8632331348	6.11330313896	0.0878737881054	7.31174029958	0.17930651209	0.0877888533794	3.21068975745	0.0595279131186	4.46501733771	0.00982908489645	0.0867051034436	0.151675425558	5.40555480911	3.30921116858	31.0298488204	14.8832830178	1.56838589023	0.0660706847244	3.88745501242	1.58055175417	1.50251626347	46.8370031565	0.622021392398	5.38738537455	1.0611252951	2.8907921522	49.8151007025	0.0119803389074	0.0390481264952	0.573650469068
TCGA-A6-A567	1881	1	4.76689630548	2.81694246283	4.02995680977	9.5731592645	7.78750470708	6.23182655628	16.5600312894	0.0849448463477	0.027135823172	6.62883263841	16.5015590778	0.363867529155	14.4835875249	6.15336177353	0.0665567395124	0.0206422764455	164.698932251	3.59098973616	8.83507659044	0.0191451923412	12.638516398	0.225262392711	0.0791449137379	3.53589078346	0.103755476658	5.46293926711	0.0228424243376	0.0	29.943855213	4.22449243923	4.64525790731	18.5894781597	8.7231311969	4.64085183613	0.146566437011	1.23077216249	0.673179393361	0.312339138564	74.1476417002	4.4867783611	8.65093206228	2.43496839767	2.83159268464	53.9548710939	0.00522034835734	0.0	0.999856617425
TCGA-DM-A1D7	405	1	3.89238809642	7.00527777894	1.04876662744	6.37294286783	5.89819065054	10.4675155611	16.2653327204	0.0	0.0541481448844	4.2872304233	33.1156950466	0.115751726603	19.2093698647	7.84761245129	0.0332026409453	0.0411906050768	149.624615804	11.7921293004	9.94781906627	0.256810739117	6.72967473409	0.05534379013	0.0263216034193	2.68443352043	0.017253228162	6.95607936402	0.00379840728958	0.0386617058259	0.240318676404	4.20563595812	4.99730843161	36.5653210915	13.8420778284	1.36900157361	0.0905251335196	2.26205257327	3.10335586222	0.0639237691144	87.4605930535	1.10943449164	5.32658313354	2.34092361479	2.34044211783	54.5623851348	0.00694462512789	0.0113174845283	2.53929792353
TCGA-AA-3869	822	1	12.9304096763	3.4891973845	1.63430046532	13.5283675346	2.6481045276	7.97193179559	25.1555696622	0.0	0.0240276455978	0.792130383169	16.3689547683	0.301177235527	25.1406693528	8.17741388901	0.0589332315076	0.0	164.502120011	5.15647757232	6.72974572323	0.0452060627075	7.55979789205	0.0377357708334	0.00934393833619	1.65647713791	0.689033774511	4.08955597197	0.020226019056	0.0102934248378	0.764678064742	6.60759561499	2.32509103218	31.3462084527	11.8715409617	2.13907817618	0.129778499171	1.30775722458	0.917034498007	0.531852593762	67.7279655279	1.53597410157	6.13909457412	1.11926793366	3.65027244948	54.2056439426	0.0	0.0	2.05235950762
TCGA-CK-5913	1561	0	3.91805481937	3.39790761362	5.50039275352	4.24856434605	15.8805444128	18.7796054446	20.8313199138	0.0	0.248159365003	0.320716380231	40.7677889005	0.465486422732	32.1502853317	15.5669809409	0.0132318898074	0.0	214.444113673	6.73295422496	8.36755794044	0.0634363695437	9.27910978771	0.000806910834178	0.0776235155097	2.08402264466	0.0206272278977	5.48089162202	0.00681182200293	0.0138666887639	0.161176605121	9.2605077702	2.18563059913	18.8877695265	18.0642173572	1.43449996411	0.145691552666	0.916925170043	0.840054488725	0.44899421602	90.5505203772	2.45382673208	4.01300336287	1.06340360776	2.28486627778	54.4306958046	0.0124540489321	0.0135307045384	0.505979484699
TCGA-AZ-6605	159	1	4.37442656344	2.3670935519	2.23656461824	5.94152642782	7.23806383691	10.6618049393	14.125480887	1.22847752037	0.0910634070106	1.14601177025	20.5702975752	1.75577683683	17.0235686021	7.78031819421	0.0	0.326568569625	158.530457255	7.53236682971	5.52156693621	0.229457679221	10.2210623055	0.253927113345	0.295951446519	1.88068016069	0.111917088167	5.55980797631	0.0465408144817	0.111461409463	0.887169266765	4.31696784352	2.91360780517	23.2516719156	14.953083709	5.63069683005	0.406531654826	1.04964784484	1.27600810887	0.858108458411	100.74704194	2.05503070041	5.51726035937	0.95683345706	3.35377563229	52.3406625506	0.0425452676717	0.0652564469232	2.41847096306
TCGA-CM-5341	273	0	3.67803952965	4.46495745063	0.72124439542	3.1066691067	1.23507103044	1.8848056181	10.44713311	0.0372143568859	0.0	1.04084753283	10.2642943141	1.99609605596	50.4995418211	2.28210149831	0.0	0.0	155.655758533	2.93420453214	2.66748347846	0.0447334037598	8.34747943683	0.0177815327011	0.0785930514793	1.8511176189	0.227276491937	13.9320345712	0.0200145428002	0.0916722031486	0.787567870032	0.487039767737	1.44717409177	68.0219870178	4.83461393646	3.1054403648	0.440302560325	0.351899971893	0.526318855534	0.621024237972	132.842868121	0.59919705773	10.2707875718	0.711173479835	4.0499375505	21.8338616615	0.00914814330435	0.0	1.23446908142
TCGA-CK-4947	534	0	2.40595550188	3.24858269294	3.61442405884	4.81966969747	4.92654597775	12.8189697213	15.3521174597	0.00611826279654	0.187631316466	0.785891600529	25.3631275643	0.256382911971	21.3999723032	6.47092594182	0.0	0.0802864844884	191.628625966	5.81611494707	7.5166896779	0.0275791464862	12.9365762231	0.103488016667	0.0250822665428	1.41829311966	0.39233894996	4.05785131803	0.0222109459693	0.055262013967	18.7747257326	7.30859462664	2.43965115057	21.2970950028	7.32510303955	1.96436970412	0.239786487952	3.38168647591	1.0115054762	0.316683355303	60.5136917102	1.18934711485	5.36266262464	1.03503988833	2.33941658122	60.4357349162	0.0022560141913	0.0	1.17844315278
TCGA-CA-6718	306	1	11.0997412618	4.23429845274	3.30065861953	3.12777002217	5.25300786126	24.736321677	24.1799108817	0.0172442820072	0.0110174497311	0.881248543031	46.2824745249	0.863924573216	22.6196458996	26.3062369329	0.0135113928035	0.00838099664906	183.03708135	6.72125548083	18.4802567206	2.19203214845	18.4667290786	0.10052257889	0.0642674521464	2.3424857604	0.147440620985	4.99363119836	0.0162299925634	0.0235993348267	0.121646980602	3.21034197406	3.4289018862	14.6518469956	11.9144206967	3.33613389091	0.0892614354356	2.27235344718	2.43463632554	0.331665310341	73.944859394	19.2800377953	5.34887075603	3.13334567878	3.55041598978	52.3395458475	0.0339123233469	0.0	0.129166877668
TCGA-AA-3552	396	1	9.2890172622	3.06677363253	1.26424266472	8.24017053694	7.21165713648	6.35937066715	23.3011493649	0.496005215565	0.148546863061	1.31662759148	21.3901248395	0.0866036009379	11.3187632442	13.7465465267	0.0728689511825	2.93799750305	105.985082882	10.9645492313	6.71282290417	0.342361593628	5.4780805066	0.0666557238311	0.0404371250599	2.67499117139	0.68157360041	5.25707975151	0.0	0.0381824169227	0.810427381408	4.25999868498	4.64080354851	25.3723230678	17.5471478777	2.36648763939	0.0458476379781	2.66662771756	2.24508675174	0.157828266463	53.3276325736	1.7530893437	4.43935443087	0.742955659966	10.8504888785	52.5255263134	0.0114308877626	0.0	0.646857885686
TCGA-AA-A01V	31	0	12.3997485477	1.77028217705	2.88014661024	8.94200767901	1.99046852443	12.3827472188	24.0077067378	0.0253390477673	0.169986937779	1.85051343279	21.3498145175	0.0566304440259	5.6091413699	21.645844749	0.0893424396433	0.0184727732653	90.5844574032	5.38109182279	7.90651007254	1.06795903799	15.2206527532	0.0526669564448	0.0141653567177	3.02716239245	0.0	5.85379580962	0.0255521070273	0.0104031818582	1.02518490227	5.70805499758	3.72401618066	13.6211968911	13.126002214	0.398242305121	0.0281062082161	4.53320466254	2.25215481067	0.32251418795	28.2444124744	2.28374851166	4.22487319747	2.23859020126	7.22933098399	71.0022923583	0.0	0.0304533509864	0.406714404785
TCGA-A6-A5ZU	293	0	3.41129378163	1.16158999016	1.72665059372	11.6958694212	2.0748354414	5.82753444464	17.3394336655	0.0	0.128500905841	1.54522534682	10.4359148189	0.767896202168	28.794550858	4.68043188012	0.0	0.146626354674	93.732178119	2.65547725276	4.92733603115	0.158657633115	8.99331670762	0.141749300019	0.537196778432	1.88538280358	0.21495733832	3.37219993196	0.0540848199144	0.0275248444647	0.0834598354089	0.115160141769	3.79609367508	12.8130821569	11.4079065908	2.82233985265	0.173515280911	0.904918086449	0.625303457561	0.483543082279	40.7142153069	0.335686947816	3.65417862261	1.18142647806	2.11979333251	82.2045994843	0.0123604043347	0.0805737860546	2.31359159194
TCGA-AA-3984	0	0	3.99496659288	5.16480737594	2.3318650002	3.10266074292	8.73595968833	15.3383616465	18.1725092169	0.0129787223427	0.0746294794021	1.27722785536	34.0907040273	0.275559395566	17.0549552475	7.33429359128	0.061015221945	0.0189235994431	211.697098891	2.03698765476	8.68497134354	0.134558913563	24.3874354489	0.0353480509105	0.0386961622052	2.1733152709	0.0237791975789	6.78937227886	0.00523514072704	0.607453016647	7.14139017114	4.7008184272	3.41270936963	16.1839126891	4.45785323453	2.17093728298	0.0671816539501	3.36114038384	2.39256725331	0.154179720027	62.2946898541	0.565757366679	4.46636166753	0.670889640302	2.6340081629	30.3930009183	0.0	0.0	0.291648160315
TCGA-NH-A50T	553	0	3.87628033266	4.2572558438	1.28096714939	3.85747896436	2.12185005558	14.8561802864	19.9559824421	0.0	0.111789649745	1.77625185625	27.705210551	0.133606602878	9.69075585478	8.5068627742	0.0411284073699	0.0595270313859	376.976790892	6.29485589042	11.625203098	0.13408100301	17.3171073222	0.05183415206	0.00217365365572	3.79860388606	0.0213717275521	6.65520104775	0.0	0.0478905997098	37.8858473406	17.5693800321	5.29184591015	19.518089608	21.8192253127	0.982120340787	0.0474414303856	3.06888418506	5.8280967263	0.0494893392119	171.811831042	0.467250574768	11.129043366	1.81438241486	3.00205408717	80.7711744087	0.0	0.0420572069717	0.842531511955
TCGA-QG-A5YV	1301	0	6.0549810437	4.38200114257	1.55034863778	7.69134071652	5.94709415178	17.3121167053	21.8779736366	0.0	0.0662979119537	2.09609680298	44.1911568116	0.103072081839	14.6730394535	10.8464900995	0.040652653396	0.0	197.217283702	3.76924406374	9.32781862744	0.215686106669	11.3681773019	0.179320956824	0.0623067858757	2.91737512842	0.126747057065	6.85576124091	0.00465069436056	0.0378692991134	0.889900846928	9.28005181789	4.76562886069	20.9052983167	10.7611899002	2.36865351419	0.0468926503459	2.37922876067	2.72430403937	0.0733753048965	135.162299804	0.305633144781	5.41537313398	0.850643311169	3.17080164714	49.1515158778	0.0063771456935	0.0415707090832	1.14739336343
TCGA-DM-A1D9	4270	0	4.41066727206	8.83453888416	3.17241134747	12.4565347353	6.39060382699	11.2483438619	26.4076736777	0.0	0.0167386463498	5.88468544818	24.1449603449	0.146380780333	20.5562582885	9.02194487785	0.0410553134073	0.0190996840091	245.310408288	11.3093042837	10.3974688348	0.112191685424	9.83982042424	0.224702290904	0.0341742020919	2.53425764885	0.0560010817496	4.59346594526	0.00176128461414	0.0179270579578	0.456605311283	6.03463414777	3.82651972744	29.6195165205	10.8351300633	4.37247206834	0.0645778865905	2.12974989822	2.02832955841	0.0518714553924	133.564724678	8.51388289566	8.73650554701	1.1244499766	2.36312682198	49.7626732449	0.014490698878	0.0419824623339	1.38770635334
TCGA-AA-3664	1643	0	4.05234405122	3.27339845006	10.5028434341	13.0927217312	4.41028712265	17.1023935304	18.5515568982	0.0212201083283	0.0406728694239	4.55020304623	28.4377710823	0.15413122647	34.1353849493	11.3693842553	0.0498797025302	0.0618798706902	126.691025111	9.10746288131	9.23788607316	0.325221469673	12.5521610792	0.124712901293	0.0711764088736	2.73753236636	0.194393999371	4.95561158524	0.0256782409875	0.0522726776515	0.633997271633	9.87281745533	2.25317574647	32.1640840936	11.587314613	0.71465743869	0.141224750477	2.60208015085	3.22881084729	0.072023606344	37.9474785771	1.32501263065	6.42866663516	1.05701200751	3.05829771964	31.4343650319	0.00782458470999	0.153018395835	0.681203477532
TCGA-5M-AAT4	49	1	5.08069303013	4.5272100813	2.2511184692	12.0920282301	7.17952419939	16.2318712218	19.9201188215	0.0	0.0813461965973	5.57081133692	29.6587829486	0.172763445796	14.2231570985	10.5406805586	0.0712571188768	0.0176800625432	315.402519892	8.05447894915	15.3760498718	0.521997060964	20.2637108942	0.0773485064388	0.0112979062537	3.96776081856	0.0777580373068	8.49538195115	0.00489112104464	0.313637830805	1.03402517833	3.98128513855	5.05620456013	16.7366379381	7.82833435666	1.47696701778	0.0358668051246	1.39259230942	2.75426211434	0.072024011636	91.2917228433	0.428577925641	10.1579745867	2.08554486106	2.60358005645	82.1977768546	0.011178041058	0.0582930502484	1.05100556525
TCGA-AD-6895	763	0	7.9918981148	3.37885485894	2.76246243575	8.67123472695	16.490800476	16.8880327414	20.2304806495	1.28969216741	0.244622077594	0.667988370165	34.2625063873	0.450366174767	17.0849008907	16.3502982942	0.173681586239	0.0	187.151812314	1.32405098159	12.9897932707	0.263424873743	13.0773923155	0.164649673287	0.0450612572718	1.69102708056	0.0246138802347	7.17731660241	0.0243850562652	0.0330934450504	0.200689488405	2.34060622356	4.53653835791	11.1877250121	9.30870457249	3.88348050898	0.084441213315	1.94855366254	2.2603429493	0.284985073221	70.1749320063	22.5462248983	4.06747160664	1.48357378432	3.69455830209	49.5867292988	0.00990737325026	0.0161458021723	0.280322169478
TCGA-D5-6538	521	0	3.29649723548	2.3948222691	2.44831631672	5.88474053181	2.5265597304	11.426655767	14.8293560427	0.0	0.0	2.73047400218	15.5755991645	0.0806978617839	27.7578077553	7.90866830414	0.0	0.0614215745941	274.069328917	4.61512816265	8.68305429975	0.0434034026323	25.1102623281	0.0879895712763	0.105413182402	2.11142311809	0.0441038340895	4.33728874763	0.00970973798821	0.0444733153418	0.906494182773	3.10707698149	4.40441457992	20.4177073838	16.4391459379	1.78354509551	0.0311508463421	6.02471763596	2.1571425854	0.122554600258	75.6438979727	0.53175173538	3.94722650014	0.921924082113	3.39850891492	103.993621203	0.0	0.0144652483367	1.70005523713
TCGA-AA-3867	731	0	9.06602603763	2.55634143952	3.35830946244	7.66927832706	3.63849902805	6.40945741292	23.389420414	0.69534040977	0.0	0.528216216392	15.1432058796	1.03601462628	10.7930083034	10.181613766	0.0	0.135178620758	126.447281322	2.64354551069	6.57578837671	0.334332724288	10.9011600748	0.0598037818865	0.0345527145301	1.72498167742	0.396349436369	4.51903460066	0.00623277392409	0.139567254862	5.42453623181	1.71387272643	3.73209229301	15.2169506648	20.9153421614	7.99677631178	0.262804926041	5.00560403743	0.813858912604	0.367121874544	39.2392242813	2.33019076649	6.52188205756	1.06014256073	9.2715257125	60.5158776145	0.0113953757746	0.0	1.04167804271
TCGA-AY-4071	29	1	5.97027779739	2.58900348409	1.82910228753	13.7284798084	8.52121901725	5.87774560361	15.9966579318	0.0798660944785	0.331674257299	2.86805428331	7.46474027844	0.290051749616	12.0210811247	8.24403595637	0.0	0.116448594946	77.452589393	6.41593865947	3.35275984036	0.0540015718225	4.33417913234	0.0324369527271	0.0396868975882	2.15314360795	0.146328089184	3.19465501206	0.0161075271076	0.0546496138287	10.0749599183	3.33170504502	5.8233645768	28.181865567	15.479442945	3.28747868131	0.108274102465	1.14500484832	1.05163885745	0.0564739905733	30.8669864568	0.470466824271	7.87432505271	0.863210555913	5.48119581046	49.3549036489	0.0	0.0319952855556	3.11934432908
TCGA-A6-6651	259	0	4.21140380942	2.203755829	18.9963094555	3.400974597	1.8209085984	14.8498854448	12.7515178063	0.0331340344078	0.0740931953058	1.73903966153	13.4730141994	1.01203748226	8.7762751247	4.73161664423	0.0	0.00805183513077	146.865958361	6.2313572341	7.76445749193	0.219057655395	8.98685508669	0.0514536697217	0.60508496974	1.78812138512	0.708249639905	3.5911864163	0.100237909634	0.158707338547	1.80803722428	2.96500591222	2.34295690016	13.1274286726	22.4942588548	18.4371207442	0.42061136499	4.11859371181	1.13113065342	1.92589304975	61.9548678139	15.7056851239	6.41384989292	1.25082503714	1.83542902919	63.4763276125	0.0407255318079	0.0132738792276	1.34730499696
TCGA-AA-3684	0	0	13.2808336637	1.05424454487	1.15527990462	9.19290584406	5.78701297136	12.2286026599	34.8487639038	0.589453010905	0.225962516054	0.264596516797	19.9849468228	0.296408999283	8.69889376386	13.2491413724	0.0	0.687560601076	52.3714396936	4.50145229805	7.74115323395	5.80125465686	5.59798394184	0.0140824386961	0.036613724243	1.29256793935	0.0	2.79549955779	0.0396272887088	0.161336945929	21.7449416803	4.57079191516	4.74564617886	23.4185690541	20.7833197867	5.99964987693	0.0581177291979	2.89482348001	2.67345299009	1.60053967525	35.4415405839	1.29632087499	1.61816219758	2.93617214742	9.36222414314	64.5751275007	0.0	0.0	0.819974879574
TCGA-AA-3851	1006	0	4.82291630302	3.35623894152	2.16460390013	8.69310284126	4.04316019226	6.95008248634	26.3000021621	0.274199440011	0.0525561785412	0.454463889381	21.5578742297	0.344705939718	19.10407564	6.30051543478	0.128905906512	1.27934697627	138.658458236	15.6333741829	3.90680935899	0.203940369629	8.78866273232	0.155254282483	0.0664241317694	1.90142409504	0.326546605831	6.71873086082	0.0165903000831	0.236407776594	0.119471181446	2.24733702993	2.09301781541	28.7546887008	10.5136044679	2.69341753821	0.131795514598	1.44278853651	1.86543956656	0.197766516885	73.8588299495	0.920678444874	6.60319253782	0.438098674821	6.65359858773	39.7132920148	0.0252766940748	0.0	1.27633249235
TCGA-AY-A69D	543	0	3.56523228925	4.88054105538	2.87439607461	4.14639750922	5.76256722441	21.9201286191	16.2335230447	0.147600605535	0.0821346045722	3.41800359155	27.90531845	0.140994444321	6.40786499475	4.03418909039	0.0111918712004	0.0416533083118	203.593338007	7.22133797166	10.256460535	0.0622410825454	10.3257951241	0.343300439746	0.223585150733	1.34780261214	0.0697881500566	4.3998079074	0.00384107564411	0.109468803844	0.25487277737	3.50511989252	4.61514643467	22.3010267991	9.7355528575	1.03160353471	0.105625410569	3.81243785552	2.97103076205	0.278767930864	85.8919730699	0.196331977838	6.20917258175	0.997901701264	2.67482822242	47.1241691731	0.00351131782384	0.0343338490531	0.978218065638
TCGA-AA-3556	700	0	9.51614348619	4.24090709581	1.14358816872	3.32338189171	2.56693528897	11.4557126959	17.0072600593	0.390153456465	0.18050644653	0.808310628175	23.9469700422	0.19543866804	19.9332960425	11.2412416383	0.0316237755579	0.039231892794	134.111448324	9.92711683275	7.43483340526	0.254706158404	9.28138602803	0.0559262098699	0.0100279791626	2.66278271693	0.443685483648	12.8091302295	0.0271333791944	0.0	0.0502443539292	2.12607463289	2.37268440637	19.8881842663	7.92162886563	1.05721804708	0.0895366168152	9.01190939642	1.12195124341	0.2054836358	58.0144640925	0.538905889532	6.3510946034	1.93457399831	4.07578033739	34.9452109744	0.0	0.0	0.99333229785
TCGA-AZ-6601	3042	1	18.9755615023	5.14465953272	4.66190518891	6.94092124239	5.75533726701	19.9574893701	21.4918375012	0.0	0.0713327571206	0.803162442995	43.0456486533	0.672329178266	25.1197202132	17.0529523912	0.0	0.0	180.387973405	2.55602036141	8.1054430369	0.394232433957	10.5274278074	0.0186715240483	0.134077067976	2.42529485522	0.511397160046	6.07049287649	0.025019404193	0.0713040956142	7.11162298736	3.03197108947	3.51917971651	18.3113556059	16.0828355108	2.55549876681	0.165121549375	4.47275424547	2.13714074058	0.263158755612	63.1013165593	1.75383340579	4.89619477348	2.54169531364	3.08321161329	40.7641722189	0.0137228872365	0.0	0.378323575033
TCGA-G4-6586	1089	0	4.78665500738	4.37578179713	1.01915993569	14.3635988572	11.0749325451	14.8133680854	25.742175741	0.0	0.176959884901	1.63859758466	42.1476550569	0.0859737848503	31.0929362024	22.8946690482	0.0578712151771	0.0	159.774644186	1.79467750548	10.1626069635	0.0416169554617	7.57387367536	0.00794051720387	0.0068816657286	3.74930353059	0.0112769487347	5.86014729952	0.00496538315914	0.070755512963	0.0383111251789	16.3421348769	4.23540407062	27.9201567982	22.6939367958	0.386939838854	0.0182056862335	2.01640448035	4.38097590422	0.0626721904272	78.0762825491	3.35740625532	6.12577026319	2.43536972429	4.47156336907	37.4898100985	0.00226955155331	0.014794529074	0.296378619669
TCGA-A6-2685	464	0	12.3864288474	2.35641435472	7.65463226487	13.4619044601	9.12883546198	6.74851840574	27.4866857589	0.578426439438	0.024637284471	1.03858742439	15.830220838	0.790001639691	10.7013850473	6.78328539781	0.0	0.187416329217	79.402996286	5.05784241825	4.66798223531	0.434559831641	9.28623462415	0.0221104100863	0.397612181192	1.30316403042	0.329707564858	6.88110519119	0.0518480039141	0.306083216163	29.3149826949	4.27711068507	2.99914272231	36.7008208529	15.0920480132	17.6622532347	0.237627304087	1.68205400167	0.724032430603	1.94143520227	44.8876991814	13.8110600168	4.29581532222	1.58257161704	11.4177005704	54.4494144952	0.00947936657032	0.0617931609104	2.59959343432
TCGA-AA-3553	730	0	5.41680751648	3.8611421252	1.95359650882	7.96324819571	5.99259812051	9.33143469212	13.6723800948	0.0497002752463	0.0952611916089	1.00393649058	23.6362314654	0.520666638438	75.1718593458	8.33281745225	0.0292062003949	0.0362326920995	217.211651803	4.14972334203	4.58697883593	0.543279391756	19.2423954833	0.0213727289452	0.0138920399515	2.68214018011	0.182118491112	11.4459838745	0.0150354515771	0.17344173923	39.2726361554	3.53681195042	3.65216228527	21.9537303147	11.5663045166	3.15236363485	0.119443594624	3.35420107195	1.07253749053	0.231946999549	84.7251929921	1.34673820901	8.68871220596	1.00427744371	7.38220763661	71.0191089127	0.0	0.0	1.59546783684
TCGA-DM-A28E	3648	0	4.45047284802	3.71644998552	0.949460399598	8.08563876361	7.55644291442	11.2634915595	17.7765243271	0.0	0.0463458253681	2.87421289847	24.1535953986	0.0337748243434	11.4087893445	9.07392817294	0.0426276043887	0.00881384114716	221.072480208	1.33094198389	7.4539024257	0.188016168801	12.5806532161	0.0814518957307	0.0473106238445	2.08817878191	0.0110753808068	5.71630778954	0.00975326050202	0.0843816922941	0.180606429121	9.01293743663	5.0357151428	20.4825914816	13.3094189136	0.990775677747	0.0178802717497	1.54888694721	2.75494626482	0.723235610784	71.8276427656	0.199410488327	5.88737188088	1.51123326619	4.14271845449	76.6169149328	0.00445796966975	0.0871805204789	1.95994573506
TCGA-AA-3517	1186	0	3.94125797736	4.06032695293	2.20757070466	15.3437969165	4.36965061699	14.4299376131	12.549960641	0.225146245788	0.143846954259	7.35440303168	29.0069531099	0.259976941249	10.8017963117	8.82307132559	0.141126866925	0.0218849347362	123.069036016	3.01447172675	5.98130242785	0.412720442054	9.99860382551	0.15060917167	0.0615335685502	4.34718244748	0.0550007612089	5.79180642425	0.0181631481088	0.788786230182	6.27828864571	6.61507786372	7.9687632845	16.0380049539	12.6571761011	2.05571236662	0.166488952053	4.27171347288	5.1386729232	0.420295428236	60.8720437824	0.300620729243	3.78015945244	1.98906519417	5.12115032389	94.7588314594	0.00553461162105	0.0721569619529	3.56561485224
TCGA-AA-3979	730	0	19.1696091528	7.29902349696	0.485912986595	4.68909570153	19.2842101736	11.6785996133	19.4975764428	0.0662240378667	0.126932511522	1.4954950702	20.4987502961	0.0962030166883	108.983228941	8.66900159955	0.0622661347064	0.0	241.276475515	2.32504657007	11.3526420835	0.674647306671	12.0124469455	0.0284784823417	0.0	0.878850568611	0.0	7.73753275645	0.0	0.054377790013	36.0597728504	1.79407216544	3.27745722839	43.8279078405	4.92061365203	1.07055064299	0.137117977492	2.54526627214	1.87965894145	0.146102040292	101.883789664	1.23273377827	15.1346631866	1.79252243423	6.31097924383	44.2651005362	0.0	0.0	0.680291266274
TCGA-QG-A5Z2	952	0	1.7024646029	3.53997951935	2.0771567801	15.6485566868	9.45803716402	14.8115476077	17.6201758047	0.0903382567716	0.105815454518	3.07255394389	26.2480595968	0.0588868306526	16.6602375576	14.5300887685	0.0235942107633	0.600046432893	160.530633016	9.10137276518	10.0903689264	0.0226230885363	7.47969139983	0.302154050468	0.235676191919	3.36448908136	0.220686464095	6.21731346485	0.0202439669564	0.0247261413182	0.187434273005	8.34995379197	3.93843695638	23.0426312255	18.8811542666	0.46763430222	0.0519574641277	0.886389870961	2.40476239953	0.0681375413972	73.2871989359	1.04657177743	4.57980593075	1.51412136564	1.3728346545	42.6271905168	0.0055518043839	0.0120635184884	1.19223036914
TCGA-A6-5659	286	0	2.52031485116	2.47342818708	3.99937750217	6.51176037249	2.83749909948	12.7470863647	14.2579007817	0.0	0.0466061190055	1.01382837813	25.6762522984	0.241148056782	12.7917082668	6.07731957268	0.0	0.0354533704935	251.510503104	9.09761824783	9.16403103272	0.591877973469	15.2409527761	0.0278840363529	0.077028353706	1.48014857482	0.0779630869163	6.77928280748	0.0245200951779	0.249575317842	0.423781808706	1.46186404905	3.25780139162	18.3075151095	11.1385603035	4.59954313783	0.157331066628	1.34063653324	0.65369436214	0.242432514525	127.066744872	3.03660386998	8.18893256704	0.657022175039	2.87864223427	76.0533922399	0.00896601423328	0.0292233851351	3.10278809665
TCGA-G4-6317	1095	0	4.91584649556	2.69799254309	0.719407787655	12.7566585447	3.30019287079	5.91608504258	18.9643138977	0.0	0.114937007781	2.85741511254	14.238494392	0.276411625381	16.5002163651	12.031749182	0.0	0.0	123.297615754	0.457194014845	7.08425855335	0.0405458700689	13.9829820448	0.0547977579025	0.0223485132757	3.0269300072	0.0274667916658	3.56563574872	0.0	0.0800132538799	0.27993840848	5.12814894778	8.09225006417	30.1047140632	11.543579158	2.66747902588	0.0277142671009	1.41987889593	0.767666151089	0.0954050181366	56.7557069502	0.264929604151	9.0613016863	0.767884031738	4.32120469712	40.4008489276	0.0221114066068	0.0540516221313	2.23781866669
TCGA-CK-5912	1493	1	2.37027987407	2.23141233857	1.67189841709	8.60850311964	7.88011799965	6.11054114651	22.193324086	0.0234848999883	0.0150046087714	1.36235276283	17.6355803311	0.240563556147	10.1764737819	10.8901945804	0.0	0.0114140367238	189.914771824	9.89897851876	6.72171362835	0.123506040568	10.73218613	0.0628398900743	0.0379277237364	2.40548342641	0.200798632068	4.19073341584	0.00631529838624	0.167127033379	0.058471907427	4.01868825892	3.30703464441	28.9052432617	10.4424882001	1.31821966645	0.150508670094	2.19208384598	0.967800488392	0.338769974869	134.327450822	0.525701078465	5.62678497766	1.25075669529	4.90436910585	58.9871798666	0.00577312759266	0.018816647697	1.96015909836
TCGA-AA-3679	457	0	7.84402183425	5.76347372444	0.884375610388	19.9346844257	3.59150829905	7.19688188127	24.5787596173	0.487475487533	0.107809716714	1.06820586608	18.9928554862	0.188560892323	15.5101017496	9.56446418147	0.0	0.109348097375	144.928242389	3.82123720234	11.178899795	0.0676117404625	12.4513530772	0.0618140500794	0.0489129031697	1.60182162709	0.137405678035	4.75576560548	0.00756268224382	1.07766398763	17.2718836847	4.43518403945	4.6138635253	28.4186227299	17.1640731138	2.42050699396	0.0277287402808	1.30395108917	2.11218438262	0.0795457011295	56.0424209327	1.98800968454	8.56144611103	1.8854701735	5.90064240824	83.7440889693	0.00691342306667	0.0	3.73164553227
TCGA-A6-5665	404	0	3.26709935537	6.35822734001	3.20560394839	9.38290898363	5.86682997105	12.2919355129	18.5613375479	0.197501944129	0.113566396461	0.647868046043	41.3623002798	0.10667135296	28.1594542142	11.5131067311	0.0	0.479945506351	234.023789618	6.52761106303	8.23168629059	0.0296758259089	9.8740036884	0.0981439174235	0.0122677831583	2.39791690122	0.0844332320587	5.31719678476	0.00796650428354	0.0594632581061	0.0901511676258	9.00799347409	4.20319758275	25.6864351452	20.7479010165	0.428654296404	0.0535504981815	0.83137599673	1.58926285196	0.0279310588649	103.189148107	0.876445903982	5.47990008468	1.53446948291	2.94326789	29.3155559037	0.0	0.0	0.317008304289
TCGA-A6-3810	247	0	8.11622814834	5.4523424672	1.61298434634	8.37124005177	7.82311199675	5.61208978442	11.6301819805	0.0	0.0713669040693	4.04987645856	9.51910083405	1.59147844859	9.58859260773	4.02534986192	0.0	0.0271444752849	131.061225603	4.70828304221	2.60356863872	0.0755274547895	6.52911940555	0.0667159360565	0.15264349205	1.73898947484	0.102328393113	4.36107492206	0.00750941429009	0.259874976498	0.0695279542385	2.2293827955	3.5378323667	30.4742912285	15.5685381064	5.39210597248	0.495601778888	0.528128512152	1.18484235419	0.394927094329	56.6098924525	1.51340543214	8.31633587356	1.2597912768	4.38062136549	52.0933383658	0.0	0.0894982276154	1.97220858696
TCGA-AA-3968	669	0	5.09813295284	3.2115847542	2.1805698094	5.68143998673	13.9041380862	15.9419810094	14.2946082856	0.266574113343	0.255473109186	4.29552582477	25.0987380784	0.463375620467	14.3149025739	5.05828570884	0.104434256964	0.0	172.761495111	2.65482874283	11.9479014525	0.320434596805	14.0244328968	0.112512627584	0.0662327337087	2.93118842383	0.298471870495	6.2147636562	0.0179210372266	0.231049463877	11.7808025463	2.92184177777	5.40591900416	24.2746824764	14.7826808944	2.54370044673	0.339490692472	4.18766779934	2.69759338108	0.35186071031	51.4623176081	0.680466308694	6.32155302655	2.18525224609	4.5737334559	54.8418184285	0.0109216728621	0.0355975625361	1.901668091
TCGA-AA-3688	578	0	6.82747187456	3.79178239992	1.13191950548	9.33848749895	3.51177642053	11.0600354724	24.2424902341	0.149991703959	0.13268821532	1.07567043168	25.9923880269	0.174055333629	8.52707885924	8.04222787644	0.0813619594973	0.0336453993469	171.69771188	5.84446818164	6.08118682836	0.150825432329	11.5365457416	0.036385344961	0.0215000691745	2.49718629534	0.190253059675	6.18484778949	0.0139618047503	0.407378625072	5.24258283976	3.66930713708	3.94871121947	40.1620735904	17.5906096935	1.94287210467	0.136510035388	8.08762360315	1.96657937282	0.039160763764	58.9765559126	0.176711083945	7.8052677725	1.39884647086	7.70345993199	54.2430921223	0.00425439281555	0.0554662335035	4.96315621356
TCGA-CK-6751	518	0	4.05378689481	6.03888601884	1.40002803343	4.8999786471	6.52825580132	14.6639120049	20.3226642137	1.98042137596	0.012911226225	0.341915815415	32.7853287793	0.319910788246	14.0439773796	8.90180287285	0.0158338502428	0.039286385277	222.790027586	9.2644829448	6.75129159367	0.191294955944	10.8433240154	0.068556486643	0.0100419078681	2.00657512173	0.0246834308787	6.01171208021	0.0163026402192	0.0	6.39828179398	6.54576844719	2.4128169274	24.4272883938	6.28472204596	2.87357766007	0.0647551535004	1.85543201223	0.960896382161	0.137179366229	83.7190684363	1.15866978701	4.86652464253	1.12057259197	3.1304260296	55.9991762173	0.00496768409695	0.0	0.843342800253
TCGA-AA-3519	276	0	18.9648855749	5.87013993084	1.27033394706	2.80142784295	1.94644055243	15.6995085257	29.584959418	0.329586657976	0.379033930355	1.52498650696	26.5165013157	0.171872377504	26.1216514367	10.8384055908	0.10329626474	0.0	173.018031401	3.35047378902	6.3934573184	0.297133974872	12.251932724	0.0850397661176	0.00818887666096	1.52054088165	0.0402572048437	7.46802574252	0.0265886347008	0.469091547473	25.7666416169	4.05463142226	3.50459597693	33.1592034321	11.5668750766	1.87465356926	4.69566295256	8.6057833284	2.55568403456	0.130509966774	103.986029859	0.543618477999	5.91337664776	5.224627589	7.23823152513	83.7496396975	0.0	0.211257992391	10.9329993305
TCGA-AA-3977	761	0	6.5570775251	5.42182716458	1.66312629808	4.68196783766	4.56365938253	10.5229536129	26.0756025654	0.0	0.0	0.646417172049	31.1116899632	0.364506175577	23.9648796656	9.75039440241	0.0	0.0	189.282742546	7.04689558068	7.5923078423	2.25031197639	11.1214043242	0.150438509786	0.0422847071332	2.06790602537	0.0	9.436798076	0.0	0.0465814776387	6.21467737338	7.51720341444	2.960086497	70.7390055581	10.0407578173	1.7513345927	0.272672557554	2.25821296673	2.2617028187	0.529501659616	102.425153146	0.501262459128	6.46569413493	1.30626082961	5.67312517646	39.6398198444	0.0	0.0	1.18372271451
TCGA-A6-5661	306	0	1.21171717502	3.74006911668	2.12955368052	5.15071796134	7.04542214169	14.469188216	13.5871538652	0.0833487630052	0.159755704443	0.283688538247	33.4686174621	0.226193291879	39.6310326539	12.6805679091	0.0279883552002	1.23262585387	268.495001262	8.35192934353	6.54432618252	0.305934650748	14.7326331555	0.124595944952	0.0399383018017	1.71240292441	0.087262241388	5.60413670437	0.00960566714474	0.0195540630111	0.0592911208846	4.89700232883	2.17589052726	25.681415928	16.7595584243	0.761912399819	0.0880484730462	0.980645191203	1.16717933329	0.13134445613	88.043805631	5.49900022849	5.03436913729	1.16383365763	1.85615001236	58.4430571783	0.0	0.0	1.87295118527
TCGA-A6-5657	367	0	8.71734315836	3.02233715827	7.64333152809	3.61676915747	3.44365187944	20.797501538	25.4849208518	0.0511755724519	0.0163481522952	1.10000243165	25.9615420698	0.786312334926	23.6798287278	9.57102875152	0.0100243846199	0.00621803652152	183.484557906	2.0270120087	11.7100479611	0.148021527951	16.2610831626	0.136933406102	0.116024656083	1.32258260696	0.179710955475	4.75597411472	0.039564503343	0.0525265187353	0.371627679824	3.2776184395	3.31552296416	16.4232099828	16.402655669	12.562450434	0.252285424477	2.56008024024	1.1605292081	0.383578807004	62.6786133051	6.27538613266	5.66807857633	1.73550478065	3.72540932154	63.3729119169	0.0125801306175	0.0102507645125	0.725582154248
TCGA-A6-2681	552	0	7.59122522992	2.22124108841	3.90543658187	9.36392895906	5.47578407187	16.3728809735	27.3174525633	0.0462120307282	0.0221438065082	0.47870491685	14.6250727103	0.419573551629	4.78878450481	11.4653072519	0.108625380718	0.370586460458	98.9810206347	5.01859222371	5.80253763847	0.400994560708	8.74608470189	0.00496816769055	0.0775021112781	1.38842037104	0.169336392319	4.07608147364	0.0372804776552	0.237159740628	0.632814306748	0.102059336451	2.97464442778	28.9649296635	18.6260447787	9.07866872628	0.0939741610542	3.72139697638	0.811330807527	0.647002968334	48.0872527581	2.80387620131	3.67840082545	0.803495107123	7.74757864389	94.4449597721	0.0	0.0	1.48348894119
TCGA-F4-6808	1024	0	3.76527527737	3.02234516484	0.873654911742	8.51985794866	1.33187803895	8.08700773136	10.9089983839	0.0488635525397	0.0312191446165	1.09670538288	22.4771290006	0.122856245042	24.7503551609	17.2565451014	0.0191430020647	0.0	271.997816046	7.39039445073	4.54955629666	1.02054292982	13.5459252937	0.0350215184442	0.0212460301939	2.85035619397	0.0149210381881	8.32146299752	0.0	0.180552475838	0.0506911732305	4.94811296394	4.93230948341	16.9012896586	12.0509078602	2.953013127	0.0541997155722	4.62055083151	1.38810200345	0.0829243945941	139.041811339	0.767574126371	10.1113919627	1.5537683853	4.69489564627	60.8106911357	0.0180176745643	0.0978765349038	8.52276763177
TCGA-D5-6534	1316	0	7.87767226825	0.778179521415	4.56306874305	10.5646354241	6.30508330599	10.1410227156	18.6861983068	0.580931567441	0.0276069276202	0.994677826056	7.86609528843	2.0118729651	12.8550493282	4.5112781227	0.0	0.252007758807	56.6463046842	4.71397784837	4.71082053328	0.0476118417321	6.84583992704	0.198892028957	0.481324371467	1.46434207408	2.13752465888	2.54947258591	0.0890827995235	0.0157690486599	0.352630739825	2.323280751	3.67570321292	17.410233309	12.4318064998	12.4503239926	0.422481092441	0.628266521986	0.66028149711	1.19364312752	29.8017551683	8.68249491928	3.10316289759	1.27697529781	1.77928794128	47.36942887	0.0247845673319	0.0	0.477782853224
TCGA-AD-6963	834	0	3.76206696501	4.09535057697	1.23256849708	8.28482934618	6.06023444121	19.4799213542	19.308376246	0.0198305357942	0.114028370706	1.65364835634	29.2876286849	0.127418349167	14.5771434222	16.1008268011	0.0233066959679	0.00722846799175	340.717252944	4.3256011228	10.0605977078	0.207830891248	17.1681945375	0.028425910069	0.0406483671115	2.11071265359	0.0454160872209	8.57109644648	0.0179975498648	0.25238994122	6.1716744257	3.02190791442	5.87181395417	12.6478926409	15.7667064159	1.13536026719	0.0403262513061	1.002616865	2.60031094953	0.151441266625	162.946589804	0.747620116664	6.97555900284	1.79387278506	5.32234969645	77.1001118104	0.00914025182891	0.0	1.43234034928
TCGA-D5-7000	312	0	3.71149644546	2.68150262744	5.1957871265	4.33007996361	8.61472002932	14.2795677159	15.5934754712	0.0	0.149007298872	2.27787721928	26.7365748082	0.356795868029	29.373867142	9.57670674838	0.0	0.0	219.928740634	2.37913329135	7.71144255388	0.290357450381	11.1762024252	0.0915377135433	0.0848500521621	3.30033635685	0.0508695093553	4.6006362797	0.0425571279	0.022798075673	0.622147486128	8.31748436325	3.39345909533	17.6532135857	14.191774424	2.76779759682	0.160142870072	2.2358529754	2.50227291328	0.169625861689	68.7268736603	3.09442515826	4.94064618517	0.756740099021	2.221249194	76.87231367	0.00819022781348	0.0133474125464	2.08563070562
TCGA-AA-3941	730	0	8.09953905061	9.9454613197	0.893427560138	12.336579916	2.77739606872	4.68587551165	30.4060588023	0.20419774601	0.0838689833883	1.32959206674	11.8281891652	0.138538829789	78.3122904395	3.12160344139	0.0	0.170131487992	138.32711965	1.67077369557	4.57304426134	1.02565240087	6.77747465209	0.0919931550743	0.0380510735809	2.73729615145	0.454294086279	1.84459861411	0.0	0.0119764692608	0.272359618934	7.73093170795	3.33670779179	28.9201520338	4.34519811891	1.78475444951	0.0647134969522	3.23002994827	2.26198875272	0.136139098014	58.1214600222	8.43725067326	4.85308150008	1.94655960764	4.67611830726	42.8380617134	0.0	0.0	2.71568980267
TCGA-G4-6627	1434	0	3.39063784675	2.84998937925	10.3727740636	3.13395167367	10.4503595485	10.1591077949	12.9196288146	1.47822213398	0.285932225076	0.89207170182	15.9469105572	0.545563597666	25.3919217618	5.31291519331	0.0318778821733	1.0183386731	152.321656346	7.08652839409	5.43993948169	0.36067655173	6.22811027866	0.441284821265	0.36896233096	1.83451081545	0.236048944086	4.69219223334	0.0711136506985	0.105789534006	0.675307767092	5.76389775202	2.73784261603	16.955641394	14.4067788019	13.6791890459	0.441251900964	1.34030992398	0.734136124122	0.834292779523	84.8705077061	7.30972188018	4.24814072552	0.866719505049	1.09693774603	42.6592124259	0.0575075337874	0.0651955557785	2.32914349
TCGA-CK-5916	643	1	2.41403422671	4.487884269	2.54574264759	4.09376873391	24.8845491366	20.5984958337	18.9609239442	0.00747644553628	0.0429906136689	0.29430091024	38.0943968328	0.605707374836	8.03109635392	8.96500310746	0.0175740327789	0.0	310.418288369	10.866601313	12.4625613338	0.0909937644795	10.1280925458	0.00428681848349	0.114241789404	2.47195669143	0.438339296337	5.3615704535	0.0120628960192	0.0	15.8875615346	6.29647713546	1.90798409929	16.257264839	15.3239344935	2.82848670677	0.0939863546335	0.602068798414	0.557862305982	0.482143195251	78.9446619932	1.77046678409	2.94944969363	1.37020718318	2.81475907389	61.0214326127	0.00551364587995	0.0	0.144004374156
TCGA-QG-A5YW	896	0	3.30873281931	2.30365044292	1.60053385924	8.19643602343	4.51455359721	10.1453487029	14.6880613108	0.0562512307833	0.0784127250413	1.63155942133	20.1375815437	0.180002931863	8.34340733224	13.5381417469	0.0240406163558	0.14166571252	232.864222946	20.5136888803	8.19734070732	0.573972897155	12.3805607162	0.478665861581	0.0457400412731	2.5572743329	0.149907920816	12.7985014078	0.0165015883939	0.0419899386446	3.72412080834	10.3651255981	4.77033344226	28.2554371196	17.0338775395	1.34907555676	0.0680663651534	1.15585823692	1.20829655833	0.130175086321	111.279471295	2.8978838362	5.16280799932	0.990063429707	2.03052900192	55.8000754574	0.0131993056023	0.0368752855677	0.673057953385
TCGA-CM-5862	153	1	2.94883187451	2.49386488474	1.16003516966	5.31544831948	0.709583997912	6.28349896854	18.0513499456	0.107818131953	0.0	2.45712538428	9.88350280295	0.630212545564	54.6827210964	3.61082854306	0.0	0.0967409266156	184.116693432	1.9494384758	6.52268757131	0.104678906301	12.1860042498	0.0760866308906	0.0216367714194	2.94293016826	0.0	4.65442231994	0.00334537548221	0.490328168073	7.48539991393	0.651258802807	3.20505770469	30.5871532064	9.38898665844	2.60696709298	0.165589549596	4.55373733021	1.03140455266	0.168898957081	124.46706213	0.59603921995	3.37553152881	2.14356964879	1.46364510734	68.7477934915	0.0	0.0199353215044	1.67732901604
TCGA-DM-A1DB	1348	1	1.02880681779	2.75536643823	0.870057930832	7.2114152314	2.69560819193	20.9390409328	14.7953252266	0.0	0.119509094623	5.5460167793	40.6223855459	0.132381416068	27.1572524385	9.97477544781	0.0781661508701	0.0242428836924	280.515418039	6.44353506336	12.2388780139	0.554621737242	16.1767678682	0.0387298457541	0.012393342008	4.18698114532	0.0609267093119	9.57595951662	0.0100600502674	0.921556870929	9.55240503105	8.32334349157	3.74688461105	11.0991636614	15.4631978829	0.494637927519	0.0215164803592	12.1037774989	3.66109198194	0.102286367268	170.595934035	0.636637748158	8.46811464023	1.30483441543	2.3718667969	71.0854460424	0.121085815961	0.0799313709321	9.2873322122
TCGA-AA-3841	1124	0	5.64859586852	1.35307621364	0.868527227105	10.7939333489	2.45487973548	14.8005257255	39.230023157	0.0	0.165721650573	0.388111906923	33.0773414733	0.128822122952	7.52358557123	16.1597331897	0.135489934699	0.0	54.665736155	1.86506525857	5.15732117662	1.05229738921	7.50734589778	0.0165249707823	0.0214821003807	2.74953372291	0.0	3.47917571558	0.0581255670829	0.425970163551	0.107634273782	3.45124491012	6.64573235094	18.1594197278	14.5455792419	1.90889420029	0.0639355998846	5.61757213538	1.74988917273	0.611375546148	28.5996841827	0.611180988728	2.73379901596	2.73576385945	11.0199650256	102.239975163	0.0	0.138549693281	4.44090289265
TCGA-CA-6719	435	0	4.78619283282	1.67531817285	5.83277239558	6.75681454648	15.1967162788	17.359283391	16.0176531103	0.0132047215789	0.0506193378701	0.79335959199	21.4531004708	1.12143090847	15.5818039646	10.7720009747	0.0	0.0	197.801182957	2.92697836774	11.5069208582	0.202376863118	23.5132671691	0.0293387006571	0.115649318295	1.15258560538	0.181449495821	5.21390660187	0.0133157513316	0.103005105142	6.05752606198	2.4107787884	2.96665960355	15.2002488273	21.5759171923	9.34637940354	0.219701224098	1.65545770891	0.579578372392	0.946789064138	76.3123836392	3.27474811392	4.87911896655	0.968011029916	3.22361690924	59.0975201507	0.00486903558489	0.0	0.996153741653
TCGA-A6-A56B	1711	1	2.97745443709	3.73545456877	2.49362700084	11.8199474334	7.39684875765	25.6506255247	15.3930442143	0.0	0.0326792750653	10.9854643108	25.3328606159	0.419148155972	8.60089411302	5.17353641521	0.0400766541001	0.0	167.181759331	2.91686973399	11.4603837045	0.0461125503899	11.5078104824	0.0879827694322	0.0444794290992	2.94239711583	0.0	7.21600449049	0.0068771994068	0.0	0.275922490235	0.65267198843	5.01925506784	11.4564533611	29.6510247198	3.11983675081	0.189115518208	0.982933240956	2.50693415593	0.130204196841	65.7962573657	0.482084304042	6.28727169759	1.6825227754	3.51034112727	41.3287350931	0.018860367584	0.0	1.64197186968
TCGA-AA-3877	943	0	6.78827434029	3.58417433117	1.53745476436	9.78526693574	3.35744845048	9.83431789563	23.4311888034	0.0	0.156912499246	1.28618458615	27.1181905526	0.365923242991	20.7933845712	14.7907166991	0.19243168472	0.0596818302995	134.796899211	11.6510472014	8.40193692566	0.0922556614477	9.73686695013	0.0528071545902	0.152551434052	3.00748519562	0.149991130263	5.07861317794	0.0110071652913	0.0336105968129	0.152869249539	4.01777393601	2.44983505925	38.8671550161	18.0762617854	3.36977436031	0.232058574203	1.71055843762	2.60508112874	0.254705914529	48.0941969172	2.26654704678	5.0365005254	1.08999486978	6.38090504812	53.4001921756	0.0150932938811	0.0327962257303	1.00740979527
TCGA-AA-A02Y	1216	0	8.59514063994	3.0055800524	1.64857683834	5.95261946769	3.28055351208	7.51216369313	20.4341642647	0.196222983647	0.0711546696698	0.840528447363	17.450811952	0.00888933127132	15.1632933057	10.48726078	0.0373977663423	0.572205036218	173.733609696	3.76331460378	5.42691123092	0.0645452978917	11.3537562892	0.0273672135499	0.0177883893522	2.71550934914	0.0291497382625	3.87937918226	0.0	0.165477001795	0.0330100898087	9.31265813412	2.31528900927	19.0679260711	10.3828560101	2.22663391813	0.0156866010797	5.18307721146	0.717714220686	0.0945006337842	54.1071337434	1.49328466041	6.04443820642	0.802473097151	3.61886364875	85.4107735908	0.0136886270438	0.0127474390567	2.28129899454
TCGA-D5-5541	350	0	3.59963532687	6.43958227939	1.55972764757	6.44188691907	4.68214418376	13.5459654711	10.7382527619	0.015294254703	0.185659800948	1.11430057283	23.5795478961	0.900106362634	28.6943398542	7.04353033587	0.0599174505619	0.0	305.853186895	5.82468279919	8.77786682689	1.21796729772	14.3138648513	0.0138848308692	0.113999850134	2.60461157593	0.196151490387	10.3305269256	0.00822552210935	0.280470870439	3.00190369253	2.7121987976	4.5907702025	14.7246475896	13.8333695691	1.74556477842	0.12063622873	1.87076704629	1.3090187044	0.385003205875	151.893955805	1.21326308852	6.4777904479	1.47575490321	2.279222565	68.8018165517	0.0037596789375	0.0122541123309	3.20769003381
TCGA-AA-3526	580	0	7.17945866877	6.40155900062	0.944011528491	5.66218015339	3.1188448852	9.70912377522	19.8265391635	0.0493691413603	0.0236566256997	1.21459649255	26.3881497285	0.351694392599	26.7879556033	7.73904848706	0.0580232213503	0.107973862676	209.174071769	11.6455513381	6.07367675978	0.32546488834	10.4487560621	0.0574988121594	0.0390985340716	2.60100248015	0.0678394145266	9.29000432533	0.00248921268761	0.0962775618971	20.3121356557	6.68122762634	2.91351254533	17.6471847934	11.0436884478	1.85664746155	0.104957658377	2.15723384171	3.22777535071	0.366548040705	177.889951686	0.727046417647	10.1101329424	1.48477965098	4.64666792327	48.0945041841	0.00910205128685	0.0148333888032	0.871660815366
TCGA-D5-6537	146	1	5.64437654276	4.28202387455	0.986768393235	4.29096574793	3.2553783571	13.1272409561	14.2109982688	0.0	0.0822341359327	1.07934089868	33.2090796008	0.109583846683	22.0757255017	7.56503490074	0.0576279442186	0.00893652516832	289.206214781	5.44802112642	7.83415645661	0.718328206224	12.7682423218	0.07907137963	0.0137054750803	1.72975261606	0.0112295442675	12.3800963653	0.00247225518631	0.171112481911	3.76922772655	5.33624383792	3.72601206932	7.60221987876	8.37778543872	1.34171586838	0.0498551781861	3.53911367074	2.21042339713	0.104014562996	156.414811197	1.5452800684	7.88698507947	1.23848796924	3.67758847134	67.5827438057	0.00904004451367	0.0441970136765	3.22678467303
TCGA-AA-3821	31	0	3.10296353146	3.44659420715	1.96070106445	17.5676615034	6.46753282183	13.8490971401	18.8506214801	0.0	0.150761035987	5.34501060773	27.1145730936	0.395525139196	14.5397034839	11.8990848504	0.0369775515457	0.0	120.729615193	4.94967017607	9.02470204873	0.13473120323	9.57213374909	0.22775252267	0.375221601941	3.44957889516	0.0	6.13801611793	0.00634538988509	0.23250928144	0.372086612428	6.62421399694	2.88907282479	28.0725630489	14.2138770637	1.41280084877	0.151225822507	1.64109990049	3.13013067775	0.18687758113	46.3713646518	1.46414987997	4.77157702467	1.21236167758	4.71952345712	39.2291487924	0.00580063572477	0.0	1.96949897776
TCGA-AA-3514	31	0	5.59109725527	2.23854909635	0.960386070744	4.96169759698	0.63920422527	13.3614909564	33.0585014149	0.0	0.0250876637079	0.284731248962	25.3128148593	0.0658180783596	7.1107611341	10.5527988487	0.0	0.0	40.9681075555	4.2935407902	6.81997338574	0.430703655883	6.73905811838	0.00750486568897	0.0243904028936	1.23752662473	0.0719431604232	3.64922827482	0.00527958057898	0.290183466018	0.716942342834	1.7729531471	3.50729163827	9.11224189988	12.2301250502	4.79015615073	0.00967884898153	16.1458595635	2.06818044165	0.188807482051	27.9616414907	1.23364312443	2.21363968784	2.30038784836	7.23763932718	59.669657255	0.0289579593432	0.0314613820811	0.79833627688
TCGA-CA-6717	388	0	4.99386463599	2.93605281661	10.4015490012	4.67689042791	2.23186684186	17.2101446436	18.3331049006	0.0381586387171	0.0121898633906	0.454572907515	26.67025524	0.920324687741	9.16486451539	7.43488544348	0.0896951852798	0.0	175.7200309	9.80652014829	7.8229645768	0.17774034002	10.1770986877	0.0747541666636	0.251242701387	1.92525540481	0.454434697449	5.82663897415	0.10774257038	0.0104442561452	0.23751521102	2.77165877141	2.48378497043	19.0693066239	16.5034895207	9.63124963533	0.216331700667	1.62373106969	0.818815325415	1.09008475922	67.6356820757	8.82639715485	3.7481869337	1.47636938453	3.1799964004	46.6019752669	0.00469013472882	0.0	0.469568243767
TCGA-AA-3542	395	0	6.75566196241	2.5873869482	0.387848679533	12.404530119	0.606645910008	7.45982699183	42.4711140046	0.0178051583883	0.170636942798	0.276662269482	18.7953493758	0.0696375633683	26.9460740578	10.1269702408	0.0418525669223	0.0	66.6302330295	1.77469873532	3.18617217086	0.618001118214	11.136050319	0.0025522650339	0.00663577737942	2.24627555815	0.0	4.05575213547	0.0143638961323	0.0584805877247	2.61551008681	3.5303062343	3.55395154242	24.281283766	5.09218002551	1.83891957524	0.0	3.76379617079	1.36762431151	0.10575749534	91.4113409317	0.146838666999	8.4250111732	0.803236681728	13.9827691266	58.7317393564	0.0	0.0	1.20031268509
TCGA-NH-A6GA	302	1	7.37221621883	3.07053767503	4.41161538697	9.46261903373	8.46660144653	16.533869036	18.1522280198	0.0153744187647	0.0884050708707	3.03659110084	23.5552144101	0.123124815367	35.1090471074	8.19604187803	0.0481852038761	0.00747221322951	215.559055013	2.56546749074	14.3571006022	0.307242851224	8.12786310764	0.179979675751	0.139426805734	2.5452907309	0.0187790103326	5.8699184865	0.00620147682525	0.0462888117516	0.580560379926	4.03931912208	4.85538297117	9.76626968957	16.147485083	2.49111866021	0.0871617612668	4.84446751144	2.71048757416	0.22177618219	70.2000108336	3.83396133384	2.82250917271	2.54312571054	3.51212089315	95.6592645676	0.00566907765643	0.0862283914813	0.723868015629
TCGA-CK-4948	3116	0	8.39979924178	4.14855266774	0.98408616306	6.36587086891	3.61034082404	15.0375538215	20.0035158557	0.0183047396284	0.0964835924196	0.630475246517	35.1419274128	0.593186467211	28.9209625057	13.0239561731	0.0322701569226	0.0133445940014	271.362737117	5.19436062919	8.28526662053	1.39238723011	15.0773872734	0.0846200356624	0.0153494224907	2.4474431706	0.0	8.95400861097	0.0147669216424	0.413334965597	49.6705298371	5.20148430807	3.53271433427	10.8984418777	8.51659184647	3.28271734414	0.125206247148	4.55199088061	1.30891665492	0.267929127992	103.421103005	4.84685255221	5.51348380242	1.83648715063	6.28574168015	82.0256799295	0.00674958787208	0.0219992742323	0.881422382296
TCGA-G4-6322	792	0	1.94743190709	3.31668868917	1.38246232857	5.81772340347	1.30917633362	11.8638658649	14.5961345211	0.0971981788132	0.0196106386896	2.68143873257	23.6258338653	0.180071408459	18.3985722413	11.8860009356	0.0120248809356	0.014917853147	153.200314394	13.6645058834	9.88901521301	0.237516861434	6.90229842145	0.510380056524	0.00953280034778	2.77677625574	0.0656096650509	5.86315689846	0.0165078659173	0.0126017737288	0.057315962091	4.56439876092	3.66245470154	33.191354813	10.7972467595	1.65970704201	0.102138388372	9.10057979922	2.37260508367	0.981025376059	77.7868928428	0.132593965571	6.03183681881	0.774081801485	2.10653484162	70.0527328226	0.111293612219	0.0	0.426979608263
TCGA-AA-3530	580	0	3.61122357266	3.68650080147	3.29287667244	7.74963445939	6.50595273971	7.49542704075	15.6637287834	0.0	0.0	9.59069117134	18.7557972243	0.101430036319	11.5274106941	6.28695974632	0.0711200254658	0.0441151185359	188.93034765	6.07649870342	7.39342119039	0.102289157855	18.4822050724	0.0737300444972	0.157866378882	3.09331079992	0.554345975793	6.68539492547	0.0305106930661	1.06829205079	6.32781068684	5.79115815432	4.43979652686	34.9953307713	12.3222359989	0.968031684788	0.246109875358	3.90393908729	2.46786946614	0.128366862108	56.4523566022	0.409930316274	7.50871318086	0.995268237168	7.1193724974	45.5414621223	0.0334696060084	0.0363630617149	1.7483058475
TCGA-AA-A00Q	1278	0	4.54008271562	2.45473473308	4.09516391307	8.44888896705	12.4806412317	11.491666366	26.806619575	0.0	0.0266398949007	3.28263785231	16.0089427498	0.279561574244	7.33008227775	6.65212564769	0.0	0.0	142.809052536	6.12027586749	7.51364415862	0.0877113956247	11.7664187138	0.0458229512431	0.0569788845196	3.09920652223	0.101859264634	5.6926757692	0.0	0.251075229327	0.0519069004809	6.49377763158	4.25633805945	21.0668151023	18.68622779	2.21560686878	0.0822216122251	1.25915374278	1.67760961864	0.129728456807	53.5168808236	0.360242148478	7.67011862599	0.979699777289	7.39928832141	58.8971149262	0.0153748272941	0.0668159396452	1.51699262028
TCGA-AA-3522	1127	0	3.31328838716	4.28224768048	1.64813716523	4.96138825065	14.4343121824	5.46302018736	21.8036858096	0.582961403003	0.212832386165	1.27965634007	14.0986747381	0.162858147853	23.5275263695	4.25244557752	0.0652524413759	0.445230592076	106.444808886	11.9453222537	4.09093915243	0.0750800324672	10.1028674612	0.47949875427	0.0517292852356	2.51397578947	0.508611014275	5.55535745437	0.0	0.0569857687763	0.224627236513	5.5586053778	1.51807526177	56.3879858503	12.2201882247	0.841420983504	0.0307916155733	0.622378907863	0.538143442907	0.20021965476	40.6276651628	3.87556842792	6.16968383811	0.704434675483	2.36785219262	46.1698768762	0.0	0.066726032148	1.42583657008
TCGA-AA-3845	0	1	34.3470990999	3.08268468802	1.07565466144	16.277447759	10.3133509999	12.9251391095	17.1129041909	0.972390366725	0.183323980686	0.313745314269	16.9587998646	0.641273058422	10.9938533617	11.4617726891	0.0	1.95236900321	65.1021818855	10.6004019083	7.83853681919	0.0	13.127557273	0.621526493838	0.136642127414	5.15706503259	0.0876188041093	4.05490213228	0.192898338275	0.0261786172998	0.0396889271051	1.62726888677	2.37547309278	17.8757284673	10.9281692384	1.84321970495	0.436147358739	3.23841171577	1.84246637891	0.27052542242	32.2690851941	0.544634768631	6.07764972086	1.69295615552	1.40659202797	28.8595896348	0.00587793139328	0.0	1.02345810141
TCGA-AZ-4615	1002	0	7.90944369374	4.47940710218	3.67686281786	2.37159117456	10.3347930213	12.0449083807	15.4665460692	0.0	0.0436408190526	0.448128033356	31.4361215763	1.04951659698	18.3332233226	9.6373944967	0.107038972335	0.0	172.929516097	7.48569186979	4.90463558682	0.20013497107	12.7499116948	0.00326374039209	0.0339423286821	1.79285132556	0.125147502082	5.79168910372	0.00918400467273	0.0373913864303	0.0141721007779	8.66009293643	1.88842010344	29.444821936	11.5231341839	2.59436326593	0.143111756704	1.02093955867	0.774498002304	0.14489860885	56.7011343462	3.17870759308	3.13497149487	1.02714881399	4.788260868	41.7336884041	0.00419777717097	0.0	1.42527789011
TCGA-DM-A1D8	383	1	9.49521817437	4.26537231094	1.48124587909	18.9582739627	3.89928975978	9.58323956483	33.9655285658	0.0	0.0416502353902	8.81486696525	22.8369383589	0.0947009928887	11.2149395242	11.7094828245	0.040862646398	0.0	156.031185208	7.03110367012	12.1360842041	0.28210152021	8.95637835731	0.1046596917	0.032394121146	2.93450773097	0.0318504435884	4.35018431754	0.00525905743404	0.0178429287098	0.113615631145	3.62597106889	5.03451149021	34.7083049865	16.6851734437	1.16117122298	0.0385648988042	2.70437820721	1.27487112473	0.0848174773609	80.324305493	9.85638197546	7.37408335818	3.45963358942	3.89875696511	51.2029642153	0.00480756533215	0.0731245275962	1.46490276537
TCGA-G4-6314	1093	0	5.04632652594	2.89520553867	11.3931098494	4.52580098314	1.89905567095	11.530166392	12.6745453735	0.0643126152624	0.0112062601721	1.48382404496	25.2575492155	0.365865276327	19.2535214481	8.99472510434	0.0412288288319	0.00852462513947	138.902109608	5.44044964656	9.50398224998	1.57336871658	14.6624774811	0.0502845612368	0.111127009587	2.96371850334	0.107119549897	6.02447128338	0.0966904899761	0.0432067789133	0.371195080634	3.11615092476	4.17507260082	12.2108803757	14.1841341205	12.3196061831	0.315607311286	4.7937984406	1.98450929707	0.585400067375	57.2828593024	5.64136161288	5.76082094054	1.00556703963	2.8202227888	58.741833142	0.025870119293	0.0562131949917	0.80705141
TCGA-D5-6539	380	0	3.32048088772	4.49570966497	5.0592965507	5.00156033847	16.7890476728	13.9907453239	19.6784088096	1.95347089117	0.23320551802	1.00128560742	20.2817851908	0.0415433459166	12.9360358188	5.46457744172	0.0	2.66099875121	113.491221787	10.7294513914	6.09361099362	0.0822669809796	8.38184672921	1.00767937597	0.146111049837	1.70359295748	0.309609561234	2.4431120649	0.0245385010375	0.0	0.0841468091133	7.33802855117	2.71071165863	57.0798830589	36.6115198608	1.27481583768	0.0849725659027	1.15669533155	1.08289135893	0.126182479675	48.991370388	1.55288846759	3.76005438588	0.908451180242	2.08753845614	47.7240103692	0.0124621451626	0.0487422024843	1.88780709395
TCGA-AA-A00N	122	1	8.63229151684	2.75472349472	3.00441569793	9.19638468978	5.37520524864	8.67057896472	23.8977592029	0.995539993299	0.12512557422	0.676241318092	21.5124971174	0.747725882622	8.77993065038	9.1867535861	0.0383623439249	0.0	101.195905039	8.35201594384	6.36858098547	0.779807550661	9.35491848503	0.0748615446786	0.0669063792339	1.37573267214	0.0	6.00433810332	0.0197490654952	0.0134009248667	0.203168992497	7.8014082712	3.28732540346	16.0720603151	10.6964146912	4.04902275304	0.0844787786431	1.34412500571	1.67143150528	0.581628183004	47.1519777209	1.28825023703	3.89421271473	0.690236378483	8.30445361663	40.4502587572	0.0361072012648	0.0	0.995432319129
TCGA-AM-5821	28	0	18.3923400833	3.11061029064	0.265380489162	8.97407015559	2.9470365393	11.9901573555	13.4533211445	0.0986289375993	0.0945217111601	0.11676404639	32.0708144462	0.64159889762	16.7505310961	11.2307187614	0.0165597043016	0.0205436742578	236.061171177	18.6237761495	15.4616862395	1.20991257201	17.6485914343	0.0464530335643	0.0157533722725	2.14069208242	0.0387224500265	8.53999672074	0.0312583049341	0.00578471830595	0.0701608524359	1.12714319305	2.92152267796	6.70494500795	6.29628312506	1.47101916452	0.0885617012728	0.45772321839	1.08224923152	0.179334914298	114.719701068	23.6464157239	4.36178750234	6.87936450962	2.11355023867	32.6110664436	0.0415632980978	0.0	0.135692807916
TCGA-QL-A97D	666	0	4.99100060052	4.93068364648	2.61910910376	5.80446305415	11.7733280869	18.1014810254	20.6755289775	0.0202338467341	0.103419969201	5.70112016348	25.3824761435	0.097978375513	12.4080598483	9.47657240861	0.0158538030771	0.0	192.993207438	3.23085203412	9.20407761493	0.343548723457	7.4210007147	0.054140860944	0.0251364051414	2.06480541038	0.111215409322	3.30043067692	0.010882122529	0.0941481994211	0.293869014275	1.48954932225	3.80205549035	27.6527755407	17.9181907587	0.567868177128	0.0498744260937	0.808531178478	2.04756157074	0.0400610674168	64.7450071778	0.119191425071	8.24260168714	1.63543527869	4.26512482006	53.3307545139	0.0	0.0162118282701	1.16917688555
TCGA-AA-3819	761	0	6.30348817462	4.22482047263	2.2190407039	6.54178643014	4.05397124341	10.6857945398	20.8932648513	0.629919161288	0.10591005259	3.98384141613	21.1746421188	0.129666844898	13.313524354	9.90622964929	0.0259768341548	0.99901833339	192.680000556	8.34353334367	6.8799731275	0.194279628762	10.2028737087	0.158412662305	0.057661238392	3.52800376638	0.0404953552343	6.95633313011	0.00891530854816	0.326676850736	11.5287582582	6.92063286929	4.0843445159	16.4342122031	16.9339341142	9.08134368138	0.0898924792865	3.18558202511	3.11244986808	0.0468864383288	71.9870895307	0.716092631604	5.86303371893	1.8383986165	5.26576001367	42.3194280155	0.0203748147073	0.0265634669656	1.66738957252
TCGA-A6-6140	356	0	4.14078185642	4.64118808601	1.52134751924	7.89949047887	9.17506539549	15.1412221985	14.5516735611	0.308985786463	0.135721035871	1.11359320073	34.2237087795	0.0971092755316	19.0979004853	8.62472839168	0.0	0.0375430075876	199.040803747	4.55835572012	6.06449688482	0.139280781987	8.60236593693	0.101500896739	0.0215916454623	1.79470643696	0.0117940378866	4.71806302949	0.0207722562114	0.660713489367	9.71244192783	5.07373731821	5.56195086345	24.5771195182	22.0153618167	0.650382491365	0.0285607248343	4.49458996157	1.57280689175	0.196637815526	98.0475237065	0.424699591886	8.41835483005	1.86339289757	4.56299918817	73.4626324237	0.00712085626214	0.0154729120897	3.47164897307
TCGA-A6-5666	362	0	5.16558065207	3.82607811001	0.614143896168	4.45869729894	5.57814011231	8.47088037513	13.5022504062	0.0	0.066672042501	1.52779553158	23.7621796221	0.225446874423	15.6209453604	6.01176943487	0.0163528253312	0.0	372.397690722	3.75687859247	8.76671717098	0.313595075501	12.7419156628	0.0558450258269	0.0259276112319	2.96983031884	0.012746231256	11.0227875127	0.0	0.428433773593	1.48095274405	6.62374253248	3.03086074031	14.238603873	8.22677021352	1.27301409245	0.0411554388274	0.566597718305	0.860072212182	1.05076069135	164.032932768	2.02446393791	8.69644098408	1.60191356421	2.1689946925	91.5547770262	0.0	0.0	4.84624686838
TCGA-CM-6164	487	0	4.74004936628	2.19113858007	2.59077823058	5.99843242687	7.87551174548	13.1636812031	16.1347730624	0.0316159303955	0.0302993412851	1.6320698408	27.9494223567	0.462225663046	11.422705215	11.9841838552	0.0123859971161	0.0	213.697709049	4.12721494687	7.43644603408	0.574807964099	9.68675754141	0.0672240467188	0.0530230184016	1.54562952474	0.048271408879	7.54998645221	0.0106272559339	0.177396263903	6.40225671984	3.78083097386	5.86637381498	14.1279922719	21.7295788595	3.91007639809	0.0935161605968	1.74072510625	1.59197572082	0.210145381564	111.496640983	1.42783855374	7.77639266216	1.34703870623	3.89013364864	62.4897716728	0.00582894115661	0.0126657091187	3.11244581254
TCGA-AA-A00L	1157	0	6.19087092907	3.13079420746	1.26086526161	13.38423141	9.95662522826	12.1649248757	17.9604997041	0.0149775481929	0.143538348748	2.15659384159	21.8217679151	0.150630499444	7.55560297021	8.97978627946	0.140824097019	0.152865883568	165.117995395	3.29766425572	9.17793074022	0.0607625413321	19.0297430967	0.0558205360789	0.0334917578368	2.98574167237	0.0	7.73812815512	0.0	0.344353620072	8.61412663194	6.30685994329	4.62084014332	26.9586373296	8.97644935563	3.53092983535	0.0775281597949	4.81078686994	2.37756353618	0.0381267033969	46.5753263059	0.352912688655	6.94387524308	1.26689228009	9.60358320692	63.170445552	0.0	0.0720021582851	2.45211120301
TCGA-CA-5796	99	0	1.4576933425	1.27636349256	2.76896847234	3.86803076567	15.4917854094	4.58478932524	19.0846093333	3.98720344143	0.247096020229	0.124004283179	6.06260612783	0.0617392615224	24.3794307742	5.70982546717	0.0216449584909	1.39632220238	107.04980009	15.4180693306	5.56650994748	0.0249048794495	5.18457323806	0.365628631976	0.0240228486676	1.90121822899	0.134969531375	4.2479737966	0.0297143958819	0.0151222492061	0.0458531357505	9.87906470453	1.52327626194	41.0809691643	26.4127650833	0.682265642822	0.0680928025475	1.00275707618	0.107778504651	0.312541553098	55.0964042872	0.271217094892	4.79729523502	0.934675177749	1.38129601686	57.1347284013	0.0169771272347	0.0	1.44845777362
TCGA-QG-A5Z1	256	1	3.18572515332	1.91049815988	7.74837264384	6.4800761427	5.52800151412	10.2743814772	15.7918678119	0.0	0.0984562408317	3.0330091781	10.7125540755	0.571395938481	15.9133949248	6.71528305255	0.0439065788212	0.0272348598938	118.825956762	2.85869080159	6.09171069289	0.522032719447	4.95115758458	0.107100934661	0.0730951573997	2.46822521558	0.145447923091	3.73804772369	0.0056508141324	0.069019490647	0.982445808509	0.15584304843	4.96903188997	10.4422610289	28.4256829837	4.51886827601	0.20718833927	1.5170153555	1.14779492006	0.336805791014	56.2191428163	1.50744148764	5.00298261341	0.873379270811	1.55205774967	55.3205870905	0.0	0.0448981176514	0.839480544738
TCGA-A6-3807	333	0	13.3077604321	4.47777928486	1.36577729844	11.8167753211	16.7250527127	7.44608197167	22.8773761599	0.077034833783	0.0738268553363	1.9151871815	13.6060987638	0.35509191468	10.3267368896	14.6096388208	0.0	0.0	179.401606318	3.07992129455	7.90617171911	0.0520872109314	10.0071486358	0.0607337040216	0.0430649924278	3.59786167173	0.211711116621	5.81222945271	0.0155365137296	0.0632547357437	34.0442721389	4.74477965491	6.61744064337	38.2709153891	13.6212219417	3.24300400295	0.0996886944776	0.845934370333	1.4370073923	0.62098059709	65.9601315129	2.08742815942	10.720107265	1.61091868819	10.3660746605	57.1586141097	0.00710134902742	0.0462915744293	1.36012586358
TCGA-SS-A7HO	1829	0	3.39166687876	4.58491794225	1.07564665647	9.2053933606	2.6143288978	11.1994038434	16.5545125384	0.0	0.0117866601055	5.35088558587	28.1716444956	0.0790243742082	6.52968762016	16.7081398306	0.0867283437165	0.161390458106	352.199881137	6.00581942452	27.6722288345	0.227300342856	16.3437758693	0.259155722916	0.0297935917604	1.76350411978	0.101400782715	6.75185644969	0.0024804470639	0.666520284714	4.30227741017	2.34800119825	9.11610161353	17.8830927619	7.5089539212	1.44971257468	0.0545676813049	12.0537251763	3.41884025037	0.720078602651	142.079912466	0.485405730026	7.49033216321	2.95910216442	5.11865741549	68.4640283423	0.0068024991905	0.0886869231088	1.0265170032
TCGA-CM-4747	244	0	9.62479726187	2.43257292514	1.52129243664	6.98877561549	2.65234905073	10.4883897721	33.9856719289	0.0353849481447	0.033911405003	0.84306145613	14.7368456071	0.138393689906	3.02707144949	9.89430006128	0.0	0.0773894264003	50.9766065925	2.56623946377	3.75132004563	0.103677523422	5.40076777747	0.00507222479613	0.0461564686325	2.66033271008	0.0648311637336	4.03008431241	0.0	0.159803817163	0.572651584046	4.32417322937	2.75744096978	12.9018418981	8.37124562996	2.87995457156	0.0	0.79332825573	1.24248591114	0.0750629879053	27.432731422	0.500260671245	2.75153494279	1.08083245995	3.38250158452	86.413652634	0.0	0.0850537285679	0.567960100757
TCGA-A6-2686	488	0	8.86483066617	2.96370691098	1.14762919187	8.82506698462	0.63830660613	6.90748162107	21.6648994827	0.00610904513705	0.210767213991	1.16440481252	12.5449020011	0.836255724329	46.2698129579	11.5029546967	0.358995992698	0.00890728070924	218.911575249	2.56286917745	5.99878024376	2.3820020768	5.22982445007	0.0122597411016	0.157097180637	2.24427725589	0.212663123722	6.32123779345	0.00985665927844	0.045146255938	0.0760504668742	3.45390975688	2.78675610711	29.8921426801	11.7718797836	7.14611696168	0.158111001039	1.96222464149	1.61775807575	0.445798969946	103.437128597	0.950044213509	10.0151372084	0.844009088661	1.50934563894	69.9384991128	0.0	0.102788887902	3.9026146462
TCGA-G4-6303	2003	1	2.93851588758	3.02876439354	5.03568441043	6.58508029961	9.59575822608	14.4098648023	12.0767713168	0.0	0.172792845871	1.19326446398	19.0617308855	0.391763307414	32.2000049925	8.61184124965	0.0353177923986	0.0219073121514	188.246204644	3.77753060509	13.639263639	0.212215247549	12.7029890562	0.0926116615874	0.117593293019	3.45163501865	0.229404165257	5.37666447899	0.0282826755328	0.127486332108	1.51506358773	1.88774109272	4.05122108217	11.79529741	14.2358905267	2.68752801656	0.140734425029	0.870798981306	1.33727452983	0.433474429574	47.0942128327	1.01489481885	5.45967550789	1.09675194226	2.06233948359	68.9688023362	0.0129272984843	0.0120384571126	2.5242068948
TCGA-A6-4107	231	0	10.7654069947	4.21980156304	1.99027035994	7.01221880185	4.88167069804	6.79192305282	23.2490375459	0.0	0.0	0.931072251374	17.6252954097	0.374970410107	18.6017724496	3.89121280883	0.0281699154591	0.0349470954625	94.0213034011	5.2593890424	3.60425673291	0.0918355647835	6.2841016526	0.0824575548172	0.0446637569759	3.14327500901	0.395227399142	4.82240426163	0.00966797903843	0.118085460464	1.86486693623	6.22271808866	3.02013229163	41.8215010869	4.14986509675	2.97324451469	0.115205535715	1.62307756852	0.929280497214	0.213548170779	79.468528411	1.66604928572	5.50763810183	1.02496050842	5.63982141627	32.5289715156	0.0	0.0864182233598	2.61605853913
TCGA-AD-6890	746	0	3.41273331287	3.91610857176	0.914725873982	8.39041424041	3.1714970449	15.8204232067	22.4139929946	0.0338487148799	0.0486587181545	1.41130507784	42.9541216302	0.250586544976	6.47790079367	13.0434788153	0.0	0.0	246.485659997	8.44082645682	9.30199298299	0.274642272612	11.813592496	0.0812712473487	0.0283838085657	2.78823270011	0.0465123949223	13.7726243315	0.00682666525822	0.277938097591	13.0626842445	5.19962107517	4.73556836024	17.5058393896	11.9879866712	1.81444842372	0.118893059853	6.14078165264	2.8908845353	0.150788688372	102.342796488	1.52535235219	5.17704109655	1.7735503037	5.89884009559	66.1136483905	0.0124811868443	0.0203402827948	1.43975078056
TCGA-AY-5543	479	0	10.3364896923	7.05605823838	2.179700544	7.35301012752	8.53643312461	7.41389989697	14.3492249938	0.0303964716957	0.0679715511319	1.11255277323	22.7908893082	0.107561093029	12.0008030231	10.5193879167	0.0	0.251143907552	218.93810237	10.3176162025	6.46779211358	0.0776432196984	8.38181647582	0.082785963104	0.0094403456428	1.715407259	0.0649733439276	6.33049702298	0.00613041109637	0.0499182172592	0.359480495123	4.64941919917	3.01051687861	59.8123458742	11.7046079795	0.892895521176	0.033715930068	0.602675521109	1.30821252349	0.13755905344	174.933355114	0.13727653636	8.8733941905	0.490417099307	2.2649133786	38.4628644468	0.00373607529846	0.0730630787548	0.569205685021
TCGA-AA-A01T	1005	0	7.90854807393	3.42262276445	0.41462965895	11.2744517506	2.7586101922	10.2474299643	38.4158468385	0.0171054228379	0.196717175642	0.797368661304	22.406295354	0.0382290486784	5.28000377138	11.133167705	0.0804155558122	0.0	67.1134589421	1.15784175299	6.09619144992	0.354686239883	6.6371902303	0.0171637343252	0.0254999760087	2.36746489217	0.0	4.68301007191	0.0	0.154501391525	24.8078021808	9.80532132236	5.49559198302	32.7106137913	9.67620572959	1.92027258358	0.0	4.13243485467	1.86445435088	0.0145144669123	52.8386944074	0.0201525666503	6.66002518641	1.96132741796	10.5151672443	62.0525213688	0.0252294338794	0.0822315740098	3.51433411112
TCGA-AA-A022	0	0	12.0120893644	1.51049822658	1.18591984251	4.87600898113	24.004621867	7.24695874864	30.872057687	0.0254960064724	0.0488685413871	1.34696146603	14.1928798257	0.377500664073	5.86874233292	21.2566850175	0.179791714379	0.074348799696	124.858484327	4.86444760833	8.31012782615	0.0632102553265	9.8064008547	0.0584752480417	0.152033085537	2.22181068576	0.0467129629074	3.15113427505	0.0205683083953	0.0523381135758	0.0317395460691	4.21684108662	4.58364229713	13.3966341745	25.726551448	1.04470600812	0.00942676921895	0.688275723354	1.38950497301	0.173073040448	33.8880099098	12.1202688036	3.36052722356	1.9169845043	2.58718413864	40.1331618041	0.108114439484	0.0	8.51206163683
TCGA-AZ-6603	899	1	3.6171730217	3.06807288378	3.23475084045	9.75588208322	5.30487802409	13.4483986449	12.7236523804	0.103378197961	0.0495365985166	2.30775163188	23.4453242422	0.205048688486	14.9430856333	9.36146199176	0.0242999408044	0.0226095553674	154.20507163	4.94824858138	7.06932751394	1.22556796471	13.7202881363	0.0400103776815	0.123289162405	1.91803638528	0.25569838195	6.14328649041	0.0166795898747	0.335298761309	0.84294416366	2.1765639053	4.4990816946	17.6622453635	11.8516072373	3.65568341498	0.198757266579	3.74621258284	1.48601496893	0.280702455211	80.5462836799	0.986530526555	7.42296303784	0.869577807171	3.69437791745	45.8875558623	0.0285893262631	0.012424352232	3.40159091246
TCGA-CK-5915	0	0	6.0667718837	4.81861405077	0.862154639858	3.57816047964	3.63518976547	16.839965517	14.0062805387	0.0138164146723	0.0132410546916	0.744237480367	28.2580137452	0.0617568351365	9.19972160082	9.77731502799	0.0324766793471	0.0	245.819394308	5.41087791197	7.26137685506	1.65975989699	11.0359747282	0.0544638054074	0.0154476556649	1.54632712299	0.0253139905185	5.53485863259	0.00557303509877	0.14748389799	1.68558239059	1.6680752536	2.12186041237	11.7190185795	17.2632532778	0.728991197619	0.0408673107894	4.82977608782	0.990496868696	0.0468945773532	73.4325317824	0.0732494595928	5.45564041382	1.37644124935	2.88529213692	46.5084834761	0.00254729394684	0.0166050488264	0.864886723179
TCGA-NH-A50V	588	0	8.81457186151	3.22968196053	3.2426408533	12.5630968789	6.54929995071	7.98721434119	20.1246184089	0.0	0.0340444417295	5.29900493022	10.7094453062	0.72776323544	8.56335539819	10.2585785856	0.0	0.0	145.183234189	8.83431082073	9.23702861502	0.0186817897774	7.08468832833	0.175678259912	0.125773332543	3.19514391713	0.108475834594	4.23308636347	0.0191053127912	0.00486153752437	0.257967111765	3.41712008612	5.21274425768	27.5092962394	13.6830980193	2.34623505301	0.135721968559	0.574304059918	1.46824698104	0.110524282094	61.6393875496	0.669630970081	6.01007996272	1.11845948893	1.8459064862	60.8382379289	0.00436627858636	0.156543566805	0.418138047431
TCGA-AA-A02F	1216	0	11.7761941371	8.52649670297	1.60719474068	8.69887924098	2.35174816534	8.44857733486	30.3540671961	0.0	0.0790285341342	2.00741610169	27.0893103571	0.253407276365	4.82415110066	11.3023898706	0.0	0.0	228.299882046	2.6682097289	8.97990358948	0.130100044481	11.1597387687	0.094564171647	0.0153664192096	2.00004524345	0.0251808687747	5.60944757587	0.0	0.022570508704	0.530390455635	14.0568607851	2.32991429481	20.9227447743	8.18883510894	1.77432169776	0.0508154961487	2.94299543316	2.92570219076	0.0233239835835	100.275963807	3.04410660319	7.35215317367	1.02044358971	4.48708729775	53.0983440061	0.0050677963681	0.165177258476	0.705918718977
TCGA-A6-6653	282	0	6.47630592559	3.20629491121	0.447357769049	6.83439225472	7.98724140934	16.4566902837	15.8428292386	0.00684569038946	0.170575958956	0.0992791668282	34.9840415708	0.221842592693	18.4985798481	14.5959694526	0.0321827763513	0.0299440344176	206.217132518	5.96786327992	6.01697498772	0.148119141132	6.21802197643	0.00785031655789	0.0178591695224	1.65125493162	0.0752547223233	3.00063651784	0.0220904040422	0.0	0.051132503216	8.21786266673	2.04650421221	22.1852884717	31.2821056885	1.47552831957	0.0809949508172	3.56449323333	0.746165549508	0.145219366383	57.0232158779	0.201629379683	3.48336866469	1.1066292749	2.15445345157	74.2036145317	0.00504848359132	0.0	2.13166152898
TCGA-A6-5662	453	0	10.6572887906	2.90337586087	3.16996918499	8.57108702236	17.5857055807	8.31472437459	16.1027541445	0.00611142015687	0.0468553675955	2.67790609914	15.5318216519	0.583899277606	10.4454772893	8.66752459653	0.0430962671932	0.0	163.797612156	3.54122563994	6.93390398564	0.407714870836	8.42818273479	0.0192727972389	0.0546637410333	2.95350321916	0.0895771793622	5.74841469284	0.00246512281553	1.09898598237	2.44216906229	1.63764573367	3.89350613887	20.1961485003	26.7487062373	6.37363110199	0.162691683447	1.252732762	0.558835294628	1.45200278406	99.097348647	1.66322373557	6.30261973632	3.03272142513	3.73888029991	61.8284310196	0.0157744375208	0.0146898356064	3.31556927632
TCGA-A6-3809	314	0	14.1069135896	4.23717995956	0.931238267223	8.55761642105	4.67279134408	12.5704112871	23.9148645593	0.159267720049	0.0305270599036	0.346465418012	24.9122737048	0.293657696819	24.5528304931	22.879988698	0.112311771115	0.0	331.447276038	9.0391231049	8.15495026281	0.567162552997	18.3234831549	0.0228300936192	0.00593572441719	2.26329817215	0.233444154701	7.6677662976	0.0	0.0	0.0594809050972	5.70605293624	3.3967623749	19.8950931109	12.58199255	1.05489404795	0.117773741747	2.52140227905	2.48164147349	0.175686499958	83.3317551885	0.788085987148	5.7385204814	1.30227729968	9.97799887787	51.467491148	0.0	0.0	0.255638951219
TCGA-AY-4070	496	1	30.9798288335	1.79024558737	1.67784243244	7.93700887391	3.62211797148	9.25038940349	13.1707756504	0.179484018976	0.132315174372	2.10238671133	34.7277674489	0.254563456048	18.4592481784	23.6996152313	0.0973598612251	1.32861201033	148.31925109	4.78566561363	13.1108915636	0.790385289493	11.3979680117	0.162284191056	0.0720371355295	2.74049286299	0.0505915147625	6.79577993368	0.00556902095828	0.0680204623506	0.60156010746	3.94357941636	6.49312376061	13.201014767	12.9780354384	3.73532627758	0.0816757498424	3.84082298318	1.90886805233	0.105436800385	56.4916190227	1.18741312589	6.50753564656	0.960219690924	10.1927703419	27.8748622123	0.00509091836871	0.0331861771148	1.10803046588
TCGA-A6-2682	424	1	8.91274065106	2.23587726233	1.07015189747	8.19712061029	3.93754959379	7.59441412415	21.9522839563	0.0533389549292	0.56229524068	1.27082331242	22.983988149	0.86425556663	14.3004749012	8.50306961617	0.0	0.116656130451	128.904007357	7.1415257672	4.07058648336	0.324586882821	9.08181489797	0.0649895241848	0.0298182208921	2.21774098256	0.146588876134	9.08362402444	0.021514978741	0.262785651623	2.68923079671	7.46061339183	2.91687150905	23.8547953035	7.34691138425	6.25734153299	0.0986064266657	2.53814319866	1.61928864697	0.520486678032	93.68492355	2.38794682068	6.93234260069	1.77962832708	3.52990570898	53.9707015114	0.0196679095473	0.256418462228	2.05473116481
TCGA-AA-3850	0	1	7.1402341635	3.26776680313	2.10250598017	8.01987817256	8.96349758108	10.0316588712	26.2888168508	0.254203207872	0.139209924594	1.97494554291	20.1903968045	0.101450145999	9.2557838432	8.49074192866	0.0426804755009	0.767755248725	92.7732978367	7.06364199769	6.2799655939	0.147325590526	6.20780333328	0.21863123421	0.128573823286	1.84601264325	0.299406175905	4.97100578677	0.0292960724779	0.104365492528	0.587698915943	4.91900475049	2.74715159062	46.8030339786	15.8460158893	2.69064244829	0.214829384284	2.22651725043	2.20491956489	0.261920317143	35.7550340354	2.80234008271	5.75448356635	0.955646938202	9.66646427387	36.4403929958	0.00669524834912	0.130932976007	2.3898250415
TCGA-A6-6650	278	0	6.97868225437	9.33126896219	2.06265456999	3.31559625779	6.67763270868	11.8000789095	12.1492442601	0.0314534001213	0.253206066075	3.27776954069	30.8334609669	0.147620465687	19.473189314	4.15426653809	0.162654670662	0.412745088749	264.057845513	3.78079348753	9.01502495496	0.0879046772156	14.7946896466	0.409386368328	0.0257891035987	1.22716124343	0.103730234246	4.78244038398	0.0	0.470050894599	3.7981130259	4.5877693743	4.72726339472	53.1077925066	5.00485156299	0.522586735674	0.120946039997	0.995891379939	1.36673940728	0.106756632599	63.1185387411	0.281629240463	10.5395658391	1.47806678826	2.99742754607	97.261109713	0.00463918072158	0.619949402024	2.62524722068
TCGA-AA-3930	61	1	4.57218644699	3.35771468061	1.52005350405	5.8305791171	9.57831885146	11.608923841	21.4884190455	0.0962757711865	0.110719845806	1.07709397443	28.8745413105	0.473368509616	25.4384818456	8.0444031718	0.135782723255	0.421124071055	256.214226061	1.53251516064	9.3814171866	0.390581986494	25.5096010882	0.104884310535	0.0358808706271	1.64505991636	0.282229393576	12.8952336645	0.00776682322741	0.0158107655092	26.9667168307	7.06860596376	2.81671939546	43.3968082826	9.3130907963	2.29129988966	0.0711930691839	0.775296731493	2.05651333301	0.17972436688	99.751263219	0.703242724074	7.46163000002	1.08581217437	5.323667704	71.6267861236	0.0	0.046283031286	0.370874959466
TCGA-AY-6196	6	0	5.02529259991	1.53082924995	5.21895936282	10.4184790543	3.66387858543	7.55464173869	17.1836701717	0.0501027962628	0.0640218060668	4.03961921843	9.93966958876	5.05754414078	10.7374366	3.64778258182	0.0	0.0121753798567	42.6256807751	10.4909390535	7.87954031307	0.0188205977668	8.68374959175	0.173563598546	2.30608275772	1.93812501558	1.54524498218	3.46820575644	0.0235779028205	0.178274800139	1.17467495249	0.89341323361	3.0253065881	13.0802326665	6.45045059774	77.2350237433	0.648366732793	3.31641383875	1.33778555167	3.14601623848	19.4934174774	22.8930496203	3.6534550886	1.64811102166	0.933319619272	36.8429242225	0.012316417601	0.0200717624172	0.536129827431
TCGA-DM-A28M	2895	0	6.83977807902	5.90670758861	0.880084687397	5.01363171754	4.84517372232	9.40385994986	20.7149705737	0.0	0.0180376824703	2.20315369691	23.8586311329	0.0736124449634	13.5698064373	7.51144294071	0.0331811198238	0.0	199.294669593	10.7414871817	6.06388260917	0.129382653966	12.863317651	0.0411436948515	0.00175363616095	3.03645532295	0.00862102252549	9.0951969522	0.0	0.038636646275	1.23596033063	5.86098104617	1.84409600648	31.9803968299	14.2882723091	0.839884792059	0.0139179165218	0.826728728634	0.543853947215	0.0279485217051	80.7890280218	2.23960507556	6.2036874371	1.32669543666	2.5188424173	58.8936187965	0.0121452166422	0.0565507440892	0.830778933194
TCGA-AZ-6600	368	1	3.77865679024	2.84425661996	4.42115165591	9.53580269055	5.41157284702	14.3737716676	21.2785164371	0.617533230499	0.131514924222	1.41562203117	19.1607992196	1.01592905825	27.5637675468	13.7587643064	0.0403212595484	0.183413400668	188.44347243	3.46206312438	12.7125988623	0.190730870669	7.21446189067	0.0704879625908	0.0554058843865	1.43295553164	0.0942853766846	3.88681630175	0.0161447392862	0.0328655203792	2.59099462124	8.77785686396	3.87992048312	30.1827318208	21.7637711885	5.29565388877	0.177585121841	2.63192092585	1.40542452096	0.553106425823	74.7582461801	1.42813410333	4.17715452666	1.44559058757	3.90176084624	86.8652432534	0.0126503204689	0.0549757751923	0.660797418498
TCGA-CM-6674	150	0	2.0826182924	4.5637791839	3.00653879132	5.46887741906	3.62578718728	12.7171767278	25.4339516137	2.62462286218	0.0441285108382	0.325939873696	33.6070130398	0.707496720271	19.979726033	16.7114996578	0.0	0.0	136.968480209	13.2035414847	6.01826838861	0.0484307875698	11.1926695932	0.112207245816	0.0343216385861	2.40406912306	0.0140606712855	4.725936972	0.0123821828138	0.0189046199999	0.277055866109	7.55539028346	2.02843149498	25.9866216253	20.242901614	3.37719342933	0.0907990896043	2.94254490554	1.01613415238	0.566535762089	66.9137105019	1.62745825859	5.91677874222	1.59400445096	2.43781441739	44.2791067362	0.00848937574532	0.0368931375015	1.05934767253
TCGA-CM-5861	335	0	3.64843446281	1.99522222436	2.64315140697	9.54887298892	3.58165979698	6.91347031405	13.0053455223	0.00924829714955	0.124084356015	0.488590238643	15.7625617891	0.289367323674	25.6924016799	14.1602912612	0.0	0.0134844606555	143.585205363	11.6189109968	8.14263770573	0.466909265515	8.21213053567	0.0119312024251	0.0103402013649	3.36593785257	0.0	3.84774817572	0.104451871454	0.0835334380436	0.207234869022	8.16995103234	1.65632621567	17.7058469466	30.3522526914	2.83435007414	0.0478718846373	1.40487646834	0.527701161324	0.141254260499	60.0199141346	14.8618439725	4.57670512985	0.825737171269	1.27848523687	49.8373716522	0.0	0.0	0.326575590014
TCGA-AU-3779	441	0	2.82289087352	4.0359421555	1.12250533233	11.0997701189	11.0497884061	8.09965755832	11.2644830647	0.00706564549253	0.135428185411	2.9716024788	13.7032063925	0.41451555077	10.9796910981	6.10055160513	0.0996504701762	0.0103020498919	177.291672709	9.49694660525	6.6724898931	0.0414045329696	11.6853027044	0.0486153045024	0.0552989779515	2.79893258107	0.271854416083	8.61080974191	0.0114000893167	1.11973447196	10.7310007412	4.02942563289	4.81376169101	22.9603771718	10.3166538268	1.51500573915	0.245567230077	1.06685172229	1.48859310603	0.287779833155	87.3640510904	0.532756024574	9.57012394313	0.942967321676	3.0965221879	39.1713733589	0.00260534681688	0.0339669563127	2.90329437708
TCGA-AA-3525	1	0	3.02808074434	4.14131958467	0.954156205263	11.3824028416	8.60290533768	8.51416182959	24.7971300561	0.853897940894	0.211184227617	0.741874519797	23.2842755319	0.0692558512197	8.40529083872	13.9708341808	0.0323735656035	1.20486206916	125.08040701	8.43117516236	6.16137559666	0.0620821817886	8.12807966674	0.124375475916	0.00513286974061	2.18857754851	0.100934473501	3.98827985516	0.0277767033156	0.0226177900479	0.0514356321924	5.04241141691	2.22182111079	32.375303641	25.8440392858	0.896749901268	0.0712907242545	1.46197700185	1.80342871223	0.11686421664	45.5805557363	1.73617942991	4.04582555602	0.906084646568	6.1168426429	60.1882358932	0.0	0.0331046552995	0.972671559197
TCGA-AA-3842	1126	0	6.02753653864	5.19821624078	1.27513579615	9.34195003479	6.16563430721	8.8233407911	25.9439667204	0.0210421386875	0.443649278596	0.697513619168	29.6164620478	0.58784058702	70.5189519948	9.87056070507	0.0	0.0	157.014505686	1.0486696075	6.24932938763	0.142276715927	15.7156236468	0.00904880152807	0.0313686505611	1.33032060285	0.0	3.58347621848	0.0	0.0	11.7091657139	6.03098014867	1.90824663494	47.5633454095	10.7231414317	2.50394514936	0.0933602141157	2.73430211189	0.938969284051	0.160694000828	35.6716297317	0.644554698584	6.90855842638	1.08769973519	10.7071051087	89.6420358652	0.0	0.0	1.55362776673
TCGA-AA-3950	730	0	6.5254816131	3.74926528744	0.546670271454	5.81995281574	1.18346362246	4.34774283841	23.1785318795	0.0	0.0312078591355	0.303593242794	35.9190746256	0.873328593444	9.24751411194	14.2370226513	0.114816492099	0.0	191.190556368	11.311693721	7.21055174122	0.411005357105	17.6055460864	0.0186713911649	0.0242723999053	1.54406101778	0.357975464338	6.02532243188	0.0459728280182	0.294127301119	0.0	2.25341428283	2.08499314385	30.3826272536	6.37993587512	3.23525930324	0.0963202182956	5.9151470114	0.619358035986	0.193420308812	40.0845455549	2.47453170986	4.687212255	0.811034045595	6.22567144981	94.0881231938	0.0120074408755	0.0	0.627216200004
TCGA-AA-3814	0	0	6.06849084653	2.71378620419	1.19700202615	5.46976746041	6.56276102419	7.34200288071	18.5481572929	0.569003222541	0.0484718308253	1.83376248065	12.8089355869	0.727677794274	20.451912112	3.66076018224	0.0297220301507	1.62239533757	209.15756003	4.94722834856	4.5919355575	0.0854960727005	13.5437448807	0.168564101553	0.0753994470963	1.17390587545	0.34750313358	5.68778075462	0.0102006683298	0.477601783429	5.61951686503	3.12764837621	3.58989551938	25.767904309	4.78623167559	3.00931146932	0.177654627025	3.59857763167	1.14697927177	0.33260684413	78.7278397479	1.19175985301	6.9500751753	1.40229916093	2.97528301819	68.0925903524	0.0	0.0303932404293	4.58680117887
TCGA-CM-6169	243	0	3.12868785135	1.7335491817	6.23269885396	3.39503056654	4.47098016696	10.2865128659	9.35428946004	0.0	0.0571633734108	2.40972826489	13.3840380149	0.99979640306	43.9773728454	6.13148218884	0.0350515233095	0.0652264434188	194.376624758	2.52894559048	5.54986321222	0.19493118859	9.13424826125	0.113288659383	0.16672389958	1.87700907322	0.409814340577	5.56114601814	0.0601488125005	0.257131823236	22.4989271264	2.12233438183	2.90847916964	13.7322617989	14.4978914676	5.95949834874	0.30875171596	3.94363539834	0.709048050452	0.569390776631	62.0419940922	2.42441117399	4.68751694414	1.45753983351	1.62281288359	63.3854922798	0.0164955041492	0.0716861782293	2.48921977222
TCGA-AZ-6598	1503	1	4.30304412844	4.20969679897	0.507586872834	5.9777607352	0.742965976795	13.094065074	12.960178621	6.82726923961	0.0145237730791	0.353221871736	35.4948354105	0.28365910417	26.9581761698	11.213224806	0.0178114180549	0.0	130.691349209	3.54525015396	7.78820178565	107.033195586	11.2158297291	0.0217236183338	0.00282402284293	2.50103136945	0.0555325331071	5.04740641222	0.0061129191761	0.0311098659131	0.0848971867155	8.98471575559	3.02149473726	23.037560007	22.6855626418	0.697533642203	0.0336197283042	15.3937166498	1.23057159301	0.225038880581	67.1915069739	0.812381796367	2.79706171638	1.26764805948	2.18415974666	71.7721338937	0.00838218407324	0.0546409557407	1.58112008435
TCGA-DM-A28K	2988	0	2.64114512544	4.37489368375	4.73611637739	9.94173810775	0.575766233579	8.10363505944	26.6541713726	0.128431144081	0.0259121805966	4.66341230487	33.0943615427	0.0566510149116	22.4745225724	7.80809223091	0.0158888698827	0.0	111.264141347	27.1660013544	7.32872544976	0.722133995902	7.01097886704	0.0639500097792	0.10580641682	3.61129568019	0.0	7.06232108796	0.0136327406798	0.0277518954437	0.0336593164621	8.22722935172	4.12774727007	26.6715030246	15.0580379663	0.910598778908	0.0299908455841	7.26194778832	3.18939373641	0.969327938652	56.6083303634	0.230946454978	4.48331631239	1.24517179972	2.50509026767	61.9920098455	0.0	0.0812384349332	0.368888342904
TCGA-CM-6677	153	0	5.34936774957	3.37976566837	1.75356649717	3.3329730266	6.81338667393	17.7915827058	18.0893792554	0.00956813552363	0.0183393751229	2.17062233606	32.6548263925	0.598749310116	19.1213960898	14.2853313454	0.0	0.0	319.488037739	11.415782404	11.1004270161	0.530499677077	18.6798132424	0.0370314750652	0.0213956031908	2.58314698784	0.105182580721	5.85778212946	0.0038594350537	0.0157131483093	44.5360128691	3.68153178116	5.34575853915	30.1227557885	12.3810295266	2.38456606781	0.134431680911	1.66360108081	1.9598237728	0.300397502481	117.910781387	0.946897905864	6.31448401557	1.84347661884	4.53095009028	81.8537154128	0.00705620214214	0.0229986376806	0.583593140694
TCGA-AA-A01K	943	0	13.2746635712	2.90266273386	2.62509035169	10.1252196598	3.11861052614	10.3880750804	22.4732825177	0.089541917408	0.286043679133	1.88602656247	18.2561202526	1.01726629551	20.4793942343	9.03497921926	0.0	0.0435188028955	107.527221862	12.1663328484	10.1435508722	3.18864503503	14.1728632732	0.0299490536992	0.0444949878822	1.70849871541	0.164055820706	6.2625944474	0.0240786176134	0.416639031	2.41516631274	5.50779989338	3.74049758899	16.8337260235	12.8879425634	2.98211377627	0.132427169211	5.40802387578	1.68123155379	0.96240087081	40.4685684597	2.56699218961	6.30985060981	1.57090389613	7.1987165218	60.3390746323	0.0110057295187	0.0	4.50331423893
TCGA-AA-3833	485	0	9.30991375112	2.36196705074	2.61957288392	12.0436318799	6.84934675234	8.51513146268	38.9047097625	0.660315766625	0.0843757456809	0.547210584215	20.4109400694	0.475517858943	7.58349044053	15.1968398398	0.068983528905	2.93110600889	148.711254625	8.17513571786	7.08305514703	0.330721060691	11.2180531092	0.180891239236	0.0710932669867	2.36520641701	0.161307907558	4.9345926607	0.0118376519876	0.0	0.328806359814	5.89084546885	2.64136123136	21.045308484	28.6973041922	15.1220580827	0.119358279116	1.45021096257	1.44912081258	0.373531888578	39.2345652532	6.05067393362	2.86470411413	1.73766539822	4.48857593777	52.6082082007	0.0324641550449	0.0352706892672	1.55447002905
TCGA-AA-A017	457	0	6.91549698204	2.32772684487	1.71613757181	15.2649147557	3.57006971757	7.33713010436	21.9385389632	0.0	0.101689797036	4.45161931751	16.2070986619	0.296428427384	9.35798909027	8.10770979255	0.0	0.0	118.414588597	2.47632644151	6.73147733443	0.257087714443	8.96136019995	0.0570376149993	0.069204474523	3.47127602461	0.0486021434463	5.03222901941	0.021400138481	0.947513315573	5.36626462292	2.8771838633	5.905358765	20.3962698892	11.2218688303	1.86122661228	0.0392320385005	3.59269342575	0.970268306128	0.225090644411	53.7446779807	0.656305457627	6.88071047952	1.12191288907	5.07153713586	75.909063333	0.00978146418389	0.0956436676075	3.19338070217
TCGA-NH-A8F7	543	0	2.52704021058	4.07121448806	1.03946955169	13.5700767119	1.14863473317	13.2658672983	20.4405562027	0.0113638046698	0.598981859539	3.46085915432	24.5382330453	0.0761911785541	12.2970431516	7.30041673023	0.0133558035561	0.414224301215	257.500732608	6.85094970754	9.49685197377	1.26011900497	10.6225161474	0.0513114447718	0.114349294786	2.19253494339	0.0	7.88800520454	0.00687561322338	0.331251618622	4.95838600376	5.16440056503	4.39407187873	25.9870072551	14.855946982	0.510285019189	0.0588223688533	4.07121278162	1.79975476799	0.0530339195018	108.793295218	2.45002999762	9.10806981628	1.39910887153	5.08046463146	57.2895303178	0.00628533918569	0.0136574166216	3.06430723022
TCGA-D5-6928	354	0	9.74601529009	2.66382299215	3.33177552398	5.55274269969	5.59851588545	22.6820951907	19.6799791752	0.322704701697	0.0951588428189	0.964286403337	29.0273400088	0.79056299461	17.9736993124	11.6943475615	0.0291748212024	0.262404786333	148.074629788	6.66565977198	13.7788140087	4.13455789658	8.72260332514	0.0942948000455	0.534268901305	1.13815465945	0.773171996427	4.16500116787	0.060077189847	0.0203829874264	0.193139235756	1.54721559716	4.49100974609	15.0120306865	7.1950729096	3.71328450669	0.252397674308	1.56171908633	3.5319391954	0.879398450302	55.6494219463	2.85143258556	3.32891984729	2.86961416029	1.78880956839	48.3488099333	0.0114415708353	0.0149168369521	0.219141128721
TCGA-AA-3846	518	0	8.79890817355	3.60213103986	1.6935843532	9.55400514137	8.45274638267	8.29115253782	15.3006357583	0.515593342499	0.05490248623	7.907602754	17.1461372891	0.184048516626	30.1375270871	8.4293156422	0.0	0.0208822170442	165.441231388	2.50349462079	6.76255617254	0.0516472832349	14.3787435456	0.176556284471	0.128103798705	3.48318173905	0.209923008135	7.36858545463	6.55687766253	0.0235201827461	5.75885141153	3.16302399955	2.87829259108	46.7299173361	10.4709685024	2.50817864416	0.190632970533	0.642198305145	0.995313918912	0.182290205588	61.3646921452	0.742427463395	8.31970609285	2.27482482715	5.05501129692	38.341755186	0.0	0.0344254474349	3.40224652887
TCGA-CM-6167	122	0	6.09616260858	1.86602894468	43.5010158302	8.19253786187	4.12603005725	7.27201241238	14.7275449679	0.096451063519	0.0568827881643	2.37484343077	11.186999988	0.81663799089	9.99814421671	3.58361259416	0.0	0.183901128816	118.189429154	6.77145865772	7.03436981623	0.100331572162	5.86332565582	0.0787001060353	0.901420093805	1.78539305623	0.258275091015	5.35258636214	0.167590005205	0.0121842712835	0.840492052785	2.11919941925	3.88485887873	18.5031320975	17.0530800097	27.3107830478	1.43194021397	0.780781983833	0.998649671418	3.31773396719	89.7430066997	9.74619480657	4.51720809921	2.14071325692	1.04746854474	36.3890572444	0.00820726815264	0.0356671540465	0.952692879999
TCGA-G4-6321	672	0	1.64523170534	0.664602509158	2.02888467447	3.51260736062	32.0553662819	2.90718468432	11.8288242292	0.127941552777	0.894358422423	0.187105594142	7.16868128066	0.0168198598409	14.8809507155	3.69029245103	0.0176904530004	0.932724590663	28.9002992175	9.39912428072	2.01446225994	0.0169623255674	1.35289157446	0.842546073669	0.0841453104197	1.22809165935	0.0551553876224	1.60073967377	0.0242856147774	0.0185391512036	0.0562137420998	7.35761744436	1.55364734788	45.215047132	50.1907386923	0.701245125575	0.0222609347786	0.640492309234	0.324822705639	0.0702461709947	14.8718188963	6.72978242674	1.46374176644	0.53049392379	1.48311075012	26.2802184728	0.0027750856769	0.0	1.78781952254
TCGA-AZ-4616	156	1	6.48384357375	2.49594066186	1.71668205413	7.88454954946	3.63500713829	9.68620440731	21.9527450443	0.0	0.0471598754001	0.974899185194	32.8972817391	0.498336995365	16.8278878699	20.2204054852	0.0144587816746	0.00896865353019	339.274228863	7.94747664577	8.06581699415	0.216273216309	10.807111399	0.0176345899975	0.0229245810773	1.1754155341	0.0112699164317	11.6290059272	0.00248114337358	0.121219525438	2.65713406518	12.2806558014	4.16268401794	10.5973517293	12.0685775336	4.45393857844	0.0500344162205	1.81813546771	1.38591894139	0.161802195825	209.698497069	9.7978026019	6.06993514154	1.71121117422	3.36515033182	44.9764783719	0.00680440878419	0.0887118192513	2.38929663735
TCGA-AA-3521		0	5.48076136132	2.74412520634	3.16490572896	7.55288833622	7.00151153737	8.77192883139	16.958741697	0.0829354150836	0.190756121851	2.07906574676	12.4937818425	0.287297202658	5.8806921573	6.68658976011	0.0389893752622	0.701358106975	146.489310138	2.31954000741	7.89441894258	0.0373845981703	8.21386008188	0.11175007043	0.111272665017	2.71613484399	0.0607806398655	4.54110240752	0.0133812422442	0.0817197754411	0.103244891731	4.26566237631	6.4402268198	10.4147783669	17.4288766264	2.55105400508	0.0735939271667	0.743762663351	2.42678714583	2.60380839055	43.9505513976	0.72304993979	6.67165280677	1.15360782336	2.87844618354	110.44456148	0.00611622872739	0.0398698692695	1.27794016411
TCGA-G4-6295	254	0	8.75292164848	5.33727086515	1.13243792078	11.4177216496	4.97933061883	15.0168962348	20.4509777311	0.150148132283	0.0575581922968	3.24293936402	50.7896113555	0.17197823229	37.2099107546	18.6810674457	0.052940428422	0.0766231115132	287.699688699	5.78527082272	10.2393800545	0.307952706516	20.0956214812	0.0710254188476	0.0391709352215	2.20211820532	0.357625551438	5.84770590502	0.00302821256843	0.00616447129408	0.102804274929	3.18338271839	6.57901343086	15.1171975498	11.8036672153	1.0366308214	0.0666180467073	10.0027540051	2.34503584583	0.14014573802	120.168426093	0.68104720631	6.32355244945	1.31237919663	5.85156315706	62.336279369	0.00553647871123	0.0	0.433802153347
TCGA-CM-6679	122	0	3.79685269448	2.98184364775	3.2416904359	12.1594406989	3.49188725771	9.03812130541	14.9989986987	0.0	0.0539338666048	2.47179829231	18.2862709428	1.2200166211	7.84194510158	6.87609562104	0.013228499787	0.00820552062985	111.283328772	6.26238739948	6.40629086836	0.289195733961	6.97854607404	0.0734100733728	0.144720279812	2.09470750185	0.0824877727438	5.37434595744	0.0204302304266	0.586872761885	2.12278258259	2.71778193837	5.339574026	19.4408634075	20.2371544477	5.25637970705	0.183108170304	1.57073329886	1.35032980042	0.51095821935	73.7928073405	0.928237103697	6.45764553251	0.983793016443	2.41670297404	56.035717512	0.0145260012276	0.0541089518457	3.46868470192
TCGA-CM-4744	214	0	7.13118992678	4.67733580387	0.339585088043	5.84200444859	3.80211367643	6.2467790922	26.8904830176	0.00938191518686	0.0359648881558	0.33529218609	24.4625752748	0.057661226114	54.7832085708	9.04939120173	0.011026502114	0.0	172.819404046	0.847894426701	6.253406837	0.063435951151	12.3561542063	0.00537937008147	0.00174826584563	2.59165209303	0.0515677296285	7.55724352421	0.00567648089646	0.0269628280961	15.848928305	6.02720998451	2.53107351497	14.2411768138	9.85804689989	1.43765017362	0.027750588907	1.62693046547	1.42067101529	0.0915496352651	137.743465981	0.917415655308	7.40748485687	1.48575726457	3.40796043706	75.6984705448	0.00345943521993	0.022551025495	1.94258699496
TCGA-DM-A28G	1849	1	1.90972458739	2.31305559847	1.63092630895	11.1337231368	4.43133342989	6.72593808727	15.4343006622	0.0	0.0531657899232	3.37905461751	13.8167718283	0.117784551521	23.2984385603	7.41248266186	0.0130401116209	0.0970639815345	167.830521828	7.42352566236	6.1523851136	0.222560327521	10.0854264608	0.252878612555	0.0537556806222	2.82162938339	0.0711489253206	5.0068086295	0.00671309393844	0.0819942601969	1.50553236076	7.66150901625	3.39272857551	20.2639791997	11.2732986048	1.90570443377	0.0574319809687	3.28456307495	1.59894286191	0.0282438292059	70.8686533599	1.3529194742	6.14336211971	0.568313540155	2.34965244419	44.5256276418	0.0163647259835	0.0533383817607	0.765777789599
TCGA-AA-3952	61	1	9.14146240847	6.23430569205	1.69831035276	8.73641600684	3.8057754692	4.09014337044	53.236958331	0.0703007894263	0.404239429577	1.55357332546	14.5103231367	0.870683426524	10.0853539209	4.28530234216	0.0275413490667	0.0341673071898	116.986541753	11.2776140529	19.2577502754	0.776388297414	5.41265673715	0.104131127371	0.0174668628067	2.59598400607	0.107335704136	8.50347868052	0.0378090144933	0.432939649444	0.131274390782	14.0193483108	3.07021186897	31.4922678222	14.4304029223	4.5510763085	0.207941371069	1.27592218187	2.55421168593	0.447392542575	135.447017346	8.558490894	6.30230438784	2.11430012173	9.06360111553	57.3254664563	0.0216019350426	0.0281633131953	2.21916821212
TCGA-AA-A01G	365	0	5.90022398495	3.59004365089	1.03216670155	4.48381908534	3.55574240818	14.7273535597	18.1007906228	0.0605970762154	0.0580736189054	1.3652864065	25.9033182141	0.0677144493405	12.5054666318	10.2042046816	0.0	1.96586409477	195.50266969	2.76077976575	8.00743543254	0.478015977742	15.6408644941	0.158523797778	0.0112919160515	2.42460757888	0.0	8.44733469798	0.00611065968705	0.124393467689	0.282886021916	6.0817722918	3.70729815138	16.5875873011	10.7253332993	0.935369997317	0.0	8.85851269317	3.05866865758	0.0771276687555	60.6287847007	1.26720412944	5.55306726751	0.797326429983	7.93136187457	57.5441349186	0.0111721144089	0.0728276787543	1.02126919731
TCGA-A6-2672	503	0	19.6544953904	3.09060488554	0.968041740546	9.89188349395	12.6724296045	16.7887357054	30.5804682583	0.0	0.0270378678989	0.993658091676	28.9673765686	0.7329896796	14.6054753845	14.8057432922	0.232107687229	0.0205677616679	164.670316016	1.56341939227	10.0016893278	0.0826630209545	9.63605164213	0.00808826080659	0.0210291240864	2.48667677991	0.10338093869	4.12549378509	0.0227599674355	0.0347490052481	0.140486231744	6.53540330634	3.7477907148	22.1273993367	23.0491675074	2.18536196222	0.083449919681	3.56280934625	2.5591667164	0.299241973445	50.3550407097	0.59829349195	4.23205674279	1.82957731605	8.92051176175	50.2342454428	0.00520150387099	0.101721152977	0.498123660527
TCGA-AA-3818	30	1	6.4912031253	2.28041647084	1.51626624577	7.38351356731	2.66109474748	10.8131664807	18.3676520833	0.0332617742346	0.0425021958518	1.13703068748	16.5042561334	0.185842524677	12.6138087283	7.06180797966	0.0521231207928	0.0161657538589	144.790072959	4.47814329565	6.06878815418	0.169924409011	11.5222513352	0.0429109224101	0.0371888400404	1.85974292621	0.162509740783	3.8400554618	0.00447219339346	0.1274553554	0.13802339552	4.30957567772	2.33430544135	20.225052031	16.6472065389	2.22795417982	0.049192185429	9.43572728193	1.00572098921	0.206973199381	45.7666310725	1.90710043172	6.19603470874	0.854465365115	3.52195657129	103.83137362	0.0163530154874	0.0799503197199	1.81519627873
TCGA-DM-A0XF	1162	1	1.46081866305	3.51541330795	1.50023533267	14.06479495	2.74157965329	15.3513143601	9.62232147612	0.0686655218592	0.0175482849336	3.62287758179	36.9719702327	0.263441612507	37.158352488	12.8504463	0.0107602837567	0.0133490164071	384.513257245	14.2228274536	4.60865803707	0.249681020485	16.5698168907	0.052494932582	0.0153545092977	2.12886006271	0.0335484694212	5.81233071854	0.0129253384823	0.593896066498	38.7967694156	7.60710819014	4.83145090911	22.9336447256	15.1809223409	4.93341632068	0.115092518358	4.33985776609	0.509005793997	0.104876577333	206.871321027	3.86150890109	10.6654030034	1.57465351155	4.64518104612	56.259474829	0.00337591234459	0.0330098472057	1.76342897231
TCGA-DM-A0XD	743	1	3.77834623816	2.90567716549	1.45195554534	4.40588905035	1.95426231839	8.28874865308	21.0406458158	0.0	0.0701736454323	2.54099879912	32.5656931129	0.403271521719	14.0593783776	9.10063021529	0.0491762074073	0.0	204.242951415	6.15848229614	6.27621931319	0.11080754543	9.67516416063	0.0427340021295	0.00584771237552	3.10256948166	0.0095826149184	7.91110565097	0.0126580396494	0.532532801478	1.59519366874	9.71817163843	2.83633349594	15.7976101124	11.493546893	3.27628782874	0.0541461432623	5.26956027076	1.6413747436	0.119825657847	100.766246492	17.8387287724	6.65720519036	2.48237057735	1.78448481128	46.4289766891	0.0	0.0377150623853	3.00539163323
TCGA-AY-A71X	588	0	4.14806163999	2.50781882088	1.04650149424	20.1823259274	3.0852816304	7.5280564142	15.9123447782	0.0	0.156013642647	5.65981837295	12.1948145622	0.0397935880266	10.8306623926	6.77877514718	0.0478323400592	0.0296699746343	117.421304504	9.18015840627	7.29428139306	0.149056675108	7.10207364145	0.641723553894	0.307147057687	3.10181227125	0.0279622353735	6.23269770947	0.00410404196742	0.0375953198356	0.253322590445	6.31671194837	3.96435957571	17.2600183617	14.7133764477	1.08509571042	0.0413807896333	2.56045025592	2.0430989234	0.315119670805	54.1553725782	1.61825029413	5.90481176529	1.81209533821	2.0649072502	46.0745309973	0.00187585419362	0.0611406675598	1.12684382457
TCGA-D5-5540	411	0	2.29006137634	10.4318209874	0.490980831446	4.79304484509	7.65040146429	10.6273391381	14.4815661401	0.0	0.0	2.37973886929	27.0416473128	0.206211269259	28.8827499018	2.50084516025	0.0531146278533	0.0	294.055229711	3.86580301915	8.33625290345	0.230875706354	10.5253918386	0.0604622892208	0.0140356522886	1.67096576356	0.124200800042	13.3467647077	0.0182290610515	0.259759725321	1.85656590648	3.4378328077	4.21165455788	25.8534935734	4.44555989775	1.88560430173	0.222790840236	1.4267742094	2.83762845906	0.0894771085063	239.50562442	0.0532432347004	7.22221336142	1.96088829336	1.92740049829	36.6936359629	0.0027773481924	0.090523518889	1.35404755342
TCGA-AA-3492	1	1	7.17493267192	7.08290667846	0.374134304166	6.25342338246	5.81672832615	11.5355712817	20.7822992595	0.0407919689489	0.0781865201125	0.169023657226	33.4541335444	0.288693293806	13.9105331985	8.55091663968	0.0	0.0594766465068	205.236846381	3.76244667695	5.85806892535	0.153230816834	9.74951076649	0.0136436755423	0.0101351312135	2.90033855166	0.024912577773	7.65035305245	0.0	0.323785434021	32.2122271192	7.56748626494	2.42282318615	38.5238369695	11.3612839348	2.51864190613	0.0100548159097	1.79177792034	2.61601863983	0.334594414629	57.8144692834	0.544664265209	5.60908947471	1.86578984097	1.31978575876	27.466864372	0.0	0.0	1.26584541029
TCGA-CA-5254	68	0	5.21241663032	2.16347460579	13.1115997222	12.8915681718	0.365393762137	8.97837221427	13.8709948759	0.0	0.0678009992299	0.204154181857	24.1992734175	0.926092501105	18.8429194411	7.80770536541	0.0356351303258	0.0	190.286332518	17.6853828767	9.89011743201	1.49202064658	6.69479840693	0.065193346882	0.105466572388	3.12143182925	0.0833275478893	23.9185475674	0.0183450866327	0.215769511394	0.597630831506	8.61084413736	2.03344809975	10.531909753	19.9392965169	1.56573762474	0.100893993612	1.50753260366	1.1016122956	4.07353750623	102.252005332	7.02521140709	5.43813091342	1.09235834103	1.88764639837	46.9219273888	0.0130434530293	0.0121466252275	2.5631096472
TCGA-AA-3956	1035	0	6.36238599519	2.34933990079	1.3539394819	9.82075079607	7.81249863893	6.53500351783	12.1921779032	0.300244890433	0.0	1.61730453268	16.1772625485	0.424979174092	22.2073829414	5.85368344638	0.0	1.22576004755	135.548202232	10.109464246	5.16208234302	0.0992498241131	8.43199593869	0.301268409482	0.104437957146	1.7100904629	0.0366732686683	8.27024761841	0.0	0.410894445844	2.11802870929	5.32437733405	2.63617209865	37.9684328313	12.1366329663	3.57281523607	0.118411821892	2.87575771449	0.951764265364	0.0849222800877	49.0712635228	2.90058789135	6.95444172058	1.07229844589	4.70988645626	42.709395305	0.0738070872084	0.0	2.82726360414
TCGA-AA-A00Z	669	0	7.23763666718	5.80612919593	1.26832485628	6.00500797196	5.53132473877	30.204250867	25.9740355658	0.0809477956852	0.310307475637	2.18017426846	31.3203616131	0.120607258138	9.44727708141	11.0750009022	0.190274804764	0.0	159.21146798	6.34227187194	10.2249395747	0.693284231071	14.5605700603	0.0522152630136	0.0402244143566	1.94409622637	0.0247183245565	12.3506412356	0.00544189547023	1.0634838654	3.66132954914	4.10516520423	3.79956432789	24.5212654685	9.1165087874	2.15065717857	0.0299292436066	5.11119431896	3.99705819738	0.217507708436	63.8019716173	0.50862804954	6.80044493693	2.62470547119	7.26174426525	58.3087479095	0.00497470665266	0.0	3.81123482644
TCGA-CM-4748	214	0	6.56906812327	6.29427208479	4.08415119881	5.95212021463	6.39501401879	11.6069802872	21.6062091911	0.804405966041	0.0	0.208318637495	20.1781568386	0.0	10.2866901722	7.81201614901	0.472706473488	0.293215616474	127.309040185	4.48756287454	7.40896960797	1.45040059308	7.50295606545	0.0864801582531	0.149896417569	1.48902539149	0.0	4.19063264186	0.648935746171	0.495384532365	3.50486970803	0.986962075049	4.76551878035	32.3424790725	16.6339366639	4.51517257801	0.0	4.60069640035	1.76533938166	1.36512542119	74.1424681527	5.44928697403	6.13676483667	1.89004326734	3.54897243567	70.8134660025	0.519071317591	0.966763133499	0.0
TCGA-AD-A5EJ	0	0	3.06017648225	3.36295044809	1.65756764705	10.0665292744	2.99027431953	14.0294945995	22.222330128	0.0125878157612	0.193017897502	1.3691546687	38.9206170442	0.436055483911	18.9170034237	13.6409205	0.0443831267936	0.00917681945261	268.213100687	4.56924241876	8.79723540808	0.235478450242	12.1552045483	0.147057749646	0.0328393372774	2.54520161728	0.0115314955575	5.32308188481	0.00253873167235	0.0258402244953	0.0783517918176	8.17943934279	3.28123969441	28.4949147774	11.8678051346	1.62508950412	0.0651582074204	3.47876903432	2.33431797086	0.138854834647	101.47087312	8.60892955038	3.64689023967	1.27770498127	2.31401664954	59.0211463259	0.0	0.0	0.242454856641
TCGA-AA-3531	1035	0	5.01863226588	3.4647108953	0.931133947913	7.88701273442	2.16480720181	15.6869023779	23.8541770362	0.0662999494317	0.0953085091859	2.12905914255	35.8136915704	0.0277826805812	2.95281983483	16.9958500776	0.0389609433686	0.0966685050361	149.707245921	4.62336811594	6.55519162274	0.283915757512	10.9513229159	0.0617741080118	0.0308865340525	2.28460977922	0.0	5.59779984437	0.0	0.925482081002	5.86003346903	5.56409428641	6.91895059647	22.8958041087	15.1156994094	1.06061344616	0.0	8.70629489097	3.12827254957	0.0281287528356	58.7102987713	0.292914598449	3.54058834551	3.13116329889	7.89776677414	73.6773437048	0.0183353059244	0.0796815906014	3.40535536685
TCGA-AZ-4323	43	1	2.77108177348	2.5445306286	6.90181920194	6.70359359898	1.9081656551	16.8812956297	16.5932030095	3.04689081719	0.0541996932882	2.82670027521	27.4888081839	0.276488674873	6.47156547527	14.7567791566	1.81126659628	0.0206149090268	126.363827037	6.65187603958	19.6346405227	0.334596670599	7.36589052174	0.369872817486	0.129098640269	1.81794540219	0.531041830809	12.5420062726	0.0912485598987	0.156728970846	0.492828936266	5.32218730291	4.72930395707	14.0793694851	14.9057968594	11.1502604843	0.475709390065	12.8606901993	4.97492302857	4.29496787249	57.1081154487	11.1437737767	4.08840999764	2.05302650294	2.6407021981	40.39583398	0.0729879814671	0.0	0.612734939744
TCGA-AA-3496	31	0	2.35432082047	2.28104293394	1.47431237124	6.49123965989	1.26431698618	10.9863775944	13.8109765096	0.0	0.0330530383684	1.66130723047	15.1539155136	0.353285072718	8.90204536174	9.0835088755	0.0135116745297	0.0335246856054	180.301303197	6.79408247419	11.2716357515	0.207288686009	9.52210572256	0.0716856288135	0.111399239792	1.90382092522	0.242228927946	8.7359389604	0.00927447484298	0.509756260969	8.34372569987	3.96646303304	6.7505457648	15.4626432189	12.776941425	1.86491837104	0.1402708947	2.17771746021	1.98054856558	0.356059889568	77.2441314464	0.535003422722	5.00450021803	1.79901011563	1.80905920044	69.0877133567	0.00211956440333	0.0414504228515	1.4946764636
TCGA-CK-6746	0	0	5.60860993336	4.18640182246	2.12483315805	9.38081051603	3.91966683768	17.5628654546	20.352824787	0.00625233009853	0.131823184846	0.744822133909	24.7931129017	0.0873336463074	20.0602789529	20.7684349865	0.02939328684	0.0	388.911354621	9.62224453745	10.6007083646	0.0479119133622	9.35625025138	0.00985858337071	0.0419430849853	2.45004350922	0.206195725487	2.87533317341	0.00504392143903	0.0256695230419	0.630456996185	1.9147481644	3.35928812096	27.8658911167	26.6554524946	0.5474766093	0.0	1.2472877799	2.76255230555	0.169769297982	134.623350062	0.82500479673	4.15150669106	4.29551985284	2.61135747566	61.1211784467	0.00461089884499	0.0150285365671	0.602132977821
TCGA-A6-2676	447	0	14.538088402	5.99075162222	0.75435820683	5.16227946632	20.1219545039	23.225714682	31.864404235	0.0	0.0817421854834	0.544856747095	40.2902328156	0.333592862608	16.6243116812	33.7377868409	0.367567172681	0.0	214.855492949	0.634443606045	6.30617803726	8.50978413914	27.0203100191	0.0	0.00529802179684	2.04443174805	0.052091039485	5.16873888774	0.0	0.0	0.0353937289483	5.26046691438	3.32335465297	32.4461135605	25.6890729486	1.83524767243	0.0315362274433	1.71715690451	4.74202991147	0.192998988346	54.2474688725	0.184228582918	4.33802413613	1.67006833614	10.6621316117	66.1770816542	0.00524181240677	0.0	0.501983820183
TCGA-AD-A5EK	500	0	5.63125983065	6.62136908103	1.38259839631	8.24555543878	1.12522162023	14.431506086	16.7419266707	0.00527937790129	0.0809524417864	3.71334550137	20.2383268751	0.250727148327	18.0467454549	6.56653953963	0.0372289050348	0.0230927583028	294.592614952	2.75672765113	14.615476399	0.135647033419	10.0597899262	0.146812964924	0.200691458086	2.62206041922	0.0193454127292	8.41795024293	0.0	0.0130049863538	3.58842557674	1.47687173561	5.96418116748	13.9804893146	20.5683302677	0.98975633125	0.0819828015128	2.24165619698	2.48327830922	0.394214593821	115.893298908	0.752600794517	5.36884694415	3.11104824217	2.43791459214	77.8573933067	0.0038933768825	0.152278569924	4.66063083058
TCGA-AA-3994	822	0	17.4284475252	3.14057130215	1.002157937	10.0408243372	1.68746197986	6.92725254693	42.1676108666	0.0	0.0258898985911	0.867516328278	11.0095905687	0.339613802631	15.0574899385	10.4645387852	0.0317504139382	0.0	97.9192863158	2.29077260397	8.6833176768	0.0852420456789	9.61176278359	0.178131567748	0.0151022047696	3.25429531169	0.0	3.79503855915	0.0	0.0887297006681	0.336303726582	2.94334572184	2.82538326954	18.5691864637	23.1120600644	2.19872139765	0.0898951689465	2.7069829676	1.29442264247	0.401151530362	33.4633945408	1.90963748723	5.10022897678	2.04388033036	4.1715602147	70.3118582888	0.0	0.0	0.780503578073
TCGA-AM-5820	14	0	4.44855652675	2.90848092732	6.41732317295	4.11458959434	13.7297483828	9.89162101769	13.6435198179	0.00613660506539	0.0823347990822	0.33055547334	19.9481516371	0.322296591889	22.3949983471	13.5788583642	0.0	0.0268423932184	265.901661992	9.98733211482	12.1162810188	1.57119180153	11.4059945382	0.074769939501	0.0526019660371	1.53788659117	0.112432903995	9.62164263558	0.00742584445265	0.0906998513378	0.519476179088	6.64383526472	2.55323331102	10.1937663305	20.0581712213	10.3059690744	0.25865670443	0.3874766531	0.857419217971	0.56757328773	121.06247913	5.89949564574	9.44438092676	0.818979391029	4.15137623154	58.009082219	0.0158394433224	0.0442511154257	0.984980059035
TCGA-D5-6924	435	0	4.10886170075	4.33358476831	2.95984666805	6.60855336349	2.50252870749	16.9667788426	14.2975027101	0.0596433117532	0.0381063815103	2.94502758879	25.6322467584	0.549851456236	12.6768446088	7.5263219563	0.023366128345	0.0	204.325546912	5.6342935616	7.85524359612	0.183716029493	12.3602537559	0.0455974344135	0.0926182294887	2.45155621201	0.109276557198	6.3500707289	0.0441061960789	0.277520655507	14.1815489356	2.87837705813	4.44849941295	11.1033393439	8.22224193596	4.0173721786	0.352835640176	4.35726815329	2.18881303942	0.61574463327	68.3144396398	1.92066180401	7.10116162623	2.27959019678	2.4559859047	72.5957316689	0.0109962715076	0.047787607582	2.20185568149
TCGA-A6-3808	279	0	10.6921660723	3.15900412131	6.07262793402	5.97456609287	3.71086853299	7.90005143765	25.6194556907	0.0161487887889	0.0928578074535	0.86987356447	18.1122938199	0.748889483767	12.3051261697	10.6407347491	0.0379591267184	0.0470914166224	117.118982272	7.59156006915	5.12387878312	0.116469612737	9.43186396006	0.423614652352	0.234720233065	1.81656320844	0.47339666156	6.54463394153	0.117248927412	0.0265201420516	2.03043868279	6.51473785785	2.19304613798	26.3629081434	14.2289540422	9.80767998243	0.573194351176	2.12799557887	1.58298363368	0.479595692956	53.9733853076	18.1313193387	6.899095866	0.834755133505	12.7294849713	45.017655531	0.0119092291036	0.0	1.81441763574
TCGA-G4-6302	0	0	7.9810093999	0.928277260911	42.9291256702	4.58934864011	6.99693056246	7.48246553454	13.0929322979	0.0496841313167	0.0136043211886	0.99993415763	13.5117865503	1.046943568	22.9855398182	6.5496389819	0.0	0.0206976701645	97.7245982064	6.64690376696	4.26395764303	0.105581127424	7.71323556281	0.0061045104378	0.380915038878	1.20672262667	0.494161050339	2.73879955483	0.151737159387	0.0874212105308	0.574330087312	1.77654008121	1.74017725029	15.5275902981	26.1202126875	62.68416979	0.908001307884	0.857357333498	0.456913515933	2.23439960564	34.7032402117	27.4026557145	2.88094409999	1.09400665434	2.04588783912	37.6533034594	0.0392576790388	0.0170606060354	0.113924970557
TCGA-AA-3697	2587	0	8.69293071495	3.22513035566	1.53138435979	6.25458201657	7.30863501687	14.4684404636	16.4034399595	0.106859052584	0.204818195329	3.98498466898	22.0927928856	0.174139704431	17.2305472385	11.2130873156	0.020931788193	0.0908866128603	228.801589785	4.01399380248	7.55910637362	0.413447140344	13.7727080839	0.140411502886	0.0497814220785	2.42945604731	0.0489459296799	6.90427084766	0.0251434305592	0.0146239928118	5.60930610833	4.48396906053	6.0952504629	21.4429922854	12.4279379983	2.69912442147	0.131698484983	1.73571314146	1.42009774871	0.166234066771	103.938715931	0.598000408933	5.24491775355	2.15926643533	4.60976541635	60.1517087127	0.0	0.0642134673783	1.88670182097
TCGA-AZ-6599	206	1	2.6424440955	2.28145183048	0.862316289086	15.0902229922	6.54269168866	7.28157599542	16.1853636796	15.2208806	0.119348461122	3.07459010587	14.7873663783	0.0154623954079	7.70032095786	8.70681595933	0.0	0.0403504976055	80.7028202512	9.91168248498	7.36071461397	0.134102924281	6.71131399329	0.531571657862	0.157287025572	3.72188131659	0.0253520071023	4.38979362895	0.00279070234505	0.0227239060768	0.18948216127	5.58897416863	2.79976521999	15.4709967404	9.16108263973	0.730085997545	0.0358125996985	8.77502986938	0.91100607996	0.716216306277	36.3303879382	0.578724674063	4.04191422344	0.643737408819	3.58150737987	42.1626694918	0.0102044779048	0.0332599726205	1.22154381064
TCGA-A6-6142	368	0	5.59475143573	1.32741460604	1.48811112785	9.95185307499	5.79095813547	7.23908865311	11.4872019657	0.0078125141094	0.0898461104894	0.938775265988	15.8496805616	1.51904186741	22.6683070576	11.3721356123	0.0	0.0113910201441	107.07707059	2.29541867381	5.59209067327	0.584590289492	11.0974172238	0.0335963423971	0.104818823727	1.26594997652	0.0286276740792	4.88962183171	0.0220589722165	0.442635050845	11.2525959344	1.72539486678	2.70936191411	10.7057316567	7.47517235486	4.95528148549	0.196422141538	2.61661709799	0.600083638519	0.523703144363	51.6575446086	1.72119063009	3.44394411106	0.624117262641	3.01021970675	70.7114714549	0.00288074299628	0.0	1.27905803571
TCGA-DM-A28H	3561	0	1.07885946916	6.9500972027	0.846521546218	9.14429342146	11.0549409833	18.5264340372	14.9701031374	0.0163047415631	0.166674769503	2.57289284693	36.6939415174	0.173088098017	28.9508938869	8.96685466742	0.0511009429619	0.0316974599109	344.50236084	7.27677874172	9.55396427873	0.32338456718	14.5701500011	0.0225928277872	0.0283574168105	2.58167860106	0.0298730230037	7.41624265834	0.00219224497726	0.990721379587	0.230038290932	4.4917949761	3.31143032889	34.8194751861	10.2823715725	0.719952326097	0.0442085285427	6.56997560792	3.53448463202	0.115292205954	169.335943598	0.550665246131	8.36246329022	1.4659900278	2.52572367953	47.8076110095	0.00601211971028	0.0783824273308	2.93110385182
TCGA-F4-6570	188	1	11.068972147	2.37883334129	1.49873592619	3.82764779467	9.50880412319	17.1704878845	13.0863030812	0.0	0.0	0.434595983815	23.7932951442	1.03275439541	25.2031030535	15.6824900654	0.0	0.0	122.822366809	4.22872452096	7.88147470776	1.48551063052	8.45535928608	0.0993593092842	0.0702475922401	1.26923260988	0.256222269102	4.18994857028	0.0147153790166	0.00998526682866	0.0984001331266	2.20821154437	3.30009995886	9.99304319429	16.187377247	3.24224970872	0.107908519684	0.56753445112	1.73468275924	0.355991926951	50.8779800742	0.916917590985	2.99106598367	1.58292379209	2.39642954746	40.3133211344	0.0112100483938	0.0292299836311	0.0585563903939
TCGA-5M-AATE	1200	0	3.45200690153	2.6171327048	2.33085735855	8.67855581964	2.34037780345	14.4409227531	14.8959160768	0.0	0.0370873156612	3.46758505714	22.8058180548	0.140543648144	11.2798160833	8.63689119804	0.0454825120289	0.0	259.013439856	3.33910572259	8.61991495772	0.109026204225	14.4120230239	0.0707274979257	0.0252395841727	3.63409644429	0.0531771059144	5.02623498199	0.0156097015466	0.047664532254	0.301097221902	2.74442395097	6.73238240654	17.9893631891	9.46041398458	5.18066649416	0.100158297766	1.54933207788	2.06658233457	0.352999361857	115.940651612	6.16640444865	7.77916654613	1.6094145016	3.72773961607	79.7389639644	0.0107022020023	0.0697644600528	2.60883573709
TCGA-AD-6965	805	0	2.23718959713	6.38868847072	1.85174603842	10.0911366811	2.9378501984	17.127527331	25.3124963356	0.0622074171479	0.387509850377	1.40156829867	41.6937996068	0.369292760386	27.7192111167	6.91899219513	0.0182779902352	0.0226753491873	268.254605029	1.71783968807	12.1374086309	1.14617948216	17.7391772161	0.0891706842329	0.0434699767766	1.86013700624	0.0712340178879	6.26360118158	0.0125460956185	0.134084128463	11.2773396002	5.37328666482	5.52800377939	15.4523264433	9.04266232236	1.75459669677	0.0977511362272	7.67077454677	4.16953697478	0.184747040314	97.3253055314	0.8886289732	5.4890793473	1.33008692849	5.37472352757	57.451660107	0.00286725212198	0.0186907606568	1.6474998286
TCGA-AZ-6606	357	1	6.23736250873	7.74611728005	4.3675221951	5.4212940224	8.37989144555	27.5663560551	19.8753778767	0.0693543876669	0.199398743157	1.16146803052	26.0958478219	0.0678127998177	25.3326987449	9.07369408742	0.0271705825159	0.143256198441	139.659780016	3.92068123475	7.25262919597	0.270943495422	9.48773364257	0.41505949259	0.0387713717683	3.02682901783	0.0105890731752	3.89964065903	0.0	0.00949136308235	1.19434373079	9.42274627132	3.66099424345	32.2015427593	25.3447014771	0.603399174044	0.0598330912851	1.04190277954	2.64666333388	0.0637533959707	65.5970426768	2.2265733171	4.3602977754	1.17871520036	2.4988841052	49.3671698033	0.00426222518844	0.0138920868262	0.705026679779
TCGA-D5-6927	287	0	3.71185228396	3.10183073308	3.21341107705	13.9268107967	7.77982158027	23.5555510955	19.4535640148	0.0	0.0938588987754	3.6269128082	44.6246793588	0.729603075782	16.9004183417	23.4430558849	0.0	0.0	300.446266957	8.42010387831	12.7146140247	0.136119832707	16.614504967	0.0163785312328	0.0942919567575	1.75479910338	0.0149531345817	6.90841757946	0.0263362171362	0.0201045399137	15.7887065603	7.3379987042	4.08376627665	22.2059368217	13.3011040256	3.13344561571	0.144843476443	1.85219600818	2.64485816022	0.42243909029	102.783248477	4.35573793354	4.65998524092	2.07870439232	5.68920284404	56.9343290761	0.0210658374268	0.0196174150934	0.681192089416
TCGA-AA-3856	30	0	8.99331910758	3.4728370282	1.42164397022	10.0723575031	4.2754289873	8.79860012446	24.6633342045	0.0734714384933	0.0804706871962	1.27209398603	22.8950065064	0.134880145029	30.4913372812	8.69302477925	0.049343137042	0.0	131.762181909	2.73251495423	9.6120104182	0.40215375025	8.00278660276	0.0962898269585	0.0938810008628	2.05348107145	0.28845429898	7.70792891312	0.0211683460368	0.0	18.1620076293	3.27614256087	3.81693658335	20.6956319497	14.5159456264	1.54355058177	0.0853756254138	2.11305819804	1.00582741948	0.106873251979	52.4754154211	0.556454384438	6.98079954032	1.22320329624	4.0132844234	61.906446303	0.0077404141576	0.0252287246202	0.80865076992
TCGA-AA-3502	1065	0	1.97295372973	4.33474200061	0.692858357859	4.96166749657	2.31731986447	4.45162266511	16.6192510627	0.0	0.0	1.65992525737	13.787749145	0.0268594205031	10.1751441152	5.00330834709	0.0	0.0	97.0195929848	6.16226316947	5.43373784779	1.01124509591	9.20690222377	0.362921514627	0.00597202565514	3.95647348786	0.146794896348	6.16021375893	0.0129271299058	0.0263154978121	0.438860940852	3.93215723792	2.39519619048	15.0390516746	8.89607887017	0.791511888049	0.0592470065809	3.05005245356	1.50043553161	1.1693416671	52.1489574665	1.26487338117	6.09175368156	0.843373945333	1.41394669591	72.6815588236	0.0236346616704	0.0385168260143	0.771607103614
TCGA-CM-6168	181	0	3.22082452278	2.19060575851	8.60397932613	4.27303405565	4.08823450081	13.6460804711	17.6980222466	0.834801372567	0.0226961008869	1.03035328078	23.5101242971	1.3463505011	18.4423861402	9.19966205135	0.0	1.34666770528	201.398334302	5.64580750993	8.84521411982	0.0720577173408	16.4705549894	0.259696082035	0.439099643502	1.27130235544	0.466442109971	4.68826269475	0.0740324555636	0.0243074802773	0.604374935058	6.82837049703	3.06772239369	19.082862541	16.861981508	7.8096392962	0.748653505016	0.731418742916	1.55052488368	1.33130386001	81.1209445014	6.18008311148	5.15020930695	1.10175666565	2.35089858474	66.2079429233	0.013098724026	0.0	0.437140593473
TCGA-CM-6678	122	0	2.26469278604	2.40958086283	2.34518698767	4.94428337097	4.47105757034	9.0050249833	14.1028803696	0.00534889742744	0.123027650903	1.06938580143	19.0785328229	0.1972458573	10.2366151901	4.78295254103	0.012573046679	0.0311957956128	151.716537407	5.38314485587	4.39975033859	0.192888773296	9.90924102887	0.109642829982	0.0358825039371	3.51114417979	0.0490003890206	6.59165845019	0.015102843731	0.417247526662	1.01213025766	5.98002724568	2.67644399416	21.317584379	8.9198275146	2.30581553755	0.0514195571628	2.94175849741	0.512586586675	0.290476845247	68.7726383572	11.7275473438	5.75419650371	0.955156037856	1.57325946786	68.5093843051	0.015778581477	0.0385709484217	4.37858424378
TCGA-DM-A288	427	1	5.83515864498	3.60415655358	1.25103679435	14.8651581972	7.07665553086	7.73528671187	27.7569761258	0.0	0.176571509265	8.38176756008	11.7546769965	0.214462743305	18.1853033466	6.26814925702	0.0	0.0	136.82212556	4.04286672765	13.1717733485	0.0726698320458	9.83713309834	0.0660257505923	0.0	1.47789073751	0.0	7.32565639186	0.0	0.226929295056	5.74361326604	11.5515294866	4.32756318036	28.4643609108	12.7803729062	1.67191026591	0.0510911157129	0.70953172059	2.62820775486	0.110738430564	66.2345304501	0.189931944288	8.78068253798	1.68831888888	1.51284019298	61.385809592	0.00283071318217	0.110715445294	1.38006472118
TCGA-A6-2683	472	0	5.74679382585	0.835792100211	0.650713807569	13.3180868356	3.48547894271	14.3034048178	31.6806399219	0.0	0.0	1.07826890167	17.5113252465	0.032765407459	2.66351711013	9.28413848847	0.0	0.0	53.4516564232	5.10358966866	5.6107396937	0.0660858668178	10.8799685677	0.00630459336318	0.0	1.54062069206	0.0268609365075	2.84436916904	0.0118272100823	0.32503157814	0.146007254291	2.67660330258	4.41620175536	23.4814797305	19.4743448103	0.691248582939	0.0	2.73687106861	0.997402648191	0.0870805597341	43.9736628045	0.0690895620443	1.90272795569	1.62590197411	6.68380358374	84.7196086323	0.0	0.0	2.16492565929
TCGA-G4-6306	1359	0	5.48300545624	3.37566562506	0.832838658378	6.98633074275	3.26742917867	7.2415095217	17.9191387382	0.321469280269	0.485462962492	1.26138710162	17.8483892599	0.0489855211434	53.9360606535	12.2879201202	0.0228982238241	0.582346138342	196.583808363	0.789816197642	4.77550798264	0.351291967402	6.85926076903	0.213647048825	0.0254137962849	2.43852873213	0.0	5.05392784891	0.0078587224825	0.13598166525	3.94128145262	11.7419188249	4.22623883566	20.2596848947	16.5385496501	0.448371977312	0.0144070891538	7.79121601415	1.69603248806	0.0247978522579	95.0743634846	1.33131271299	4.75630515484	1.36416926651	5.07148200245	88.1605537065	0.0	0.070245997857	5.75403660988
TCGA-AA-3555	911	0	5.86352896331	3.81140779318	1.61595671101	3.36566041166	0.947732839565	15.6953471381	18.118407751	0.0	0.0217122058825	1.84229519676	33.6780233465	0.411395725141	17.8227188758	7.33127326026	0.0798811384125	0.0	128.690433388	14.0461186472	8.81522748303	0.142974128625	11.0345745926	0.568322311714	0.0211087590837	3.92277836635	0.083017944816	5.35597977288	0.0411230825058	0.00930149225006	0.126916413991	3.54692973003	2.741150015	23.4839696325	13.2128893838	1.11907314011	0.0586361547922	6.52027109557	2.00536656883	1.83589303985	46.2717858078	0.146803351223	4.727033623	1.18175151041	2.7987370878	63.7621815698	0.00835392223736	0.0272283626346	0.109093091008
TCGA-NH-A8F8	511	1	5.12863015465	1.71966964236	6.6221501855	14.3136895481	4.24112489191	8.90521071701	10.1357124542	0.0152318081669	0.0145975066451	5.26211256954	17.5548801977	0.553177495092	16.012534964	7.93766988517	0.0	0.0111043532998	195.480146095	2.98542442137	6.24157804548	0.528682434288	16.196211269	0.0305674652006	0.090827510435	2.51589735766	0.195350602644	7.9844142238	0.0	0.0938034087812	13.093136482	7.63989747351	5.91401751423	15.1175499009	11.776730005	7.00219876845	0.15205683268	2.16745520013	1.60452181288	0.232643670926	78.6196751114	2.23417591068	7.64696783041	1.51744787344	3.51687718601	67.9462326528	0.0140412305447	0.0549183542166	0.904591389639
TCGA-A6-5660	342	0	3.95680717429	2.45053058204	1.54643583396	3.62737403845	6.9105233251	7.55570021658	17.2021274645	0.00617532166391	0.0710179367043	1.29857924398	22.5779528903	0.531349150335	35.6289068959	6.35927900799	0.0145156284246	0.00900391506304	201.264163429	5.99437759148	6.73710689782	0.345170732242	12.0518541833	0.0274410804766	0.00920588492713	1.73576209821	0.158399159883	9.21642265501	0.0124544917026	0.218038876628	1.79119989833	2.68521138189	4.04959814023	26.4750978738	13.7392887619	3.44544276759	0.1917916011	1.00588391041	0.87186363796	0.241037542854	118.326072444	0.240087791207	6.98834435639	1.0679080541	1.94347718293	63.7239593923	0.0113852688033	0.0	2.57710549137
TCGA-F4-6854	16	0	5.18549879343	2.72549997504	4.46186309217	7.47981568727	5.55727680084	19.1557450607	16.2996259195	0.105572680656	0.0481791878119	3.36937516009	25.8363441644	0.345491248663	20.4747476185	12.8780885093	0.0354511042409	0.00733000143337	260.872875777	5.60167705958	9.4837338457	0.115572664209	17.3343190718	0.0389140061787	0.123657982382	1.44885936025	0.0184216066147	3.54739903968	0.0101390829869	0.144479488233	16.4094298755	1.53464458828	4.94396337513	19.7256502221	17.2356498162	4.17066934556	0.122678061332	7.73796071788	0.901010829112	0.179163203944	77.3691031618	1.97230029575	6.2325520996	2.67899416626	5.50061537616	113.371927794	0.00370745552633	0.024167795834	2.85650363116
TCGA-A6-2680	522	0	7.28084352945	2.52835219029	1.05435918735	5.83526392751	4.58030110492	14.9933983179	26.7063301298	0.334594412393	0.282181525148	0.693204725432	25.7359219933	0.216858454657	11.8035066661	10.545304164	0.0	0.546397258923	99.8362949575	1.92136548366	8.49312593295	0.301648641771	13.5184779021	0.0498806326061	0.0498797929143	4.18117906276	0.0735639743051	4.27000071277	0.00539852472103	0.131876015654	0.41653090958	7.55373402825	4.45848800457	36.1791527473	16.342728681	1.90814539504	0.0197938092681	4.87449941222	1.9972871821	0.102208840234	63.4779453593	0.804165437553	5.35369552093	1.64780731223	10.6286602254	87.2920418061	0.0148051778969	0.0	1.67560845149
TCGA-A6-6652	456	0	5.86670030708	1.66890451638	2.0966759982	11.8609190191	4.80544759303	11.9195331674	17.3783131983	0.0	0.0487089362795	4.15931058499	13.7535667005	0.117139957856	10.1190923267	7.52962641952	0.0298674188298	0.00926324697867	199.837822984	4.82965750839	11.9563530221	0.114552381907	12.5799801406	0.203084244018	0.125491200562	4.02563984083	0.0349202984543	4.55604790133	0.00512528302752	0.224318860297	0.498265179589	2.02046632889	8.10374724286	7.19431934041	15.3418739094	1.00563323561	0.0422819158662	1.63367639139	1.29666358223	0.0862538911497	77.4820896538	0.112274013882	5.5522206528	2.52573777885	3.41962601418	76.6984080804	0.00937055101967	0.0	0.917768635625
TCGA-AA-3852	0	1	7.85634647782	2.18985222547	1.77881456187	9.09883599683	2.32576374752	9.12732017104	41.3486660512	0.0	0.0300393009837	1.50983118001	21.7569153457	0.429070218923	11.7208965549	9.87877352041	0.0368390875418	0.0	111.890176012	9.02292956855	8.71988521138	0.197807763333	12.5024276657	0.137038428885	0.0175226516626	3.69552723564	0.0287142753352	4.98887514065	0.0126432586092	0.0257376267348	0.214611921173	5.36875026195	2.93539113668	14.259943746	12.8972894904	2.60389452917	0.0579459811638	8.82015053105	2.22415991034	0.212774640152	34.2365373755	1.80948602875	4.09107133766	1.25201054555	8.25128754301	75.0766888626	0.0115578299985	0.0	0.45279787053
TCGA-AA-A03F	0	0	16.8014231886	2.17725146633	1.94127888321	19.9284303084	3.87566957131	9.65456983403	37.7453521093	0.0	0.0455281250799	1.3533124406	15.7040246354	0.0530862718288	6.66165357041	14.6590765442	0.0558340084659	0.0	47.9893894644	4.68211874662	4.51845033147	0.0642431007944	7.04139016186	0.11236121303	0.0	2.17140606386	0.0	2.93573802994	0.00958117933054	0.0	1.15322940512	22.0327916318	5.4015032988	24.1768479686	45.5383850711	0.879965320637	0.0	3.39090344161	2.91919766943	0.0	10.4761206051	0.895507196315	1.86888432094	0.803676936428	11.3181031773	70.7345333833	0.0262758942082	0.0	1.75379830362
TCGA-AA-3506	1765	0	11.2740906389	2.46040198146	0.905858121232	5.20400068421	1.79471495157	12.0288916601	32.7876019252	0.112875390902	0.108174896289	0.760020766171	27.1506766533	0.0630665323837	12.6425698703	9.94847066165	0.0	0.534877628247	81.2378945879	4.78572922918	6.04686924405	0.216242419401	13.8015849531	0.0161800253108	0.0210336788167	1.48670385788	0.0	6.40755969018	0.0113824485259	0.208539189531	0.210774989809	4.84721734488	3.09918762109	16.9099893505	9.39573220674	3.29459232587	0.0	14.744962049	2.55972101025	0.263389972317	30.8224039725	0.930880342399	3.73497650334	1.98910172502	15.1059049691	78.2510904933	0.0	0.0	2.80821419033
TCGA-D5-6929	408	0	5.93031972036	3.1270789119	0.956896675549	8.76459093646	2.51483650986	11.8641965877	17.8322031104	0.0	0.0316340039626	2.25675137028	27.3808900021	1.59069066924	17.9179110373	12.8407064733	0.0	0.0	236.27599642	7.85075632542	11.3544077071	1.75202603193	16.1498016575	0.0591448434847	0.126094683593	1.19618457969	0.090715909158	6.55825625485	0.0199716810901	0.643719187434	19.2617958613	4.47117017622	4.31718233528	21.8164133408	15.5602645978	3.98349683057	0.183066516636	5.8448879342	2.08869354214	0.259081231507	107.152779954	0.515275359253	5.66747903593	2.37325734861	3.93204112985	72.9263681789	0.0	0.0198354357945	1.50997956049
TCGA-AD-5900	370	0	3.67744275898	4.7752379856	7.08023950671	7.76118039504	2.85872650577	16.8835857142	13.602906775	0.00719177987653	0.0964920741791	0.409743346797	31.82992384	0.663009903676	41.7725018335	12.9934739767	0.0507147044709	0.0	188.950623789	5.98070236429	4.73141323996	0.272312994944	13.7721481734	0.0206179893603	0.160817609757	3.14382403581	0.276707502662	4.60447789308	0.0145045015748	0.0354318258334	0.125340947234	9.14864038278	2.15324429816	13.9904680434	28.9213779301	3.93182712602	0.148907004617	1.43470018607	0.989067445184	0.402761173175	69.595119419	6.93931879989	3.02752661778	1.2031307953	2.34798570881	56.7195829549	0.00530371381606	0.0	0.207782111532
[truncated: 202 more columns]
