# Supplementary material for: A novel signature model based on mitochondrial-related genes for predicting survival of colon adenocarcinoma
Source: BMC Med Inform Decis Mak. 2022 Oct 22;22:277. doi: 10.1186/s12911-022-02020-3 (PMC9587559; doi:10.1186/s12911-022-02020-3)
Supplement: Supplementary file 2 — Additional file 2. Raw data. (ZIP 320499 kb) [file 12911_2022_2020_MOESM2_ESM.zip › Raw data/8. RiskScore Calculate/TCGA-COAD/multiCox.xls]

id	coef	HR	HR.95L	HR.95H	pvalue
CDC25C	-0.537392039792503	0.584270020119512	0.364531670921576	0.936465837241058	0.0255696774537697
NOL3	0.642647084048816	1.90150767382799	1.2732577099852	2.83974831275027	0.00168645334586146
QSOX2	0.601038291893977	1.82401167407847	1.13591162423577	2.92894140370552	0.0128700581403346
KCNJ11	0.281667979433926	1.32533860725298	0.92041716485564	1.90839816003513	0.129983848240251
DNAJC28	-2.44620395609867	0.086621783272697	0.0198048930164759	0.378862603857541	0.00115763253698332
ATCAY	1.29481093223978	3.65030575376112	1.44204123537	9.24018798430733	0.00628618613010982
TRAP1	-0.604748072062259	0.546212015374361	0.355769701514698	0.838597453546775	0.00569782934332472
P4HA1	0.436801741473961	1.54774919216256	1.17265128788096	2.04283028262279	0.00203745186514561
