# Supplementary material for: A novel signature model based on mitochondrial-related genes for predicting survival of colon adenocarcinoma
Source: BMC Med Inform Decis Mak. 2022 Oct 22;22:277. doi: 10.1186/s12911-022-02020-3 (PMC9587559; doi:10.1186/s12911-022-02020-3)
Supplement: Supplementary file 2 — Additional file 2. Raw data. (ZIP 320499 kb) [file 12911_2022_2020_MOESM2_ESM.zip › Raw data/8. RiskScore Calculate/TCGA-COAD/risk.txt]

id	futime	fustat	CDC25C	NOL3	QSOX2	KCNJ11	DNAJC28	ATCAY	TRAP1	P4HA1	riskScore	risk
TCGA-AA-A00K	1.5041095890411	0	2.12561636454851	3.22924618071232	3.26845537930958	0.815716939959987	0.292429323998993	0.0532023371829599	5.16430044654409	4.82932312994977	1.08844225847929	high
TCGA-D5-6533	2.12328767123288	0	2.38120483414075	2.96830097798237	3.98332239443751	1.4751498378084	0.373341305583702	0.0125834635541296	4.30998031286344	4.47313318153224	1.65805850950664	high
TCGA-AA-3662	0.504109589041096	0	2.36848195728959	3.43912306285885	3.56258747520541	0.630785890453994	0.162758675429104	0.0361036493617352	4.83529385532517	3.43166535274973	1.10222825495172	high
TCGA-AA-3982	2.25205479452055	0	2.358134207045	2.93715025065178	2.8645480293216	0.631480720096705	0.824424844233583	0.0936219688440602	4.94996858479324	5.31832107272441	0.239692280812931	low
TCGA-AA-A01X	2.16712328767123	0	1.23335307595621	3.79333449028243	3.37685221143093	2.06818586280309	0.330505941968364	0.0316677606429193	4.93945427729238	2.51845765614356	1.419411476418	high
TCGA-AD-6964	0.906849315068493	1	2.02615811465786	3.15949687851337	3.16122764708267	2.20045584599338	0.513764013991552	0.00883935945660183	4.396998522896	4.81564974376144	1.32067162431089	high
TCGA-QG-A5YX	2.74794520547945	0	2.26748472253922	2.54074667049343	2.77010920170477	0.798178392489923	0.781330745148787	0.0154615249254823	4.53055409630849	4.22148171434076	0.154820659051417	low
TCGA-AA-3870	2.4986301369863	0	1.93115304931537	2.92765383011905	2.68099119773164	1.04581848073056	0.127998955575719	0.0602600697851071	5.3273940733767	4.65624426662925	0.945817029016053	low
TCGA-AA-A00J	1.5041095890411	0	2.21970226425543	3.2135737673515	2.84248069831889	1.11411214192947	0.326095646840812	0.0128820297821329	4.76800246928255	5.38808700878949	1.2229960099511	high
TCGA-AA-A01I	2.58356164383562	0	2.48112632187431	2.31877622239544	2.7346112429946	0.783242964734949	0.154096757324423	0	4.50221630497013	3.84670139128988	0.458070007013761	low
TCGA-D5-6530	1.7013698630137	0	1.60159886037143	3.31596532958706	2.8796326821774	1.90122839675514	0.635633720936807	0	4.7389268679641	4.24701921943051	0.662717981874642	low
TCGA-AA-3986	1.58904109589041	0	2.07951165486858	2.52759939938729	2.9750655570987	2.06319555903986	0.566935598598075	0.011777033303159	4.65910137771644	4.75575702616883	0.538965861489457	low
TCGA-AD-6889	5.63287671232877	0	2.55542031940214	3.72639707169262	3.20254594369213	1.2138198629568	0.206520836384684	0.0355853239713131	4.48011025935611	5.87865747288061	3.68856833296155	high
TCGA-CM-4751	1.66301369863014	0	2.46031053432763	3.15391199118718	3.30125861588567	0.820233385113479	0.323188665377819	0.0966168820449454	4.25352270821833	4.37774347188188	1.23611168854209	high
TCGA-AA-A00U	1.41917808219178	0	2.56377021861386	2.75698392692961	3.65008999484903	1.18619710296706	0.162123448444308	0	5.30788266385673	4.34863681189843	0.845853338348713	low
TCGA-CK-4950	3.36164383561644	0	1.84455117771291	2.19948884136712	2.75102756170602	1.69040154876132	0.315589150147796	0.0281064427523654	4.39658771109945	3.91644867744684	0.597964112156768	low
TCGA-5M-AAT6	0.794520547945205	1	2.06970140143789	3.60123319070371	3.45929480485126	1.07628540655339	0.310841785197728	0	5.30287391608183	4.58546417519933	1.26832878266867	high
TCGA-F4-6806	1.31780821917808	0	1.59296218268956	3.4747518014523	2.87010304534495	0.962613123159249	0.406531368282991	0.0256771239807272	4.24267068251135	3.77766228852493	1.12069138580992	high
TCGA-AA-3666	0.167123287671233	1	3.05168247385388	2.1906573051649	2.97617117995535	0.910538576234493	0.180783831111815	0.0146827666299109	4.18026096605325	3.5355947922984	0.376777813805052	low
TCGA-F4-6855	2.95068493150685	0	1.60269955869304	3.01534889706551	3.12731590626907	1.44468584621001	0.210302727532261	0	4.50073440573105	4.43240226291194	1.97497271916714	high
TCGA-AA-3554	1.4958904109589	0	1.89763101752203	3.10527254698116	2.91500923788898	0.9528773362703	0.352765479961799	0.0260112710758829	5.24472236604273	5.01930529185313	0.823114882429517	low
TCGA-AY-6386	0.986301369863014	0	2.34455395672766	2.49541171239288	2.78726266876323	1.33375285520138	0.43154738129047	0.0115173536104545	4.78806768021036	5.43201969813814	0.576196905848194	low
TCGA-AA-3966	0.167123287671233	0	2.78019089229976	2.90003891585416	3.077873579795	0.635303410751138	0.172318158126981	0.0208850235754164	4.07909365572889	4.91847392322759	1.35424781879615	high
TCGA-AA-3534	2.41643835616438	0	2.34630403831068	2.64086979613728	4.19592978660754	2.33702812089199	0.305465100705185	0	4.61450493883929	4.64321151064382	2.06350176154873	high
TCGA-AA-3866	1.41917808219178	0	3.04554958085494	2.78581825344594	3.36963317271305	1.40299502364911	0.155275078813503	0.0249071286000656	5.05987423942292	4.61646529908857	0.819295420561194	low
TCGA-AA-3561	1.16164383561644	0	2.95150616283563	2.5042192335289	2.61305885521496	1.01984238550598	0.195686650172158	0	4.34124077941352	3.45422527958408	0.334013337500136	low
TCGA-A6-6782	0.517808219178082	0	1.94978265781656	2.51037198040759	3.01471078990579	0.953609436765302	0.182795001342695	0.0197739126118042	4.38543527579771	4.06904974120184	0.967944391554847	high
TCGA-NH-A6GB	1.3041095890411	0	1.91768804468969	3.69380514855046	3.7927514735181	0.441740911827325	0.378902713135809	0.00764184600240452	5.17728642324036	4.42896752913721	1.28603772873103	high
TCGA-AA-3510	5.33150684931507	0	2.19087269233839	3.5369736126369	2.81583022256393	1.18576795720042	0.298905848655917	0.0323542738946062	5.2012450527787	4.38734780408724	0.836432845960206	low
TCGA-CM-6171	0.498630136986301	0	2.40966645669632	2.9762333148665	4.26170713832074	1.94208099957443	0.438412551603366	0.0349047088701249	4.26371149540297	5.46129550871855	3.07598659417247	high
TCGA-AY-A54L	1.43835616438356	0	2.6548578867838	3.08913273379023	3.10672632344275	1.44165576283726	0.251489141178636	0.02089958843301	4.7311061494832	5.37205361980271	1.41447235305823	high
TCGA-AA-A02R	1.83561643835616	1	1.89935245815822	3.65403055103918	3.18680928100215	2.25683973638425	0.167036507424145	0.0115842856268757	5.79485950490575	5.86377068532674	3.18846669664134	high
TCGA-G4-6310	3.75890410958904	0	1.74217938951227	3.26641793414282	2.88387729382497	0.911528387610886	0.34858808858036	0.18761747935911	4.13957981453076	3.57217445494027	1.24330382481585	high
TCGA-AA-3548	2.83287671232877	0	2.70486167056924	3.38489606588807	3.04430579616379	1.02145064686267	0.146833666210798	0.0281479505369211	4.54606002682254	3.33674776051363	0.854153770936391	low
TCGA-AA-3489	0.586301369863014	1	2.03941948625094	3.16872402326011	3.72105337370678	1.23916785789857	0.344193223624811	0.00482199731760205	4.3295821296122	4.92820207967828	2.32145074850178	high
TCGA-DM-A1DA	0.624657534246575	1	2.55282376258943	3.27411652506136	3.7273337202544	1.21783671016088	0.163527469108753	0.00793885148424862	5.01483467703452	4.16166456910172	1.38893948685182	high
TCGA-DM-A1D6	1.56164383561644	1	2.47427245754641	2.97722577760586	3.52720411324448	1.27869312058528	0.247934033015733	0.00335735843688109	4.21048059558782	3.56437837228627	1.09410995472258	high
TCGA-AA-A004	1.16164383561644	0	1.72333630223802	2.89296202752297	4.47914841619508	2.24574210602836	0.12576792866617	0	4.92048172797186	1.16582049477572	1.10661761115502	high
TCGA-AA-3673	4.16986301369863	0	2.55477626582196	3.26403765559163	3.65574448982654	1.16834168386682	0.513191688876077	0.0187675456434022	4.89567340081212	3.75853705261283	0.505954726483099	low
TCGA-A6-A566	2.07671232876712	1	1.52707668650055	2.89791956718872	3.02335870047636	0.957877990677194	0.27726816687669	0.0365195897578857	4.01652931505272	5.08044504934556	2.47314545985909	high
TCGA-AA-3970	3.0027397260274	0	2.21473424039724	3.3365638571434	3.20733478385495	1.11522010756856	0.541870098923041	0.0150392295151742	4.54375950524401	4.3802033286922	0.721044768808385	low
TCGA-AA-3862	2.5041095890411	0	3.23993519693094	2.9499089933697	2.32239784873029	0.424688630779812	0.240976296139403	0.0171233341757884	4.74252030488815	2.73834914208016	0.142064806631238	low
TCGA-AU-6004	2.25753424657534	0	1.91184338722931	2.57931051201899	3.17309061955208	0.955516388353325	0.405619417777951	0.0515875549525204	4.88748762092507	5.010368465945	0.764535660692287	low
TCGA-AA-A01S	0.0849315068493151	0	2.06976304175312	2.87064979962068	3.26657522565035	1.98601911763145	0.119066222251734	0.0113675685111597	5.58891056056858	3.9395632158463	0.939226075183336	low
TCGA-AA-3973	1.08767123287671	0	1.79013728915808	3.0061404157289	3.28900940365526	0.98993772541534	0.317511377119879	0.0664793049932883	4.85602475165708	4.84192414875062	1.39214798265733	high
TCGA-G4-6298	0	1	1.77033418847848	3.02261263435776	3.7412145359366	1.6320315431366	0.0840051942000736	0.0262710068174169	4.70136793039774	4.54288549585817	3.62108969276202	high
TCGA-CM-5868	1.16712328767123	0	2.37141466124219	3.35015364998204	2.77231239171648	0.982865962946587	0.493920453873414	0.0137037673922469	4.954831884847	4.33988359290827	0.426601063252522	low
TCGA-AZ-4684	5.41643835616438	0	2.0044963015637	2.86828449468023	3.18033721838947	0.465757048117887	0.125672840821347	0.0591397093888815	4.98015145239774	3.73119070602227	0.829971753193865	low
TCGA-CA-5255	0.254794520547945	0	1.28867901176918	3.16670231113312	3.19970812438386	1.039189093504	0.22811170723755	0.0125694121252853	4.65614667926641	4.91919985614876	2.63064215308138	high
TCGA-AA-3976	2.16712328767123	0	3.23672519448083	3.06351903598176	2.87302082058758	0.678315680062324	0	0	5.27618047082126	4.41923228093964	0.609227678403584	low
TCGA-AA-3544	1.16712328767123	0	1.94915560871632	2.66436296872375	3.05178719133763	1.09251411400661	0.310126622541658	0.0286345587667132	4.61336374011736	2.81209782480585	0.423688479506367	low
TCGA-A6-6780	0.96986301369863	0	3.22018389907605	2.50415698801679	2.98734670867587	0.193383974155498	0.890594056160428	0	4.73225595492484	6.46204757859611	0.15391510844612	low
TCGA-DM-A1HA	7.12328767123288	0	2.25306369157989	3.22768602577653	4.48580821048521	0.951611958112468	0.34687982027489	0.0384625525773767	4.62424406902726	4.62535446700386	2.38793892424881	high
TCGA-F4-6703	2.98904109589041	0	0.788191210982146	2.45937539365947	2.64284133595984	0.186827239911644	0.205212768672674	0.00421821166926545	3.95625861427052	5.08840921859765	2.11533333751752	high
TCGA-DM-A1D0	10.8876712328767	0	2.79837753998907	2.66094058095472	3.03504766257206	0.681458990429403	0.26353588550647	0.0113493236783673	4.75452598084399	3.51067651355474	0.322451887333681	low
TCGA-D5-6931	1	0	2.59555166780426	2.73316157518532	3.43899537841552	1.41521930519489	0.27341851203064	0.0119851877542599	5.2657073225779	4.89205194421397	0.774120894605844	low
TCGA-G4-6626	0.00273972602739726	1	2.43970465149713	3.11807559971653	3.8653031865417	1.49076587680529	0.199278320924356	0.0115123345481632	4.62531404196782	4.12930714177003	1.79939785249363	high
TCGA-AA-3815	2.75342465753425	0	2.48808071547985	2.61210458475088	3.25954318533667	1.88971292105591	0.506362241136272	0.0276220423991664	4.97507029214811	5.19740838832959	0.612187431240045	low
TCGA-AA-3538	2.16712328767123	0	1.76841208937968	2.89799471998615	2.7502442361473	1.32384788462239	0.295251703095858	0.0115405085018265	5.23466779263841	4.5837836432924	0.729667067992571	low
TCGA-A6-5656	1.26575342465753	0	2.28904770389193	3.37968320691739	3.8796042492775	1.11377676624881	0.438392559808563	0.0398207892668763	4.63945389617703	4.26810701702258	1.2747548623725	high
TCGA-AA-3524	3.0027397260274	0	2.84297612909017	3.47370334518087	2.50569203187532	0.919920332574654	0	0	5.03279910102466	5.806823059343	1.78639254413713	high
TCGA-AA-3516	1.08493150684932	1	1.93436678766925	3.08276195744479	3.42265263564209	1.21847014808359	0.408104884957616	0.0126998768577319	5.04027183695476	5.38724183396193	1.32684495978144	high
TCGA-AZ-4315	4.86575342465753	0	2.92062033119888	2.07439986586383	2.49406378687518	0.954785808110579	0.332669595353279	0	4.68717720093416	4.12404839208776	0.183093858600896	low
TCGA-AA-3811	0.838356164383562	1	2.28354551450559	3.38389310649846	3.29651238491929	1.66016491447454	0.240919509597962	0.0133322773057925	5.36458807820372	5.5155430936458	1.83487472454724	high
TCGA-AA-3972	4.24931506849315	0	2.54812596970229	2.90566657810991	2.87877428017296	0.839620889439827	0.291671420361294	0	4.82652066220695	3.58998682303445	0.374621504908647	low
TCGA-AA-3860	2.58904109589041	0	2.72257641520218	2.4799050045739	2.85321669657023	0.670646321559195	0.297479541439674	0.0126019731498091	4.3020886016144	4.82870681763326	0.575898438030911	low
TCGA-AA-A02O	0.0767123287671233	0	1.58710057960527	3.15253125282858	2.89209823891845	1.95514745269894	0.150073746667303	0.0308304593000635	4.81697009168746	3.12681581229088	1.22780704498646	high
TCGA-G4-6294	2.35068493150685	1	2.37376931422159	3.11517305025767	3.08900416787488	1.05955954065295	0.388343427560584	0.0113374239910751	4.44515068016129	3.29069380377757	0.503035180852084	low
TCGA-CM-5864	0.167123287671233	0	2.2634497014792	2.21374620521814	3.22831333599696	0.909059021260594	0.10171608616707	0.00805271150074151	4.65015496222301	3.1266648346956	0.514531303682416	low
TCGA-A6-4105	1.21095890410959	1	2.09569764295675	2.65192400011377	3.44201994282394	1.08309688302833	0.196896822417238	0.0256349710141286	4.60498977539826	4.93851385220312	1.63783744621465	high
TCGA-AD-6888	1.29315068493151	1	2.17655522252422	3.33180979573679	2.75667147785903	1.95577439484517	0.301134250658284	0	4.74550137757983	4.13533765115612	0.996759713657093	high
TCGA-AA-A02W	3.41643835616438	0	1.88749581865613	3.10366448323581	3.36461947170172	1.36126531717147	0.263898588600893	0.0544314552354155	5.01995987609385	5.07164270657075	1.83673126718262	high
TCGA-WS-AB45	5.83561643835616	0	1.72288667347006	1.84840479716427	3.20992942578978	0.462017360409981	0.30200234647006	0.0186002554385866	3.07108239542716	5.0277311958462	1.75644039861322	high
TCGA-AA-3672	0	0	1.48602888066325	3.68946478275318	3.30378786580328	2.10645322049058	0	0.0336835779920014	5.49266169876323	3.93334403892543	3.35059446066183	high
TCGA-4T-AA8H	0.956164383561644	0	1.81864939861249	2.9137309417519	2.68545411579657	0.720665761734982	0.754864572992587	0	4.47522664886596	3.94062910028169	0.222728953869016	low
TCGA-AA-3715	1.58630136986301	1	1.42205372369863	3.96889307579312	3.19628364604745	2.31709944364721	0.0371440086810602	0	4.72763327954609	4.08409775862361	6.12165634911797	high
TCGA-G4-6297	6.86575342465753	0	1.66489693859428	2.66497828710968	2.46991586428845	0.775400254530637	0.284662698670944	0.0474369415190452	4.01551805526433	4.8278524917163	1.20203488106959	high
TCGA-CA-6716	1.01643835616438	0	1.99855535347057	3.8159592202169	2.90370431408857	2.24679506227332	0.361995952069988	0.0839836344912954	4.28185978418072	4.74119335600873	2.94108608343167	high
TCGA-AA-3660	6.50684931506849	0	2.59463549143688	3.30839089650296	3.48566063072998	1.02574612716323	0.420920695691834	0.0124298626296126	4.53659401113176	4.10401196350672	0.793698214480728	low
TCGA-AA-3980	0.663013698630137	0	2.56369959004377	2.57456197935555	3.59061530776107	0.609157148807396	0.525623578136748	0.012096835562977	4.88711145835452	4.0147721950984	0.287138981555884	low
TCGA-AA-3549	1.75068493150685	0	2.0967163273079	3.76294108620998	3.15580367565264	0.239866024150372	0.302538805751772	0.01185498173452	4.89693332200496	4.36270981877712	1.09741159424339	high
TCGA-AA-3872	0	0	1.97388306091424	3.63518838466503	2.92711970757905	0.972788592828694	0.0420323744185072	0.0386932733964588	4.65734274292194	4.06430332064164	2.29884509858865	high
TCGA-AA-3529	0	1	2.48238609328411	2.60010024237881	3.34201065968633	0.828123303215112	0.304887724294393	0.0257820234303722	5.68025097930566	4.74738261557994	0.415869318765767	low
TCGA-CM-6165	0.580821917808219	0	2.00904227009883	2.41454954739123	3.08112993885643	0.938973035342041	0.674966129498043	0.0591296058729914	4.34047423351629	4.51935261205577	0.360840934633438	low
TCGA-D5-6532	1.52054794520548	0	2.33398204941619	3.34845829217583	3.22039082615136	0.624574775432733	0.190831277447996	0.0164588085754053	5.06338196812659	4.212891263876	0.960196726716486	low
TCGA-AA-3680	0.917808219178082	1	1.35464480534812	2.98796318866319	2.4520843411908	1.76232020872295	0.794716181878674	0	4.14676558561629	4.6616843867826	0.529672483292989	low
TCGA-AA-3663	0.580821917808219	0	1.93166277466704	2.90140053924352	3.46164980875736	1.99334123911212	0.423481660297256	0.0068407802024891	4.79396166588343	5.55448521839112	1.79715967866983	high
TCGA-D5-6540	1.34520547945205	0	2.47793535875268	3.12983632292678	3.39052693663449	1.32761078589115	0.407183678650938	0	4.18154093217736	5.52633016354623	1.81894878648156	high
TCGA-CM-6675	0.419178082191781	0	2.63082561364354	4.09446108030591	3.39794666057461	1.29845495828145	0.514300358141305	0.00590622584410795	4.21441659790698	5.73134206129165	2.57936581419144	high
TCGA-G4-6588	2.18082191780822	0	2.5718883628139	3.21674134548394	3.63679710187931	1.12914832907106	0.350354391024595	0	5.19709671635454	4.78827698098686	0.903222276650611	low
TCGA-G4-6299	6.21369863013699	0	1.88762402411069	3.43562092257015	3.61729394158897	1.19830447927608	0.210199702698315	0.00610664414561573	4.77192547262703	4.62405871348726	2.58699099596088	high
TCGA-AZ-5407	5.11780821917808	0	2.54660858738299	2.50959486270685	2.9428183621018	0.934210560861895	0.631336146409913	0	4.71365530102259	3.77124323991003	0.156627778200509	low
TCGA-CK-4952	1.3013698630137	0	2.48146088025014	2.82705753071356	3.39927967770382	0.840784608883869	0.111484184151564	0.0106181486635723	5.49629870889983	5.44336237862481	1.19204903050945	high
TCGA-CM-6161	0.580821917808219	0	2.2051140939593	2.06850511290013	3.55796409935849	1.88487414407717	0.501344272131821	0.0326998436491636	4.61255963557331	4.03893368297541	0.459350244175901	low
TCGA-F4-6460	1.11506849315068	0	1.89013868203236	3.67256589200328	3.17605846618072	2.11076540461586	0.244223088264336	0.135130143344453	3.85284798583979	4.46225867397679	5.27087490033915	high
TCGA-DM-A285	0.49041095890411	1	1.7923341594708	3.07987761745204	3.91705858676162	1.15083979384562	0.362453702677579	0.00878423929014886	4.10796536648905	4.97441552289563	3.08167872466034	high
TCGA-AA-3488	0.419178082191781	1	2.26568035259186	3.58376071189431	4.07483189065565	1.87036929684454	0.0551040154378661	0.0255954083196274	5.44967858018788	4.70210738651127	3.80258611274919	high
TCGA-AA-A01Z	3.08493150684932	0	2.08742770440228	3.83545145303931	3.39187989330182	0.647654093231787	0	0.0434090428428696	5.93576179232828	3.52949261285889	1.20930296573471	high
TCGA-AZ-4308	5.61095890410959	0	1.53496649357783	3.57852478844491	2.58725638301747	0.826595241131041	0.32689944030797	0	5.49902467831534	1.86371020360657	0.239127530680435	low
TCGA-AA-A02E	0.246575342465753	1	1.83705056122466	3.46837054015891	3.36078735124013	1.28160903354157	0.13650973511667	0.0131052400127698	4.11970951160031	4.80751238931573	4.62693826097709	high
TCGA-D5-6536	1.48767123287671	0	1.87423520091713	3.7729811741335	2.92130884117664	1.50961967864583	0.25452190940432	0	4.09560263770984	4.62325480140386	3.11488910789025	high
TCGA-AA-3527	0	0	1.1361011935384	3.4453223456027	2.22188296707524	3.02759944522529	0.0507984182028092	0.0352220154550262	6.21118810183331	2.79564449274493	0.815243796945079	low
TCGA-F4-6463	1.13698630136986	0	2.12956428987679	2.81841732676913	3.80065157430083	1.71716382914291	0.394123616570114	0.0857940279353963	4.63096955332307	4.7695828728182	1.6197281043758	high
TCGA-CK-5914	1.83287671232877	0	2.35628742966545	2.02607387813715	3.57994581071993	1.43942452052393	0.293376536026404	0	5.1504955130047	4.67166215586219	0.55919646782952	low
TCGA-AA-A029	4.33150684931507	0	1.43504745640074	2.74119155975703	3.25574855426368	0.377572325033776	0.330264019770322	0.0420371139342802	5.21191924896288	5.06885346996631	0.980179037046848	high
TCGA-A6-6137	0.953424657534247	0	1.53605773067361	2.7255769574508	2.84532357976011	1.02880980369224	0.482610352747116	0.00584364823972297	4.55148565646508	4.84798560048532	0.767821007836222	low
TCGA-AA-3560	1.66575342465753	0	1.90809993278863	3.05407679725082	2.51623862560584	0.582877587185111	0	0.0156887806179293	5.38974047437424	4.72262953653962	1.05675514859502	high
TCGA-AA-3511	0.580821917808219	0	2.07511614696343	3.30302572899196	2.89913659442473	0.508098274585557	0.334302110744826	0.0302038766669768	4.4676217049232	3.31198060315758	0.592744610411662	low
TCGA-G4-6625	7.64931506849315	0	1.99830313427817	2.54327409655431	3.58056354063282	0.759320640247104	0.419357703652182	0.05342245482175	4.55269629880064	3.34791246039355	0.494903052003809	low
TCGA-D5-6923	1.03561643835616	0	1.52846987604559	2.62559663650199	3.63625746768469	0.787318804043763	0.320074888225962	0.0167996008220819	5.49485832148445	4.18885537336468	0.695139300133414	low
TCGA-D5-6932	0.947945205479452	0	2.56640444068259	3.99769138244404	3.30594690556105	0.823677430802102	0.215958774219207	0.04740839063762	4.95135518430183	4.35052342063032	1.59310487313541	high
TCGA-AA-3675	3.92054794520548	0	2.30678903865091	3.07118881395867	2.72967008256708	1.62112265563118	0.367492306191948	0	5.10385383581105	4.48343561316394	0.560908476976423	low
TCGA-CM-6170	0.663013698630137	0	2.38069614654857	3.58508154392665	2.97923336568836	1.85593206348341	0.235641212330754	0.0421718262172164	4.46264881922287	3.8597271757528	1.52339622264481	high
TCGA-D5-6920	1.03287671232877	0	2.0435635259227	2.48603052359007	3.1816221626917	1.6614803964044	0.600462263379515	0.00989014234238764	4.93164650798843	4.54054201656817	0.38374214313448	low
TCGA-AY-6197	1.15890410958904	0	1.96405097223534	2.98927076368906	3.26112994046194	1.26924240918308	0.447663101516992	0.0208329879178706	5.22087607268316	5.31830748292156	0.90341097124299	low
TCGA-G4-6311	3.28493150684932	0	2.02420432180562	2.68932970530312	3.22652962358998	0.952673639365807	0.218604093184283	0.0467112874755458	4.89425570230905	4.40890318888277	0.958393270879752	low
TCGA-AA-3975	2.83835616438356	0	1.79030328725308	3.82453281682847	3.15898311530283	0.483039286692409	0.244478152646601	0.0402604547647936	5.05298388472315	3.14464361166767	0.923105519087125	low
TCGA-AA-3949	2.16712328767123	0	1.55007122853356	2.4767291245036	2.76833831586452	0.6749539685928	0.329394469046853	0.0373175537414512	4.53588136850253	5.20056286856815	1.00140240626366	high
TCGA-AA-3693	0	0	2.59605507273248	2.99147454595986	2.61638093982176	0.739110578441072	0.359752054044859	0.0177797007264303	4.31839051888008	4.18750692838173	0.489828592724864	low
TCGA-CA-5797	0.273972602739726	0	2.23212558070051	3.354533485062	2.57998957504868	1.58178000412755	0.138792243810882	0	5.34021483333515	5.10357947816507	1.25905246163709	high
TCGA-AA-3812	2.92054794520548	0	1.04371848997781	3.07260309896538	2.18684360680329	1.59408779557669	0.0440487202540129	0.0204183147436744	4.58578354979755	2.81770361670431	1.18643767788783	high
TCGA-G4-6315	3.06027397260274	0	2.40891992352951	2.58996848362234	3.55570690873205	1.23618708817285	0.222241945913819	0.00688756409181499	5.13795394513732	4.2903193959758	0.744511982252806	low
TCGA-A6-2678	1.1972602739726	0	2.45771186040034	3.17122022342964	3.01196246981702	0.979071351788343	0.540131034422656	0.0409571557896611	4.89138561309957	5.19878285702154	0.585952110756842	low
TCGA-CK-6748	0.167123287671233	0	1.27316754711221	3.06943735452711	2.91480492904279	0.35772386077903	0.13451315518282	0.198642872740203	4.37644326114808	4.65760960553682	2.92896798685594	high
TCGA-AZ-4614	0.471232876712329	1	2.07016598349353	3.54673807230508	3.26421745352709	0.9271413581039	0.27494961820316	0	4.93303189654706	3.73851579506798	0.98480024443486	high
TCGA-AA-3971	1.33972602739726	0	2.11204989450507	3.72059497053485	2.8097109335634	1.0223527953774	0.305669207282523	0.0420696788014233	4.93676848827242	4.74098515026033	1.27442213233105	high
TCGA-AA-3844	1.24383561643836	0	3.20980711876725	3.27315143996259	3.43306241602265	0.618935908237705	0.103941913679338	0	5.14863056993453	3.19291019035001	0.477455585889817	low
TCGA-D5-5538	1.02191780821918	0	1.81195170045977	3.25044859345765	3.09883833287775	0.930235084423885	0.214298114994369	0	4.21077335858033	5.31366987005874	3.02735391530799	high
TCGA-A6-5667	0.876712328767123	0	2.53060162385039	2.66122034756244	2.80405624061558	1.2828588739951	0.173492582773553	0.129609889520365	5.13473462523954	4.39501006690501	0.652187517561734	low
TCGA-AA-A01P	3.17260273972603	1	2.13753052126933	2.9167844389956	2.97644620334607	1.02368236269243	0.603288906830122	0.121040664439519	4.19794473802786	4.12562714390643	0.529961372714616	low
TCGA-AA-A02K	1.16712328767123	1	3.17183964855361	4.76052866845258	4.00119451848474	1.06591118427919	0.154631634386765	0.00499406346227008	5.09722203412305	3.42983664807285	2.05729860204785	high
TCGA-RU-A8FL	3.22465753424658	0	2.53514797312972	2.93861052363031	3.04805775024606	0.849051023276155	0.613570856945961	0.0058474890593765	4.83426920696403	3.39617338697072	0.179335717616141	low
TCGA-CM-6680	0.249315068493151	0	1.72465925724185	3.72745046434604	2.85217385342733	1.30211753160342	0.460910688861933	0.0173139813758658	4.44625277283736	4.60859350280981	1.47168061019413	high
TCGA-CM-4746	1.91506849315068	0	2.42719446970655	2.48044545417904	2.33361864107044	1.72344178167606	0.242822394809647	0	5.24480124837674	3.43747312629625	0.230175805808168	low
TCGA-AA-3947	2.75068493150685	0	3.42556464277857	1.5808311491056	1.91993602387608	0.28328137352351	0.163414016240919	0	3.64974569831338	6.49287157199698	0.475024200416931	low
TCGA-AA-A02J	0.419178082191781	1	2.54940614211651	3.00935819943659	3.36053439254309	1.93445380577365	0.0683800951170019	0.0318403578648907	5.22523949607213	4.88242555849229	1.80923506876355	high
TCGA-CM-6166	1.16164383561644	0	2.18527326225705	2.6645404225722	3.15538753195831	1.47009136502163	0.154514691493904	0	4.31506289377583	4.11013888208391	1.31528623559248	high
TCGA-NH-A5IV	0	0	1.7182310500379	4.13618843268108	3.72368297907473	1.99426027488399	0.397748040219065	0.0104895412986782	5.26636376195324	4.75068958732033	2.95375781141155	high
TCGA-A6-5664	0.991780821917808	0	2.06060297011619	2.52722980649098	3.07114050339652	1.22772759340289	0.254911111120922	0.0706919558451078	4.54187965975849	4.90675622555479	1.21003163334826	high
TCGA-AA-3858	2.58904109589041	0	1.88239008495116	2.99393059425376	3.27237206379815	1.38700553134429	0.203555040915341	0	5.23369970008842	3.71078622238501	0.856816113165908	low
TCGA-AZ-6608	0.161643835616438	1	2.74517403383351	3.41205640716202	2.46317276357484	1.05351314420508	0.185497959490125	0	5.00300455311705	4.87680787427797	0.78917459191084	low
TCGA-AA-A024	3.25479452054795	1	0.870684546639335	3.50060955251623	2.04374910127742	1.13639627698532	0.420910706859468	0	4.10264138811043	4.70682920653525	1.63740162239725	high
TCGA-AA-A01F	2.66849315068493	0	1.99234589797536	3.50853619705225	2.58854115621548	1.84287568723295	0.0886354919299747	0	4.98934612852141	3.43354592481568	1.15289236471176	high
TCGA-DM-A28F	2.9972602739726	1	2.33758908281603	4.02055304182523	3.5243218277224	1.02097021503644	0.305530108601251	0.0440208166588032	4.46339926548059	4.35339062400882	2.37028434200185	high
TCGA-AA-A01D	0.915068493150685	1	1.73421715225148	3.0093814351053	3.22993890002316	0.804501328300391	0.331049279302271	0.0884716091642942	4.88954168509856	3.73681131081053	0.792646047463249	low
TCGA-D5-6531	1.47945205479452	0	1.62021551977577	2.88103152056387	3.6169963532872	2.19659650479767	0.0998624437299415	0.0294091375703309	4.75764298329848	5.04892477980007	4.54078863984163	high
TCGA-CA-6715	1.04931506849315	0	2.63333078786887	2.95598940057679	3.53793275954333	1.86850427921587	0.380238706226803	0.0193827913265436	4.80633693444797	4.97091429631956	1.12135338334611	high
TCGA-A6-2684	1.06027397260274	0	2.18562792288113	3.16620249764074	2.63385571151009	1.25225784766849	0	0.0609294499547582	4.92739650466145	3.79552470978424	1.18598428114171	high
TCGA-DM-A282	11.5972602739726	0	2.31234438420802	2.78643369638622	2.76649417544852	1.35672962367233	0.361227581524756	0.0192264831437416	4.04959372439859	3.36266426697149	0.533502252449197	low
TCGA-CM-5348	1.07671232876712	0	1.26354775438808	3.17117970952384	3.6685649070797	0.468139862012807	0.405141286095471	0.355561275785751	3.50512302585312	4.17692227195755	4.42590888372911	high
TCGA-AA-3875	1.5041095890411	0	2.61014795945063	2.89247253104078	3.25664773972585	1.35573792859467	0.412471959177928	0.0497891544953891	4.7484084737283	4.54393471739645	0.658185035874256	low
TCGA-A6-6649	0.898630136986301	0	1.89416760491356	3.30017073526741	3.0631964161727	1.15330184806861	0.350068395944332	0.0205515852104399	4.14848858482231	3.74910437192379	1.20396400329568	high
TCGA-CM-4750	0.668493150684932	0	2.42644600070597	3.28826951248888	2.58488114523388	2.088928583355	0.0960096436308379	0.0113655566155175	5.25697554033608	4.36974675028177	1.08145457714834	high
TCGA-CK-4951	5.84657534246575	1	2.07631543056533	2.87802650751822	2.24301280770119	1.85629026298651	0.3686391180994	0.0212976910431014	4.19936968749946	4.30238238715401	0.731932717954466	low
TCGA-CM-6162	0.580821917808219	0	1.81789513549668	2.50517057055012	2.61341589524984	1.10139688977361	0.274886486945877	0.016610397910082	3.60406368533771	5.14437976109059	1.73022882288893	high
TCGA-D5-6535	1.26027397260274	0	1.88489598740668	2.75715256891838	2.90765442238937	0.466365914447704	0.392189398747821	0	4.54805554006344	4.94134354898838	0.743896157211867	low
TCGA-AA-3712	0	0	2.26500196397664	2.96360065920529	3.52503754189545	1.65740153996472	0.0903481887310446	0.0317960005922235	5.54997009235166	5.02631387321035	1.73298484584239	high
TCGA-DM-A28A	2.20547945205479	1	1.76382815820051	3.28697751077756	3.82574678493164	1.22578292586162	0.231861569386699	0.0109715906534327	4.73304709573175	4.68838408771182	2.88476638449603	high
TCGA-CM-6676	0.419178082191781	0	2.13257716245805	3.03879919324762	3.28877414808197	1.48547108037873	0.365258894381583	0.00560957739360219	4.92949200182009	4.45506330470971	0.903228538408347	low
TCGA-AA-A00R	0.0821917808219178	0	2.68758267867833	2.20951580841119	3.41388531877809	1.76235614477148	0.274925975516182	0.0138574206312047	5.39243323302355	4.88229699675935	0.526512735074488	low
TCGA-AA-A00O	2.25205479452055	0	0.796028652273036	3.64589738704282	3.59621263312499	1.75736364682047	0.519578682983404	0	4.73422527315822	3.60360879540588	1.87647651079178	high
TCGA-NH-A6GC	1.06575342465753	0	2.24152732607102	5.18328940222121	3.54274273947005	0.792243894060137	0.399952362387956	0.00959942484772019	3.89372009685454	4.41301616665318	5.49325131771711	high
TCGA-AA-3837	3.24931506849315	0	1.69166983615167	2.40695009171918	2.99776180628909	1.9643775886577	0.100297941949669	0	4.84363810711287	3.53367982500326	0.979640863352599	high
TCGA-F4-6569	1.12054794520548	0	1.41306686782205	2.53491396425302	2.6623758536148	1.64703249219939	0.434241903249736	0.0196898132355725	4.56541385215241	4.72816929702674	0.834460261824346	low
TCGA-AA-A00W	1.24931506849315	0	2.17045937185268	3.83145152766902	3.38297392562617	1.14282016033425	0.188841060302418	0	5.16631416975061	2.44900641791283	0.780505178215065	low
TCGA-F4-6459	0.717808219178082	1	1.49973556523926	3.83177065985062	3.3154457943079	1.12466808991604	0.303646631042481	0.0437244070193588	3.29610609301771	5.53900820826727	10.2127083404051	high
TCGA-4N-A93T	0.4	0	1.56343868429275	4.97235663630612	3.6122372506316	1.0232086758356	0.500291876730061	0.0232102251004456	4.44127545216906	3.24134111585988	2.63382828825172	high
TCGA-A6-2677	1.48219178082192	0	2.01448901869235	2.87910402926049	3.1434416088287	0.268674335374484	0.854876111613511	0.115638326067716	3.62157955031095	4.93015634721469	0.533770707103227	low
TCGA-CK-6747	0.243835616438356	0	2.35338504486828	2.87204613899184	2.87483152481665	1.74303998832867	0.500850113627239	0.0223900140012257	4.74257907821629	5.45419491981879	0.767705939874569	low
TCGA-D5-5537	3.78356164383562	1	2.05430400658864	3.39205015648269	3.24876124979211	2.25148434283556	0.242790734806942	0.0441055990605431	4.70664043618574	4.51095956867598	2.38124469670625	high
TCGA-AA-3854	3.0027397260274	0	1.89602108953237	3.14728062359527	2.76414197674004	0.975531460194632	0.423627357359542	0.00980882458967483	4.29194500973219	4.89396400098846	1.07898980548572	high
TCGA-D5-6541	1.2986301369863	0	1.32118534230581	3.06792260524682	2.56295955914421	0.606229210267401	0.401728714747999	0.00416984529444931	4.21108325509939	4.21964335547454	0.913586634848925	low
TCGA-A6-6654	1.09315068493151	0	1.53573589966891	2.56225173470302	2.71936734171882	1.23353386190126	0.162266326959075	0.0822106292409036	4.29754976985859	4.8098887760021	1.88213661496903	high
TCGA-AA-3681	0.498630136986301	0	2.23523108218156	3.28569876796171	3.03898354671973	0.757369335523539	0.282871155446499	0	4.71324419112673	5.07406727623059	1.27371635266206	high
TCGA-DM-A280	0.646575342465753	1	2.16161756358533	3.13243690425399	2.60363970087257	1.23553350587843	0.493354353977145	0.012820250899409	4.29926024787543	5.94136593484448	1.20555333008993	high
TCGA-AA-A010	2.91506849315068	0	2.81942895148896	3.04501012339966	3.46981392266508	1.59611286009512	0.22675511805728	0	4.90348399369679	5.07527833997347	1.33811727813105	high
TCGA-CM-4752	0.336986301369863	0	1.69998131106318	2.58787502446914	2.46940369203581	0.581057686325867	0.214030875584779	0.0262775544386406	4.79895916152062	3.60762414221513	0.448953376374911	low
TCGA-AA-A01Q	0.0849315068493151	0	1.90603573359818	3.72685941511411	2.87648786567716	1.26260822271306	0.626335758658129	0.0565691599494552	5.03370906494476	4.60787675983754	0.658776135227329	low
TCGA-F4-6856	1.61917808219178	0	2.39961427408591	3.9104961296694	3.36614204399027	2.29907130128176	0.534060213244612	0.0190443656469919	4.56794057422899	5.17008626754832	2.06683874938251	high
TCGA-AA-3713	1.58630136986301	0	2.12752144868214	3.4142412421847	4.13250743194663	1.06529435500978	0.412154733164274	0.0155816284342426	5.04313457692918	4.78232656136771	1.65433450760776	high
TCGA-F4-6461	0.926027397260274	1	1.5272374665523	3.03068624659094	3.58651985750354	1.42749354630138	0.376927318191355	0.045483595939677	4.2375539824412	4.9285419000846	2.79907187601665	high
TCGA-AA-3685	3.08767123287671	0	2.89677874441631	2.36035970252427	2.51361096543526	1.06644618393033	0.176052415514079	0.0107206709921296	4.82668008546077	3.28623197180112	0.220623412967986	low
TCGA-G4-6304	4.46849315068493	0	2.28079010419134	4.20396869514275	3.34797576660342	2.43551525972367	0.469632869086211	0.0110531273530452	5.57174210669084	3.60935341143848	0.873248942250293	low
TCGA-AA-3710	2.24931506849315	0	2.04409281216106	3.04732474373064	3.15512601424408	0.357589184121443	0.878927862834423	0	4.71948463647864	5.00470607689116	0.26093557001017	low
TCGA-CM-6163	1.16986301369863	0	1.96619792471046	2.54895037280674	3.43632964388493	0.669697774127085	0.376849523735217	0.0206918032384045	4.484808848226	3.97435491725442	0.658272159502557	low
TCGA-T9-A92H	0.991780821917808	0	2.56597317794066	2.45797976229598	2.93757129611391	0.985004088773195	0.373273698988558	0.00543022615474212	5.17958858320962	5.03927709087202	0.376854940202264	low
TCGA-F4-6805	1.35890410958904	0	2.32766962086931	3.0002129672339	2.92794267536588	0.87760991953578	0.310348639952521	0.104649627091761	5.0882953801844	4.63965946504588	0.689112336575717	low
TCGA-A6-6138	0.767123287671233	0	1.73043463161552	2.71107609085843	3.48216000552523	0.607494904032228	0.390702359936425	0.0577701137966501	4.46341301184692	4.21053601193649	0.954088646469745	low
TCGA-3L-AA1B	0.956164383561644	0	1.34200371669442	2.94175540701113	3.14340219063606	2.34974737238232	0.348108792968765	0.0120165297397484	4.40190399705869	4.16107421269678	1.93026917826645	high
TCGA-A6-2679	1.63013698630137	0	1.13910190665497	3.24394832063312	3.09934564381523	1.37902472482142	0	0	5.12852988993811	1.77251647237792	1.0143354832484	high
TCGA-AA-A02H	0.167123287671233	1	1.57404920200113	3.50085602442885	3.30422841938365	1.21185211458218	0.084934011404589	0	4.74059392347358	4.69949005258826	3.76970770472336	high
TCGA-CM-5344	0.832876712328767	0	1.67704601043971	2.72712242134209	2.45777319339142	0.901459180008953	0.270223319973104	0.0467575985412752	3.88408054596856	4.22841062615326	1.10265809383369	high
TCGA-DM-A0X9	9.97534246575342	0	2.15242597599136	1.93725353999169	3.03954550667213	1.00450723648094	0.161573500972555	0	5.30913948645891	3.49088074629078	0.282133626042944	low
TCGA-D5-5539	1.63287671232877	0	1.34996706986884	3.25483432497927	2.62143983385216	0.771337240690092	0.413935023061608	0.0445192868196781	4.76420444739005	4.41857973811779	0.878720174602238	low
TCGA-AA-3692	3	1	2.6585290588219	3.48634027483961	2.83335807775661	1.37323039580651	0.335592341888508	0.00961829395215463	4.71242054502845	4.53104580673	0.852208245396688	low
TCGA-AA-3562	1.66575342465753	0	1.89861322830121	3.59357412281894	3.10535330958071	0.715474573718296	0.482131712538981	0	5.21554835101086	4.1633024648679	0.582606724909108	low
TCGA-G4-6307	4.58630136986301	0	2.42287749168441	4.17746327960056	3.19324885275022	1.30128078690996	0.449540718427616	0.0146223486552047	4.92985390492707	3.765893062378	0.877155680160783	low
TCGA-CM-4743	0.504109589041096	0	1.99495534584642	3.37016335480827	2.86125801822287	0.457562872278428	0.827352258769811	0	3.59461746730941	4.25767717478471	0.459347284694733	low
TCGA-A6-6781	0.802739726027397	0	0.701206094617362	2.85304844126994	2.37960969549771	0.113078500449842	0.579453156863377	0.0207758679584114	1.42451910174253	5.95588864241684	6.5923983899463	high
TCGA-AZ-4313	4.1972602739726	0	2.63511732074355	3.7684384470341	3.23609247328671	1.34994005842604	0.321640291831421	0	5.10278889606466	3.83775850762311	0.780529470256196	low
TCGA-D5-6930	1.11232876712329	0	2.00079084334436	3.50806218366169	3.49732834675278	1.78392358703254	0.148365375392744	0.162868909516418	4.70588098152944	4.62208437418081	4.14704332920025	high
TCGA-D5-6922	0.843835616438356	0	1.97497141669986	3.71312845251794	3.22520497451508	1.64882457723532	0.248121761538457	0.142126827145949	4.71966010844818	4.33761026860222	2.61947303286347	high
TCGA-CM-6172	0.580821917808219	0	2.04245152149829	3.21095918524264	3.05981768432476	0.710818153020201	0.65012551732652	0	4.00438116305208	3.99372464071659	0.524833077129515	low
TCGA-AA-A00E	2.5013698630137	0	2.55370474429366	3.03995997809373	3.08335270752031	1.5079635213752	0.491701649241034	0	4.22708664303744	5.09676487132197	0.945568904605417	low
TCGA-AA-3939	1.08219178082192	0	2.02552266246284	2.52218032746367	2.1936792815995	0.427176566083074	0.326526481440414	0.0415131231317475	4.68278022375679	4.62519848852	0.379923575087094	low
TCGA-CA-5256	0.178082191780822	0	2.71329686384846	1.61637225618185	2.64232415478796	0.993560445860187	0.347912893789396	0.044527248699746	4.75106623704662	5.09225931997041	0.252583052327471	low
TCGA-AA-A03J	3.41369863013699	0	1.55727450247687	3.36276112320294	2.45952615815238	0.955152060593887	0.132383109153099	0	5.5875515067605	2.33464244586926	0.370103527658537	low
TCGA-G4-6309	4.31232876712329	0	2.44531430092594	3.34686139437548	3.50244959805369	1.76115254572598	0.285232316639159	0.0287114756823254	5.41354041425208	5.00691630737811	1.36098384760051	high
TCGA-D5-6898	0.627397260273973	0	2.22800912336889	2.64918136234289	3.00466069638934	1.70759390148834	0.480881159608408	0.0985925728699694	5.23507154082342	5.13751578616302	0.570757168154471	low
TCGA-AA-3861	2.5041095890411	0	1.70624761299817	2.27729920856879	2.50003407728373	0.850015875486685	0.277070956419968	0	4.72740348689595	3.67477164790225	0.358704104873564	low
TCGA-AA-3696	0.419178082191781	1	1.69116251386841	4.26011322941031	3.19082866427818	2.57862382904489	0.144267814644364	0.0681220560661003	4.75697895716003	4.01820526275363	5.49798556592445	high
TCGA-CM-5349	0.917808219178082	0	2.46040706651997	2.75173438728189	2.62542121976611	1.72439457293528	0.256697727443165	0.0985306080512889	4.2197406968871	4.44685490828278	1.01783272696437	high
TCGA-A6-A565	1.35342465753425	1	1.11577711430547	2.57521176419962	3.35239825057522	0.865803977947797	0.413465519784195	0.0838404157726473	3.22874613722302	4.55707369407305	2.90626752208382	high
TCGA-AA-3848	0.838356164383562	1	1.64468389056695	3.63290548127593	3.08792407715821	2.10167300324067	0.0394943343264295	0.0182916714883214	6.07906441706533	2.95899975711729	1.06149610881603	high
TCGA-AA-3494	0.0849315068493151	0	2.10825333817795	3.02620313489017	3.12818191069708	1.52964511400737	0.420642825103674	0.010652627690591	5.18131059043564	3.59940923128812	0.433496601419478	low
TCGA-A6-6648	0.942465753424658	0	2.18307662221321	2.19160084713493	3.39649573257129	1.85395934969385	0.310558912726046	0.00676326425593577	5.02090790442611	4.18330698773753	0.580702218541489	low
TCGA-AA-3509	5.24657534246575	0	2.32656373659428	2.19775421666947	2.87038151280515	0.487518653848169	0.142364351382568	0.0114195985518743	4.73671068494397	4.6431667126279	0.590039123707824	low
TCGA-AZ-6607	0.265753424657534	1	1.20260927193391	2.83701738334074	2.57048799329203	0.0899050596533089	0.234186087169479	0.137624000981054	2.86718622616792	5.79272919721519	5.85054141795941	high
TCGA-D5-6926	0.753424657534247	0	1.33016836752904	3.67394413596775	3.61434891111375	0.829438106522383	0.208536134446937	0.0057191326634877	4.53478398525312	5.05651250970358	5.12142414135079	high
TCGA-AD-6899	0.482191780821918	1	2.16980549713296	3.0908649585324	3.26484887921286	0.801719191812195	0.430087740355715	0.0408808706961915	4.59672890043509	4.69379871090286	0.902403046835339	low
TCGA-AD-6901	1.86849315068493	1	1.23304178277439	4.06034710160345	3.4014349369033	1.80345761534892	0.228646586219834	0.00668490166978431	4.03316013346146	4.12742912728458	6.88893182708354	high
TCGA-A6-2674	1.43287671232877	0	1.47446092612775	2.3242160748131	2.47548232956933	0.172324413368483	0.653303500895892	0.154264219656156	2.7697148671619	5.97703116355392	1.48105426478866	high
TCGA-CM-5860	0.832876712328767	0	2.55359301198181	2.22900129628672	2.31341140671707	0.688243966319532	0.235964296622863	0.00734745107733171	5.02414203118719	4.66133290495706	0.270404166259246	low
TCGA-AY-A8YK	1.56986301369863	0	2.14244570094169	3.54542084057739	2.93292763735738	0.851901579373311	0.241396275331174	0.00602767581279678	5.31276075337085	3.28715151472228	0.542140549541825	low
TCGA-AA-3667	1.16712328767123	0	1.41297879432626	3.62349499419272	3.44050951289005	1.93237723618559	0	0	5.489391257703	2.43362282521108	1.72017396504721	high
TCGA-AA-3831	1.4986301369863	0	2.28130775225659	3.06082184732	2.9725818160418	1.73450918667697	0.329853052289336	0.052286177594573	5.12576985207261	4.82585070528353	0.90742720109527	low
TCGA-AA-A00D	1.58356164383562	0	2.36488093959906	1.55790072899403	3.10612219535784	0.912892978744101	0.471687382305428	0	4.58763253621092	3.6288727696593	0.153950766328977	low
TCGA-AA-3864	4.41643835616438	0	2.76293903703664	3.41713634069826	3.02778046914775	1.16681752459243	0.196615565989945	0	4.53357366056928	5.47962491418402	1.9121308088503	high
TCGA-AA-A00F	2.83561643835616	0	1.85622497082045	3.83088917126882	3.37864454935087	1.18434481325096	0.241700776466884	0	4.74221719504955	3.7613069435104	1.87792443792001	high
TCGA-F4-6807	1.35342465753425	0	1.95721742763441	2.71299017354524	3.11362725768019	0.754759198046618	0.208994766461013	0.170458056244446	4.61316962047785	4.02511602556198	1.073778871772	high
TCGA-AA-3678	3.91780821917808	0	2.25918942207981	3.17667154512488	3.27123056485163	0.788390145299946	0.269234862913237	0.00968757007816119	4.844242519009	4.31737381763049	0.945047090810231	low
TCGA-G4-6628	4.4	0	2.75838799417274	3.5047319075559	3.65580966197215	2.20836850112275	0.440854497386896	0.010984056181412	5.06474676352143	4.01431012302377	0.84644012055905	low
TCGA-A6-2671	1.77534246575342	0	2.34438167969123	3.17332733136232	3.69682521590395	1.91207016828436	0.066125425444125	0.0609123702636956	5.72080936544768	3.55890494789994	1.18485802748779	high
TCGA-AZ-4682	1.86301369863014	1	2.31323206918575	2.11856768192055	2.80121474449033	1.04693118194789	0.217892849427722	0.00469390080206815	4.81407084337606	4.00924243340211	0.378157830338728	low
TCGA-DM-A28C	6.78082191780822	1	1.52342254385728	3.56855679902212	2.98344769197289	2.76709467892032	0.229323244080236	0.00495979621902174	5.08590087872621	2.9873508362848	1.40424451238479	high
TCGA-CM-5863	0.832876712328767	0	1.43379102051106	3.1162067233952	2.65887998253139	1.05721983094439	0.375173038158567	0.021723218799683	4.05921666833276	4.13071380798384	1.22814634125211	high
TCGA-AA-A01C	1.25205479452055	0	2.07967533251579	3.09186129182692	3.29466960145893	1.32412165159921	0.0560084098316441	0	5.29096818151484	4.53544958534572	1.62349826263045	high
TCGA-G4-6293	8.97260273972603	0	1.4332882108674	3.05684159348403	2.86671992293707	1.62519516672277	0.783848646766496	0.0259942491166059	4.57778361955121	4.52564804947146	0.505229491627326	low
TCGA-A6-2675	2.31780821917808	0	1.41382817972626	2.77141078099182	2.73577975107363	0.746062107767169	0.441291868860078	0.0344862050298532	4.72064393998286	4.23459048572583	0.578909250487409	low
TCGA-AA-A00A	3.16986301369863	0	1.81994971695826	3.13623520460047	2.93141910447108	1.27243849374437	0.560490814067501	0.0120610532474296	4.94321175775848	4.72485723085102	0.603130362531671	low
TCGA-D5-6529	1.68219178082192	0	1.83845133797558	2.06713244796644	2.68369378925448	0.798008451335145	0.335739503835298	0.0104946500019723	4.64703071449429	4.34765127226918	0.397311601031212	low
TCGA-DM-A1D4	7.72876712328767	1	2.49489637570405	3.72094633496083	3.08405004702684	1.36494330912978	0.443500419029471	0.0139739419334033	4.4466335596376	4.38608972690911	1.06845361083798	high
TCGA-F4-6809	1.1041095890411	1	2.26880866148244	4.17493374392657	3.26613538535082	0.54446407376751	0.262654004974584	0.469748877959019	4.58589956147525	4.00835886686004	3.13026158378334	high
TCGA-DM-A1HB	11.3041095890411	0	2.21629719035877	2.72046106633299	3.155714970956	0.895669078632904	0.385607656624213	0.00900441430540974	4.51177898296933	6.46028063634533	1.62524861952484	high
TCGA-AD-6548	1.78082191780822	0	2.259595679843	2.9978749248126	3.18126323652093	1.03971737547447	0.137534599907115	0.0452137052333765	4.97452360523709	4.75268207404963	1.38347238184981	high
TCGA-AA-3495	3.08767123287671	0	2.27522917416693	2.29068904248092	2.76304033003688	0.534015274430011	0.462355071884105	0	4.59517800309958	4.89144777435253	0.334478567172048	low
TCGA-AA-3655	5.08493150684932	0	2.41350964179716	3.26053176891478	3.40114577528009	1.69274343174067	0.299115252451245	0.0252462780115559	4.79068341234327	4.36114818187161	1.27866360196518	high
TCGA-AA-A01R	2.91780821917808	0	1.9153516698613	3.6957711182145	2.93641120287943	2.01016286935596	0.166154579330739	0	5.49194866397149	4.16326892950982	1.47012506269596	high
TCGA-G4-6320	2.2027397260274	0	2.08597142231222	3.29889273709836	3.24821583405581	2.110384156881	0.248537778810954	0.0145961023350072	4.05934538841511	4.26623152699372	2.67233357377899	high
TCGA-AA-3989	0.663013698630137	1	1.81317824283351	3.41842142433858	3.01727150217913	1.66490707972319	0.053584572733042	0.012494952522966	4.79016334340578	4.47327042175394	2.9000547948053	high
TCGA-AA-3532	2.41643835616438	0	2.43419808525709	3.56492241897714	2.85505253846446	0.484960564464571	0.262425480253031	0.0218862093660463	5.14881896499543	4.50688814990443	0.73666239148284	low
TCGA-AA-3520	2.0027397260274	0	2.55605790509034	3.48403240397918	3.21639910486774	1.07960422937042	0.177041869963332	0.0245327770828347	4.76420552414989	3.99136522445094	1.19875659883506	high
TCGA-AA-3543	0.0821917808219178	0	1.81741799114032	3.48370017837419	2.79225995208952	0.836057939320387	0.369761706834583	0.0128603534337572	4.65711352241791	5.32000185860739	1.51143021211656	high
TCGA-G4-6323	1.14794520547945	0	1.41255029072059	3.20969544891295	2.99988675177247	1.26317366567466	0.810207262808682	0.0218810440151138	4.05558269716015	3.58695059171494	0.467980994119678	low
TCGA-NH-A50U	0.915068493150685	1	2.31780160524715	3.70653453456985	3.66713845658366	0.623688964911607	0.17440526082692	0.00405286162415436	4.48425469021206	4.10203808513075	2.20864897641839	high
TCGA-AZ-5403	5.23287671232877	1	1.74522327462152	3.30009038195025	2.69616342031482	0.86287391751294	0.295811576243301	0.0180005366075373	5.14056283506398	4.05319465860891	0.687630583536919	low
TCGA-AA-3955	1.74794520547945	0	3.00901692718022	3.47140453033337	2.23708037763165	0.583212258965655	0.311466086774021	0	5.25374137441492	5.25384963491855	0.405004299094133	low
TCGA-F4-6704	0.128767123287671	0	1.26249887878351	3.02582537645789	2.83290564653024	1.67685873963851	0.252458946328038	0.0479783605862317	4.5560768261366	4.25096122093669	1.83094173361406	high
TCGA-AA-3518	0.0849315068493151	0	2.42969048583748	4.2370661445061	3.66896940865576	1.11661499117263	0.327037275937127	0.051013264055024	5.18179753487353	5.446660112622	2.90394660531672	high
TCGA-AA-3855	2.67123287671233	0	2.732287141032	2.84810672687374	3.16280484349516	2.2386585975661	0.24044512717823	0	4.95858154210502	3.46248034489909	0.569345521823798	low
TCGA-A6-6141	0.698630136986301	0	2.12414906139829	3.21344656778769	2.83051964642529	1.80902941497933	0.596769050618857	0.00736834765548074	4.44455702775941	4.66984837125206	0.707322804956981	low
TCGA-A6-A567	5.15342465753425	1	1.93241743931337	3.40233461391776	3.29793628750307	0.624617291957145	0.183818909313631	0.0874264018828858	4.62857277306805	2.82378226975077	1.02188795667935	high
TCGA-DM-A1D7	1.10958904109589	1	3.00095146437129	2.88224057771872	3.45257159159435	0.967910798289857	0.255418637302579	0.0127895171784919	4.32175328235218	3.48592529471824	0.610068103063463	low
TCGA-AA-3869	2.25205479452055	1	2.16645753117857	3.86080069998826	2.95042095621107	0.653542838435421	0.388905295033963	0.033803494925173	4.39880779664202	5.37079133536192	1.95455610643747	high
TCGA-CK-5913	4.27671232876712	0	2.13681729796909	2.39192285247777	3.22767299597333	1.49220071401564	0.446546658546649	0	4.67672310198048	5.44886808604234	0.840504714461703	low
TCGA-AZ-6605	0.435616438356164	1	1.75150380580684	2.79525294345225	2.70521864229369	0.511659662355886	0.355232804019645	0.0184001627659101	4.66296425696833	4.11774458347654	0.53600548717545	low
TCGA-CM-5341	0.747945205479452	0	2.45021026332553	2.03796870739617	1.87479046675824	0.439405292471862	0.833837623477199	0	3.89440162101667	4.5393020469851	0.07801193291708	low
TCGA-CK-4947	1.46301369863014	0	2.08698164527691	2.54093727352107	3.09029278335032	1.00584503467932	0.343072100248568	0.00555362013618513	4.89609964078975	4.60954772286495	0.600650097857806	low
TCGA-CA-6718	0.838356164383562	1	2.38799618728474	2.04536259355249	4.28394078499222	1.61028639837994	0.519532362843678	0.025904382790347	4.76554253103955	4.65564245824819	0.664630385982201	low
TCGA-AA-3552	1.08493150684932	1	2.02388468878004	3.20791947832177	2.94725898523359	1.09554630518794	0.399227609625649	0	4.89653663786667	4.77997336853143	0.836704490833514	low
TCGA-AA-A01V	0.0849315068493151	0	1.4700329346488	3.31353721759005	3.15486023675856	2.24616007926788	0.187738776747152	0.0341597018851066	5.32608336650865	3.82905755238849	1.68630445362597	high
TCGA-A6-A5ZU	0.802739726027397	0	1.1120928989935	3.66628728992829	2.56738384875432	2.04195151667651	0.0648323530871955	0.0151631321267159	3.44990690373977	3.85532999362293	7.05064917695975	high
TCGA-AA-3984	0	0	2.62405581723677	2.03655985987439	3.27574778010433	0.671990950713013	0.214329948973997	0.0234162255142724	4.90727660648688	4.23655831040616	0.39192192086703	low
TCGA-NH-A50T	1.51506849315069	0	2.39430994521988	2.28020774813605	3.65823469115739	1.89601225570378	0.310242048522062	0.0469659218638847	5.62507442479207	4.95418896724124	0.665813801741588	low
TCGA-QG-A5YV	3.56438356164384	0	2.42814269725479	3.11957874273355	3.36846366489854	2.12782876959816	0.250612838682443	0.0052334448186813	4.53960981727304	4.33017634998828	1.61820389060391	high
TCGA-DM-A1D9	11.6986301369863	0	3.29785740988751	3.75023503649653	3.51064155919502	1.09574753817238	0.238318514299987	0	4.80406809928837	3.01054473271443	0.607094201373902	low
TCGA-AA-3664	4.5013698630137	0	2.09538383963212	3.81687836153172	3.3558459521584	1.23479395101959	0.335561503560759	0.0191709266006662	4.72024593823971	5.03576344613854	2.35924176495101	high
TCGA-5M-AAT4	0.134246575342466	1	2.46655144835626	3.71061671324285	4.03351549596715	1.46778842225963	0.221897629005154	0.010986050528722	5.15205276913132	5.0895198725155	2.98415061830601	high
TCGA-AD-6895	2.09041095890411	0	2.13055363116582	3.27370009039821	3.8063027386238	0.463050886884287	0.309723429685893	0.012166523884324	4.65838179873166	4.14223464233153	1.27760592326473	high
TCGA-D5-6538	1.42739726027397	0	1.76333604628151	2.78340228391366	3.27546218469786	1.75421790579085	0.178908903084371	0.0163266411932123	4.77481150805517	4.33664011112223	1.66821767154269	high
TCGA-AA-3867	2.0027397260274	0	1.83039384201215	3.11591190148565	2.92139603089404	0.851905936311724	0.225891039350232	0	4.97489673306033	4.43563108741231	1.00865380409897	high
TCGA-AY-4071	0.0794520547945206	1	1.84358332367696	3.88053662600368	2.12193042291016	0.771895067080575	0.263958791555744	0.0240107879279661	4.63633253407893	3.78162150879664	0.858050800481794	low
TCGA-A6-6651	0.70958904109589	0	1.67976419839762	2.13782304433235	3.13166479287586	1.18143865986758	0.390068851245886	0.492933941097784	4.18391453880174	3.82309616165268	1.13613103973301	high
TCGA-AA-3684	0	0	1.03860793563413	3.34949349567322	3.12782362928472	1.79272574538573	0.147652911117576	0.0866899363569887	5.18590516091726	3.31266383169021	1.93248889939319	high
TCGA-AA-3851	2.75616438356164	0	2.12308308864889	3.27695855801882	2.29478522042131	1.27125256173727	0.2934709412489	0.0247243045938793	4.6518387106264	4.89678934881841	0.960622100901589	low
TCGA-AY-A69D	1.48767123287671	0	2.55594890030022	2.36356289555437	3.49268135469109	1.19577627316607	0.327244796798096	0.00863456327880253	4.20302160445604	3.43428240602322	0.531571852424707	low
TCGA-AA-3556	1.91780821917808	0	2.38981653492466	2.1121602775806	3.07635957440748	1.44159589483948	0.618209397119086	0	4.39388575816926	5.84188077460066	0.510733108039379	low
TCGA-AZ-6601	8.33424657534247	1	2.61933307503011	2.9893063870572	3.18672921507016	1.433594212237	0.413263100732894	0.0223898090749763	4.79118239714078	5.00597932391373	0.784642480720235	low
TCGA-G4-6586	2.98356164383562	0	2.42647458034375	3.94144429566516	3.48060209464342	1.08773442504492	0.67735778113368	0	4.82827703973749	4.68284741878258	0.750974095644449	low
TCGA-A6-2685	1.27123287671233	0	1.74692082978229	3.85418564539381	2.50283523654275	0.762884453660076	0.29763136342572	0.216684310102883	5.22275507100857	3.59323031295661	0.850864813801063	low
TCGA-AA-3553	2	0	2.28129531481437	3.16402164596937	2.48206835522005	0.63668607622323	0.366955144846718	0.0112560938420222	5.7017620431339	4.78366261931552	0.318065903235186	low
TCGA-DM-A28E	9.99452054794521	0	2.23770136906158	3.18358794634682	3.07961746098816	0.973729343727891	0.136800904783426	0.0109536256980096	4.78639259616709	3.23277417359821	0.805202474851153	low
TCGA-AA-3517	3.24931506849315	0	2.33923060194174	4.03067127765297	2.80349620991863	1.64254244800727	0.114132450599082	0.0403818919760034	4.51164152415718	4.47397033688136	2.99649849944689	high
TCGA-AA-3979	2	0	3.052941592005	2.50819935014173	3.62674774504493	0.325889670445246	0.388174381202123	0.0119956309121717	5.35703380383322	4.80570053488377	0.296998004398415	low
TCGA-QG-A5Z2	2.60821917808219	0	2.18268578927856	4.05732520605464	3.47123545312232	1.38767572750869	0.824355831690676	0.00910003368566453	3.65608385814864	4.98215969607125	1.63193759132556	high
TCGA-A6-5659	0.783561643835616	0	1.79636027000568	2.90915104130181	3.34540078022036	0.987137969821425	0.148424323241139	0.0381897814400909	5.06596081778999	4.92124390502615	1.79133102684343	high
TCGA-G4-6317	3	0	1.88674231558637	3.78205818074053	3.01511546319104	0.914166143671224	0.387735251959799	0.0135700919760267	4.52258063179431	3.99310158540115	1.19985939007863	high
TCGA-CK-5912	4.09041095890411	1	1.69216485486025	3.26431169529895	2.94892105070294	0.543695271036772	0.215379901615542	0	5.29378505818223	4.49513463393465	0.967398742852761	high
TCGA-AA-3679	1.25205479452055	0	2.75776440595145	4.38782326560904	3.60631190530817	0.50442045172549	0.238735188602501	0.0169515606168345	5.01020495543317	4.31407641123909	1.74632234841121	high
TCGA-A6-5665	1.10684931506849	0	2.87935825054822	3.37613879564442	3.20659419942752	1.00056200352684	0.217213216331656	0.0119252684115567	5.08772241105055	5.40262147355821	1.24141622717708	high
TCGA-A6-3810	0.676712328767123	0	2.68982301360499	3.22823996551176	1.8494263252399	1.03485563759585	0.44082508909807	0.0334715745122254	4.07410079543371	5.01642862108658	0.517992006763102	low
TCGA-AA-3968	1.83287671232877	0	2.07436319928182	2.74015906644641	3.69464638512304	1.78250158226229	0.449450338284088	0.01340634110875	4.90544655095697	4.86694949482346	1.06587122715606	high
TCGA-AA-3688	1.58356164383562	0	2.26056239525438	3.36995323243834	2.82399118063225	0.575902425734302	0.171928056268408	0	5.20934887393919	4.34247005685679	0.781881585583018	low
TCGA-CK-6751	1.41917808219178	0	2.81534712456401	2.56070973315606	2.95443672593878	1.20368241406715	0.175441280986419	0.00611327630465444	5.12021129752038	4.39118670565978	0.479739614756401	low
TCGA-AA-3519	0.756164383561644	0	2.7803394841195	1.92654140672211	2.88624915323765	1.41055728520244	0.164158496987097	0.0394226095388944	4.99666153488958	4.07453644866462	0.333261994343501	low
TCGA-AA-3977	2.08493150684932	0	2.68298383725946	2.50639066528674	3.10304568263938	0.929478850321112	0.513816129446366	0.0753853247765672	5.15530020951553	5.15414677812265	0.328834450035349	low
TCGA-A6-5661	0.838356164383562	0	2.24490809574052	2.62075482326635	2.91539205296568	0.915357100285083	0.510445548455361	0.032126403506275	4.96370153139692	5.63243799129765	0.525696657850985	low
TCGA-A6-5657	1.00547945205479	0	2.00803401555114	2.20688359816611	3.66789756922005	1.53356479865303	0.218758376380731	0.168212779819053	4.63137456062854	4.09580282987734	1.3023961318504	high
TCGA-A6-2681	1.51232876712329	0	1.6876166408627	3.3734991264054	2.7660730339349	1.31385361790314	0.109970283345148	0.0915930915035696	5.50871065867338	3.48910506413606	0.954599666914888	low
TCGA-F4-6808	2.80547945205479	0	2.00803688727146	3.25094004640163	2.47237242836407	1.95391574073924	0.329795580851369	0	4.92948360964896	3.28847119878718	0.502911492711833	low
TCGA-D5-6534	3.60547945205479	0	0.830400983099587	3.53164788052134	2.5136980475578	0.322026313520887	0.507231951750367	0.133366136168528	3.14199307072927	3.93855798877398	2.21371767562531	high
TCGA-AD-6963	2.28493150684932	0	2.34918141199583	3.21487539387826	3.46735744490656	0.528767618950396	0.30792102248603	0.0045017452578474	5.63271731444334	3.70463054108334	0.414201653670691	low
TCGA-D5-7000	0.854794520547945	0	1.88029473114335	2.41415717693159	3.12291163880189	0.706308094388252	0.251387145454013	0.0200605843456172	4.88997722896496	5.00917543501203	0.883745651641343	low
TCGA-AA-3941	2	0	3.45226085613239	3.73731683855852	2.47846561140313	0.709916807889377	0.0840616257194165	0.0262890093088308	5.02138525066712	4.35066416186937	0.635035558297761	low
TCGA-G4-6627	3.92876712328767	0	1.94485446593105	2.04752152360512	2.68704713090574	1.20909030531798	0.456184395404916	0.222444031004839	4.11710379923976	3.87940535703033	0.458740688285344	low
TCGA-CK-5916	1.76164383561644	1	2.45625005762219	2.34873346019807	3.75088101241581	1.39467899520391	0.409307956039574	0.0729205947109226	5.06733104415994	5.24758657174094	0.798678141812034	low
TCGA-QG-A5YW	2.45479452054795	0	1.72406104421955	3.20107486904953	3.20121678476176	1.21135394227373	0.83051086021053	0.00464327589134513	4.31205541123289	4.69464142081522	0.566031035493513	low
TCGA-CM-5862	0.419178082191781	1	1.80482381721727	2.65888515132604	2.91124817428378	0.792253060208581	0.254988306541146	0.0150072764631864	4.16052314313653	4.51099082212381	1.19651252442312	high
TCGA-DM-A1DB	3.69315068493151	1	1.90895368878451	3.03763089086612	3.72670895476877	1.40019679451689	0.448663516561753	0.0187791998393542	4.28397858996292	4.46339599717288	1.59023170422658	high
TCGA-AA-3841	3.07945205479452	0	1.23454804867943	3.55997304107494	2.62230282400726	2.18711739274704	0.161634510368003	0.0765651401875133	5.55376468136663	3.1593455376249	1.17266944826626	high
TCGA-CA-6719	1.19178082191781	0	1.41971047996088	2.95546430943542	3.64465474375227	0.802377817721521	0.228981081518851	0.287578062292355	5.21434399074863	5.15499496344312	2.94813726472891	high
TCGA-A6-A56B	4.68767123287671	1	2.24350292044192	3.68031844126456	3.63927659022006	2.40477218272859	0.275486793818733	0.0306833601506735	4.78178196734326	3.97965261837712	2.34953415516198	high
TCGA-AA-3877	2.58356164383562	0	2.19666190926325	3.43098997858115	3.23295800202253	0.712107728856065	0.607713142939372	0.0123558384763592	4.575879602234	5.09994097297336	0.799007716553566	low
TCGA-AA-A02Y	3.33150684931507	0	2.00201117599884	2.797556629786	2.68412554587758	1.10439461132811	0.318740014468853	0	5.02155683103489	2.47383892777483	0.229477718795383	low
TCGA-D5-5541	0.958904109589041	0	2.89522161859528	2.89566846859639	3.28951975618531	1.08899362532636	0.462031307704156	0.0184278492158705	4.68922679851168	5.05806265060356	0.590807593212739	low
TCGA-AA-3526	1.58904109589041	0	2.887829179603	2.73599436675442	2.82246029484924	0.848273865801381	0.306761704761443	0.00560152676445763	5.28125038201836	4.76574607596417	0.334229947157447	low
TCGA-D5-6537	0.4	1	2.40109082244727	2.40353107821558	3.1430923833376	1.23187008303902	0.20323042167485	0	5.08529953211362	4.57693199887743	0.627995629913635	low
TCGA-AA-3821	0.0849315068493151	0	2.15270075142999	4.21472022195978	3.32548745284361	0.940929464720816	0.45069031838758	0	4.44345362348616	5.44502991819979	2.77846423857852	high
TCGA-AA-3514	0.0849315068493151	0	1.69534761547999	2.57572319746897	2.96716369751648	4.38619553180897	0.050876866452597	0.0118550022617336	5.9349932205118	2.56437426020744	0.820803601734773	low
TCGA-CA-6717	1.06301369863014	0	1.97674957986162	2.50510089580754	3.14126349270114	1.2463647403499	0.422334463995486	0.0399300582142691	4.77840402215898	5.71566609253258	1.03024509806034	high
TCGA-AA-3542	1.08219178082192	0	1.84293336786049	3.74464874301278	2.06563164865475	0.781781713175955	0.0347988708558487	0.0161028991921198	5.40429060403312	2.68066748498113	0.513702628513226	low
TCGA-NH-A6GA	0.827397260273973	1	2.02521937185422	3.3871721313686	3.94083395797313	2.72613167910945	0.284321377088639	0.0231178499848407	5.04183196828542	4.06518377297922	2.46843371206732	high
TCGA-CK-4948	8.53698630136986	0	2.36416692694862	2.88085610557106	3.2149433368267	0.576603681139618	0.337470896793708	0	5.74835642544245	4.16810657528864	0.304846187750728	low
TCGA-G4-6322	2.16986301369863	0	2.1099250523117	2.76929007021169	3.44480157956201	1.59339159372198	0.589806622725313	0.00927517125572726	4.34913877021783	4.47091979595236	0.722325584508668	low
TCGA-AA-3530	1.58904109589041	0	2.22851112944482	3.1292227455574	3.06925897852694	0.974466869416792	0.435774502007383	0.0136932706421239	4.75461423766711	4.31648515361035	0.613916210745128	low
TCGA-AA-A00Q	3.5013698630137	0	1.78857493956805	3.24014470224803	3.08977679163211	1.11584882996443	0.404880567929343	0.0374312742415003	4.55771952197431	4.10374428701601	1.00442478586481	high
TCGA-AA-3522	3.08767123287671	0	2.40115194993793	2.5756483355713	2.34793182242513	0.948281138915663	0.651645401950124	0.025028345102794	4.19678251706956	4.94437894086723	0.278281734446933	low
TCGA-AA-3845	0	1	2.02951815032189	4.11081821184577	3.14380755757871	0.872116290687685	0.587582372615827	0.042849992734865	3.58373214132323	6.00791991148065	3.97151375030364	high
TCGA-AZ-4615	2.74520547945205	0	2.45401979518935	1.75342961154914	2.56184802434545	0.88529423563101	0.699901608218192	0.0103165899602669	4.29040406312265	5.62944578948829	0.197983703731301	low
TCGA-DM-A1D8	1.04931506849315	1	2.39653554685522	4.31891505338184	3.71546337501829	0.974955737206263	0.322255502404225	0.00394711899165538	4.62795126984892	3.21923708762684	1.54849313986498	high
TCGA-G4-6314	2.99452054794521	0	1.96169945711783	2.46618360308284	3.39286447831311	1.60634899040931	0.253869733801373	0.1750422581059	4.23638882187766	5.3969134770939	2.83229438659785	high
TCGA-D5-6539	1.04109589041096	0	2.45830578945951	2.58533763404082	2.82652021652017	0.641984760730509	0.585434267934284	0.0122427587108083	4.44643326711145	4.20592983774521	0.239224451934644	low
TCGA-AA-A00N	0.334246575342466	1	1.9087066687291	3.34998580446726	2.88138681710401	0.700060965066479	0.441535049483275	0	4.34655494798171	5.07428519994003	1.1991180656552	high
TCGA-AM-5821	0.0767123287671233	0	2.0393526026458	3.31818235066353	4.04104021951463	0.419008733339183	0.219360073054989	0.0127575977690196	4.8074501204405	5.21324026921595	2.85978623235546	high
TCGA-QL-A97D	1.82465753424658	0	2.5681984178468	2.76648132195288	3.35107387250455	0.40342338960562	0.175649432488593	0	4.93108648339777	2.52998443745898	0.312391207934816	low
TCGA-AA-3819	2.08493150684932	0	2.38538146634259	2.914906296523	2.97819070977193	1.4158716440788	0.398587025599188	0.0199625513478745	4.82710711240525	3.90874826506256	0.466177933627393	low
TCGA-A6-6140	0.975342465753425	0	2.49599903944769	3.15372274005096	2.82058681921161	1.26061658568996	0.245321950314202	0.00584254132466708	5.02298678577946	4.58639566348689	0.760758017879323	low
TCGA-A6-5666	0.991780821917808	0	2.27085126574267	2.44855669755581	3.28787371910049	1.13137784546033	0.156357493488963	0	5.04934629637971	5.11337307997491	1.06517455246225	high
TCGA-CM-6164	1.33424657534247	0	1.67407126121471	2.80703181016602	3.07663537229428	1.78335947734359	0.139014034177674	0.0701501742291915	4.6442932131936	3.58794806356508	1.46638491003728	high
TCGA-AA-A00L	3.16986301369863	0	2.04641918818427	3.84641623076434	3.34737237395599	1.10189976406341	0.167641923004195	0	5.16827921804372	3.14848933643807	1.16385977719197	high
TCGA-CA-5796	0.271232876712329	0	1.18673094738191	2.28333828582881	2.71512679227048	0.565260552105426	0.854457275896771	0	3.94661018262551	4.51681108082002	0.282087775438066	low
TCGA-QG-A5Z1	0.701369863013699	1	1.54126610546323	2.90305295596005	2.82613368253576	1.03031694658217	0.28416283725764	0.0704497714889043	4.26231021408075	4.83917746738396	1.77904055411873	high
TCGA-A6-3807	0.912328767123288	0	2.45359113697192	3.67996142287718	3.1548054285246	0.515945361554448	0.708204606690298	0.0174095816532888	4.90454295095625	4.13447965498684	0.312099367194958	low
TCGA-SS-A7HO	5.01095890410959	0	2.48153608372046	3.35125988612128	4.84158215166313	1.18154722744409	0.160980723686681	0.00558183941024595	5.43704633637043	3.9640821162929	2.09060228686715	high
TCGA-CM-4747	0.668493150684932	0	1.77929037080799	2.99797440818244	2.24832838896136	1.3985084210254	0.16516902027838	0.0160015511213517	4.71032168604575	3.33885091197921	0.643966330657682	low
TCGA-A6-2686	1.33698630136986	0	1.98685028903593	3.29646724330505	2.80710350925558	0.609783296646027	0.352110934311416	0.0220543267493107	4.86788017192106	5.67310091569255	1.25699345738191	high
TCGA-G4-6303	5.48767123287671	1	2.01033743760109	2.92316445367414	3.87177108217867	1.04229461856473	0.326643067480787	0.0580309653963397	5.37460156394216	4.81286662632077	1.17894675500814	high
TCGA-A6-4107	0.632876712328767	0	2.38399496207107	3.00220181955723	2.20296828024893	1.04972852724092	0.298722015106248	0.0323324892616576	4.50471642843719	4.45659444167388	0.559428523622539	low
TCGA-AD-6890	2.04383561643836	0	2.2975167778363	3.23118880105302	3.36485155739677	2.74486407087307	0.188068652501429	0.00767556948914084	4.92814637228084	4.24606022182074	1.9725304791547	high
TCGA-AY-5543	1.31232876712329	0	3.0100741128281	3.06229618722441	2.90068176676046	0.723901487191565	0.289583616141671	0.0137564129077622	4.85042065530617	4.51036604491325	0.477893646910892	low
TCGA-AA-A01T	2.75342465753425	0	2.14490219022043	3.61758668159803	2.82704493299358	0.848068721367631	0.0334470178083664	0.0154734431053338	5.37483302883676	2.67092683855835	0.658572016233965	low
TCGA-AA-A022	0	0	1.32797370588403	2.55483660096938	3.21880097582775	1.80467966471394	0.335936242401247	0.0230032627053421	4.58555540892165	4.00691458830388	1.18998241332808	high
TCGA-AZ-6603	2.46301369863014	1	2.02434552681735	3.42705393902575	3.01244844639898	0.749623472310998	0.335982660231032	0.0866617765579215	4.69059852502336	3.99574160125886	0.954037458409397	low
TCGA-CK-5915	0	0	2.54067555516188	2.19476803500433	3.04638224368237	2.98242211210624	0.413087932966623	0	4.80247661667548	4.95787897679007	0.660098535531247	low
TCGA-NH-A50V	1.61095890410959	0	2.08054918788042	3.76161472334077	3.35572511643079	0.448949819239195	0.588161368541171	0.0160639780840756	4.46466818457119	3.98303226633953	0.727725890867586	low
TCGA-AA-A02F	3.33150684931507	0	3.25194577148485	3.27781804555768	3.31902587852336	2.00349830046245	0.294125164319963	0.0370192031268674	4.66138827439857	4.32584889222321	0.936833898476553	low
TCGA-A6-6653	0.772602739726027	0	2.07255000366567	2.9698213633885	2.81084921987813	1.08948404300243	0.225225040444618	0.0246910628051233	4.52415253497259	6.11976233469443	2.28620211350464	high
TCGA-A6-5662	1.24109589041096	0	1.96472238834829	3.25868278601844	2.98803093841095	0.733498070623107	0.443959515368863	0.0545370761726466	4.45751594781003	4.79202946409735	1.04145096564623	high
TCGA-A6-3809	0.86027397260274	0	2.38879017941092	3.25665086859364	3.19455204814252	1.0823204262235	0.335781413245208	0.0144125513303863	5.54551649032885	5.88606557803638	1.06863304043657	high
TCGA-AY-4070	1.35890410958904	1	1.4803921084659	3.15979205681834	3.81873723900603	1.59713223816586	0.402534930991513	0.0125021162672948	4.23366651023261	4.66772311170535	3.02788279107529	high
TCGA-A6-2682	1.16164383561644	1	1.69415688700584	3.20118225992429	2.34215262448712	1.20422886472044	0.286184711819965	0.0240532253707752	4.61750783009885	5.26029465296714	1.41583163638475	high
TCGA-AA-3850	0	1	2.09348134739962	3.17310794777883	2.86393163206859	1.31397928418988	0.349213961597013	0	4.53360516426753	4.07003854304435	0.822926016717503	low
TCGA-A6-6650	0.761643835616438	0	3.36894556235485	2.10955990094041	3.32409411088094	0.341975887765797	0.153329517316978	0.0227049154766704	4.82419640523753	4.34925985691345	0.330812156450754	low
TCGA-AA-3930	0.167123287671233	1	2.12357173974333	2.77200789973786	3.37593149701472	0.340389692568277	0.212149918508741	0.0174063880072569	4.27004255211269	4.60431297825644	1.37061972536792	high
TCGA-AY-6196	0.0164383561643836	0	1.33961017494752	3.5132985908639	3.15048499130282	0.847134078724631	0.55527444461315	0.0151094529613608	3.15128199586329	4.39170044314382	2.61574715615609	high
TCGA-DM-A28M	7.93150684931507	0	2.78799814512163	2.58823651813678	2.82046136781997	0.948882056338408	0.68968295043556	0.0042730151186546	4.94870204642681	3.64838185762014	0.09676407877002	low
TCGA-AZ-6600	1.00821917808219	1	1.9427046451612	3.39722832774795	3.77743011680194	1.06633762759739	0.119346473641412	0.0308686448591357	4.96528708763264	4.47986142270973	2.80018847945491	high
TCGA-CM-6674	0.410958904109589	0	2.4760651631199	2.69351537489612	2.81111511951451	1.54456984566491	0.395815047757179	0.0138919237676118	4.69535969210401	4.1755979490587	0.439019887725891	low
TCGA-CM-5861	0.917808219178082	0	1.58266304477988	3.39901696868731	3.19261045149583	1.26066049719189	0.438366403892458	0.0332575767008927	4.31982967823055	4.95147211910467	2.10981464633964	high
TCGA-AU-3779	1.20821917808219	0	2.3322617118789	3.59690773317455	2.93969484024417	0.467870508886767	0.301608439690972	0.0127949560433966	4.26407004666542	4.03270108372553	1.03673104072524	high
TCGA-AA-3525	0.00273972602739726	0	2.36213869286793	3.6302193958119	2.8402367349566	1.23079237955034	0.401671812584796	0.0124715371915985	4.59686821005052	5.96050618298462	1.80787558845278	high
TCGA-AA-3842	3.08493150684932	0	2.63185308794429	3.37043633472511	2.85784754217739	0.488142489869372	0.0809372135791975	0.0377751293242791	5.16738462580052	4.64150880690768	0.978095355888396	high
TCGA-AA-3950	2	0	2.24770434541178	2.76976175791024	3.0374791729868	0.788231413109364	0.342446821741799	0	4.68959207362214	6.00856901922122	1.20709958539545	high
TCGA-AA-3814	0	0	1.89289076437594	2.69371385908914	2.48334773492457	0.798501615173458	0.209192138741086	0.022817993185556	4.5465801232151	4.38141029255137	0.764230837989147	low
TCGA-CM-6169	0.665753424657534	0	1.45077533257294	2.13587319905294	2.71146477762528	0.96430042389235	0.473514414345643	0.0134983772431865	4.1098540640498	4.1917776645203	0.504917911249127	low
TCGA-AZ-6598	4.11780821917808	1	2.38119941101605	2.80276412890825	3.13556799582109	2.98685520846274	0.368399405751247	0	4.19153614290977	5.01231051046162	1.85609124671342	high
TCGA-DM-A28K	8.18630136986301	0	2.42623621824748	3.45177002499741	3.0580957359271	0.851837404936027	0.769269513415679	0.0122429734249487	4.74783635447378	4.31085833569841	0.288185028901691	low
TCGA-CM-6677	0.419178082191781	0	2.13085368304009	2.11535725564704	3.5969860550434	1.42677325916636	0.451381110243878	0.00867571055116681	5.49320911665969	4.19216951969024	0.304821586283486	low
TCGA-AA-A01K	2.58356164383562	0	1.96445879118791	3.47576191626758	3.47813711297262	0.708921131110498	0.268589465404345	0.0792195398885681	4.83195004036053	4.63204973748802	1.88239364304786	high
TCGA-AA-3833	1.32876712328767	0	1.74930558538106	3.70527372562051	3.01490069054972	1.27470364806505	0.380511076381072	0.0905161635539299	4.83139707467801	5.16601592964146	2.11915316550862	high
TCGA-AA-A017	1.25205479452055	0	1.73453701529243	4.023691356132	2.95074411135761	0.757782107127702	0.678216315128138	0.0474614643419487	4.68956270289563	3.83410972308753	0.606180253008172	low
TCGA-NH-A8F7	1.48767123287671	0	2.34233129477853	3.86493656814335	3.39188482060865	1.39220394206834	0.474611799020282	0.0102980983437238	5.31595393049773	4.4373946245498	0.86007079282273	low
TCGA-D5-6928	0.96986301369863	0	1.87334980514992	2.71209888390735	3.88545859357173	0.857141164006728	0.643039100482389	0.0607851715632434	4.00242474608115	4.0580042583117	0.809259866209642	low
TCGA-AA-3846	1.41917808219178	0	2.20230206306323	3.39971868633823	2.95653180321095	0.527595486080358	0.135127856639371	0	5.16267220351041	3.96678434582662	0.839112129184473	low
TCGA-CM-6167	0.334246575342466	0	1.5190531797799	3.20046321355744	3.00618486912072	0.773858358655678	0.460907818650283	0.207072122339563	3.83450874514303	3.95209600515342	1.53864444898626	high
TCGA-G4-6321	1.84109589041096	0	0.73517771691864	2.17396125594253	1.59190066742901	0.338013701957068	0.477302618352652	0.0404938411495527	2.64097364577057	3.79482028455795	0.681790153374517	low
TCGA-AZ-4616	0.427397260273973	1	1.80568069754823	3.15129863283987	3.18043703875566	1.22680653057008	0.193308642203514	0.0277034087710865	4.7296685009453	4.4086809985249	1.74723192646458	high
TCGA-AA-3521	NA	0	1.90462868052642	3.09641170475404	3.15290035973193	1.43849781568387	0.184550478018355	0.0150069867378307	4.46584607726364	4.0688004099977	1.6967802991522	high
TCGA-G4-6295	0.695890410958904	0	2.66386167995615	3.63432859321676	3.49049055598316	3.47709630165228	0.10038269800331	0.0135911707396047	5.20677521864982	4.3175928003291	3.02885856257742	high
TCGA-CM-6679	0.334246575342466	0	1.99343657288055	3.71802626799771	2.88875120979853	1.18541213471582	0.370980827201614	0.0893058381708209	4.33321581586139	3.49822923245543	1.12927346845186	high
TCGA-CM-4744	0.586301369863014	0	2.50521407686911	2.77441904212929	2.85865877063103	1.4464678771991	0.166343186031387	0.0127422950942599	4.91007140702665	4.4898321239447	0.803577923844284	low
TCGA-DM-A28G	5.06575342465753	1	1.72816241439505	3.60095039281779	2.83842441920058	1.45713025402801	0.457047741964115	0.0150571308791976	4.7867063697326	4.00473183131126	0.882935266616626	low
TCGA-AA-3952	0.167123287671233	1	2.85485456164956	3.2833908112504	4.34040205941433	0.805151989397714	0.311487775078976	0	4.12098886244979	6.0754244470279	4.17324496226728	high
TCGA-AA-A01G	1	0	2.19850787360054	2.45518097648036	3.17111640510466	1.27332777800598	0.142559215729134	0.027295498492973	5.44545674961783	3.64317707290573	0.478760099977542	low
TCGA-A6-2672	1.37808219178082	0	2.03231419300672	3.44518155054187	3.45965316388393	1.34741581356486	0.642402985816324	0	5.09520364409679	5.4573199584429	0.931871558303564	low
TCGA-AA-3818	0.0821917808219178	1	1.71387898626823	3.0675550104836	2.82146290615077	1.33366903128846	0.204172987928156	0	4.48956925612234	5.30896755505937	2.32539623403345	high
TCGA-DM-A0XF	3.18356164383562	1	2.17485804751556	3.91310913113661	2.48765562380008	1.07358166479239	0.454526624782678	0.00415724675314341	5.69534778164521	3.90531131299371	0.338349017539742	low
TCGA-DM-A0XD	2.03561643835616	1	1.96557270421829	2.43453190252144	2.86318902804757	0.848504052892193	0.314791671832268	0.0421871545621178	4.90669923820777	4.0879382963553	0.444265740192507	low
TCGA-AY-A71X	1.61095890410959	0	1.81057423439378	4.40478910818775	3.05211699316692	1.84415943281391	1.04771921166051	0.00461927839753844	4.5176043147193	4.62133749908544	0.643328597005296	low
TCGA-D5-5540	1.12602739726027	0	3.51498332523251	2.53432183323664	3.22284364176627	0.835668715467872	0.086739025367984	0	4.35372448886304	5.01173414029269	0.881502207765088	low
TCGA-AA-3492	0.00273972602739726	1	3.01487419105999	2.85866206150198	2.77780240380124	1.54002969013546	0.246642991258685	0.0486358631707954	5.22111955381162	4.65774327754474	0.484135486297597	low
TCGA-CA-5254	0.186301369863014	0	1.6615100149304	3.79613756432743	3.44494760611987	1.19149888062935	0.151683306164365	0.0045885368830196	4.55984124496234	5.46449271260412	6.26342108236267	high
TCGA-AA-3956	2.83561643835616	0	1.74387679237817	3.43572869869056	2.62341796103239	0.467810571033836	0.605467812337666	0.018090180188222	4.47891815372618	4.45257726185586	0.535583352514305	low
TCGA-AA-A00Z	1.83287671232877	0	2.766834537221	2.80838669249772	3.48863577366089	1.37403680310703	0.374046826846637	0.0122179322229828	4.99989230297031	3.61253716330597	0.396335869974895	low
TCGA-CM-4748	0.586301369863014	0	2.86676401487229	2.79745302915333	3.0719290308556	1.83404860402218	0.351340488233542	1.25972276075131	4.96672980506473	3.88068914039768	2.01557447646976	high
TCGA-AD-A5EJ	0	0	2.12530408849764	3.46813092462044	3.2923747057856	1.36306899385771	0.153404154823796	0.00571274002181006	4.00131114925732	6.04569807861114	6.82236394192538	high
TCGA-AA-3531	2.83561643835616	0	2.15856675912686	3.15169855544573	2.91746834700769	1.89959966079444	0.0641301835192731	0.0445286175750214	5.49880608690511	3.58350620414244	0.916046380135954	low
TCGA-AZ-4323	0.117808219178082	1	1.82559459654114	2.94553159619782	4.3669964001751	1.4200003186597	0.541600248702399	2.58820713663335	3.9357619482882	3.81700304240644	47.8333524826425	high
TCGA-AA-3496	0.0849315068493151	0	1.71415447230103	2.90520447745438	3.61725566118965	1.44853339710308	0.315376232332297	0	4.76199111158994	4.14502334477984	1.35646028187027	high
TCGA-CK-6746	0	0	2.37473398498277	3.37584718615602	3.53614099704138	1.91008177413125	0.388056711404901	0	4.98281573455631	5.64149477805428	1.96584608980072	high
TCGA-A6-2676	1.22465753424658	0	2.80544757768281	2.62346411170725	2.86911690978295	1.63252795202596	0.159568727376448	0	5.52677008204178	5.47989076567558	0.69854393641987	low
TCGA-AD-A5EK	1.36986301369863	0	2.93005018262612	3.2087599940159	3.96490467884659	1.21342337640077	0.222181281572328	0.0143327373370073	4.67148628993336	3.030019463348	0.821602475952822	low
TCGA-AA-3994	2.25205479452055	0	2.04982983968471	3.46477598645928	3.27550142516731	1.2673473099548	0.374441033664555	0	4.60902510238914	4.57303339961044	1.43710616715002	high
TCGA-AM-5820	0.0383561643835616	0	1.96660799769802	2.35461847966462	3.71328681207605	0.802133968958729	0.315005640715476	0.0493744318950846	4.54428855280447	4.15046739950752	0.895742963813707	low
TCGA-D5-6924	1.19178082191781	0	2.41510551217452	2.92762217597385	3.14653199416866	1.82648181276148	0.201549375578301	0.0357164067755313	4.94012026051675	4.66922700669544	1.23623721774764	high
TCGA-A6-3808	0.764383561643836	0	2.0562381146045	2.80210346566774	2.61444572622071	1.30821763847104	0.262175043402546	0.0146124460513067	4.46791983997209	5.35043790740305	1.30469054675829	high
TCGA-G4-6302	0	0	0.947312507056657	2.48268016706914	2.39614788032763	0.859876984991744	0.47434727269964	0.85230401465916	3.94680123782193	4.26035519819341	2.23392416576896	high
TCGA-AA-3697	7.08767123287671	0	2.0789958527707	2.85889249368646	3.09746017774248	0.851710353280129	0.242636827412866	0	5.2653449861109	4.3236415313213	0.637681968019293	low
TCGA-AZ-6599	0.564383561643836	1	1.71433425545742	4.00811241520054	3.06362625880968	2.17491168308398	0.350622979166407	0.0125297966223318	4.1900713712835	4.18490110413105	3.25013516231616	high
TCGA-A6-6142	1.00821917808219	0	1.21872823558099	3.45310309219432	2.72073608672279	0.954920016607833	0.241363775306019	0.0420133483553968	4.88080604485123	4.61188535990803	1.84571439039249	high
TCGA-DM-A28H	9.75616438356164	0	2.99097249976755	3.34259647571815	3.39971310054957	0.73000283459141	0.172087748378998	0.0147528429139833	5.00630855887536	3.55958809687851	0.626768714801934	low
TCGA-F4-6570	0.515068493150685	1	1.75652519228211	2.27132042683488	3.15079924604943	1.15161497311448	0.292902631032773	0.00551921114938529	4.60150802726771	4.59894152652081	0.876516284617554	low
TCGA-5M-AATE	3.28767123287671	0	1.85484652833508	3.27479179261549	3.26602414029283	1.60234498560015	0.0926521735019584	0	4.94780730935375	3.7070892247642	1.71630255291087	high
TCGA-AD-6965	2.20547945205479	0	2.88531830148777	3.47133532334018	3.71560882533888	2.01799907568761	0.304005766336225	0.102359903401665	5.02959438385041	4.73582819296623	1.67434874428245	high
TCGA-AZ-6606	0.978082191780822	1	3.12864269420143	2.68286405927583	3.04485381920076	0.832101365042103	0.279730793754041	0	4.69304959472704	3.09131393087037	0.235232475954217	low
TCGA-D5-6927	0.786301369863014	0	2.03626795852069	3.899834052773	3.77764211536106	1.59526783083396	0.251256290689169	0.0293886912813209	5.18618851630618	6.00528775846136	5.2574144902278	high
TCGA-AA-3856	0.0821917808219178	0	2.16119019342166	3.46889052531052	3.40762609191396	0.768020655211559	0.31575137628003	0.0095141918036758	5.01758607415635	4.71130696722416	1.23788811564596	high
TCGA-AA-3502	2.91780821917808	0	2.41541850095769	2.575715913332	2.68565715243478	0.806955293536776	0.480777198487811	0.0288562157558632	4.60198231460328	4.03293472588603	0.260853839611159	low
TCGA-CM-6168	0.495890410958904	0	1.67383035559917	2.39863331432797	3.29942258309415	0.892168093854486	0.524444989039522	0.118814646388199	4.84278764634943	5.06021502772093	0.702278848119294	low
TCGA-CM-6678	0.334246575342466	0	1.76959440075034	2.57150289248293	2.43289270475672	1.06077365709721	0.206668004393217	0.0665459840994627	4.55128047295366	4.0441386789119	0.722537089743084	low
TCGA-DM-A288	1.16986301369863	1	2.2029368897763	3.98779000184591	3.82494839238187	0.724970081245828	0.198328215004868	0	4.46694882461599	5.26014200759504	5.00678123883049	high
TCGA-A6-2683	1.29315068493151	0	0.876402685670279	3.83976682930619	2.72481170784904	1.90418261530979	0.0287140481558785	0	5.61400536344683	2.2067478795771	1.33237142923095	high
TCGA-G4-6306	3.72328767123288	0	2.12950249601459	2.99753282041131	2.52994784381099	1.0759127421367	0.295222317101504	0	5.00353169169213	3.71625553555799	0.405953082049884	low
TCGA-AA-3555	2.4958904109589	0	2.26645908091381	2.12619991286004	3.29502170476084	1.11641443937877	0.77778151305725	0.0305802677207284	4.46716155536998	6.24308240709962	0.459975861433082	low
TCGA-NH-A8F8	1.4	1	1.44343141828652	3.93675001008754	2.85630411586013	1.60032233905609	0.261124076268979	0.0676523971422739	4.82750533807959	4.40678957433427	2.70122406635265	high
TCGA-A6-5660	0.936986301369863	0	1.78681821963647	2.21019371909059	2.95179420662448	0.82751741483073	0.266899011598087	0.0333097813298056	4.94812061061757	4.47180857870149	0.569036229312115	low
TCGA-F4-6854	0.0438356164383562	0	1.89743405325463	3.08403290748289	3.39008072791635	1.13209064115407	0.246247903953537	0.0713594531526451	5.19268683647624	3.29636962673374	0.76031663135336	low
TCGA-A6-2680	1.43013698630137	0	1.81899457388445	2.77299704515519	3.24688322163909	2.27543758995055	0.126652486511455	0	5.56430848305918	3.15613677979547	0.754567566847849	low
TCGA-A6-6652	1.24931506849315	0	1.41624769206317	3.68492183373712	3.6955877778193	1.96748472083479	0.252959680683888	0.0398892553145464	5.15919561898755	3.48276170521878	2.30286482694238	high
TCGA-AA-3852	0	1	1.67348959059837	3.33611711079747	3.28093927618181	1.38739356971813	0.280831247918082	0	5.07816458095488	4.1726407439881	1.33597085024784	high
TCGA-AA-A03F	0	0	1.66777927792368	4.38739220432092	2.46426319218754	0.970507213335958	0.406752576918043	0.0214424966187428	5.16353761918498	3.67475803479603	0.8275201522381	low
TCGA-AA-3506	4.83561643835616	0	1.79093963987734	2.63319884548205	2.81698244484879	2.37843155351568	0.107535205486083	0	5.26030331258294	3.27348344138019	0.737947163049317	low
TCGA-D5-6929	1.11780821917808	0	2.04512102368985	3.28755960721479	3.62695394177321	1.71019702942653	0.197987197615266	0.00748555477840165	5.019015409277	4.97087418927909	2.59715998447408	high
TCGA-AD-5900	1.01369863013699	0	2.52988039822924	3.13112525742302	2.51889091959135	1.5753633088442	0.587769003559692	0.0887804462971959	5.35779124816606	4.54038725381306	0.258794289670516	low
