# Supplementary material for: A novel signature model based on mitochondrial-related genes for predicting survival of colon adenocarcinoma
Source: BMC Med Inform Decis Mak. 2022 Oct 22;22:277. doi: 10.1186/s12911-022-02020-3 (PMC9587559; doi:10.1186/s12911-022-02020-3)
Supplement: Supplementary file 2 — Additional file 2. Raw data. (ZIP 320499 kb) [file 12911_2022_2020_MOESM2_ESM.zip › Raw data/8. RiskScore Calculate/Validation set_GSE39582/coef.txt]

gene	coef
CDC25C	-0.53739204
NOL3	0.642647084
QSOX2	0.601038292
KCNJ11	0.281667979
DNAJC28	-2.446203956
ATCAY	1.294810932
TRAP1	-0.604748072
P4HA1	0.436801741
