# Supplementary material for: A novel signature model based on mitochondrial-related genes for predicting survival of colon adenocarcinoma
Source: BMC Med Inform Decis Mak. 2022 Oct 22;22:277. doi: 10.1186/s12911-022-02020-3 (PMC9587559; doi:10.1186/s12911-022-02020-3)
Supplement: Supplementary file 2 — Additional file 2. Raw data. (ZIP 320499 kb) [file 12911_2022_2020_MOESM2_ESM.zip › Raw data/8. RiskScore Calculate/Validation set_GSE39582/Riskscore.txt]

id	futime	fustat	CDC25C	NOL3	QSOX2	KCNJ11	DNAJC28	ATCAY	TRAP1	P4HA1	riskScore
GSM971957	0.833333333333333	1	6.542425818	6.434763181	8.33146291	4.343181442	3.021156728	4.7881741	9.414088081	8.605457969	3.72543964971096
GSM971958	0.75	1	6.580997796	6.348252849	7.542103859	3.863539407	3.076879114	4.817385511	9.428706836	8.754381137	2.99730511312869
GSM971959	4.33333333333333	0	6.916631733	6.202563289	7.51800895	4.432912481	3.146471769	4.507665592	9.665940277	8.93360435	2.23275531668556
GSM971960	6.16666666666667	0	6.243124704	6.082840215	6.985740847	4.628859245	3.56363347	3.970431764	9.674620141	7.944797851	0.0997909979478324
GSM971961	2.66666666666667	1	4.784327625	6.496970448	6.854475062	3.841542826	3.215446403	4.521240722	8.839617365	9.97083628	3.80409240802981
GSM971962	6.08333333333333	0	5.848163346	5.96931656	6.755302042	4.134196091	2.738430988	3.872448174	9.135426858	8.544340783	2.44095197266544
GSM971963	1.66666666666667	1	6.128559908	6.179211647	7.09103785	4.278807154	3.28296134	4.349594813	9.026160357	8.890601165	2.17078816690021
GSM971964	2.91666666666667	0	7.131575405	6.489677288	7.582242036	3.971118078	3.270785352	4.286057342	9.640495605	8.024373797	1.23749008520349
GSM971965	2.75	0	6.146980576	6.043894344	7.059768594	4.487441098	2.932640091	4.581520986	8.925360396	7.97400496	2.93174479082318
GSM971966	5.25	0	6.106615091	6.69420074	7.34533357	4.048235354	2.965256267	4.347709811	9.7078624	8.408165923	2.7531782834842
GSM971967	2.58333333333333	1	6.3881657	5.209260775	8.097601134	3.90318845	3.135485991	3.938728308	9.079227172	9.821049946	2.11021523026579
GSM971968	9.33333333333333	0	5.721755249	7.808261592	7.135805721	3.713654511	3.266599961	4.332001905	9.13821958	9.198325417	3.38791842166213
GSM971969	5.25	0	6.227706428	5.5177878	6.555635146	4.563517062	2.938462151	4.721170648	9.640797567	7.695797112	1.8810842213036
GSM971970	7.16666666666667	0	7.13640242	7.028981937	7.272143813	4.710987094	3.288101532	4.461855844	9.842131341	9.19068988	2.17627213720872
GSM971971	5.41666666666667	0	6.800632166	5.832530617	6.965498626	4.360742587	3.339628998	4.423230969	9.452220748	8.65734072	1.13162952129535
GSM971972	6.25	0	6.703290016	6.732921455	6.977128946	4.804202021	2.954797929	4.762185341	9.774298302	8.863819353	3.17014411082636
GSM971973	3.83333333333333	0	6.641305705	7.252355257	7.756391848	4.135492113	3.167677818	4.637766628	9.763536823	8.725892158	3.08169408806985
GSM971974	4.66666666666667	0	5.858101728	5.989997145	7.061010748	4.556433492	3.090638308	4.609835218	9.707080406	9.012452475	2.70354636404878
GSM971975	3.83333333333333	0	6.333549255	5.855125572	7.853318137	4.388068034	3.078871222	4.543555445	10.20905468	9.750511619	2.75193620837161
GSM971976	3	0	7.824625138	7.105072056	7.138414726	4.074563476	3.257025362	4.371843496	9.948920514	8.727697767	1.28834273386984
GSM971977	4.08333333333333	0	5.806523307	6.869260963	7.078146484	4.205836767	2.9472826	4.446537482	9.253573608	9.495940148	3.83255111348616
GSM971978	9.08333333333333	0	6.642984718	6.719078261	7.62857557	4.219889041	2.816590046	4.317630253	10.20310512	9.496939852	3.2003154418285
GSM971979	4.41666666666667	0	6.34475389	6.710286392	7.989139148	4.3220745	3.014757331	4.57861301	9.456329049	9.377294454	3.85294293601506
GSM971980	4.91666666666667	0	5.454723119	6.8438562	6.739019555	3.941379743	3.095212828	4.723192474	8.703341191	9.451834391	4.03679701264172
GSM971981	4	0	6.488247207	6.698874879	7.007287573	4.102666668	3.045660581	4.287134822	9.352439887	9.591270429	2.81985369202902
GSM971982	3.5	1	6.19980599	6.732887683	6.848644988	3.988000908	2.754158335	4.445861286	9.193111949	10.17175329	4.13757388991512
GSM971983	7.25	0	6.255399851	6.216912596	7.060293395	4.297641906	2.959337022	4.323394217	9.30303181	9.115290744	2.80211393864783
GSM971984	6.75	0	6.76286059	6.204633665	7.269101756	3.961164303	2.898011856	4.010009427	9.896270178	10.08730622	2.36230251649826
GSM971985	0.583333333333333	0	5.959389526	5.964734987	6.375019837	4.368233943	3.243755505	4.216251569	9.384060998	8.23258962	1.13809147037637
GSM971986	5.66666666666667	0	5.292481176	6.080742134	6.759133379	4.632403291	3.204442048	5.118727684	9.005030933	6.504499281	2.6153988633679
GSM971987	5.66666666666667	0	5.009888803	6.65467428	6.750471732	4.31869999	3.704280608	4.006427122	7.924233207	7.733135014	1.5698859969755
GSM971988	1.5	1	5.975150371	7.4442141	6.645017264	4.734724997	3.105523444	4.67837021	9.458309636	9.443707144	3.76652884747999
GSM971989	2	1	5.742966545	6.422962111	7.379465656	4.121614992	3.289240484	4.540870125	9.069908581	8.414778483	2.66173712114876
GSM971990	1	1	6.710554908	5.537454931	6.75834036	4.445299976	3.434534627	4.447296749	9.858178096	8.439608611	0.348108274185809
GSM971991	4.58333333333333	1	6.54552708	6.445194108	7.127657247	4.403399838	3.014219451	4.633574565	9.295323262	8.17668062	2.72522968453693
GSM971992	1.66666666666667	1	6.761555377	6.274840213	7.026453137	4.0775829	2.895524174	4.520647677	10.05583225	9.22513075	2.48924300453716
GSM971993	4.66666666666667	0	6.636021915	6.461657283	7.430471306	4.245078913	3.437538663	4.643022592	10.44570504	9.528151996	1.69592956703
GSM971994	3.58333333333333	0	6.923794731	6.844067235	7.491092053	4.487070638	2.841558658	4.29260599	9.506461758	9.75377214	3.56235633181704
GSM971995	2.08333333333333	0	6.433004518	6.431294172	6.703284086	4.42157503	3.420114925	4.324882206	8.953894111	6.900964075	0.783462567712427
GSM971996	6.33333333333333	0	5.617574128	6.298624532	6.954947702	3.686608896	3.004882686	4.508994506	9.365441431	8.349646228	2.71868945824861
GSM971997	7.41666666666667	0	5.743904802	6.078193755	7.377869625	3.727338166	3.308652479	4.125717177	9.067313349	7.76464563	1.46021412316585
GSM971998	1.91666666666667	1	5.56251614	6.283688375	6.850095572	3.753559963	3.243226356	4.14230172	8.702563281	8.314102851	2.02203014939095
GSM971999	0.0833333333333333	0	6.28923203	6.263461199	7.100895526	3.997948249	3.207177463	4.524299922	9.392152891	7.669674282	1.72235949429611
GSM972000	0.75	0	5.925802258	7.917558258	7.330196429	4.498492754	3.286515422	4.613598204	9.587714945	8.509011382	3.42937608873201
GSM972001	6.08333333333333	0	6.644396317	6.714932353	7.41013281	4.350889831	3.504517037	3.943313527	9.881597298	8.013947136	0.481677088041708
GSM972002	2.16666666666667	0	6.448073418	6.627001181	7.727336657	3.759278082	3.319281909	4.347761681	9.271553671	9.241713686	2.43670438065464
GSM972003	2.25	1	6.693326639	6.359688715	6.911599179	4.324931651	3.298078415	4.462974472	9.619343078	8.300026659	1.38154805819086
GSM972004	7.41666666666667	0	6.42349181	6.966021119	7.305755246	4.132028586	2.86411572	4.37444919	9.259808529	8.493999887	3.34787459900156
GSM972005	3.66666666666667	0	6.385130593	7.632333299	6.865234653	4.039772715	3.360184245	4.430725586	9.115074517	9.560833532	2.91884283428523
GSM972006	1.91666666666667	1	5.670729542	6.689500188	7.176887197	4.14821298	3.16068872	4.082308802	9.168608234	7.487157198	2.01341962254483
GSM972007	0.166666666666667	1	5.421663749	7.125577736	6.833736829	3.937274851	3.166167589	4.570242519	8.576260807	8.185559942	3.4435125129596
GSM972008	6	1	5.94106695	6.632215084	7.618390854	4.002686518	3.040215246	4.388274276	10.29561036	10.23926583	3.26714241408358
GSM972009	0.833333333333333	1	5.361968658	6.423837852	7.169227708	4.608658951	3.152050996	4.816003206	8.71473982	9.144845739	4.10338983693368
GSM972010	3.83333333333333	1	5.75106002	6.567673789	7.504372532	4.15025123	2.906771958	4.46299782	9.601339763	8.87385294	3.54743466557268
GSM972011	1.66666666666667	1	4.280261783	6.149148211	6.954356586	3.987460795	2.894354745	4.540703147	7.752573522	8.304668611	4.69283804712147
GSM972012	8.41666666666667	0	6.625165568	6.671638794	7.23411973	4.004870724	3.121830299	4.897106725	9.023077466	8.443999428	3.13908343157766
GSM972013	3.58333333333333	1	6.698260228	6.102353412	7.659687299	3.924287456	2.74420796	4.424177944	9.865513716	9.035456383	3.02731366452429
GSM972014	2.41666666666667	1	8.009671396	6.345293351	6.943814456	3.701468303	3.027191633	4.332787303	10.10746411	8.568565294	0.824841117456546
GSM972015	7.58333333333333	0	6.966078015	6.498554328	6.966971161	4.716200112	3.140340247	4.653895368	9.502910404	10.30885238	3.04864090051349
GSM972016	1.33333333333333	1	6.237064166	6.916337716	7.374520619	4.283180599	3.144145544	4.392406653	8.888909237	9.070532854	3.31440843283138
GSM972017	3.58333333333333	0	5.965718756	7.015185602	7.447423727	3.895350051	2.929221882	4.081847498	9.979915491	7.616184761	2.28691573042442
GSM972018	9.75	0	5.497022145	5.877988351	6.731488051	4.392528349	2.852883182	4.480855342	9.03825838	8.903928587	3.35304132740024
GSM972019	2.08333333333333	1	5.400058472	6.568809416	7.122095583	3.973534407	3.012455462	4.181090073	8.550232405	9.698371496	3.82951700675127
GSM972020	6.5	0	6.704236369	5.902377032	6.850190724	3.982790168	3.386968705	4.313405792	9.825073919	9.342574646	0.868380608970151
GSM972021	3.08333333333333	1	7.34414919	5.755694109	7.100567435	3.728769532	3.367875447	4.360673333	9.178316878	9.08996491	0.897860944688775
GSM972022	6.83333333333333	0	6.201444309	7.233158078	6.968212662	4.179125649	3.164020002	4.691022107	9.444301184	8.015820215	2.80509940466541
GSM972023	1.33333333333333	0	6.319338403	6.368559004	6.904699915	4.486539219	3.007983325	4.427437077	9.441130696	8.375845171	2.43410858154606
GSM972024	3.58333333333333	0	7.083757516	6.502782406	7.796466871	4.229196899	2.913707433	4.347074578	10.00483028	7.701847996	2.06433955146408
GSM972025	4.41666666666667	0	5.529056091	6.851009117	6.730176867	4.111829525	3.064681883	4.120935679	9.273376015	8.341257623	2.50919022779496
GSM972026	2.83333333333333	1	6.285755097	6.925332722	7.500378509	4.118121631	3.515582436	4.060426546	9.807203139	8.710289286	1.27202316296101
GSM972027	7.83333333333333	0	6.564673252	6.395710803	7.357782767	4.851783817	2.829216243	4.648475176	9.396445287	9.495409759	3.93446892857576
GSM972028	6.5	0	5.368681748	5.650005788	6.927325842	4.393548722	3.227375762	4.592113384	8.91278947	7.485436794	2.07774181866381
GSM972029	3	0	6.31743137	6.647335346	6.759381262	3.915089574	2.986429434	4.893464371	9.249296357	7.696386291	2.84135214081719
GSM972030	4.33333333333333	0	5.633772136	6.558770243	7.654697413	4.31982142	3.147486747	4.954775009	9.208078386	8.152827827	3.71365595156148
GSM972031	4.58333333333333	0	5.868504447	6.674573605	7.598192198	3.888439373	2.948414943	4.383729481	9.337042936	8.53344596	3.34230290406837
GSM972032	5	0	6.434261769	7.029191157	7.342549457	4.117562978	2.805443382	4.16290289	9.548046507	8.002971369	2.88154175108875
GSM972033	4.16666666666667	0	5.805601199	6.845395666	7.949805941	4.462094354	3.275023692	4.566901309	10.00164903	8.783263742	3.00422133048146
GSM972034	4.16666666666667	0	6.115625556	5.822258006	7.376797717	3.977651116	3.410714191	4.759392028	9.704171046	6.963923554	1.00176897057247
GSM972035	3.25	0	6.587039356	5.675689948	7.792324763	4.495068351	3.00031916	4.646879898	9.963877565	8.642923884	2.48429220779577
GSM972036	4.16666666666667	0	6.342882527	6.436610278	7.068876005	4.057716143	3.451996182	4.661981563	9.104079226	7.74817416	1.59028769054572
GSM972037	2.75	0	6.366832902	5.882415695	6.97920064	4.414792597	3.239323366	4.795962916	9.526057416	8.518300901	2.04286790067707
GSM972038	0.0833333333333333	1	6.527801293	6.484418917	7.707786891	4.321566696	2.823473805	4.504271551	9.286450109	8.004770628	3.31504868127939
GSM972039	4.33333333333333	1	5.192237394	6.430932486	6.630625515	4.182391578	3.052651012	4.687167248	8.159424076	8.114487767	3.7174733981303
GSM972040	5.25	0	6.39556095	6.21625182	8.220812666	4.018982685	2.965572871	4.401673019	9.405684237	8.868929227	3.26180706804942
GSM972041	4.58333333333333	0	6.038407692	6.736345261	6.821145519	4.323728167	2.940922618	4.397010661	9.07679122	8.858658494	3.28123223001475
GSM972042	4.25	0	6.611530127	6.524039024	6.795120147	4.153965016	3.518370124	4.468768363	9.667093959	9.239311707	1.26298754888523
GSM972043	2.25	1	6.831598473	6.598412208	7.325097055	4.299570754	2.979186204	4.280177523	9.613241924	9.033127158	2.56933867202883
GSM972044	3.5	0	6.734363627	6.666760593	7.753868675	3.99382613	2.920167375	4.466865412	9.563940543	8.563822702	3.04802501060122
GSM972045	0.916666666666667	1	6.89588983	6.501851796	7.30129668	4.186273486	3.397350154	3.963970305	9.630821645	9.62668989	1.24281265305083
GSM972046	4.83333333333333	0	5.197025503	6.003240446	7.134999445	4.136308548	2.835646779	4.342421076	8.957081123	9.914221229	4.11841384481096
GSM972047	2.75	0	6.62355238	6.381057498	7.566791416	4.309858999	2.920917298	4.519706067	9.598856196	9.239238635	3.24103544981528
GSM972048	2.5	0	7.479191238	6.398069712	6.900982872	4.091590601	3.305218864	4.492073541	10.22499145	8.306960278	0.568765334610159
GSM972049	2.16666666666667	0	6.693470142	7.117936511	7.325115737	4.366872406	2.958765018	4.518998641	9.392931489	8.618366114	3.3076530099442
GSM972050	1.58333333333333	0	5.076008105	7.263903204	7.101523488	4.473242731	3.41510705	4.484419057	9.008282475	8.272127143	3.08654117119635
GSM972051	2.33333333333333	1	4.955794032	6.57015097	7.039448717	4.050483667	2.995357005	4.639674189	9.082489508	8.651400055	3.89752917233803
GSM972052	1.25	0	6.588905186	6.548748761	7.448449445	4.051993289	2.775907818	4.367531224	9.669499723	7.602079027	2.6235097172675
GSM972053	2.41666666666667	0	6.728449821	6.196285703	8.119657761	4.043186158	3.022095351	4.165227572	9.362827894	8.215591434	2.31222398527921
GSM972054	2.16666666666667	0	5.405951668	6.396378464	7.166560149	3.839127865	3.028818569	4.389056283	8.315861546	8.645219487	3.61537080855335
GSM972055	7.75	0	6.523398815	6.882520795	7.222799074	4.7229334	2.906383528	4.707799774	10.2212817	9.710166559	3.63510823329821
GSM972056	7.66666666666667	0	6.608892337	6.740086956	7.35652051	4.721296715	2.862497752	4.522003295	9.661550736	9.949654412	3.88742788473206
GSM972057	2.16666666666667	1	7.080472899	6.9149032	7.003895617	4.837556531	3.343053344	5.023854785	9.887182096	9.544293589	2.72790836004503
GSM972058	5	0	6.705448668	6.856484008	7.088637558	4.217877288	2.951929266	4.618720364	9.399173802	9.248757042	3.36651781098641
GSM972059	4.91666666666667	0	6.758592997	6.201929643	7.128258319	4.993123182	3.449590498	5.367549985	9.57313094	9.533309507	2.93079122964584
GSM972060	6.83333333333333	0	7.637322962	6.982408775	6.72306016	4.566353833	3.090581027	4.471038757	9.574318495	7.790231023	1.55169447142817
GSM972061	3.58333333333333	1	5.843939975	6.333210098	7.848335473	4.802685226	3.252253772	4.830525375	9.968006251	7.954218522	2.74466992275069
GSM972062	1.91666666666667	1	6.943512306	6.453335681	6.400251015	4.257457164	3.284251092	4.48057777	9.697326486	8.802660641	1.20994547005358
GSM972063	5.83333333333333	0	6.873866126	6.455482035	6.7758438	4.378533525	3.028909637	4.31246981	9.47949847	8.804094254	2.04790763117827
GSM972064	1.83333333333333	1	5.400193222	6.297873649	6.602664201	4.219456689	2.791079453	4.556932077	8.840857376	10.15060401	4.46235505710153
GSM972065	3.83333333333333	0	6.940660431	6.345671443	7.338016013	4.223467925	2.879745004	4.290947453	9.557509481	8.024913169	2.18514852839438
GSM972066	4.08333333333333	0	6.376374983	5.789690301	7.089758672	4.449031629	3.006190748	4.648043365	10.0431572	7.920536962	1.85918666196738
GSM972067	15.25	1	6.216796599	6.895729312	7.206505753	4.369748947	2.972240817	4.404180328	9.448027715	8.973870165	3.29086674871343
GSM972068	1.83333333333333	1	5.534455812	6.06329443	6.775699245	4.197504816	2.758799683	4.45402596	8.826334748	9.067718417	3.81876446127579
GSM972069	16.75	0	6.731053827	5.863101518	7.245373355	4.367575741	2.69467597	4.457021935	10.01017364	9.689433542	3.09364534350957
GSM972070	5.66666666666667	1	5.450740113	6.143678654	6.593343188	4.21676715	3.259761901	4.212863969	8.433188475	8.52288545	2.27328942861122
GSM972071	15.25	0	6.840116437	6.120294795	7.374852759	3.775603753	3.095556241	4.263651615	9.663219517	8.186351421	1.43366104144221
GSM972072	14.3333333333333	0	6.419870753	6.331270018	7.383332832	3.795855728	2.632759753	4.026016424	9.305730687	10.02470615	3.64947070372694
GSM972073	13.5833333333333	0	6.110284631	5.969906743	6.931110238	4.224627746	2.784290413	4.559823378	9.617529283	8.96051729	3.09968405178643
GSM972074	6.25	1	6.489070966	6.621380799	6.831088944	4.420954104	3.133806015	4.484701963	9.502722759	9.132336622	2.50220294339126
GSM972075	3.66666666666667	1	7.328085467	6.248043531	7.00887256	4.74193194	3.112338334	4.262409196	9.881068121	9.607463061	1.75208271065961
GSM972076	12.75	0	6.832129918	6.449008737	6.828768526	4.377056214	3.007687006	4.412286093	9.643292532	8.599319246	2.09022784189127
GSM972077	2.58333333333333	1	5.780787892	6.962789947	6.839377122	4.46453667	3.033582059	4.855090374	9.893385389	7.643398845	2.95761966424534
GSM972078	12.0833333333333	1	6.660127062	5.944821427	7.184984595	4.78642779	3.081619581	4.396401967	10.02997036	8.80059958	1.8407084970881
GSM972079	14	0	6.642204802	7.25521963	6.77617415	5.085309076	2.992260243	4.974799827	10.22947227	8.014177211	3.03428590008286
GSM972080	13.75	0	6.694764926	6.470985113	6.301341642	4.345191616	3.062299538	4.340757858	9.582441165	9.363462716	1.99656077117683
GSM972081	2.16666666666667	0	6.867589988	5.634985825	6.995137165	4.299460746	3.023307864	4.48089341	9.614397278	8.544893579	1.67050301828209
GSM972082	11	1	6.412346885	5.651256714	6.772677915	4.336118476	2.893253067	4.248957082	9.473680771	8.747117382	1.99347886995806
GSM972083	10.5833333333333	0	5.894864077	5.354531213	7.139024448	4.775119509	3.032740685	4.577969775	9.520449855	9.634348861	2.86877587208402
GSM972084	10.75	0	5.589213464	5.840880234	6.505053161	4.062452953	3.44803559	4.221822651	8.444104916	8.137239143	1.2837426569419
GSM972085	8.08333333333333	0	6.948734912	6.356478475	6.846717179	4.193448906	3.168039084	4.437524614	9.709948362	8.26457327	1.38107008715648
GSM972086	3.58333333333333	1	7.675459362	6.638439867	7.715504444	4.286664779	3.300839227	4.08182753	9.392659931	9.719828531	1.76228704975975
GSM972087	2.66666666666667	1	6.698851061	6.43733763	7.282239066	4.075735815	3.167122803	4.394502141	9.769471482	8.829344916	1.95316109045691
GSM972088	6.58333333333333	0	5.5375986	6.657038381	6.39266155	4.298277933	2.971323352	4.311070506	8.249825424	7.864624584	3.11496050586108
GSM972089	7.25	0	5.101579343	6.808272985	6.5906564	4.083697626	2.933324761	4.805638218	8.689449664	8.466527698	4.2354007464855
GSM972090	5.75	0	6.648433476	7.223028513	7.401678424	3.806883252	3.245205259	4.327893018	9.495142502	8.181398743	2.0868615957733
GSM972091	5.83333333333333	0	6.436764573	6.70979837	7.235650924	4.327966135	3.291216667	4.346858688	9.579398178	8.92773291	2.10481867653755
GSM972092	3.91666666666667	0	6.470972927	5.995304141	7.347133453	3.91120789	2.695091227	4.304368604	9.186217114	8.238321485	2.9167527268431
GSM972093	6.16666666666667	0	5.954081314	7.072231604	7.043387134	3.93283772	2.947092736	4.384447623	9.399229279	8.322514103	3.10533660773441
GSM972094	5.08333333333333	0	6.363820395	6.123712638	7.241343223	3.916764936	2.968276334	4.31757634	9.55234019	9.005955787	2.45756506026545
GSM972095	5.58333333333333	0	6.447802607	6.691342515	6.948162335	3.905305121	2.90557664	4.442690917	9.626721205	8.331475285	2.5735584987752
GSM972096	1.25	0	6.228579661	6.283304069	6.854298409	3.85355332	2.958210062	4.725776295	9.539021691	7.883208406	2.45317212433496
GSM972097	1	1	4.345839571	6.382673196	6.734603414	4.514951832	3.394376004	5.377465086	8.00888597	8.874901409	4.77853722410572
GSM972098	1.25	1	5.394086185	7.235227462	7.465240218	3.860492414	2.977683348	4.49906003	9.351933938	7.174543004	3.34493135935572
GSM972099	1.25	0	5.46981002	6.688907672	6.801942523	4.275386224	2.986131091	4.643071768	9.443655992	6.974327249	2.69422188516227
GSM972100	2.08333333333333	0	5.656026013	7.319994035	7.217719017	4.546501621	3.304811621	4.794710457	9.715426477	8.716468425	3.33938230445327
GSM972101	2.91666666666667	0	5.819856535	6.463306489	6.504335362	3.921076592	3.20167078	4.102511229	8.647178156	8.095695167	1.8267629136334
GSM972102	3.83333333333333	0	4.861833085	5.594085206	6.392029905	4.042836187	3.419374416	4.160848235	8.21178567	8.07508584	1.54707893996351
GSM972103	4.83333333333333	0	5.755474873	6.188296991	7.042668541	4.217201835	3.075715231	4.178061562	9.711077845	8.11380718	1.8620513399278
GSM972104	3.41666666666667	0	5.562350884	5.836082061	7.020859298	4.04654077	3.032074764	4.261568383	8.715852943	8.468447562	2.64995369393047
GSM972105	2.66666666666667	0	5.724031326	6.697265287	6.87967378	4.383950385	3.303563538	4.594131094	9.484167241	7.934113888	2.19513883343927
GSM972106	6	0	6.898466832	6.454391185	7.197547058	3.941746372	2.943737861	4.192883996	9.249410769	7.515315626	1.79412808851249
GSM972107	5	1	5.637822972	6.014784995	7.266796954	4.262628508	3.353074178	4.302162271	9.668050931	8.150076549	1.48534792257099
GSM972108	8.58333333333333	0	5.790558638	6.374517539	7.308491383	4.522266722	3.160721974	4.596649678	9.595005232	8.236997215	2.66662136142649
GSM972109	3	0	4.834075381	6.823396697	6.927729119	4.319026981	3.216986423	4.375050284	9.287517327	9.799252631	3.62678487188188
GSM972110	0.583333333333333	1	6.294886708	5.800475718	7.044626577	4.005305949	3.438187071	4.309064852	9.641547852	8.784200763	0.882257728451391
GSM972111	1.83333333333333	0	6.418877177	5.695657688	7.239889296	4.226709174	3.461048724	4.361204945	9.790901262	8.604704951	0.770849832568334
GSM972112	2.66666666666667	1	5.481964457	6.311709482	6.628680045	4.087865304	3.255775217	4.08004385	9.114771302	9.778400706	2.32342616728912
GSM972113	2.25	0	4.873324392	6.295608456	6.20647637	3.595582634	2.930807964	3.983475968	8.685436659	8.912814021	2.79918493275115
GSM972114	3.83333333333333	0	5.839480107	6.964269477	7.132272331	4.249819097	3.215616326	4.474802703	9.92245709	8.795307654	2.59047306238056
GSM972115	6.25	1	6.018627624	6.056611139	6.936316016	3.821053234	3.252898775	4.381137562	8.314388315	7.915178555	2.0479052114348
GSM972116	2.41666666666667	1	5.09413795	6.263432187	6.328708396	3.551455217	3.366628327	5.184710198	8.342580501	6.851714411	2.51719576600294
GSM972117	2.66666666666667	0	5.421718567	6.15846756	6.995747702	4.037925042	3.507899779	4.078471578	8.578588127	7.717289477	1.26905137179683
GSM972118	2.5	0	6.371825252	7.549206984	7.254863878	4.055025184	3.469453079	4.851390024	9.894785526	7.969765939	2.2219275856617
GSM972119	3.08333333333333	0	6.364073152	5.884631456	7.801949412	4.1744527	3.03554865	4.234600835	9.229261118	8.263206507	2.31226045500848
GSM972120	3	0	6.329598923	5.487409392	7.372055573	4.062907225	3.118007206	4.150815716	9.638747119	8.073287878	1.14492259155978
GSM972121	2.91666666666667	0	6.061637724	7.628841417	7.123867889	3.895624868	3.155681664	4.086596393	9.296598928	8.307524177	2.6027364606647
GSM972122	1.58333333333333	1	6.090312535	6.26965491	7.449285236	4.072279088	2.969515482	4.669597883	9.866839144	6.985117456	2.24699164796671
GSM972123	5.91666666666667	0	6.873897911	7.264755478	7.796360733	4.26187218	3.163780687	4.704742864	9.915177721	8.389450724	2.88188189730601
GSM972124	6.25	0	5.779743915	7.087926872	7.247473891	3.837893354	3.303690252	4.828293235	9.211815984	8.257912602	3.09253750151182
GSM972125	5.66666666666667	0	5.232048506	6.709480402	6.970080889	3.824966522	3.228560086	4.430031916	9.437058328	7.70059913	2.2617524750093
GSM972126	5.25	0	6.238898616	6.825061399	7.852441557	4.384815409	2.958526984	4.308031288	9.873580235	7.753425779	2.7446583706079
GSM972127	7.08333333333333	0	5.812097041	6.706740318	6.595156022	3.809829834	3.021661531	5.051421427	9.534200572	8.213420427	3.19462302667375
GSM972128	7.75	0	6.432236151	6.796188077	7.324203625	4.291619275	2.908437405	4.266995289	9.606197158	8.265739346	2.73333769544183
GSM972129	0.916666666666667	0	6.587113442	6.875702492	7.501519742	4.043016885	3.586781005	3.962825646	10.0227072	8.249350349	0.425506658280064
GSM972130	4.58333333333333	0	6.061447188	7.056314704	8.033140034	4.248253338	3.243621514	4.328702547	9.504303412	8.198579167	2.80590438570723
GSM972131	7.16666666666667	0	5.804285203	6.353619017	7.122081821	4.374574543	2.723933138	4.03068272	8.675987693	8.509421246	3.50259874817187
GSM972132	5.08333333333333	1	5.477828601	6.254238588	7.291009641	4.109194524	3.044760374	4.02846231	9.284585083	8.083220654	2.29905329550915
GSM972133	4.41666666666667	1	4.846435048	6.233168684	6.871035873	3.958663138	3.173987348	4.786358646	8.432514858	8.977941792	3.90131896787878
GSM972134	1.16666666666667	1	5.227944949	6.475676855	7.413712712	3.986037314	2.816878957	4.400060356	8.521310553	7.953195355	4.05809239885254
GSM972135	1.08333333333333	1	6.782160029	6.431367132	7.247425408	4.000190761	3.496307005	4.71714766	10.28525936	7.232245011	0.465327130977658
GSM972136	10.8333333333333	0	6.458665983	6.043350442	6.723192081	3.550232479	2.952613032	3.97096518	9.310986756	8.536294358	1.47061093774483
GSM972137	10.75	0	6.53227356	6.666550295	7.827716277	4.096708685	3.102329425	4.651952943	9.744787234	8.881677039	3.05337588573798
GSM972138	4.41666666666667	1	5.877995603	6.812360855	7.125999093	4.225124244	3.146257268	4.431257705	9.28737472	8.612775991	2.87904385611409
GSM972139	8.5	0	6.491711219	6.453957368	6.840471154	4.520328297	3.042255736	4.554292132	9.058800237	7.559177717	2.32217901526756
GSM972140	14.3333333333333	0	4.610384673	6.214851569	6.889974631	3.821944789	3.066934779	4.267081253	8.703928697	9.279216114	3.54623938271636
GSM972141	7	0	5.612018684	5.995632783	7.833179797	3.939663111	2.889813458	4.433512359	8.65497536	8.637180821	3.86508282245666
GSM972142	2.91666666666667	1	5.344095399	6.720574455	7.557661945	3.909840689	2.889440293	4.097333945	9.517708057	8.078068819	3.1006158353119
GSM972143	12.8333333333333	0	5.739489265	6.628131702	7.110007614	3.996890266	3.061149245	4.592745193	9.275710782	8.88411541	3.30404665916661
GSM972144	10.0833333333333	0	6.456681978	6.411210732	7.243735233	3.893648991	3.223506363	4.499245984	9.338886083	7.383704355	1.61871530886348
GSM972145	11.25	0	5.566025503	6.043356984	6.98724788	4.250128571	2.918137267	4.656067995	8.828604115	8.133579907	3.39338596056658
GSM972146	5.5	0	5.873589804	7.174151925	7.281004657	4.159182989	2.92735288	4.111592802	9.227899709	10.08744787	3.99019202430336
GSM972147	11.6666666666667	0	6.622515115	5.74888569	7.451878159	3.883787438	2.931490304	3.904133243	9.429659221	9.253964362	1.93209113210901
GSM972148	10.5833333333333	0	6.55787542	6.662232507	7.749861944	3.907956218	3.039878664	4.363187098	9.258073107	8.0307347	2.63840033532678
GSM972149	11	0	6.220460352	5.307982514	7.248503904	4.291098051	3.418355989	4.906802638	9.177149057	8.12998722	1.62634205484332
GSM972150	9.08333333333333	0	6.037138922	6.054554006	6.83261352	3.84738579	2.987397834	4.39756942	8.996941776	7.38705202	2.00900936550854
GSM972151	6.41666666666667	0	6.021655661	5.99931201	7.346430199	3.959397825	3.08917546	4.419967664	9.329132609	8.383847924	2.33674562208021
GSM972152	4.66666666666667	0	6.67447967	6.547317828	7.225014084	4.051703215	3.126671272	4.41234637	9.555872162	8.800262631	2.23430109838438
GSM972153	5.5	1	5.714930427	6.019467191	7.150614001	3.823376462	3.270100532	4.32204193	9.511638897	8.092539663	1.55153487484553
GSM972154	3.66666666666667	1	5.605161707	6.302705765	6.745475782	4.222174264	3.402684759	4.368813562	8.852914438	8.324456779	1.89726764904571
GSM972155	2	1	6.3630077	6.302973501	6.871503524	4.05294953	2.999763688	4.381845063	9.349811345	8.723024867	2.39435985064055
GSM972156	9.33333333333333	1	6.121704107	7.109332468	6.267473545	4.156405496	3.226400355	4.307972799	9.305954002	8.620893982	2.04019537436129
GSM972157	9.83333333333333	0	6.869728684	6.395255061	7.184858552	4.364076841	3.496142398	4.419429728	9.366213967	8.145561519	1.02959449573981
GSM972158	10	0	5.246753356	5.697488809	6.949895721	4.007623172	3.071165753	4.475763709	8.921735134	9.187705583	3.04825729125796
GSM972159	7.75	0	4.798575697	6.422906182	6.828530016	4.120225535	3.239445745	4.517669204	9.607864098	8.767958854	2.75839404189026
GSM972160	6.41666666666667	0	6.115926676	6.731918727	6.993641278	4.226887875	3.219920166	4.647142352	9.107619195	8.302973148	2.69315005021878
GSM972161	0.916666666666667	1	7.132941971	6.861366029	6.693514382	4.620731316	3.160905507	4.65545836	9.467675155	9.133998187	2.46072797300774
GSM972162	6.41666666666667	0	5.440745083	6.834146789	7.010205459	4.39918707	3.051842645	4.440298099	9.008276836	8.598532275	3.51267624098869
GSM972163	3.41666666666667	0	5.080516638	5.950829769	6.954407274	4.257315265	3.540251096	4.587799562	8.78251157	8.213702847	2.02977820936016
GSM972164	5.75	1	6.0803577	6.218904096	6.518071691	3.852506485	3.063953306	4.587043649	9.417548582	9.168780682	2.48575772760771
GSM972165	7.25	1	6.017717248	6.107395266	6.439363954	4.066531976	2.80513448	4.400577915	9.326156688	8.303360218	2.52967481868812
GSM972166	1	1	5.089651551	6.346956918	6.466280113	3.92195454	2.811440527	4.089839098	8.802224904	8.965045413	3.34591642901141
GSM972167	3.75	1	5.755365262	6.1760869	6.909013137	4.195336315	2.993618687	4.717226586	9.057680483	8.221517686	3.10890322146341
GSM972168	0.666666666666667	1	6.114647059	6.887445191	6.351575713	3.971028823	3.217217585	4.636243605	8.821947073	8.684400459	2.66768006824425
GSM972169	13.6666666666667	0	6.782571804	6.53775139	6.951362002	3.945319257	2.990078292	4.13855198	9.288852025	8.141948611	1.82917458980657
GSM972170	6.08333333333333	0	5.898375069	6.241702485	6.893607574	3.711574066	2.979340429	4.605138009	9.418935535	7.82110758	2.42512477438014
GSM972171	10.8333333333333	0	5.905063632	5.582229623	7.399042387	4.119815581	3.009223769	4.912383689	9.235439423	8.818449906	3.28783042638885
GSM972172	0.416666666666667	1	6.429171509	7.14976403	7.486864732	3.898616391	3.827742393	5.055914334	10.20440758	7.173665629	0.883185595946828
GSM972173	2.16666666666667	1	6.626427452	7.023424658	6.999721227	4.288192336	3.193522839	4.383705503	9.52924652	7.99822343	1.96244703357484
GSM972174	8.08333333333333	0	6.461899547	6.331539733	7.394860983	4.18822388	2.995202696	4.928995713	9.79162798	7.052909834	2.43515133844152
GSM972175	3.58333333333333	1	6.811677107	6.994619932	7.33646592	3.750107887	2.864960438	4.411980142	10.09527371	8.061744763	2.42100270002297
GSM972176	3	1	6.365959312	6.838868531	7.264044829	5.108973057	3.149673624	4.218763195	10.04494771	7.830769339	1.88255381578697
GSM972177	1.83333333333333	1	6.562416885	6.510909627	6.945225888	4.50810575	3.269904713	4.860898445	9.69011095	7.163202846	1.66567639085149
GSM972178	5.58333333333333	0	5.407197375	6.855946476	7.261604862	4.820010381	3.193221735	4.679904824	9.747156893	8.032951427	3.08486746548957
GSM972179	1.5	1	6.202905283	5.894240904	6.900707032	4.426265295	3.581390899	4.582303104	9.203118455	7.792594329	0.859505369102731
GSM972180	2	1	6.482989169	6.431611986	7.938313715	4.386296904	3.54185681	4.314635786	10.0911316	8.183006233	1.05035224715659
GSM972181	2.83333333333333	1	4.885293481	6.509752362	6.957522974	3.810634867	3.238207952	4.520002245	8.831320299	9.041900463	3.35325224689654
GSM972182	4.83333333333333	1	6.791567319	5.111127096	7.426376212	4.202995325	3.169995973	4.64863319	9.255740077	8.89222783	1.83369639561929
GSM972183	2.66666666666667	1	6.086268629	7.648441854	8.036204565	3.858666293	3.541627897	4.529072388	9.747740044	7.4197935	2.10826593055995
GSM972184	3.25	1	6.041738894	6.637447774	7.096354828	4.65072203	3.468212841	4.348093692	8.722733983	10.71551971	3.14539890821467
GSM972185	3.25	0	6.126103561	5.699112944	7.129065117	4.221580215	3.123068153	4.923963591	10.30848187	7.992311457	1.83728535234805
GSM972186	3.91666666666667	1	5.868869542	6.369507148	7.200913496	4.407916947	2.774075635	4.615193839	9.152448745	8.554396629	3.90055347763724
GSM972187	4.08333333333333	0	6.342947955	6.366438783	7.168525485	4.518773521	2.977112511	4.125462866	9.929513152	9.708970454	2.55918697673551
GSM972188	1.83333333333333	0	6.774197126	6.034146428	6.849856327	4.824573044	2.908811231	4.23098511	9.939386181	7.306472891	1.25681636210947
GSM972189	16	0	7.268204552	6.434384051	7.264804053	4.104500246	2.916697035	4.405010674	9.631334819	8.154382703	2.0578321348757
GSM972190	9	0	5.829290407	6.509548483	7.418882503	4.513822438	3.098716271	5.050002606	9.71419809	7.575965236	3.17441861813674
GSM972191	10.1666666666667	0	5.67459661	6.29380519	7.578834458	3.802208249	3.10140481	4.182512381	9.843920151	7.859846786	1.93033960205618
GSM972192	13.1666666666667	0	6.48130084	5.703216639	6.670054186	4.474593181	3.159403624	4.477976691	9.24535397	8.740386417	1.74775720061441
GSM972193	6.08333333333333	0	6.983834989	6.426177082	6.919511127	4.379195012	3.046872504	4.54038108	9.7347248	8.099097731	1.84538420947374
GSM972194	6.91666666666667	0	7.078773283	6.742217014	7.198364503	4.658114377	2.900279065	4.390121686	10.48441846	7.655415459	1.7604944374698
GSM972195	10	0	7.297947272	6.608988022	6.931204627	4.071799426	3.168176322	4.498047664	9.966062276	9.254101037	1.72756934727698
GSM972196	6.08333333333333	0	7.09117526	6.647164092	7.646819438	4.86963281	3.11530719	4.286081364	10.18756882	9.415129562	2.30931102331237
GSM972197	4.16666666666667	0	6.66576307	6.393129866	7.432668087	4.512295584	3.59797402	4.489818538	9.571727325	9.117091678	1.47065127817652
GSM972198	4.75	0	6.999730712	6.654907032	6.604751024	4.31717957	3.128740782	4.779558877	10.11857149	9.269248544	2.16560085830532
GSM972199	5.5	0	6.808765206	6.537569558	7.767835458	4.467199006	3.129363499	4.633251239	10.12247041	8.627960617	2.46069399939112
GSM972200	4.5	0	6.753273459	5.903345666	8.259198585	4.064648121	2.87318624	3.953702451	9.24388969	7.781302782	2.1731480531293
GSM972201	5.58333333333333	0	5.119371422	7.154965321	6.495255142	3.832543596	3.141137246	3.890110831	8.726217341	9.753201189	3.16655783346412
GSM972202	4.41666666666667	0	6.500647539	6.677436164	6.96365361	4.359765784	3.070764892	4.198466536	9.620866533	8.387244031	1.98113297603746
GSM972203	4.5	0	6.928332662	6.661939765	7.091105405	4.64055378	2.820071116	4.352537118	10.27116462	7.922851444	2.11365845184225
GSM972204	3.66666666666667	0	6.386603168	6.730948336	7.195538774	4.051605678	2.914506184	4.329409967	8.904217297	8.478725779	3.15452126932806
GSM972205	2.91666666666667	1	6.496526174	5.71846301	7.754300554	4.262071253	2.960299705	4.598179617	9.599562335	7.329737247	2.15349424409805
GSM972206	3.5	0	5.481239376	6.273865007	6.632526869	4.195681468	2.947952176	4.679421418	9.033333234	8.868198635	3.51292586150654
GSM972207	6.83333333333333	0	6.482060212	6.245365947	7.166021244	4.525930899	2.802637495	4.171399147	9.78939517	8.597084038	2.49247534195364
GSM972208	2.08333333333333	1	5.619344109	6.242290622	6.468631882	3.988158221	3.003035703	4.467741305	8.883148004	9.54030325	3.2370279024191
GSM972209	1.08333333333333	1	5.670587876	6.526353189	7.152165695	4.11067798	2.876189901	4.259124709	8.781930231	9.634208737	3.97978276552656
GSM972210	3.83333333333333	1	6.469925036	6.799377114	7.208713969	4.172567786	2.812733606	4.787003629	9.330992204	8.411011219	3.74949488354798
GSM972211	4.75	0	5.956218688	6.654927266	7.002326487	3.88858508	3.005799542	4.807334961	9.237308348	8.367011342	3.32017318065759
GSM972212	1.5	1	7.123860836	6.721631108	7.053117378	4.230243582	3.02902776	4.049340932	8.521997289	9.336366569	2.68003926515831
GSM972213	0.0833333333333333	1	6.32633489	6.157289189	8.22670806	3.912973985	3.185062263	4.082070987	7.994927932	9.643234564	3.47543059087621
GSM972214	0.166666666666667	1	6.492322432	6.855277499	6.577377674	4.104941417	3.330483163	4.318179245	9.976731982	9.732651643	1.68810244980579
GSM972215	3.91666666666667	0	6.81510159	5.157308875	7.457222492	4.533858262	2.861593258	4.62134333	9.963179278	8.656706521	2.15084326329914
GSM972216	7.83333333333333	0	6.895748475	6.579404359	7.487401724	4.286506643	2.810828786	4.561772285	10.08731263	8.525112988	2.88437495096291
GSM972217	5.83333333333333	0	7.088224448	6.644574568	7.494848499	4.319969482	3.326816321	4.569300607	9.283320146	7.924527121	1.80813550365604
GSM972218	0.583333333333333	1	7.322603786	6.588832211	6.858915222	4.212639938	3.180746872	4.447342221	9.626771139	9.108755394	1.74288196161077
GSM972219	4.41666666666667	0	6.172728764	6.658067382	7.021273743	4.239620442	2.858456156	4.659086674	9.048145874	8.682954339	3.73698238664099
GSM972220	0.0833333333333333	0	6.256621183	6.93932284	7.37223344	4.117119105	3.495621117	4.176710323	8.744160139	8.876683469	2.13431716881227
GSM972221	5.41666666666667	0	7.254445819	6.640485274	7.544925152	4.057508939	3.00420615	4.422812192	9.5926431	9.87798462	2.93805939628072
GSM972222	4.75	0	6.979911755	7.026715488	6.625451491	4.498064012	3.35669955	4.238904144	9.450092178	9.061999601	1.53463973380178
GSM972223	2.75	1	5.833619807	6.726575288	6.676443267	3.860812449	3.142850281	4.32575181	8.482667948	9.459074494	3.20297950557955
GSM972224	2.08333333333333	1	5.520557911	7.493362042	7.279562271	4.259286432	2.756931825	4.52784078	9.513688548	10.48246114	5.36793633553767
GSM972225	3.08333333333333	0	6.469463384	5.813660957	7.103908828	4.088899168	3.257768026	4.353711483	9.811054583	8.948699254	1.32458658974523
GSM972226	1.66666666666667	0	6.027807858	7.595641252	6.655714636	4.444246815	3.07311566	4.281177416	8.702476157	9.967940016	4.01121762651975
GSM972227	1.66666666666667	1	6.394398223	6.1021133	6.57252923	4.465748489	3.282927362	4.435986077	9.404729139	8.463111706	1.41567018647064
GSM972228	0.0833333333333333	0	5.963351835	7.231839607	7.169233298	4.235573699	3.196021236	4.883170089	9.531949036	8.595877149	3.43980057289966
GSM972229	0.0833333333333333	0	6.716112303	6.671210011	7.749542969	4.334190456	3.533722763	4.110156802	9.575845821	8.868143168	1.31693853956003
GSM972230	2.25	0	6.624326615	6.758101224	7.796051659	4.147507063	2.728791116	4.183169476	10.06755697	8.091098712	2.8242634390353
GSM972231	1.16666666666667	0	5.693836091	6.941354466	6.548161896	4.299572959	3.100153441	4.430740741	9.604454502	8.896096239	2.77868600117896
GSM972232	1.75	0	5.840479468	6.846044805	7.576675317	4.045555522	3.150836835	4.389868228	9.607868391	9.017118243	3.05915189738685
GSM972233	1.25	0	6.100850541	5.6354367	6.921486297	4.138559527	3.447276481	4.098405576	9.888758474	9.196944712	0.57977926313384
GSM972234	0.833333333333333	1	3.828549347	6.470879932	6.397543672	3.842467727	2.86579366	4.154660222	8.227162685	8.93339163	4.32447294729419
GSM972235	0.583333333333333	0	6.449826066	5.897182792	6.882312121	4.052013494	3.102078071	4.192075253	9.31831316	9.406092704	1.9145726793557
GSM972236	1	0	7.060682806	6.546105311	6.657663884	4.429092332	3.184192644	4.404269811	9.816834771	8.087645091	1.17102278004565
GSM972237	2.08333333333333	0	6.77742747	6.716314036	6.979859978	4.144147249	2.966010869	4.60437071	9.308203562	7.701773958	2.47787288103048
GSM972238	1.58333333333333	0	6.241566477	6.563137043	6.544212266	4.089942105	3.069076457	4.213019142	9.050398762	8.935739906	2.32635244781042
GSM972239	1.16666666666667	0	7.201815156	5.710834587	6.794022078	4.347306092	2.872760654	4.410736203	9.681796888	8.056897469	1.45574722011629
GSM972240	1.16666666666667	0	5.704102045	6.270747562	6.759039686	3.902622183	2.94506951	4.156216138	8.345565848	9.253234073	3.29836127422864
GSM972241	1.41666666666667	1	5.861353906	6.237363601	7.004846652	4.141656538	3.115985774	4.500504182	9.760600775	8.216192799	2.12643979745238
GSM972242	1.41666666666667	0	6.3531985	6.480136264	6.805492866	3.924531495	3.036956558	3.967124536	9.455004444	9.405819128	2.04430256847919
GSM972243	0.166666666666667	0	6.824348558	5.76064869	6.742638677	4.031189944	3.21807468	4.546176233	9.112228145	8.606374203	1.48580315343361
GSM972244	1.16666666666667	0	6.800261765	5.964892982	6.626904535	4.183955757	3.283492671	5.203428005	9.578731957	7.286352335	1.4357586898087
GSM972245	0.0833333333333333	1	6.608495926	6.775609066	7.16851196	4.061285169	3.340542653	4.627467226	9.479335336	8.23439319	1.93969048382316
GSM972246	0.0833333333333333	0	6.226096062	6.062811295	7.0568142	3.815886658	3.074693277	4.358330948	9.428482841	9.374119245	2.38128465799923
GSM972247	0.5	0	6.479873704	6.39084406	7.177154173	4.600458145	3.283133163	4.631074216	8.846383224	8.496251318	2.56086734362317
GSM972248	1.16666666666667	0	5.912667877	6.812539251	6.954231548	4.140937049	3.12144651	4.768303625	9.501950883	8.19969412	2.92047770365904
GSM972249	1.16666666666667	0	6.648834673	6.088475953	6.844771062	3.96921052	2.961333664	4.588036795	9.15534901	8.351839414	2.37971191125729
GSM972250	1	0	6.915200356	6.253090762	6.991532087	4.073877122	3.037189878	4.755079231	9.80371608	8.62613307	2.2184903789453
GSM972251	0.583333333333333	1	5.576255937	6.847196383	8.135542827	4.043358075	3.255411028	4.426050869	9.440847389	10.88022119	4.24301751553805
GSM972252	1.33333333333333	0	6.737257272	6.776359781	7.109584465	3.841097037	3.168622577	4.562846039	9.575411064	8.723931893	2.26614907628577
GSM972253	1.33333333333333	0	5.486026298	7.225944897	6.909957148	3.84612763	2.846426154	4.365891606	9.907329937	8.662961264	3.41468853723243
GSM972254	1.16666666666667	0	5.842668521	6.796473748	6.912119775	4.049278345	3.107747541	4.88352837	9.019757501	8.365947087	3.44357207684368
GSM972255	0.416666666666667	0	6.284585882	6.592907422	7.227097762	4.240895226	2.700204835	4.177726095	8.72565439	9.722197092	4.17187680075499
GSM972256	1.58333333333333	0	5.716654916	6.897038544	7.876007578	4.523436821	2.902237303	4.354354311	9.53280401	8.860983676	4.01231575390014
GSM972257	1.75	1	6.770216696	6.170506716	6.899307728	4.805270871	2.982120474	4.670977055	10.26274861	8.172932363	1.94416755701921
GSM972258	0.0833333333333333	1	6.057876604	6.007017847	7.291892358	3.82946375	3.216924718	5.132604592	9.576732696	6.826056254	2.0329028660101
GSM972259	2.41666666666667	0	5.218647684	6.440357073	7.125795194	4.08705283	3.254735667	5.090160634	9.248493896	8.614045982	3.56715445084353
GSM972260	1.08333333333333	0	6.279059851	6.388258364	6.998405789	4.769136287	3.069260855	4.480103712	10.03336708	7.765445505	1.89785160475134
GSM972261	0.583333333333333	1	6.082818211	6.000061106	7.887560925	4.384738068	3.23781714	4.052665165	9.170235018	9.657944183	2.56282909209795
GSM972262	0.416666666666667	0	5.700486463	6.507146942	7.297883172	4.256332983	3.216404425	3.910467983	8.934155953	9.223175885	2.52470406596556
GSM972263	6.33333333333333	0	6.339284568	6.783949022	7.649990895	4.447397195	3.027013741	4.10989883	9.569362477	8.720998899	2.74277377243202
GSM972264	6.08333333333333	0	7.213595208	6.711339632	7.786876459	4.551458678	3.336416454	3.95189014	10.33681462	8.357533217	0.753517068224965
GSM972265	5	0	6.916156488	7.414957882	8.096308062	4.501893957	3.055098947	4.215271877	9.420127697	7.904603378	2.92326959067463
GSM972266	1.66666666666667	1	7.442645272	7.383672351	7.900686608	4.575806511	2.964497034	4.427255206	10.1924325	9.260202811	3.14466341046754
GSM972267	5.58333333333333	1	6.60953619	6.025622876	7.148159913	3.80368008	3.024952979	4.547200455	9.176461258	7.599010922	1.94605640213072
GSM972268	4	0	7.16312791	6.317514145	6.766038331	4.588510514	2.787623161	4.327865655	8.928551145	9.142248737	2.94810776057699
GSM972269	6.58333333333333	0	5.333111774	5.673092456	6.289151928	4.661918577	3.302606161	5.010428113	8.45227084	6.866469266	2.16945889907702
GSM972270	5.41666666666667	0	6.619209418	6.426568957	7.501616766	4.339816181	3.19622957	4.37348736	9.761257095	10.00323	2.61458822662321
GSM972271	1.16666666666667	1	6.329066117	6.109429508	6.73120071	4.4510439	2.901263995	4.449535365	9.310545232	8.332919352	2.49796619710976
GSM972272	1.25	1	5.539728324	6.725126038	7.026112567	4.538007231	3.202715464	4.612548511	8.76960051	8.52602361	3.40471670935194
GSM972273	1.33333333333333	1	5.917626432	6.212376915	6.749047969	4.376925578	3.478480911	4.65305626	9.267284577	7.580625433	1.3241688682733
GSM972274	4.75	0	6.094764217	7.7193013	8.551547635	4.191471047	3.172909668	3.967075051	9.425971801	10.14030052	4.10991006863742
GSM972275	0.333333333333333	1	6.951420697	7.120053971	8.070927432	3.991340401	2.646519211	4.145738078	9.700767945	10.17982357	4.28927816377822
GSM972276	3.58333333333333	0	6.465295025	6.895255189	7.125499347	4.245979556	3.229691929	4.604407396	9.510656892	9.399284884	2.850896436479
GSM972277	4.25	0	6.510617835	6.689121428	7.248654868	4.412653887	3.078461914	4.271138256	9.924175138	9.99257272	2.76253079755243
GSM972278	3.75	0	6.07388526	5.899796974	7.871359804	4.593769303	2.966717709	4.950958541	8.83604911	8.293936642	3.98491704709165
GSM972279	4.33333333333333	0	6.387763052	6.12321849	7.146452744	4.523436864	3.160110306	4.286789172	9.242825403	9.083482781	2.27014196241064
GSM972280	3.83333333333333	1	5.94812186	6.247519312	7.482109717	4.088514631	3.060861462	4.306325362	9.472121371	8.737276272	2.64371091436393
GSM972281	4.66666666666667	0	6.777177525	5.704338687	6.775492036	4.51798257	2.881026864	4.169939923	9.802805848	9.340958242	1.87239992014335
GSM972282	4.25	0	6.97647124	7.398611824	7.810976696	4.108144826	3.003126358	4.111120871	10.77897627	9.559401767	2.49128803203548
GSM972283	4.25	0	6.178257515	5.978513934	7.852323745	4.163343135	3.244017813	4.474835583	9.637589299	8.894697419	2.32959843061736
GSM972284	2.25	1	6.68452952	6.048790369	7.046527325	4.655031239	3.067700484	4.575363499	9.118544372	7.723906016	2.12083360968322
GSM972285	0.166666666666667	1	6.56289821	7.826558739	7.589025984	3.800708037	3.094559301	3.881997173	9.412956129	10.71291989	3.57818302262954
GSM972286	3.08333333333333	0	5.825587355	6.903888486	7.338263341	4.803639713	3.279121221	4.116636879	9.41632507	10.09761295	3.09476590149932
GSM972287	3.58333333333333	0	5.523469581	6.019782938	7.5038188	4.23744507	2.859689921	4.476915972	9.971698356	9.32076753	3.4462994631382
GSM972288	2.91666666666667	1	6.106775222	6.587274473	7.068392337	4.343272958	3.342056934	4.845502626	9.533044818	8.502221648	2.47064733324131
GSM972289	1.41666666666667	1	6.737869473	7.27820764	7.518655186	4.346624927	2.866383692	4.467507424	9.598675145	8.74647044	3.58825777773886
GSM972290	3.25	0	6.524272177	5.92693053	7.446470986	4.103247825	3.220096196	4.104384113	9.779182312	8.178481903	1.03002326285136
GSM972291	2.66666666666667	0	6.311014502	6.917014514	7.559924816	3.884074046	2.840159708	4.412180284	10.09474088	8.645082207	3.12827506247144
GSM972292	2.08333333333333	0	5.773209386	7.391419808	7.372545489	4.6028972	3.205731022	4.51028394	9.304643444	8.638947859	3.51990384307167
GSM972293	4.16666666666667	0	4.705481434	6.7439197	6.656282291	4.010220281	3.033649934	4.112414563	9.13294833	8.636665105	3.08875356755563
GSM972294	2.08333333333333	0	7.204510813	5.802566248	7.53539744	3.980015278	3.339372193	4.521471132	9.330307859	9.432703802	1.67086131813329
GSM972295	5.08333333333333	0	5.471353837	6.319961732	7.229140539	4.130753168	3.364793574	4.573924483	9.485287175	8.388560633	2.24905898522062
GSM972296	1.83333333333333	0	6.739882452	6.781870935	7.300493892	4.232241122	3.33395639	4.512557941	9.720423845	8.753739167	1.94896655533981
GSM972297	3.83333333333333	1	5.908797231	6.451853129	7.038657274	3.801164463	2.748062314	4.256492282	8.941674571	7.637597865	2.98978028200497
GSM972298	0.75	0	5.374681354	6.998205472	7.439367608	4.420909039	3.000363731	4.139253372	9.841305249	9.569617239	3.57420266124296
GSM972299	3.41666666666667	1	5.95553554	6.832117222	6.97708256	4.646260422	2.980405887	4.355609126	9.32623678	8.285080267	3.02030279893773
GSM972300	3.41666666666667	0	6.875527811	5.948667468	6.467152447	4.614537721	3.810663232	5.133543375	8.328506169	8.780976175	1.43901990162837
GSM972301	8.75	1	4.906305718	5.749595255	6.359081983	4.27154424	3.536887048	4.790209061	7.89687386	8.221862792	2.4497327033385
GSM972302	2.25	1	6.590547066	6.846652367	7.266502308	4.113724986	3.098314474	4.44091604	9.31477523	7.412294762	2.16007279412951
GSM972303	1.58333333333333	0	6.901079505	6.548724106	7.201659746	3.870107426	3.114901647	4.416186504	9.659012493	9.002756867	2.10808439016996
GSM972304	2.5	0	6.254943906	6.043953783	7.139606943	4.286644763	2.979394485	4.631959458	9.651313615	8.175766184	2.46524070775116
GSM972305	2.58333333333333	0	5.794583685	5.819676122	6.883806814	4.283091858	3.283519492	4.906472646	8.5288335	7.737174429	2.51248775379372
GSM972306	4.66666666666667	0	6.788613446	6.95003294	7.092971164	3.89567254	3.318241144	4.370949905	9.662634882	8.256646251	1.48422180761305
GSM972307	6.83333333333333	0	6.826396209	6.411539208	7.203273158	4.19287822	2.987886601	4.82559195	9.802160429	7.962250525	2.4516849789957
GSM972308	7.66666666666667	0	6.035709183	6.484045825	8.273051075	4.209009254	3.261978188	4.392492737	8.024784973	8.198812828	3.51764083266686
GSM972309	7.91666666666667	0	6.415298476	5.632993654	7.52679602	4.109373183	3.017195968	4.336525822	9.418376749	8.127524545	1.94254409343857
GSM972310	2.08333333333333	0	6.350866764	6.296140714	6.986650978	4.315707129	2.981330835	4.414895313	9.363820143	8.482433882	2.51403364155734
GSM972311	8.83333333333333	0	4.066504386	7.066337183	6.704857566	3.475267282	3.707624687	4.370680157	9.994396352	8.408027695	1.58274903066472
GSM972312	8.08333333333333	1	6.876175982	6.593896114	7.70143629	4.356102402	3.130744741	4.329346708	10.34801553	9.398906326	2.19294002624722
GSM972313	7.58333333333333	1	6.570026011	6.062127785	7.951360055	4.923148227	2.826765186	4.579443706	9.445688441	7.787383962	3.23484473227279
GSM972314	3.83333333333333	0	7.328027608	6.942460053	7.435999418	4.155212592	3.566495392	4.827184489	10.08782288	9.413882471	1.70056365173576
GSM972315	7	0	5.944719811	6.799163311	6.797895287	4.162483274	3.76734366	4.551431993	9.109451229	9.190474901	1.6160962986397
GSM972316	6.91666666666667	0	6.630553477	6.597654575	6.704260422	3.998583372	2.945354561	4.23519267	9.369804704	9.316327662	2.51439954697417
GSM972317	2.5	1	5.401187818	7.338957321	7.403217442	3.999295793	2.886293617	4.436420957	9.969574926	10.18205645	4.49221717124152
GSM972318	3	1	5.887129134	5.908358854	7.13424246	4.33979671	3.039969915	4.477815451	9.699945084	7.820404379	2.05510905038949
GSM972319	6.5	1	6.242517172	6.231224348	6.680921694	4.240824734	3.317324595	4.748992103	9.683795779	8.556340207	1.77515523059727
GSM972320	4.83333333333333	1	6.386625737	6.919349512	7.211723867	4.264594168	3.140993605	5.161110326	9.20347614	7.614484682	3.30968657308736
GSM972321	0.75	0	6.389419601	6.808945651	8.087069946	4.138984425	3.261337723	4.111534902	8.888917185	8.489320172	2.64694131945697
GSM972322	7.16666666666667	1	5.365691996	6.035395605	7.29248497	4.47261673	3.030857076	4.57482068	8.988138942	8.031068702	3.21986319868619
GSM972323	6.66666666666667	0	6.891582999	7.220996384	7.332351255	4.435631096	3.32857846	4.649347539	9.867501671	8.005619561	2.00062971862989
GSM972324	6.83333333333333	0	5.765809823	6.731381271	7.921071019	4.482530302	2.905692201	4.322058409	9.480080109	8.409917971	3.67959385189528
GSM972325	5.91666666666667	0	6.25705608	6.63330433	7.28577279	3.911280766	3.101752523	4.20722963	10.24103993	9.324601852	2.12089333220158
GSM972326	7.08333333333333	0	5.379479327	7.747549383	6.951410005	4.194446502	3.210035463	4.545328843	9.409372171	9.298672203	3.85187207017189
GSM972327	6.91666666666667	0	5.037760334	6.128577607	6.491650282	3.463664775	3.242500807	4.205610261	8.383169065	8.631968306	2.32299937541565
GSM972328	6.83333333333333	0	5.501949748	6.751154323	7.609221273	3.97298397	3.034267369	4.494032726	9.306086539	9.132257496	3.83203530502677
GSM972329	6.5	0	5.855597005	5.873846538	7.518808401	4.213626996	3.046756406	4.369887535	8.447160277	7.973890429	2.9137905981525
GSM972330	7.16666666666667	0	4.820194677	7.315373687	6.988919977	4.052981928	3.12113142	4.196670998	9.286480604	10.43204955	4.19280069625647
GSM972331	6.25	1	6.112607041	5.933291935	7.338272887	4.256576312	2.898916623	4.137035815	9.178024056	8.795859152	2.69466276914935
GSM972332	7.25	0	6.762576265	7.04225561	7.639195525	4.375536482	3.070801667	4.501612578	9.498452493	9.117498343	3.27072623574894
GSM972333	6.66666666666667	0	7.235423493	6.608721896	7.058942956	4.120461034	2.966510736	4.669845748	9.818667621	8.580807405	2.36228214148442
GSM972334	6.41666666666667	0	6.603545946	6.268226486	7.41515964	4.445886269	2.928953172	4.497343328	9.956970112	8.511006158	2.54317943015983
GSM972335	3.83333333333333	1	6.611104441	6.038390436	7.123722559	4.504158491	2.696985678	4.477336987	9.683627075	8.046137614	2.73644631910987
GSM972336	4.16666666666667	0	6.639398664	6.589755027	6.621201338	3.68214106	3.07162447	4.546113666	9.927174794	8.067788359	1.57678556104164
GSM972337	3.41666666666667	1	5.947054884	6.36580069	6.658270179	3.867559254	3.014684377	4.556040569	9.118208415	9.153350643	2.99496505349494
GSM972338	6.16666666666667	0	6.592179088	6.618322398	6.417960106	3.654409489	3.066906163	4.537127897	9.695329307	8.929770995	2.0071835611807
GSM972339	6.33333333333333	0	6.131038062	6.460020251	6.533898769	3.888151356	3.184608896	4.077535432	9.599578877	7.739815971	0.943906062679245
GSM972340	7	0	6.449788474	6.988219823	7.207974061	4.157022913	3.100801482	4.648421503	9.46155809	9.78704929	3.51483804962626
GSM972341	5.75	0	6.73190214	6.391501228	7.859997574	4.238968579	2.873613029	4.222641429	9.712178495	10.01543498	3.34736717315174
GSM972342	2.33333333333333	0	5.943002468	6.479713903	6.984701106	4.447277723	3.274401664	4.081910805	9.242637408	7.500069371	1.38320021202717
GSM972343	4.33333333333333	1	6.457888352	5.738719074	7.536639462	4.520030788	3.233579031	4.373749186	9.559458171	8.212236647	1.57974993878654
GSM972344	6.25	0	6.451285542	5.272755583	7.318639183	5.005580893	2.822292712	4.491485227	9.478068571	9.258585958	2.95438909699695
GSM972345	3.5	1	4.864366009	6.796392203	6.949351299	4.114514102	3.03653016	4.543978868	8.52711765	8.128722809	3.93886690471241
GSM972346	6	1	5.925173039	7.047864907	7.343970926	4.065052354	3.442384887	4.276585507	9.44118897	8.752144207	2.13415696461719
GSM972347	0.583333333333333	0	5.969813112	6.606050505	7.438565521	4.104652923	3.246666353	3.640781649	9.889338141	7.834008136	0.877707078424977
GSM972348	5.16666666666667	0	6.524428023	5.491628799	7.119013162	4.297038031	3.386013297	3.921757303	9.436945227	9.123951195	0.585579520028956
GSM972349	0.416666666666667	1	5.546664273	6.899685276	6.714653796	4.194949712	2.886724849	4.658291042	8.697477814	10.23895431	4.85337500004152
GSM972350	0.75	1	6.844140484	6.31387929	7.471358206	4.534499257	3.045690036	4.446260186	9.585650481	9.466031798	2.79196791726707
GSM972351	2	0	6.554315294	6.444855705	7.420820912	4.248975191	3.126975728	4.598298554	9.76452051	9.019374069	2.61583882384154
GSM972352	11.5833333333333	0	5.63997661	6.157189733	7.429868688	4.42842975	3.037064052	4.477119758	9.658247527	8.940783239	3.07129255714339
GSM972353	11.0833333333333	0	6.452925984	6.463331902	7.36325531	4.763337243	3.665986615	4.509384389	9.901113595	10.41182913	1.88444328780785
GSM972354	7.91666666666667	1	6.69086924	6.135548028	7.751677365	3.956910522	3.038638531	4.531353488	9.243522044	8.617979018	2.72942463408741
GSM972355	2.83333333333333	1	6.280688614	5.949436464	6.844644902	4.360884159	3.101850891	4.833313743	9.118856052	8.381616567	2.6073726814173
GSM972356	4.41666666666667	1	7.17530924	5.843231741	7.23989047	4.03187335	3.046013874	4.183837424	10.01521041	9.599502991	1.48879046858769
GSM972357	3.5	1	4.033549773	5.909728536	5.953048528	4.140305906	3.67860999	4.740509161	7.161780521	8.657207233	2.96431699058512
GSM972358	6.75	0	6.744819336	5.847452861	7.430559811	4.010943178	2.917223158	4.128350086	9.823080501	8.889799598	1.88094248409149
GSM972359	2.5	1	5.151727554	6.125199388	6.226808113	4.133285274	3.222958368	4.719878524	8.249364898	8.286892878	2.93288688851906
GSM972360	11.75	0	7.464492892	6.268050619	7.232365948	4.648140956	3.018232202	4.194609675	9.889928352	9.05397585	1.69483895672169
GSM972361	1.58333333333333	1	5.693165207	6.274920855	6.685168807	3.679404382	3.194447858	4.239288393	8.846488741	9.663720825	2.57354980133271
GSM972362	8.16666666666667	0	6.278221027	6.589399038	6.472609016	4.6473839	2.88849422	3.952386034	9.806765536	8.924126403	2.07929522606587
GSM972363	11.6666666666667	0	6.079867923	6.659183987	7.66896804	4.57900514	3.244871169	3.932378761	9.659019645	9.357689919	2.31158717959486
GSM972364	8.58333333333333	0	6.457510197	6.631903889	7.544204043	4.489927027	3.058339439	4.279305719	9.317617838	9.575555723	3.19816108114857
GSM972365	3.91666666666667	0	5.45891538	5.95181321	6.745469676	4.280318083	3.127775759	4.75975148	8.812718606	9.208995865	3.35608350378745
GSM972366	2	1	5.60185839	5.924837168	6.519291587	3.889358106	3.324638501	4.71326284	8.969038485	7.917801238	1.8155777703796
GSM972367	7.91666666666667	0	5.34283764	6.564288909	6.605924006	4.822326368	3.206758748	4.754108242	9.122670034	9.404557254	3.57832616664041
GSM972368	7.66666666666667	0	6.767568026	7.070984641	6.981865248	4.638421134	3.027072792	4.312231628	10.09902732	8.614021587	2.24411308314132
GSM972369	8.5	1	5.00352272	6.065426223	7.161720191	4.229218544	3.047164463	4.654333399	8.720351724	8.769753124	3.83430224783651
GSM972370	5.91666666666667	1	6.907859064	6.632562056	6.337416168	4.378987503	3.13529121	5.235298836	9.535597712	7.183501009	2.07291035917866
GSM972371	6.75	0	6.187653602	7.625745506	7.397138578	3.695153338	2.993254278	4.124029731	9.23345726	7.830400801	2.91638278034236
GSM972372	4.16666666666667	1	6.477471819	6.280463403	7.653547016	4.062991196	3.02783407	4.011044371	9.840351729	8.016035087	1.63699780852855
GSM972373	6.58333333333333	0	6.491147969	7.103636624	7.360313152	4.138582214	3.097274018	4.639385447	9.643301466	8.546030064	2.99809212701734
GSM972374	7.5	0	6.801835706	6.814967292	7.332377061	3.604385565	2.747755701	4.272995801	9.347242589	8.004846192	2.80160050314667
GSM972375	9.75	0	5.682988056	6.043479566	7.626900167	3.73921602	2.921703585	4.618518298	9.210779381	7.383388598	2.95500948043493
GSM972376	7.25	0	5.868337684	6.817450173	7.802581731	3.967516953	3.101261585	4.388931632	9.755905338	7.979649017	2.7169673316914
GSM972377	6.83333333333333	0	5.467349018	6.706097926	7.433509078	3.99495329	3.059204019	4.262937044	9.374028498	7.872014005	2.77046272922054
GSM972378	7.16666666666667	0	5.600699736	7.124051804	7.04434176	4.327549414	3.27820256	4.303245673	9.247750418	8.499142427	2.69394934184637
GSM972379	7.91666666666667	0	6.102404687	7.401458322	6.955280005	4.341501753	3.227399452	4.378553959	9.330322745	7.752879698	2.39889242757167
GSM972380	1.25	1	6.950512715	6.896720066	8.25386929	3.887066188	2.821011369	4.785008347	9.805463685	7.290740687	3.30244532381489
GSM972381	4	1	5.544712542	7.710200888	7.217202399	4.128143404	3.028062948	4.064584855	8.729603644	8.592916788	3.80563392822293
GSM972382	3.16666666666667	1	5.900064373	6.038769337	7.253410904	4.614071386	3.034430213	4.186483241	9.65889299	8.604756975	2.28460872904471
GSM972383	7.66666666666667	0	6.757339491	6.670285308	7.355722103	3.995009793	3.106516327	3.979100153	9.627505448	7.17573846	1.06680547586892
GSM972384	8.83333333333333	1	6.382896691	6.640748391	6.895738382	4.48750044	2.878808741	4.528841932	9.803203909	9.156139679	3.13891751534843
GSM972385	5.25	0	5.749488342	5.682307152	7.068842789	3.842885017	2.878425108	5.213426726	8.994206991	7.62472317	3.4935017552357
GSM972386	7.5	0	6.168907674	6.746202313	6.768171131	4.136592892	2.942594291	5.113842298	9.911068379	7.876571809	3.12345504344584
GSM972387	10.25	0	6.333817529	5.343724213	6.87817999	4.269806265	3.215735001	4.189492571	9.550173295	8.210646464	0.736335797293119
GSM972388	6.91666666666667	1	6.530839488	6.834203078	7.670071276	4.266668354	3.099748477	3.981474963	9.927223506	9.805556302	2.54640502490625
GSM972389	7.75	0	5.980821655	7.347026148	6.946521965	4.099199345	3.236202687	4.124783255	9.05052073	8.710167477	2.59297186387464
GSM972390	0.666666666666667	1	6.178073727	7.378120423	7.098586135	4.560769542	3.042992591	4.860745271	9.492885964	8.757281658	3.90698174816616
GSM972391	4.33333333333333	1	6.776061509	7.327675568	7.709673256	4.328384525	3.519755634	4.729551336	9.783930164	8.846020022	2.38166264647493
GSM972392	3.66666666666667	1	6.336257141	6.099260092	6.906504316	4.538995251	2.758766497	4.590880338	9.882211194	8.391012796	2.8289581004162
GSM972393	3.91666666666667	1	5.957803025	6.085313442	7.809546151	4.19646328	3.226270668	4.271837092	9.562459977	8.658240728	2.22303931269783
GSM972394	0.916666666666667	1	5.930615992	6.835429421	7.104867215	4.617468418	2.894199814	4.043348947	9.295514137	7.066646718	2.39744193294061
GSM972395	12.25	0	5.620703764	6.343318908	6.863356475	3.823217936	2.943492202	4.327780875	9.164266373	8.377057432	2.77832862921882
GSM972396	8.91666666666667	0	6.656768593	5.532790701	6.958268415	4.046663125	3.293838407	4.53493672	8.702611946	9.349845417	1.93596460379637
GSM972397	8.75	0	7.623778343	5.755422428	6.947351809	4.33751469	3.106630512	4.546048028	9.718102518	8.690453126	1.20493323613298
GSM972398	5.33333333333333	1	6.712428269	6.567810022	6.40783234	4.150528654	2.962878021	4.089557562	9.742264819	9.098418226	1.7639910183469
GSM972399	7.5	0	6.803695622	6.399091103	6.912780074	4.278620139	2.909005814	4.494722213	10.11852378	8.69774666	2.19992824774268
GSM972400	0.916666666666667	1	5.593631971	5.813862367	7.126858187	4.356376566	3.01645342	4.199765759	8.999442847	7.665931565	2.20599372685402
GSM972401	0.0833333333333333	1	5.638191902	6.006601195	7.281251665	3.748504943	3.163328901	4.573194596	8.401424248	9.751163097	3.62420475733177
GSM972402	2.58333333333333	1	5.918609992	6.139970581	6.920096213	4.281411116	3.095948273	4.42714962	9.86635239	9.658015824	2.54138087040455
GSM972403	4.66666666666667	0	6.754173401	6.807956404	6.964284108	4.530347711	3.087981633	4.867751101	9.9964253	10.30717542	3.41318731206359
GSM972404	4	0	7.378209494	6.778479161	6.868689966	3.852360989	3.349320731	4.120896255	9.639164337	8.206941053	0.502811225105351
GSM972405	6.58333333333333	1	6.544631731	5.574901457	7.29298314	4.270414045	3.136102672	4.390842431	9.058321811	9.154590924	2.18636481222423
GSM972406	8.83333333333333	0	6.393471485	7.308469191	6.966314587	4.053301058	2.868919357	4.196469707	9.265713249	8.874078969	3.27813656056974
GSM972407	11	0	7.127153512	6.117833961	7.24995895	4.444520291	3.032518169	4.393952234	9.821868031	8.34323107	1.6866761299695
GSM972408	2.66666666666667	1	6.568560577	7.062191225	6.978018724	4.063614256	2.947831744	4.443458262	8.894503022	9.56985882	3.69088899887479
GSM972409	8.66666666666667	0	5.997627994	5.625688094	6.797834889	4.02559067	3.09096398	4.413443395	9.052660847	9.072734531	2.25374705048675
GSM972410	7.58333333333333	0	5.841232507	6.141269554	6.893524986	4.746477508	3.179569421	4.761221172	9.474437664	8.634824038	2.7169045179646
GSM972411	10.4166666666667	0	6.806414059	8.05946253	7.13503576	4.0524036	3.037975266	3.911950144	10.18893159	8.763122163	2.25127837648723
GSM972412	0.666666666666667	1	4.796651688	6.357228351	7.698339891	4.412896248	3.378107934	4.340117979	8.489276518	8.922619414	3.49737375415485
GSM972413	1.66666666666667	1	4.705860549	6.36683741	6.826401707	4.051780545	3.045765322	4.276794851	8.18500383	9.594350706	4.13496450931118
GSM972414	4.41666666666667	0	6.163256841	6.555932474	7.202716156	4.413065305	2.956593021	4.518125429	9.714978359	8.889218253	3.09859335258208
GSM972415	3.5	1	5.848458046	6.603041763	7.610047132	4.364321075	2.932873545	4.683560523	9.483655096	7.939278009	3.52631678091948
GSM972416	0.666666666666667	1	6.24765737	8.012384222	7.024097534	4.630299704	2.924415781	4.458165125	9.657772609	9.891910881	4.41670077890793
GSM972417	12.1666666666667	0	6.228863105	7.770461965	7.144850591	4.171041407	3.112982375	4.519632387	10.42248518	8.378541841	2.70936433927046
GSM972418	5.83333333333333	0	6.857045027	6.567632055	7.933915081	4.16835492	3.32481185	4.221596686	9.142506879	7.303823805	1.47283823348903
GSM972419	2.66666666666667	1	6.446365582	5.428870533	7.659166065	4.255373719	3.058060444	4.200382117	9.233215034	8.851887432	2.0674888510513
GSM972420	0.5	1	5.885672256	6.792669902	7.15526345	4.001300826	3.718368459	4.786745844	9.586357695	8.938444713	1.83904181666248
GSM972421	2.33333333333333	0	5.490505049	7.110132313	6.551104748	4.08055742	3.064440722	4.452869801	9.247702845	9.462744089	3.51576936582064
GSM972422	3.08333333333333	1	5.538873379	6.474609838	6.740102914	4.018561777	3.154443254	4.327633507	9.291699372	8.824260795	2.48967359064915
GSM972423	3.33333333333333	0	6.566942713	6.76294112	6.905311384	4.832920865	3.055105339	4.265651576	9.372297199	7.248572391	1.87690916690488
GSM972424	8.66666666666667	0	6.862593563	6.300153043	6.377274956	4.268278453	2.874363811	4.648041438	9.6154098	7.72163575	1.94107378194851
GSM972425	4.91666666666667	0	6.493683749	6.305039715	7.099229468	4.47396733	3.170075206	4.475101361	9.838069896	9.19432293	2.19564563590404
GSM972426	6.75	0	6.676888427	6.896538465	6.910193114	4.798592818	3.167496895	4.189431779	9.593730728	8.002982955	1.71893960734972
GSM972427	4.41666666666667	0	6.572974402	6.057712172	6.914345	4.403104423	3.556947468	4.68523728	9.222480242	8.417135176	1.22152620889337
GSM972428	4.58333333333333	0	6.961088805	5.88661804	6.730900605	4.107787938	3.482553694	4.886476508	9.564365515	8.540077543	0.999061246627926
GSM972429	5.16666666666667	0	5.676290204	6.330041337	7.293440169	4.586116327	3.265380257	4.515857616	9.362746334	7.158934393	2.01731629221805
GSM972430	4.41666666666667	0	6.074503452	5.499917717	7.132953739	3.996100379	3.138093556	3.850552624	9.242056224	8.641082293	1.17751299858855
GSM972431	4.5	0	6.694894544	5.873987676	6.911559133	4.228389627	3.11800428	4.108726728	9.679932829	8.803901262	1.20662023472578
GSM972432	4.58333333333333	0	7.291173345	6.779512043	6.663085149	4.248505532	3.100180316	4.06210785	8.906058853	8.266047187	1.5407425917179
GSM972433	1.33333333333333	1	5.708819564	6.628355741	6.91171146	3.718242378	3.083501359	4.258790675	8.785567132	8.97490229	2.97198602538288
GSM972434	3.5	1	6.742625329	6.100934302	7.007005697	4.160429708	2.980237813	4.039316627	10.14223714	8.657112101	1.26847810216672
GSM972435	3.33333333333333	0	6.408089192	6.290090736	7.245593433	4.293220203	3.158214055	4.321087824	9.489189294	8.62332473	2.060264467967
GSM972436	1.5	1	6.028050176	6.719911698	6.995637133	4.297574589	2.85315916	4.552097405	9.286721624	8.110005264	3.33527409986252
GSM972437	0.583333333333333	1	5.787015121	6.394447882	6.65308011	4.18478456	2.848206332	4.483092285	9.097149146	8.793782474	3.35407253001017
GSM972438	2.5	1	5.78779317	6.538764234	6.923881639	3.718234915	3.169751336	4.486952168	8.604724354	9.649899053	3.36792820196896
GSM972439	0.166666666666667	1	5.501340236	5.77304307	7.16408299	4.310067592	2.952407132	4.516328774	9.477639568	8.715070268	2.97432454783284
GSM972440	4.33333333333333	0	5.753246415	6.48431517	6.786541763	4.30037199	3.042140691	4.244941238	9.087451695	10.06853392	3.32265994660604
GSM972441	5.66666666666667	0	5.412853418	6.679162999	6.622330711	4.196567042	2.847421531	4.829223266	9.340315763	8.235437644	3.78210599700923
GSM972442	0.5	1	5.739210191	6.375141213	7.177431349	3.94314925	3.302454203	4.513001	9.04711275	7.989007517	2.22072489178355
GSM972443	4	0	6.9101007	6.748000867	7.166626576	4.699889254	3.261398008	4.840248989	9.256707451	8.524702542	2.66916679565891
GSM972444	1.16666666666667	1	7.245028583	6.820856914	7.902871106	3.997575411	2.912257216	4.013707648	9.521863322	9.415992851	2.79351125699652
GSM972445	2.91666666666667	0	7.007943895	6.277945413	8.033227886	4.073289926	2.938023788	4.183331219	10.56040366	9.20424218	2.10774579381499
GSM972447	2.58333333333333	0	5.677219201	5.617048596	7.37006938	4.237341505	3.3256435	4.1258075	9.217631511	8.71691234	1.62226079303059
GSM972449	3.41666666666667	1	6.221116431	6.72925162	7.071781874	4.373885887	3.096263449	4.931270115	9.859599733	9.275382079	3.36365044538493
GSM972450	3.91666666666667	1	7.260875059	6.175729879	7.046077587	4.22505739	3.099245016	4.698734876	9.982685782	7.193127943	1.09945284651399
GSM972451	8.08333333333333	0	6.519269193	6.148857494	7.447837706	4.19287822	3.134647878	4.472530209	9.657190181	8.423942115	2.06809556334416
GSM972452	8.25	0	7.011696616	5.733055815	6.899053285	4.530724538	2.891864574	4.484314137	9.901784013	8.276780783	1.69853275108548
GSM972453	8.33333333333333	0	6.2322826	6.546164082	6.861802793	4.264070269	3.179581413	4.57945369	9.672221191	9.361664806	2.5745089223406
GSM972454	6.25	0	5.524262774	6.223208433	6.999273565	3.852560095	2.773138244	4.226442365	9.224312815	8.202431024	3.0158389516405
GSM972455	6.16666666666667	0	6.704692213	6.700918925	6.608473546	3.73632005	3.085347491	4.342123759	9.526712856	9.766413963	2.30719061488394
GSM972456	0.0833333333333333	1	7.174173479	6.491181305	7.059980263	4.144077743	3.490435756	4.834257894	9.598715353	7.766441825	1.0354904195959
GSM972457	5.66666666666667	0	5.529779078	6.686936041	7.02800084	4.253770333	3.052114055	4.030193955	8.754170938	9.1593386	3.20692196772653
GSM972458	1.41666666666667	1	6.474326659	6.392392684	7.462497936	3.908702739	3.025724367	4.644356222	10.0881687	8.807376977	2.57330563964999
GSM972459	1	0	5.962282684	6.184440403	7.165704547	4.236249379	2.980316202	4.810142661	9.829152908	8.355327979	2.91363251540284
GSM972460	8	0	6.307901801	6.340160543	7.019478997	4.352093335	2.988363645	4.482761545	9.67845568	7.781390396	2.16956961287298
GSM972461	8	0	7.064320096	6.226336612	7.346106219	4.157549652	2.870719722	4.322394677	9.420430314	8.025131619	2.17408975569722
GSM972462	7.33333333333333	0	6.424370203	6.53778741	7.845197731	4.246133788	2.976737031	4.794340471	10.05518713	8.429352777	3.18750826342212
GSM972463	0.166666666666667	1	5.191173308	6.871342345	6.791309335	4.382172516	3.361451038	4.030759958	8.928330024	8.491805094	2.24842965849193
GSM972464	7.16666666666667	0	6.11853864	7.365236989	7.205744306	4.031716362	3.180791518	4.435823102	8.92372547	8.603269144	3.23573237992999
GSM972465	7	1	7.054920911	6.236635377	7.533314888	4.937877404	3.479355179	4.068103806	10.05665858	9.390814543	0.911741993009459
GSM972466	6.25	0	6.968131685	7.147965723	7.88746359	4.112724264	3.202675901	4.237458511	9.866152765	9.647455722	2.64788894122402
GSM972467	6	0	5.424546442	6.02170583	6.570748733	4.059538561	2.952332713	4.914764682	9.056238307	7.92092237	3.17225033391045
GSM972468	2	1	6.571209989	6.415143764	6.93901464	4.591825394	2.951211055	4.11872414	9.651895035	7.923891636	1.79325081132563
GSM972469	7.16666666666667	0	6.558449404	6.333847235	6.577280605	4.294757251	2.891759123	4.337456513	9.820639698	8.412211621	1.98667230980694
GSM972470	7.08333333333333	0	6.066678248	5.299980932	6.978969592	4.397156458	2.904959866	4.36347802	9.318245007	8.688527874	2.28272695314697
GSM972472	6.66666666666667	0	6.299749965	6.725891414	7.108953129	4.305971932	3.006323491	4.348239547	8.94299597	8.803734483	3.1358411400311
GSM972473	9.75	0	6.174346781	6.405331299	6.62498667	4.410789893	3.082319261	4.30260361	9.376904528	9.006305067	2.31695303564588
GSM972474	9.91666666666667	0	6.611830454	5.897073304	6.645912447	4.573806233	3.204621215	4.431178546	9.668565113	8.28753149	1.19067793277504
GSM972475	7.25	0	6.088558275	6.7108751	6.865166658	4.484844891	3.602765284	4.345425212	9.121546927	8.257610346	1.33435283733558
GSM972476	5.33333333333333	0	5.551672102	5.878699693	6.819144974	4.170958082	2.892174251	4.613945091	9.170763652	8.588917228	3.17288821105489
GSM972477	6.75	0	6.019264192	6.309406579	7.680460263	4.200998155	2.9895353	4.492357467	9.639014955	7.434426588	2.54148970289736
GSM972478	5.75	0	6.464090964	5.943613295	6.881575648	4.117030711	3.009671493	4.547907899	9.139326781	8.098145037	2.17832506991859
GSM972479	0.25	0	4.74672972	6.805216223	7.006727163	3.806008126	3.124519686	3.747285791	8.720891289	10.51944355	3.6356227924774
GSM972480	5.75	0	6.29345999	6.60704227	6.994063746	4.344728292	3.246165265	4.211651875	9.313211193	9.526782451	2.33309133542747
GSM972481	5.41666666666667	1	6.128904998	6.762987546	7.264269792	3.947630596	2.978607844	4.464882074	9.864107079	8.793955331	2.90142599491939
GSM972482	3.5	0	6.608887311	7.184379872	6.845832965	4.246875213	3.345750813	4.609804312	9.159900795	10.31087812	3.1250871633873
GSM972483	2.33333333333333	1	6.023021471	6.394533587	8.012022408	4.620314495	2.893085492	4.420376072	8.464425145	8.002026618	4.01255993492611
GSM972484	6.33333333333333	0	6.631822439	6.352692559	7.241809291	4.536717895	3.02108321	4.141371222	9.511365423	9.04430121	2.31979725222633
GSM972485	6.25	0	6.863960657	6.384229046	7.842383745	4.246830847	2.821810777	4.623908871	9.201602001	8.103326431	3.38319664568551
GSM972486	2.75	0	5.605755052	6.24059321	7.361812018	4.561067904	2.908906032	4.297639322	9.407769856	8.99935078	3.39790292477335
GSM972487	5.58333333333333	0	5.765436866	7.084932841	6.780934098	4.146694105	3.796292743	3.891510585	8.963241874	8.94129411	0.935737261467486
GSM972488	4.08333333333333	0	6.248082382	7.256473391	6.866096476	3.777122866	2.983583621	3.796339988	9.002730712	9.724926857	2.91693259296409
GSM972489	6.16666666666667	0	6.086937757	7.193140947	6.803786953	4.563739143	3.235468732	4.518799093	9.275748537	9.672385244	3.27817254974802
GSM972490	6.16666666666667	0	6.90017688	6.522051223	7.199675788	4.523090771	2.901757165	4.269503763	10.04943245	8.190817311	2.01486639812914
GSM972491	5.83333333333333	0	7.225876572	6.047304485	7.017713496	4.522902711	3.104960607	4.592626321	9.921175212	8.964368539	1.76208149105608
GSM972492	5.66666666666667	0	7.583543331	5.560827283	7.352055902	3.852067747	2.826096193	4.288696264	9.957391264	8.72386383	1.43091373570719
GSM972493	4.91666666666667	0	6.496675985	6.874069263	7.478227935	4.065142023	3.097544558	4.640069424	9.457734189	7.329649755	2.47890441087455
GSM972494	4.75	0	6.63845855	7.086578936	7.264051117	4.194764357	3.188316889	4.445879246	9.338311402	8.11758247	2.38996618402734
GSM972495	2.25	1	5.831545661	5.946565735	7.413070575	3.957561066	3.35306066	4.338605127	8.662630796	7.740034861	1.81552894162444
GSM972496	11.8333333333333	0	6.295154951	5.388224279	7.057523787	4.627489578	3.196586915	4.606616443	9.340510864	7.643830106	1.46039427403652
GSM972497	0.0833333333333333	0	6.675353984	6.564347828	7.358368535	4.15535538	3.322623257	4.616302465	10.22509944	8.936142238	1.79350675949967
GSM972498	4.91666666666667	1	7.199930426	7.130163439	6.664868087	4.269432911	3.082843483	4.518836921	10.07369747	8.678102864	1.92973375203491
GSM972499	6	0	6.927226304	6.380212502	7.512499684	4.284885036	3.149655437	4.07442136	9.847762846	9.618320768	1.91659296252491
GSM972501	8.83333333333333	1	6.23046784	6.867822594	6.861707929	4.468217254	3.012060775	4.446601152	9.910969622	8.572763623	2.58843638177632
GSM972502	10.9166666666667	0	5.790550481	7.329766045	7.668751573	4.181874789	3.088379021	4.709031976	10.22431078	7.355572996	2.95806656880713
GSM972503	12.1666666666667	0	5.500173558	6.158908501	6.637034403	4.176090608	2.956240804	4.700137544	8.834432713	7.698021917	3.04176267274607
GSM972504	2.5	1	5.375104462	6.468127836	7.16484414	4.136678929	3.148866027	4.50388177	10.02184603	8.02529064	2.31337649788223
GSM972505	12	0	6.337840375	6.217583737	6.860773492	4.706138	2.702035537	4.765909088	10.24808841	7.270926369	2.57862580780644
GSM972506	11.75	0	6.555063445	5.720101927	6.747579533	4.595505954	3.000936277	4.846234668	9.720021943	8.203305806	2.14243762157722
GSM972507	3.5	0	6.033913821	6.608081998	7.131560168	3.76139789	3.475630577	4.510464082	9.142541063	9.791874378	2.43616408360592
GSM972508	11.1666666666667	0	6.497993312	6.432547645	7.066022511	3.769555028	3.156289975	4.421202466	9.524388907	8.336655234	1.83590310689486
GSM972509	1.16666666666667	0	5.923916452	6.294362346	7.377250958	4.16133646	3.069158512	4.123394097	9.598866681	9.403757829	2.60162333946954
GSM972510	7.16666666666667	0	5.730322879	7.476196477	7.22685276	4.016927405	3.454552793	4.415749736	9.076529266	8.945256308	2.88549130457461
GSM972511	3.91666666666667	1	6.695629103	6.036142624	6.999995098	3.994395187	3.082716759	4.255459783	9.542497505	9.275372962	1.86304399717089
GSM972512	1.91666666666667	1	6.518122019	6.296663651	7.215206378	4.385423831	3.107281974	4.406111846	8.499446724	9.098666857	3.05392026400154
GSM972513	4	1	6.672291792	6.727167485	7.178909976	4.190935781	3.04015736	4.204058289	9.67333921	7.82043905	1.80547409802937
GSM972514	2.66666666666667	1	6.504137545	6.618254113	7.079633571	4.047435877	2.891991317	4.12387684	8.977774334	8.39261656	2.65495193615511
GSM972515	9.83333333333333	0	7.262061346	6.620506017	7.297483325	4.006444173	3.48616672	4.115049364	9.340665797	8.54665517	0.751409178376995
GSM972516	5.5	0	6.368748096	6.30037916	7.759184568	4.292068208	2.92476479	4.387315564	9.637148453	8.306467254	2.8253163479644
GSM972517	3.08333333333333	1	6.654050696	6.46263379	6.887989031	4.246652342	2.955868266	3.94026438	9.14932363	8.918883765	2.14743890698248
GSM972518	2.91666666666667	1	5.481274665	7.116439149	7.792315811	4.200029342	3.266371003	4.367280487	9.885279127	7.243436402	2.34469444217038
GSM972519	1.16666666666667	1	5.976158011	6.463082932	6.738129999	4.450827896	3.431513332	4.585859837	9.422616325	7.967966589	1.57122408355016
GSM972520	5.16666666666667	1	6.291421752	6.622297715	7.124360261	4.024321051	3.195918731	4.528207579	9.427569372	8.830672608	2.49162844710331
GSM972521	6.33333333333333	1	5.573509612	6.140205606	7.468849301	3.601208302	2.933317626	4.133683153	8.794261151	8.93489859	3.21554675800645
GSM972522	8.25	0	5.323804677	5.833448142	6.791317372	4.216282452	3.196253794	4.47455597	8.253038499	9.370959959	3.23456954809128
