# Supplementary material for: A novel signature model based on mitochondrial-related genes for predicting survival of colon adenocarcinoma
Source: BMC Med Inform Decis Mak. 2022 Oct 22;22:277. doi: 10.1186/s12911-022-02020-3 (PMC9587559; doi:10.1186/s12911-022-02020-3)
Supplement: Supplementary file 2 — Additional file 2. Raw data. (ZIP 320499 kb) [file 12911_2022_2020_MOESM2_ESM.zip › Raw data/9. Immune Result/CIBERSORT/CIBERSORT.result.txt]

ID	B cells naive	B cells memory	Plasma cells	T cells CD8	T cells CD4 naive	T cells CD4 memory resting	T cells CD4 memory activated	T cells follicular helper	T cells regulatory (Tregs)	T cells gamma delta	NK cells resting	NK cells activated	Monocytes	Macrophages M0	Macrophages M1	Macrophages M2	Dendritic cells resting	Dendritic cells activated	Mast cells resting	Mast cells activated	Eosinophils	Neutrophils	CancerType
TCGA-A6-6650-01B-02R-A277-07	0.111367235360988	0	0.156967566662927	0	0	0.433831817093834	0.0421979738127336	0.00242335502956674	0	0	0.0173735980556367	0	0.0024686367138533	0.00526200138813441	0.0298650868250381	0.125184207699997	0.0133140201265152	0.0224422211164963	0	0.0134698350944597	0.0224836052917827	0.00134883972803698	COAD
TCGA-F4-6461-01A-11R-1774-07	0.371414183077965	0	0.0383462506974623	0.037942362288727	0	0.158118648298625	0	0.0363644229306599	0.0290424402440012	0	0	0.014874947334884	0	0.178719449652392	0.0431009612194202	0.0692239224575615	0	0	0.0228524117983019	0	0	0	COAD
TCGA-AA-3673-01A-01R-0905-07	0.0954565880462538	0	0	0.0646440643218292	0	0.201924603007457	0.102084011296631	0	0.011364198419788	0	0	0.0247888678055305	0.029463474486883	0.165363963947673	0.0859148004088712	0.0560191563142769	0.0433354126409784	0	0.119640859303828	0	0	0	COAD
TCGA-CM-5349-01A-21R-1723-07	0.0815734851707409	0	0	0.0242463285483826	0	0.0548829698431622	0.0268708604423842	0.0182289850527402	0.0302526860550029	0	0.0266304636881673	0	0	0.584837464831017	0.0372830665101028	0.0972409769962083	0	0	0.0179527128620917	0	0	0	COAD
TCGA-F4-6809-01A-11R-1839-07	0.154742549459138	0	0	0.119925625670444	0	0.223491738738093	0	0.0220055500444864	0.0624701712648151	0	0	0.0127955903718791	0	0.169369223406267	0.100716334360189	0.103095238586987	0.00448392132686281	0	0	0.0269040567708384	0	0	COAD
TCGA-AD-6548-01A-11R-1839-07	0.059482660808108	0	0.0335810495824329	0.0885237375710858	0	0.110865861116286	0.0936138958371028	0.0382331424809648	0.00447478741941639	0	0.0244627306052181	0.017243535664609	0	0.282420288085276	0.0967750977176527	0.0902079997277538	0.0030309532942301	0	0	0.0337781812057702	0.00773561227928085	0.0155704666048128	COAD
TCGA-A6-A56B-01A-31R-A28H-07	0.000286906624954856	0.00550401114714246	0	0	0	0.173608298804487	0	0.0123625247720341	0.0207048782554902	0	0.0266073376462303	0.0109933738135698	0	0.571205658013055	0.0279182543327968	0.115451998633856	0.0170375219695307	0	0	0.0116944025150655	0.00662483347178803	0	COAD
TCGA-G4-6321-01A-11R-1723-07	0.136454151020815	0	0.00920998192430093	0.316273012760853	0	0.180627713291296	0.0411069652881489	0.0339984733691583	0.0089726153103623	0	0	0.0302471096921154	0	0.0612791226953808	0.0183863615625582	0.0563531848749384	0.00983116192524591	0.0298508805682017	0.0674092657166244	0	0	0	COAD
TCGA-D5-6536-01A-11R-1723-07	0.00232946616664176	0	0.0004466681920762	0	0	0.111592895161876	0	0	0.0166941507710913	0	0.110182094341578	0	0.00112716417792268	0.417792377295232	0	0.0509309156146667	0	0	0	0.268958696241221	0	0.0199455720376934	COAD
TCGA-AA-3554-01A-01R-0826-07	0.0190730027801497	0.0138760440906045	0	0.0397412259845641	0	0.145786880203342	0	0.025609229100327	0.0125166092306975	0	0.00438049332487613	0	0	0.414814978547477	0.0269296308152797	0.0972323700302911	0.00420964787908648	0	0	0.131627562405605	0.0235464784845358	0.0406558471231638	COAD
TCGA-AA-3514-01A-02R-0821-07	0.0191359135114017	0	0	0.175628239395154	0	0.0994585183380888	0	0.00513406630242898	0.0756120649375264	0	0	0.0168033458069788	0.0190753371327381	0.399733802069223	0.0303703828508102	0.08677858321792	0.0506559633223967	0	0.0216137831153333	0	0	0	COAD
TCGA-CM-5863-01A-21R-1839-07	0.0764509655793348	0	0.0178972165449092	0.10009918013561	0	0.274762267723376	0.00569670691082674	0	0	0	0.00639110766454972	0	0.0201308673225618	0.161238629005352	0.0997722293198673	0.187661212516332	0.00905650627451536	0	0.0186186334676943	0.0076198693919233	0	0.014604608143147	COAD
TCGA-CM-4744-01A-01R-A32Z-07	0.0249459139332548	0	0	0.411085389945465	0	0	0.206414947166982	0.0492127567143868	0.0602665358834795	0	0	0.0199750452247273	0.00309643624639913	0.0224576246456917	0.0548745196733727	0.0805408687861966	0.0317101721255481	0.00846129491446513	0.0269584947400313	0	0	0	COAD
TCGA-A6-2671-01A-01R-1410-07	0.0185386216970192	0	0	0.0774882205704033	0	0.106125773845608	0	0.012986390540303	0.0326694709436442	0	0	0.0302348439498629	0.00968835399362488	0.294493728941006	0.0539239880509763	0.259425375711321	0	0.0131387874259547	0	0.0566058553769632	0	0.034680588953313	COAD
TCGA-AZ-5403-01A-01R-1653-07	0.0235513389308302	0	0	0.0429687647926585	0	0.165917620494144	0	0.00514292964409518	0.0103685752527864	0	0.0470580146274236	0	0	0.434286300522454	0.0226183049874278	0.141163936076588	0.0299589748578312	0	0	0.0580701707135128	0	0.0188950691002485	COAD
TCGA-AD-6895-01A-11R-1928-07	0.00141623654225787	0	0.00438719173843849	0.214416102025057	0	0.0451780281413068	0.18662880125148	0.0819860530633355	0	0	0.0560670803326231	0.0347163164017712	0	0.0615850477750346	0.0968810268684774	0.0779303789571989	0.0204983239746387	0.0227021476408754	0.0939008265604308	0	0	0.00170643872707431	COAD
TCGA-4N-A93T-01A-11R-A37K-07	0.0500143568792821	0.0831910386741042	0.0636183278197261	0.204969671604475	0	0.275631638240712	0	0.0635200911385594	0	0	0	0	0.030231375971162	0.0809998470774371	0.00713951926897945	0	0	0	0	0.127951910922688	0.0127322224028743	0	COAD
TCGA-AA-A022-01A-21R-A16W-07	0.0065116027676181	0	0.00624052235069342	0.474916245462896	0	0	0.20935358657313	0.0249412467737262	0.00230345886925448	0	0.0538970304532363	0	0.0118136819306273	0.0440838207270323	0.0759501640539983	0.0482910319196188	0.00499709840105638	0	0.0367005097171119	0	0	0	COAD
TCGA-A6-2682-01A-01R-1410-07	0.0126084051045585	0	0.00249334808131127	0.0166167654811606	0	0.0365090671325694	0.0494407071124535	0.0180152193326956	0.015880204636204	0	0.0300213287340724	0	0	0.366674652038627	0	0.0279395004873017	0	0	0	0.389455680870165	0	0.0343451209888814	COAD
TCGA-D5-6923-01A-11R-A32Z-07	0.0114225156354298	0	0	0.0498709734890275	0	0.138220685044089	0.0150842234493465	0.031213564157538	0.00215652688171836	0	0.0451929646092435	0	0	0.488082199641862	0.0123723961640314	0.0679833713079213	0	0.0270047245388499	0	0.111395855080943	0	0	COAD
TCGA-A6-6648-01A-11R-1774-07	0.00377339806824364	0	0.112153063397028	0.0711702575665945	0	0.280973770023183	0.0902696422802243	0	0	0	0	0.023773713993332	0	0.0768897908796848	0.0443848684888814	0.0771429537790067	0.0682927252539925	0.00284855498394753	0.148327261285881	0	0	0	COAD
TCGA-AZ-4308-01A-01R-1410-07	0.039108528652518	0	0.00530069009330007	0.0716329445436445	0	0.0466119158037883	0.00434140093349032	0.0348863540221766	0.0561300665130636	0	0.0128067873393459	0	0	0.427755098724977	0.0744031543199677	0.104037122896442	0.0161181579440423	0	0	0.0909479685217092	0	0.0159198096915351	COAD
TCGA-4T-AA8H-01A-11R-A41B-07	0	0.0157052778381186	0.179814634518125	0.107986956604307	0	0.359498578991174	0.0371040728835202	0	0.018310971921542	0	0.013567369326284	0	0.00603556109402133	0.0699194866139239	0.00751828789438769	0.0663603688594486	0.0497778951250914	0.0283340389433414	0	0	0.040066499386715	0	COAD
TCGA-AZ-6605-01A-11R-1839-07	0.112511783758708	0	0.0170709509483314	0.050942337428979	0	0.132343699176887	0.0156097529391367	0.0365437530399239	0.0524880811736974	0	0	0	0	0.350488821468483	0.0806525973047777	0.101451156299144	0	0	0.0408307041325454	0.00906636232938695	0	0	COAD
TCGA-AD-6901-01A-11R-1928-07	0.00650096334139232	0.000881351531080304	0	0.0639101470048143	0	0.111753874413793	0.00591720045115414	0.0258417456344579	0.0107528321782993	0	0	0.0592551377955227	0	0.353041194800305	0.136424039512493	0.148113635722346	0.0169136854604774	0	0.0606941921538646	0	0	0	COAD
TCGA-NH-A50U-01A-33R-A37K-07	0.00642835854571928	0.0162709998428935	0	0.0372190801744885	0	0	0	0.00430179807326426	0.0648853489552095	0	0.0924754871117132	0	0	0.472487969550455	0.0138898842402273	0.0940489968039867	0	0	0	0.197992076702043	0	0	COAD
TCGA-A6-A566-01A-11R-A28H-07	0	0.00148353751974266	0.000499514501385908	0.0222055569574501	0	0.078010166580656	0.00185281254296036	0.0396311969451359	0.0357730755512062	0	0.0102849961211407	0	0	0.54788467759761	0.0154771888151579	0.189543274703519	0.000155234150185063	0	0	0.0550488635946429	0	0.00214990441920754	COAD
TCGA-D5-6927-01A-21R-1928-07	0.0344795947474266	0	0.00511547988170764	0.138676431694196	0	0.171157721797559	0.104627375875819	0.0471083979532397	0.00670020365471118	0	0.0493900306921426	0	0	0.133702016998956	0.0828014185132511	0.0875835812180132	0.0086197664103848	0	0	0.0600942554286831	0.0266620786619764	0.0432816464719323	COAD
TCGA-A6-6780-01B-04R-A277-07	0.0395862679810106	0	0.00131883713899302	0.0200917917573663	0	0.309956978094128	0.0594441842725591	0	0	0	0	0.0291250486537548	0	0.129992447342477	0.0841073063558071	0.140002376601367	0	0.0175559020620868	0	0.0835689749870474	0.0381627111064283	0.0470871736469744	COAD
TCGA-AA-3489-01A-21R-1839-07	0.176195624100063	0	0.0620840624321611	0.0917570854954902	0	0.178695490385637	0.0269945600698905	0.00776864527954839	0.0165241272596014	0	0.0221231797781666	0	0.00700277790865922	0.183908022434503	0.0783161011968102	0.0893992740730688	0	0	0	0.0417208102234125	0	0.0175102393629873	COAD
TCGA-AA-A017-01A-01R-A00A-07	0.079903508133693	0	0.125415220431008	0.0292950978878118	0	0.256399599915027	0.0665572082388157	0.04835971168055	0	0	0.0123103324287002	0	0	0.223024316945412	0.0199447663306567	0.0533028994311082	0.00797066756001903	0.0295308096867614	0	0.0140800429637467	0	0.0339058183666901	COAD
TCGA-AD-6890-01A-11R-1928-07	0.0676961073495979	0	0.00988430223851016	0.136494019670056	0	0.0974465084431377	0.158955464129906	0	0.00780299741338163	0	0.0370963522790592	0	0.0247837039132871	0.274817022075196	0.0852296964088051	0.0540251473688618	0.0161799167677322	0	0.0194230255801376	0	0.0101657363623319	0	COAD
TCGA-AZ-4684-01A-01R-1410-07	0.0637499003147004	0	0.0333849420540183	0.0677549019849197	0	0.248097943494225	0.037605411148762	0	0.00429073119221538	0	0.0367895067938784	0	0	0.225128432618806	0.0229494287527887	0.0868236736809998	0.0124308638211146	0.0201052966080601	0	0.11537801943494	0	0.0255109481005729	COAD
TCGA-AZ-4616-01A-21R-1839-07	0.0294952639205277	0	0.00456266408734416	0.255254747937442	0	0.0801994215450132	0.170341542554479	0.0167569071380537	0.0252470297776949	0	0.0250108661778736	0.0310661418592853	0	0.121788292271485	0.159671013036811	0.0536832004534516	0	0.00878618447228859	0.0181367247682503	0	0	0	COAD
TCGA-AA-3870-01A-01R-1022-07	0.0942102226638472	0	0.00251258507388979	0.144714570886277	0	0.0699714677138451	0	0.0232074839401188	0.0695892687721184	0	0.0211699977247097	0.0189466701573851	0	0.153717766398418	0.0465405027932901	0.247694518481262	0.0389716735683022	0	0	0.0293278415732493	0.0219242120708375	0.0175012181824497	COAD
TCGA-F4-6805-01A-11R-1839-07	0.0276360777038003	0.0136972416429739	0	0.0744625372583965	0	0.21532529881463	0	0.00795185071174643	0.0940966596858918	0	0	0.0324036392889825	0.0234688441147282	0.0896838527667623	0.0352357086455614	0.179385950697221	0.133374434256261	0.0201517755365242	0.0058588291143337	0.0261069135882295	0.003110522683413	0.0180498634905451	COAD
TCGA-CK-6748-01A-11R-1839-07	0.00702208745051077	0	0.000395292383989387	0.0282858432907312	0	0.116022814979742	0.0139943475214077	0.013259232748664	0.0140772034543795	0	0.0182632095273765	0	0	0.618115013484272	0.0109437492374204	0.0992934581245914	0	0	0	0.0351251245466247	0.0145640461227488	0.0106385771275416	COAD
TCGA-CM-6161-01A-11R-1653-07	0.0346554212377027	0	0.00918301317466659	0.121763542350156	0	0.20814543796655	0.0916552377249146	0.0304988388021964	0.00791158170717967	0.0121848314962076	0	0.0123850586623399	0	0.181422493444622	0.0187506270823084	0.12186154269245	0.0711958167904825	0.00171947052246488	0.0553023498801318	0	0.0213647364656278	0	COAD
TCGA-AA-3552-01A-01R-0821-07	0.142867680927496	0	0.144471922748375	0.094166639064908	0	0.182116516190484	0.0255763418372917	0.0132136354862575	0.0572887619778031	0	0	0.0182169020292685	0.0277242971853771	0.0667533122527364	0.0704719284094762	0.10405631203729	0.031556170436268	0	0.0215195794169688	0	0	0	COAD
TCGA-AA-A00D-01A-01R-A002-07	0.0837861378343543	0	0.0112563900872464	0.142747205210078	0	0.204132794808993	0.049276182814281	0.0248994131880357	0.050721310025728	0	0	0.0441372428153743	0.00433677503218029	0.067730761540495	0.113055678488545	0.110052544225228	0.0496178332132951	0	0.0442497307161662	0	0	0	COAD
TCGA-AY-4070-01A-01R-1113-07	0.0496039641104797	0	0.0847619270547492	0.0915057250105316	0	0.244116780723447	0.0508664580439383	0.143822047294304	0.0763023339330097	0	0.00480885352155295	0	0.00203014217473532	0.0852998482778595	0.060235328262809	0.0421567479083233	0.0437228040556827	0.00601843358704419	0.0147486060415327	0	0	0	COAD
TCGA-AA-3685-01A-02R-A32Z-07	0.0450374064761672	0	0.0127254200200873	0.118961163044969	0	0.198239561520518	0.0812984774541645	0.0559645223043701	0.000181437962579679	0	0	0.0291636206652304	0.00503548627013176	0.0537508001390648	0.134254089801759	0.190976570815317	0.0110427241539478	0.00692652486594808	0.00286153623992104	0.00343404220857217	0.0501466160572529	0	COAD
TCGA-CM-6676-01A-11R-1839-07	0.0364879955943125	0	0.00636080467514391	0.0283541005276561	0	0.182346502672841	0.124496130338102	0.00913551292625867	0.0319172510643187	0	0.026882255992549	0	0	0.393453415292099	0.0313654573958404	0.115638316877719	0	0	0.0113821626147523	0.00218009402840743	0	0	COAD
TCGA-AA-3986-01A-02R-1022-07	0.105258183897834	0	0.148171178474251	0.118837851193643	0	0.167563857295422	0.0606053383037101	0.0362739256767289	0.0481189509748362	0	0	0.00898605225162056	0	0.12536594898205	0.081132835615704	0.077112997778566	0.00372478469974878	0	0	0.00954155051834434	0	0.00930654433754116	COAD
TCGA-DM-A28H-01A-11R-A16W-07	0.100131143804174	0	0.107012942367133	0.0524039755849721	0	0.138104286522632	0.0258499834305884	0.0599384325494167	0.00530088035081603	0	0	0.0123471381569259	0.000875109743773378	0.128748953386431	0.0849062418685662	0.0972385590524481	0.161027777186302	0	0.0212558183457599	0.00485875765006123	0	0	COAD
TCGA-A6-A5ZU-01A-11R-A28H-07	0.0830275158607119	0	0	0.0237931238186664	0	0	0.0625071155374724	0.00849872086205747	0.00851397964242035	0	0.0280492843985267	0	0	0.468026129870426	0.122934504071847	0.153839544024264	0	0	0.040810081913607	0	0	0	COAD
TCGA-AA-A00E-01A-01R-A002-07	0.0969634474213028	0	0.0135035468885713	0.0540446023085087	0	0.141572252834248	0.0594201504750118	0.070316248607326	0.00779072648902504	0	0.00734211337328724	0.0294001710164386	0	0.211751088423391	0.112290807274993	0.121433268309233	0.0325040766038373	0	0.041667499974826	0	0	0	COAD
TCGA-DM-A1D0-01A-11R-A155-07	0	0.0318813074850808	0	0	0.0256426538701673	0.00581812062851404	0	0.00803736175906486	0	0.0240635461122375	0.0775868950700164	0	0	0.608146206167686	0.00501557627884707	0.116964980716424	0	0	0	0.0968433519119615	0	0	COAD
TCGA-A6-5656-01A-21R-1839-07	0.0025634123665487	0.0202942485348423	0	0.0318202107149092	0	0.066109193229157	0.0896825800152133	0.0206461477359219	0.0265633217158852	0	0.0948238402083803	0	0	0.527290273181994	0.0489690308041893	0.00588922733729579	0	0	0	0.0653485141556631	0	0	COAD
TCGA-AA-3525-01A-02R-0826-07	0.216422592482503	0	0.133610997013282	0.0327862036303543	0	0.174603301540713	0	0.00281221637910001	0.00599584847087685	0	0.00221142234100588	0	0	0.185637156849451	0.0574534904465652	0.12265421387601	0	0	0.00438504511603057	0.0401530284151875	0	0.0212744834389215	COAD
TCGA-AA-3672-01A-01R-0905-07	0.0756309836442677	0	0.00882678390938355	0.270368368672576	0	0.0713601660976349	0.140307464295645	0.0181244392940536	0.0200571911975213	0	0.0591429811831776	0.0202569900915794	0	0.131966636726043	0.0840277192908389	0.0682696424007046	0.0139691608173097	0	0.00233000993092662	0	0	0.0153614624483388	COAD
TCGA-CM-6674-01A-11R-1839-07	0.0699926810841739	0	0.00551622367817119	0.103991837399802	0	0.240515691908438	0.0241763791273829	0.0119041605705457	0.0025132232216434	0	0	0.0556978249466272	0	0.212933775253771	0.11222013884391	0.0995478351914442	0.0123702257421354	0	0.0486200030319551	0	0	0	COAD
TCGA-A6-2674-01A-02R-0821-07	0.0993156250616994	0	0.00691392621949035	0.0308998541011387	0	0.048656310352957	0.0137679736894489	0.0186959376104256	0.00126243669258653	0.00230899595342454	0	0	0	0.258111405118952	0.027927592465455	0.107374132734973	0	0	0	0.24166244028454	0	0.14310336971491	COAD
TCGA-AA-3496-01A-21R-1839-07	0.0488756694297236	0	0.0121306570562193	0.0827627617750235	0	0.234010841142983	0.145011800558995	0.00974469491983823	0	0	0.0266589971919483	0	0.00480841577708841	0.138182352337888	0.0660356095256992	0.144906904921617	0.0402772428448361	0	0.0311321504463552	0	0	0.0154619020717861	COAD
TCGA-AD-6965-01A-11R-1928-07	0.0725343194906937	0	0.00246307641726732	0.162407429897759	0	0.0980319345342069	0.0959343057982156	0.017946891041351	0.0117932423753256	0	0.0103530273506399	0.00382552556245533	0	0.287390913212074	0.0298987493471149	0.138213277918248	0.00554337821820551	0	0.0636639288364428	0	0	0	COAD
TCGA-AZ-6600-01A-11R-1774-07	0.198042155315459	0	0.0227815911587391	0.0630978403982822	0	0.162376287147691	0.00154003135692071	0.00394977972261102	0.013738494782577	0	0.0165766789356557	0	0	0.26490822708846	0.0537223403564381	0.145540361214384	0	0	0.00789583942278534	0.0390471155470123	0	0.00678325755298395	COAD
TCGA-CA-5796-01A-01R-1653-07	0.0437329389842659	0	0.120865103512459	0.0865449967083445	0	0.427002673640588	0.0179895007199848	0.00718018996330435	0.0190316432023515	0	0	0.00115376397929573	0	0.0931075309140895	0.0240518848208683	0.0662558865300463	0.0721339399411545	0.00748970194091815	0.013460245142329	0	0	0	COAD
TCGA-A6-A565-01A-31R-A28H-07	0.245728277016292	0	0.0152666191234785	0.0816115478200871	0.0442463700350911	0.260764397807494	0.0218165819036856	0	0	0	0.0334328787075319	0	0	0.154878885804243	0.0413412085367348	0.0769290783270481	0	0	0	0.0239841549183141	0	0	COAD
TCGA-AA-3856-01A-01R-0905-07	0.0806156828812941	0	0.0158223922376438	0.125815658334555	0	0.172361696540398	0.0105534388596895	0.0204309133688244	0.0551433307607421	0	0	0.0265174696841134	0	0.183280383049804	0.100769017693849	0.118508154226267	0.0408556174406141	0	0.0368420288938366	0	0.0124842160283691	0	COAD
TCGA-A6-2680-01A-01R-1410-07	0.0602166500777331	0	0.0479527425274154	0.0743209146235934	0	0.155136449759993	0	0	0.0364450669755139	0	0	0	0	0.321575252891909	0.0671339575033414	0.107660109472932	0.0322860216538697	0	0	0.0655965629138274	0.031676271599871	0	COAD
TCGA-D5-6540-01A-11R-1723-07	0.0391459897832053	0	0.00129125261734991	0.143841285349583	0	0.097891589192221	0.0157950503779133	0.0475052247006694	0.011052060635215	0	0.027031417635159	0.0247699447463429	0	0.278761138342812	0.0811656109121513	0.0711765816854368	0	0	0	0.111866390731655	0	0.0487064632902869	COAD
TCGA-A6-6649-01A-11R-1774-07	0.099002969420102	0	0.0530197964866982	0.108078343951695	0	0.287815078656818	0	0	0.0197174653809326	0	0	0.016492585377909	0.0285051013732283	0.176315629125011	0.0570557528008322	0.0706122542808127	0.00507893557617104	0	0.0779113263497283	0.000394761220061507	0	0	COAD
TCGA-CK-4948-01B-11R-1653-07	0.0167702407344288	0.0137674105506708	0	0.0316306470030127	0	0.0941143624800705	0.0419572595226035	0.0302681754199603	0.0326991313524952	0	0.0122268399824121	0	0	0.430560272325448	0	0.10885855393799	0	0.0714833012729296	0	0.10543659292082	0	0.0102272124971578	COAD
TCGA-AA-3815-01A-01R-1022-07	0.0678627041493553	0	0.00134187061920067	0.21833118252117	0	0.146808850018147	0.105323988326468	0.0166385646203521	0.0141394847676424	0	0	0.0496140968824487	0	0.112998093906647	0.0908433583966143	0.123583461727495	0.00326553359755671	0.00514621989504554	0.0441025905718567	0	0	0	COAD
TCGA-A6-6142-01A-11R-1774-07	0.0806068649835011	0	0.010839307678627	0.02413816331736	0	0.0848573047573847	0	0.00748753757004158	0.0268870945270673	0	0	0.00994673476579078	0	0.51792375972457	0.0658131243484415	0.0486616417082673	0	0	0	0.0963705833212608	0.00758028229718247	0.0188876010005051	COAD
TCGA-WS-AB45-01A-11R-A41B-07	0.0742730591806891	0	0.0135632296110935	0.00735875521723488	0	0.138291665248011	0.0248496211114084	0	0	0	0.0406862127611672	0	0.00392860656275059	0.273704311313139	0.0313674224163318	0.173112505009008	0	0	0	0.0509148120146733	0	0.167949799554493	COAD
TCGA-A6-2674-01A-02R-A278-07	0.0175733123368258	0	0.00718453728235733	0.0210434612844731	0	0.122969361010916	0.00549172521525044	0.000133715187540427	0	0	0	0.00171564153338914	0	0.320825837772165	0.00997079480086996	0.124222264486317	0	0	0	0.20189033303884	0.0261399981023665	0.140839017948689	COAD
TCGA-AA-3842-01A-01R-1022-07	0.0128677110825646	0	0	0.0865218509879295	0	0.162100504423422	0.0378534229432219	0.0313634780271119	0.0204246996929812	0	0.0106323062839282	0	0	0.395090848392742	0.0644699806505094	0.144188454080153	0.000994846806171853	0	0.0113631380757703	0.0211871543696215	0	0.000941604183872857	COAD
TCGA-D5-5539-01A-01R-1653-07	0.0546374499372261	0	0.00131277689436083	0.0140342482390275	0	0.186930949524951	0	0.00586119415397685	0.00590811072688222	0	0.0183844392562093	0	0	0.453042513440856	0.0534247440761736	0.109159448169347	0.00165259388360192	0	0	0.0821837930991639	4.64026836029721e-05	0.0134213359146205	COAD
TCGA-AA-3841-01A-01R-0905-07	0.140652077582596	0	0.0083202561859447	0.139108606243434	0	0.128169236639206	0.011241160587913	0.0124741996442737	0.0766738372697692	0	0.0332820989176793	0	0	0.252714844374722	0.0718913880091505	0.0894833456018418	0.0116606896822954	0	0	0.013152480730422	0	0.0111757785307535	COAD
TCGA-AA-A00N-01A-02R-A00A-07	0.0344242093174923	0	0.00255926578272788	0.0245796080297473	0	0.115544573407734	0	0.0193938083389965	0.0279966280272481	0	0	0.0189273774793134	0	0.505178133447233	0.0463744864513694	0.128865646247388	0	0	0	0.0573977805386864	0	0.0187584829320643	COAD
TCGA-F4-6569-01A-11R-1774-07	0.110863659052176	0	0.00980261718689514	0.0526558482840715	0	0.117250421774067	0.0106896979515784	0.02134783169848	0.042622285063383	0	0	0.00785906854800622	0	0.435332768720136	0.040712865461916	0.113928682864709	0.00167816835403733	0	0.0311063874748814	0.00414969756566386	0	0	COAD
TCGA-D5-7000-01A-11R-A32Z-07	0.0744502410304972	0	0.0259213006504818	0.0920747453584913	0	0.18407242578966	0.0508110810734331	0.0480291955790287	0.0166371476912045	0	0.0296781084066681	0	0	0.205305679205426	0.0625950502052457	0.0775621085601882	0.00687089576769521	0	0.0138204425047391	0.0343838000161693	0.0455781318041195	0.0322096463569517	COAD
TCGA-G4-6588-01A-11R-1774-07	0.00740894792063905	0	0.00172771566082998	0.0176340198512073	0	0.270821035430827	0	0.00596230710000395	0.00891237946267395	0	0.0441901988780902	0	0	0.243169334243471	0.0189964205038111	0.132839846665335	0	0.0182658372867457	0	0.207157698944373	0	0.0229142580519924	COAD
TCGA-QG-A5YW-01A-11R-A28H-07	0.152456680738423	0	0.154501700567355	0.0451397793113179	0	0.238111827113837	0.00396613341444813	0.0391614891661508	0.00861988056803864	0	0.0118018864322205	0	0	0.141062091371729	0.022571527526776	0.0986256616558978	0	0.00267804110448924	0	0.0813033010293172	0	0	COAD
TCGA-G4-6586-01A-11R-1774-07	0.0682796723591429	0	0.0106112282878537	0.388772324923843	0	0.00983753411292226	0.13987086946509	0.0703781285081852	0.0203027361893504	0	0.0852302009356165	0	0	0.0822330747117541	0.0450008388536795	0.038574548578734	0.0199880260920674	0.0137529642732578	0	0.00716785270850343	0	0	COAD
TCGA-D5-6932-01A-11R-1928-07	0.0300957097017947	0	0.00244864747845277	0.0608287227554594	0	0.100633948260912	0.0524937096074467	0.0341505450961304	0.0403227631176903	0	0	0.0375246318716765	0	0.360511524677235	0.0489243950464554	0.116155376929372	0.0147029130543114	0	0	0.101015838145035	0	0.000191274258029663	COAD
TCGA-AA-A01D-01A-01R-A00A-07	0.0184659098267783	0	0	0.0139827305379388	0	0.113076109216275	0	0.00968792533286284	0.00803668127503958	0	0.0106272649280479	0	0	0.652392100698206	0.0486918309626867	0.0593423083921534	0.0120246428412131	0	0	0.0536724959887983	0	0	COAD
TCGA-AD-6899-01A-11R-1928-07	0.0688960563543231	0	0.00774566406789019	0.0691206689036923	0	0.268413584129622	0.0115795290365481	0.00623263671527144	0.013316698331835	0	0	0	0	0.288042604166085	0.102473645241555	0.152220987205392	0.00254351550375164	0	0.00941010399542484	0	4.30634860869432e-06	0	COAD
TCGA-AA-3850-01A-01R-1022-07	0.00779334249889762	0	0.134106863971436	0.0567728157437746	0	0.196711645209117	0.0768502285896818	0.0672947648336447	0.0259033588666565	0	0.0410297405091914	0	0	0.189084672633783	0.0273977443394034	0.144768706266348	0	0.00159129787206893	0	0.0181939785708034	0.00140832382352244	0.0110925162716712	COAD
TCGA-AA-3956-01A-02R-1022-07	0.243194863234533	0	0.138265537465567	0.102792347111899	0	0.189114573832967	0.0430201857600662	0	0.0123993656147168	0	0	0	0.0153111452541852	0.0295152590681898	0.0392352380044472	0.062019694475128	0.0431482447433993	0	0.0300561424091161	0.0413240934031879	0	0.0106033096225978	COAD
TCGA-AY-A69D-01A-11R-A37K-07	0.147107787187875	0	0	0.0298179562306997	0	0.260535635128487	0.0558847750905881	0.0644327841878593	0.0211492767768312	0	0	0.012539694464351	0	0.114033830462305	0.0388264241343409	0.103088953771716	0.00413310012692579	0.0323122937345066	0	0.115326836980873	0.00081065172264126	0	COAD
TCGA-AA-3663-01A-01R-1723-07	0.0269859821580153	0	0.00485699930051758	0.0393921410059638	0	0.234308711770861	0.0141447576530029	0.0114605217388702	0	0.0107033157233134	0	0.00852943974887004	0	0.187264479197252	0.0742040977528172	0.197281147783518	0.0290908980829161	0	0	0.116105899433608	0.0367130409790896	0.00895856767138494	COAD
TCGA-AA-3681-01A-01R-0905-07	0.0979561466532536	0	0	0.173655361856496	0	0.240001473402851	0	0.0079915767664872	0.010779597967667	0	0	0.0393600324364563	0	0.098258937618748	0.0477481222313685	0.19911590186721	0.00843505605232182	0.000334044654774784	0	0.0375537164109106	0.0388100320814554	0	COAD
TCGA-A6-5660-01A-01R-1653-07	0.0152976607924613	0	0	0.0435647442054429	0	0.138531365163641	0.0766147776386292	0	0.00522815209677198	0	0.0759130890659832	0	0	0.372527094291661	0.0178702156036754	0.131569153863968	0.0238719412212921	0	0	0.0990118060564743	0	0	COAD
TCGA-A6-6653-01A-11R-1774-07	0.0587859285967328	0	0.00967915813526363	0.0283485584114963	0	0.237637044391422	0	0	0.00568560952656536	0	0.00688195773272619	0.0374740280119706	0	0.354717897375519	0.0447793644315184	0.0662197050838546	0.0181726593972319	0	0	0.117676890068578	0.00552044758395443	0.00842075125316679	COAD
TCGA-AA-A00O-01A-02R-A089-07	0.0196419223422998	0	0.00464059582875063	0.0498646396117409	0	0.13041974150835	0.00503768001080298	0.0187937908550869	0.0581558384050511	0	0.0525666478733734	0	0	0.505510091699889	0.0587251739807706	0.0924999478269027	0	0	0.00414393005698137	0	0	0	COAD
TCGA-5M-AAT6-01A-11R-A41B-07	0.0526357362310244	0	0.0417623217091285	0.13905764117778	0	0.111265639012627	0.0953143589290345	0.0497365119420816	0.0232693386270509	0	0.00217272252608202	0.0058614673932957	0	0.145110409983049	0.120912911124249	0.15200301986938	0.0221357854610064	0	0.0387621360142111	0	0	0	COAD
TCGA-AA-3869-01A-01R-1022-07	0.0414603205375146	0	0.00370941479728617	0.0789392324511938	0	0.162475505108058	0.0825586158804837	0.00426071268520367	0.00656756652569437	0	0.035721938035856	0	0	0.260690451856994	0.0535929510435779	0.129247051596774	0	0	0	0.0831383250873842	0.00194571901008323	0.055692195383896	COAD
TCGA-AA-3833-01A-01R-0905-07	0.0939952008843476	0	0.00318013694787903	0.186693186780246	0	0.102518228842875	0.0823337663649227	0.0224921162869162	0	0	0	0.00584125299173256	0	0.195621410848478	0.031235246514801	0.14033133146424	0	0.00739591483598907	0	0.079846344881698	0.0174708442872852	0.0310450180685907	COAD
TCGA-AA-A02R-01A-01R-A00A-07	0.0182003022505084	0	0.000857880613901397	0.166727030158744	0	0.117204452031854	0.137385455959384	0.0295759651835391	0.0137783688105296	0	0	0.0458011154605309	0.00915206146047354	0.108004810583934	0.169727351286724	0.0920182880690403	0.0238391551912805	0	0.0677277629395557	0	0	0	COAD
TCGA-CM-4751-01A-02R-1839-07	0.0771716520235755	0	0.00253539955700623	0.193425290623887	0	0.226371031334872	0.0600634488431746	0.0348319409390179	0.0103357983050795	0	0	0.0262888201086523	0.0155304268142748	0.0594967529980986	0.11929411337223	0.058098300019705	0.0318657677597707	0	0.0846912573006554	0	0	0	COAD
TCGA-A6-6780-01A-11R-1839-07	0.0239524445640134	0	0.00272914718268006	0.137478185578175	0	0.0965669048902131	0.160937499403309	0.0479644715666464	0	0	0	0.0576236099456682	0.00616993997919674	0.149980658303082	0.0809907536648238	0.163878765008513	0.0622154410562859	0	0	0	0.0095121788573941	0	COAD
TCGA-A6-2678-01A-01R-0821-07	0.053737957385665	0	0.00751933672437996	0.111928968412284	0	0.256033863297709	0.0865592926612236	0.0247639996833204	0	0	0.00905594309985211	0.019052715017421	0.0024952018147166	0.173668966383429	0.0705401903285083	0.137205113012639	0.0101144411532302	0.00642485443146377	0.0308991565941576	0	0	0	COAD
TCGA-AY-4071-01A-01R-1113-07	0.0585864417284996	0	0.0323846366045936	0.235943425388136	0	0.208633404710073	0.0155358044537109	0.040074477179474	0.0300047452105487	0	0	0.0146939511717592	0.0249714930184288	0.0895572001744091	0.0875805103406657	0.125738052593819	0.0252728531258155	0	0	0.0110230043000674	0	0	COAD
TCGA-F4-6806-01A-11R-1839-07	0.248381801861732	0	0.0215086744665691	0.116517306370342	0	0.230505551081367	0	0.0393818979666532	0.055478906661615	0	0	0	0.0188511761037058	0.0980661427109406	0.030912733983016	0.0243963291144084	0.03401429529626	0	0	0.0741222064159283	0.00786297796746275	0	COAD
TCGA-F4-6855-01A-11R-1928-07	0.00547798673822374	0.00719717910839189	0	0.0355003409287472	0	0.183136435723074	0	0.0068572091097172	0.0294672030255699	0	0	0.0587368455519301	0	0.298386388158217	0.0359546063411143	0.280458321530495	0.0159100482280712	0	0.0429174355564486	0	0	0	COAD
TCGA-D5-6930-01A-11R-1928-07	0.130207837718484	0	0.0207604166461368	0.150880881297885	0	0.170906840673354	0.0155230596077296	0.0495017105059168	0.0144688983377725	0	0.0130249954670683	0.0437949296731917	1.12077458331675e-05	0.180081463873439	0.122088232610196	0.0662283223406973	0.00797895818653943	0	0	0.0145422453157567	0	0	COAD
TCGA-D5-5541-01A-01R-1653-07	0.0566762754195855	0	0.0360166368681616	0.0812247144674272	0	0.127825642139306	0.0318404834753634	0.0260757735480618	0.00266330435041781	0	0	0.00242836446348195	0	0.449719779411108	0.0674437189088031	0.112457355848076	0.0019888083151545	0	0.000607924282943769	0.00303121850210902	0	0	COAD
TCGA-QG-A5Z1-01A-11R-A28H-07	0.0272478634466816	0	0.000528372519110808	0.019792063999692	0	0.236762442548975	0	0.0116157911876717	0.0103198824304235	0	0.0429860110276345	0	0	0.445989844580365	0.02110068942977	0.0835883316597247	0.0173448220185743	0	0	0.0714159907649173	0.0113078943864597	0	COAD
TCGA-CK-5916-01A-11R-1653-07	0.0502571473194237	0	0.00591680377140762	0.131505484271931	0	0.113240517548745	0.0854112757002607	0.0514381469755589	0.00547838633838171	0.0258727199613905	0.00526888721356897	0.0327139663700636	0	0.152701585435954	0.103837923858082	0.116948906857247	0.0394856701490199	0	0.0651482902579214	0	0	0.0147742879710438	COAD
TCGA-AA-3812-01A-01R-0905-07	0.0109171284300592	0	0.00371913106923831	0.0564789470529697	0	0.0350198007720981	0.000246320066373078	0.016666179548981	0.0578147639553299	0	0	0	0	0.701252191149366	0.0149125784436649	0.0628881288723336	0.00222811198227042	0	0	0.0378567186573155	0	0	COAD
TCGA-AA-3877-01A-01R-1022-07	0.0259130355268501	0	0.00233760450751981	0.0673483334329928	0	0.2257392951402	0.0693520459804667	0.0579813630156324	0	0	0.0494715132923276	0	0	0.109480122055672	0.09585068106639	0.117946306167929	0.0206942052124536	0	0.00195785175846311	0	0.0322425097192488	0.123685133123854	COAD
TCGA-AZ-4682-01B-01R-A32Z-07	0.115927056754698	0	0.0802383626959888	0.0928448671641436	0	0.288717712852862	0.110916195577252	0	0	0	0.0336865816939939	0.0232775151688218	0.0175694720546191	0.0630974405982308	0.028063079400947	0.112278505961672	0	0.00480353955807099	0.0285796705186987	0	0	0	COAD
TCGA-AA-3692-01A-01R-0905-07	0.0281851337386803	0	0.00207797765247807	0.0521861240477583	0	0.268600795747695	0.0768918010431097	0	0.00853622274396566	0	0.00192909811567969	0.00355179289279958	0.00643912233835078	0.165326880284389	0.0186786553374298	0.135622822171989	0.0490739435899977	0	0	0.0929229248861324	0.0784452748329676	0.0115314305765772	COAD
TCGA-A6-4105-01A-02R-1774-07	0.0418406156703346	0	0.00894280436268134	0.168227344300074	0	0.16429999215856	0.155691528657673	0.0503684355068207	0.00066575472731178	0	0.0307239070840729	0	0.00354834378034331	0.123886328960617	0.0532076034267396	0.156401540838315	0.00540754488228047	0.0037221469127305	0	0.00435715026868483	0.0133347220250737	0.0153742364376869	COAD
TCGA-AA-3697-01A-01R-1723-07	0.0935765815455553	0	0.036238155702987	0.0335704867842166	0	0.164424927783387	0.110100391451503	0	0	0.00324294121131179	0.0170625953686283	0	0	0.258490620258992	0.0476643851172144	0.142203028181667	0.0188757426557294	0.00743915132862262	0.00741999727406538	0.0596909953361196	0	0	COAD
TCGA-A6-2686-01A-01R-A32Z-07	0.0745524599704706	0	0.0101634123559702	0.182184643010682	0	0.158540572493448	0.122201009816656	0.0434350346007922	0.0232140063515079	0	0.0366922691459919	0	0	0.11031410909318	0.0613594008275857	0.100013543205624	0.0538955413791053	0	0.00185697835818942	0	0.0190442995568676	0.00253271983393064	COAD
TCGA-G4-6627-01A-11R-1774-07	0.106694996677909	0	0.0497160135109727	0.17460034284907	0	0.214078452922149	0.0928882750916021	0.0165759671936536	0	0.00291628797949082	0	0	0	0.0563465448037626	0.0983719873947326	0.0959605239819228	0.0105626460467725	0.0196008208111003	0.0330049318675541	0.0144333029309359	0.014248905938371	0	COAD
TCGA-AD-6963-01A-11R-1928-07	0.0537077604379503	0	0.00956146814122144	0.273465784475722	0	0.0935145404581294	0.164609261979184	0.0663226954157882	0	0	0.0149443074372265	0	0	0.123758029230686	0.0824055468806189	0.0618946826639149	0.00964481703183036	0	0	0.000599522568931182	0	0.0455715832787976	COAD
TCGA-AA-3861-01A-01R-1022-07	0.201285657137572	0	0.242956752532478	0.104265454708526	0	0.232668860668045	0.00232044693104681	0.00564091220188594	0.0234679996760238	0	0	0.0146912583243484	0.015407683492008	0.0373981418061189	0.0537927279815903	0.0300906404096406	0.0282629609184826	0	0	0.00537640826301691	0.00237409494921643	0	COAD
TCGA-G4-6311-01A-11R-1723-07	0.205003919128854	0	0	0.0193425893172327	0	0.0819521661521168	0.00334756315009292	0.0280206145462207	0.0316608038680224	0	0	0	0	0.499318336327282	0.0283623971366354	0.0715219636009446	0	0	0	0.0268306523839146	0	0.0046389943886849	COAD
TCGA-AZ-4323-01A-21R-1839-07	0.244096019048123	0	0.067843381146621	0.185937736676866	0	0.173359702049107	0.0260984302247824	0.10169620867153	0.032942825522438	0	0	0	0	0.102226528580512	0.0234013961288682	0.0366090646329097	0	0.00563075261610156	0	0.000157954702140598	0	0	COAD
TCGA-A6-6781-01A-22R-A278-07	0.025095913526401	0	0.00677015641457365	0.0432990748680349	0	0.158423252609074	0.0136950632388976	0.0120993363204751	0	0	0.0203722110175902	0.000841432865547592	0.00791995303169663	0.510226068287858	0.0651400131422877	0.0763301030515113	0	0	0	0.0293283586155753	0	0.0304590630104769	COAD
TCGA-CA-6718-01A-11R-1839-07	0.0673089225555009	0	0.0623036369484324	0.0929087091244995	0	0.115027202431619	0.0580741421474244	0.0615346392064547	0	0.0762462416168148	0.0446235721406775	0.029129393943092	0	0.0762264907525751	0.175026676052906	0.0824583692669892	0.0216070263884274	0	0.0312361387667198	0	0	0.00628883865786694	COAD
TCGA-F4-6856-01A-11R-1928-07	0.150424312551764	0	0.0112598086159975	0.288203465048784	0	0.073084893601832	0.0445529460975903	0.0230940623111109	0.010389730496653	0	0	0.0191323318378878	0.0178689083631533	0.195289030038841	0.0637158435935871	0.0696235985618755	0.0114176546457758	0	0.018227419763951	0	0.00371599447119714	0	COAD
TCGA-A6-6781-01A-22R-1928-07	0.0176349497984153	0	0.00213824863170122	0.079895099449281	0	0.150938499632548	0	0	0.0130059047207096	0	0.0575505967055361	0	0	0.477710159602575	0.071670714807273	0.119105375158859	0.00104039148220581	0	0	0.00175743706139323	0	0.00755262294950213	COAD
TCGA-AA-3524-01A-02R-0821-07	0.0820403239178757	0	0.00778227180700648	0.171200108715488	0	0.188402424756204	0.11597398257127	0	0.00283694682813477	0	0	0.0556273522331534	0	0.0514753642010565	0.0367348212150454	0.193556690888967	0.0246072122203596	0.00542703796941523	0	0.0202972752597779	0.0359602265976183	0.00807796081862765	COAD
TCGA-D5-6539-01A-11R-1723-07	0.0139848043456901	0	0.107160511709805	0.0884918026981899	0	0.25442580993541	0	0.0146396828234741	0.0501082726464213	0	0	0.0102019668321922	0.0039450335358227	0.0411770533317833	0.045962372365048	0.146487753199031	0.0925991903654461	0.0197413477795199	0.078583268765564	0	0.0324911296666022	0	COAD
TCGA-AA-3971-01A-01R-1022-07	0.200034636862045	0	0.112147930030662	0.118193282286925	0	0.0931280174597335	0.0887888176651193	0	0.0165072150410832	0	0.0045997209295181	0.00519175282727326	0	0.11242702247482	0.0433299456887692	0.12016552931982	0.0117661671251838	0	0.0737199622890469	0	0	0	COAD
TCGA-CK-5913-01A-11R-1653-07	0.0127398243428316	0	0.000511660674184308	0.0735436728384371	0	0.152139720666744	0.0414209900085602	0.0733669259905584	0.0432099182978331	0	0.0579199311115496	0	0	0.198549513978578	0.0612326864948273	0.063547480355328	0.0362062460661714	0.0149682977302654	0	0.128997957520731	0	0.0416451739234008	COAD
TCGA-AZ-6603-01A-11R-1839-07	0.051267851200432	0	0.00882571921116959	0.0804155152466582	0	0.20068429735647	0.10410566836299	0.0251413313901622	0	0	0.0204927414492488	0	0.0237694439617505	0.0697682794548715	0.206493963837111	0.122237390448948	0.0420649692940292	0	0.0447328287861596	0	0	0	COAD
TCGA-CA-5797-01A-01R-1653-07	0.0584123748932852	0	0.0411325139032147	0.111556196580233	0	0.0615842869983613	0.0463505910507109	0.0330179018989017	0.0407286057090071	0	0	0.0144815403497364	0	0.301875140874495	0.134486117992144	0.0758027693227759	0.0112072150209191	0	0.0693647454062156	0	0	0	COAD
TCGA-CK-6746-01A-11R-1839-07	0.0201154273303518	0	0.00156669506723148	0.183085946724556	0	0.0217669056109683	0.157741284868965	0.00733552891615675	0.0352340568564121	0.0148628827162723	0.0571885837402833	0	0	0.0519328912532109	0.194290563164344	0.190151211499392	0.00680212580995605	0	0.0579258964418996	0	0	0	COAD
TCGA-AA-3527-01A-01R-0821-07	0.0213368973790746	0	0	0.15293239889866	0	0	0.167989662349415	0.00184911372127591	0.00784612063511406	0	0.0399385123490186	0	0	0.430254846318964	0.0786478497804874	0.0585089123296131	0.023381816522185	0	0.0173138697161927	0	0	0	COAD
TCGA-QG-A5Z2-01A-11R-A28H-07	0.269883056545473	0	0	0.195386641631773	0	0.22353024108273	0.00298736442171655	0.0606288522963112	0.0266888584689325	0	0	0.0400225687367395	0.0230795019185107	0.0498270983130109	0.0469221103498136	0.0163783095225205	0.00712768371348488	0.011244130292203	0.02629358270678	0	0	0	COAD
TCGA-G4-6299-01A-11R-1774-07	0.0199217336597782	0	0.0491300851455258	0.271446503035282	0	0.0778524541774852	0.0866756310002032	0.0185005649756699	0.0368336716245904	0	0.0349738905133721	0	0.00624226880461476	0.17459162134647	0.0530742491047601	0.141724066630176	0.00638131253289435	0	0.022651947449178	0	0	0	COAD
TCGA-A6-2684-01C-08R-A277-07	0.02378168612237	0	0.00045762825536316	0.00623324108479406	0	0.176433562822752	0.0112001346226442	0	0	0	0.0262045474644124	0	0.00178234865616995	0.0406831191408498	0.183062926509411	0.353023580339625	0	0.029932545333971	0	0.0537205017045727	0.0859394802551035	0.00754469768796184	COAD
TCGA-AA-3526-01A-02R-A32Z-07	0.0203556892902821	0	0.000675336626829518	0.155118536406236	0	0.109409776646758	0.142823899971423	0.0688415621688478	0	0	0.0297631242314187	0	0	0.110830761518905	0.117999121892315	0.127449662214699	0.00843806656793774	0	0	0.0842238833176766	0.0240705791466721	0	COAD
TCGA-CK-4952-01A-01R-1723-07	0.0281499700131749	0	0.00773127073637261	0.0327062086823455	0	0.221502441994134	0	0	0	0	0	0	0	0.304793834137526	0.0242751499212058	0.115626278635993	0	0	0	0.107253313812947	0.0463151313701502	0.111646400696151	COAD
TCGA-G4-6628-01A-11R-1839-07	0.0222073185191133	0	0.00495617747077113	0.254236421605473	0	0.150939550048297	0.123875375625561	0.0612306998270267	0.00718971539969034	0	0.0259200062923338	0.00363761144446278	0	0.0627520469658573	0.0882775864648085	0.11796744649682	0.0270232377862566	0.0168165353382842	0.0329702707152437	0	0	0	COAD
TCGA-AA-3542-01A-02R-1873-07	0.0220007870543955	0	0.0385660878506517	0.0927014461696377	0	0.0468870061777515	0	0.0174625309408286	0.0303937534785533	0	0	0.00444394870201992	0	0.391835966355825	0.0581403968887719	0.132862033990299	0	0	0	0.156446275928441	0.00280485658351193	0.00545490987931309	COAD
TCGA-AA-A00A-01A-01R-A002-07	0.0815630679170935	0	0.0150760247834326	0.119844678630923	0	0.219541730095438	0.0635272312055754	0.032644723127764	0.0179027137090585	0	0.0342825561561033	0.0165525111324963	0	0.208550504488008	0.0723617476048493	0.0974816565994189	0	0	0	0.0206708545498397	0	0	COAD
TCGA-AA-A004-01A-01R-A00A-07	0.168318226436406	0	0.0303718775053125	0.0909079679416473	0	0.276669404987115	0	0.00755263084030433	0.0709867041525964	0	0	0.090181862663527	0	0.203146181856026	0.0317258766050531	0.0281318943028831	0	0	0	0.00200737270912917	0	0	COAD
TCGA-NH-A5IV-01A-42R-A37K-07	0.0781502378388019	0	0.0525391622327835	0.151836933425091	0	0.0777953579002278	0.0543401162822175	0.0550418537437152	0.00309998352016937	0.0222160745175172	0.03828328736029	0.0302093711280996	0	0.213227382278076	0.0287424878005977	0.1696756310759	0	0	0.0248421208965123	0	0	0	COAD
TCGA-AY-6196-01A-11R-1723-07	0.101893377993001	0	0.0207118358023214	0.0997093090114215	0	0.282473070337992	0.0185763669760307	0.0386977765359209	0.0242563180717179	0	0	0.00453687695022261	0.0109358012368261	0.152528254351617	0.087383547525347	0.14594181539194	0.0032693337945084	0	0.00586686005600048	0	0	0.00321945596513207	COAD
TCGA-AA-3970-01A-01R-1022-07	0.0806549585498275	0	0.0626654555326696	0.0797214878629084	0	0.288259778566544	0.0601002022505983	0.0402231318046892	0.00766300264317574	0	0.00135542325711725	0	0	0.117820275936136	0.0316349828021591	0.154706216959074	0.0335201650850825	0.00791345536048187	0.00939308572725677	0	0.02436837766228	0	COAD
TCGA-AA-3966-01A-01R-1113-07	0.0457878626185587	0	0.0106292975322493	0.0835859733329977	0	0.0840235053524994	0.0545161008945585	0.0378425151686167	0.00909172113824442	0	0.0373995878714435	0	0	0.302594439088511	0.0284348987352383	0.0642134024488211	0.0182657036946844	0.0280044306329176	0	0.134458641726337	0.0316265800767866	0.0295253396875355	COAD
TCGA-A6-6781-01B-06R-A277-07	0.0497779323220282	0	0.00357010419208723	0	0	0.165237719400836	0	0.00114009913653432	0	0	0.00604088392676173	0	0	0.131610742645098	0	0.0811119647228484	0	0.0406143190534389	0	0.205856559901443	0.0511884890945965	0.263851185604328	COAD
TCGA-AA-3811-01A-01R-1022-07	0.105353378633883	0	0.0541260229879887	0.0962974605031928	0	0.283674563807797	0.0104796044522166	0.0646085685549465	0	0	0	0	0.00923113132394758	0.0757525453907223	0.0689468398752391	0.148464763658566	0.0126708135712124	0	0	0.0367327628159588	0.0259215410765741	0.00774000334775576	COAD
TCGA-D5-6898-01A-11R-1928-07	0.0483647896853081	0	0.000627087021236448	0.0758052590919858	0	0.153208461650229	0.0554157087384285	0	0.051588687678759	0	0.0422987716507675	0	0	0.397509803586863	0.0318093402386863	0.0841684635722936	0.00940133417303526	0.00700762946685264	0	0.0255386444464486	0	0.0172560189991063	COAD
TCGA-D5-6929-01A-31R-1928-07	0	0.0127659854140956	0.188461072240207	0.121617831626696	0	0.0469806091199232	0.0691556507257392	0.0448376787165913	0.0204712456524347	0	0.0037428705898724	0	0	0.325375329503812	0.0447923324440217	0.0938163812218824	0	0	0	0.0279830127447243	0	0	COAD
TCGA-G4-6314-01A-11R-1723-07	0.0759097527489072	0	0.00660370670147337	0.0701778106092631	0	0.215797086312074	0	0.0259391163383623	0	0	0	0	0	0.251283032868459	0.113638347477367	0.196885529439513	0.00278555404446186	0	0	0.0409800634601191	0	0	COAD
TCGA-AZ-6598-01A-11R-1774-07	0.0327105072266679	0	0.000160033847443702	0.0715228751374843	0	0.212823983055946	0.0144235263402187	0.00472081539758158	0	0	0.0457332293494084	0.0732513982214364	0	0.162965247755819	0.0981916606798746	0.17047665430921	0.0352978458777176	0	0.0777222228011911	0	0	0	COAD
TCGA-CA-6719-01A-11R-1839-07	0.0494481635335499	0	0.00644036192584061	0.076729679278451	0	0.104256937933128	0.0264969946840762	0.0274719741384941	0.0458019105112159	0	0.000405538547895336	0	0	0.452621240873492	0.0924176310804356	0.106782292126154	0.000653928160373297	0	0.0104733472068942	0	0	0	COAD
TCGA-D5-6531-01A-11R-1723-07	0.0329900718973861	0	0.00738234753230583	0.22098993194102	0	0.0800744328092013	0.118555227480136	0.0461378550815333	0.0225008932531373	0	0.0140705648556773	0.0138567744042232	0.00291297880616621	0.120627377607491	0.141466643048261	0.0778368348716555	0.0323004402994414	0	0.068297626112363	0	0	0	COAD
TCGA-CA-6717-01A-11R-1839-07	0.0376353904344053	0	0.0451577408385227	0.0827077947126675	0	0.166497846382333	0	0.052294709948192	0.0579894853196126	0.0142055009244751	0	0.00569222447261641	0	0.271661734511747	0.060230237761031	0.117281960681829	0.047279050476634	0	0.00675381291582307	0.0346125106201111	0	0	COAD
TCGA-D5-6530-01A-11R-1723-07	0.0534857547452309	0	0.0069539166588058	0.0697427809847832	0	0.234042298552346	0.0716561940315183	0.00865009905478276	0.0114691715882547	0	0	0.0142540596170714	0	0.250710347605757	0.0979568409567074	0.120133912462946	7.93071634858458e-05	0	0	0.0608653165783103	0	0	COAD
TCGA-CM-5341-01A-01R-1410-07	0.0271274193102902	0	0.00195006669828528	0.037312677312891	0	0.142332860295628	0.0539891168119456	0.0166969451532838	0.00164626433565813	0	0	0.00284719807018694	0.000730744292187794	0.180145046891305	0.0862152286224249	0.308599901600898	0.0559867885693584	0	0	0.0379529703276616	0.031633713454479	0.0148330582535158	COAD
TCGA-CM-6167-01A-11R-1653-07	0.143802688948285	0	0	0.0663552381102534	0	0.241334379402253	0.043751136946414	0	0.0303126706871392	0	0	0.0252887746907069	0.00545873226320378	0.018984157291517	0.0859671716917715	0.135738929984616	0.0418921562447623	0	0.161113963739078	0	0	0	COAD
TCGA-A6-2685-01A-01R-1410-07	0.0887360615557919	0	0.000906847342615486	0.0648033657183392	0	0.10910260192797	0.0330005025452981	0.0404203932637813	0.0348156811713017	0	0	0	0	0.172600638237893	0.0138600875269999	0.231765062090719	0.100978808231835	0	0	0.0550885915916358	0.0273301368226445	0.0265912219731755	COAD
TCGA-A6-3810-01A-01R-1022-07	0.063321459671982	0	0.00643274529572084	0.0722027230156327	0	0.136447887073654	0.0676957819281283	0.0149641865641043	0	0	0	0.0100628472443186	0	0.300222498525254	0.0717462826586179	0.12251446506734	0	0	0	0.079325287513578	0.0144001572757199	0.0406636781659499	COAD
TCGA-AA-3666-01A-02R-0905-07	0.0465085905317301	0	0.055308188397007	0.0385832393782002	0	0.19418118390918	0.0747110777554696	0.0536633804697091	0.00759687012257175	0	0.040209284729274	0	0.00762457278849518	0.143120141918588	0.0918987541094016	0.15767764320612	0.00724505603818012	0.00290527890382048	0	0.0481819155508122	0	0.0305848221914408	COAD
TCGA-AA-3867-01A-01R-1022-07	0.0907419749136121	0	0	0.000643496865121886	0	0.215429407087951	0.0758387026083468	0	0.0108282018946856	0	0.0493167132048616	0	0.0504701967875119	0.126448205078871	0.0753825009919373	0.203545467494095	0.0415052231735276	0	0.020432749321498	0	0.0394171605779795	0	COAD
TCGA-CM-6166-01A-11R-1653-07	0.0155555541598409	0	0.00380181155710027	0.0288511522167778	0	0.0746451002410515	0.120028752565048	0.0187343840870497	0.0389664233749028	0	0.0778232832843569	0	0	0.521098580668498	0.0104891846952478	0.0186468329803389	0.00461735833491435	0	0	0.0667415818348732	0	0	COAD
TCGA-AA-3866-01A-01R-1022-07	0.0308121803492559	0	0.00655367350118219	0.0686762274297539	0	0.168348045376104	0.101948777983986	0.0181137805120015	0.0227308249097831	0	0.00917691087506743	0	0	0.265413561925987	0.0588083694146758	0.141288324143588	0.0384398806797799	0.0163330915223188	0.0127754133952853	0	0	0.0405809379812315	COAD
TCGA-AD-5900-01A-11R-1653-07	0.104608700639356	0	0.00744397672862846	0.172325262506158	0	0.171788363423426	0.0445653443264725	0.0456703234298819	0.00480128521154893	0	0.0105556427544194	0.0186944917137598	0	0.154027386020084	0.0737719496092181	0.142323758002442	0	0	0.0494235156346046	0	0	0	COAD
TCGA-A6-3808-01A-01R-1022-07	0.116636013153219	0	0.0108693732808031	0.0389521068918438	0	0.209647023307899	0.025379411522733	0.0368311517116577	0.0144447784561555	0	0	0.0162873583444658	0	0.213072847973236	0.0615321788595704	0.116687943355619	0.00571353053509336	0	0	0.0960887288912529	0.0144152379454032	0.0234423157710489	COAD
TCGA-AA-3950-01A-02R-1022-07	0.00653804258020474	0	0.00157649177070786	0.0735320238858844	0	0.190205028684192	0.0415596226532355	0	0	0	0.025731698415384	0.00844930869947636	0.00817270523698147	0.275215794961511	0.0472797803034929	0.150867591865339	0.00481223525778643	0.00651378533687456	0	0.114267826504225	0.00155338032506149	0.0437246835196425	COAD
TCGA-AA-3977-01A-01R-1022-07	0.0155049562195326	0	0.011259435641981	0.101472718103292	0	0.140253277699199	0.0920338876501818	0.11681156399901	0	0.0235105435845699	0	0.0102883072402912	0	0.129730622655625	0.0698698527541031	0.188023039936267	0.0606747126903062	0	0	0.0405670818256411	0	0	COAD
TCGA-AA-A01R-01A-21R-A083-07	0.0117039717689824	0.00731692845906343	0	0.232781488473623	0	0.0987528675738628	0.0225462605561563	0.0511870706271839	0.0769106649514851	0	0	0.0981761142266336	0	0.228569771093918	0.0713998893166539	0.0463318504282825	0.00848413415524744	0	0.0458389883689082	0	0	0	COAD
TCGA-AA-A01P-01A-21R-A083-07	0.0673582258565748	0	0.0750971337137876	0.23226549522228	0	0.0763972578791258	0.1118352987969	0.0182368668296496	0.0331195477340905	0	0.0216065596000537	0.01816122882984	0	0.125651795575161	0.0934009178463431	0.106440745024693	0	0	0	0	0	0.0204289270915006	COAD
TCGA-AY-5543-01A-01R-1653-07	0.0549378137932346	0	0	0.195931597251139	0	0.170506733740253	0.00365141141437859	0.0598995955490957	0.0119931775554342	0	0.00465453938978213	0	0.0139363765956009	0.186346989474835	0.0939414352546199	0	0.0110785408404127	0.0312527832695644	0	0.147193481851332	0.0146755240203187	0	COAD
TCGA-CM-4748-01A-01R-1410-07	0.0876471660895283	0	0.00570304940003657	0.0202923663059115	0	0	0.107666423804503	0.0347019747788244	0.0090250326458503	0	0.0462756848701499	0	0	0.410257990897529	0.0428000729209922	0.11280161368788	0.0194760739184019	0	0	0.103352550680393	0	0	COAD
TCGA-AA-3555-01A-01R-0821-07	0.0336266047093997	0	0.00507507006214545	0	0	0.18731005111254	0	0.0211420615683078	0	0	0.012264102892876	0.0134886198015405	0	0.177433481257806	0.097297455606653	0.123599862355099	0	0.0182278458561122	0	0.158027870992085	0.0108280655398629	0.141678908245573	COAD
TCGA-G4-6304-01A-11R-1928-07	0.00337228655470981	0	0	0.187091700681482	0	0	0.179051994441912	0	0	0	0	0.0488348696078629	0.00303492261392555	0.223764777618272	0.141572737223378	0.147902660337815	0.0282628455259213	0	0.0318637154719198	0	0.00524748992280148	0	COAD
TCGA-G4-6297-01A-11R-1723-07	0.108812109216269	0	0	0.105309473877932	0	0.180516925197414	0	0.0109344344791112	0	0	0.0164077663431088	0.00561080836401275	0	0.193889344575455	0.088453165422435	0.227280290395306	0.0173601467115533	0.0115409794564874	0.00797683716287154	0	0	0.0259077187980428	COAD
TCGA-CM-5860-01A-01R-1653-07	0.0225485153510854	0	0.00448154980124568	0.0522920279306715	0	0.168250975704756	0.0374428525728136	0.0206828719097247	0.0347959971615463	0	0.0105116168638045	0	0	0.350408308369415	0.101599048911124	0.121901474624992	0.0142314920044437	0	0.0518710102683421	0.0089822585260346	0	0	COAD
TCGA-AA-A03F-01A-11R-A16W-07	0	0.0745436410355103	0.0786282614371479	0.0745916730097472	0	0.184436879090242	0	0	0.126169270486429	0	0.00539575716991288	0	0	0.29330394903634	0	0	0.0290454581214379	0	0	0.133885110613232	0	0	COAD
TCGA-AA-3532-01A-01R-0821-07	0.0690030733491426	0	0.00650172311946615	0.0777422728027618	0	0.196957820083081	0.128071438776878	0.0362474447210684	0	0	0	0.00727655908595465	0	0.0858906643263419	0.113567643244613	0.179171879735141	0.0454225341995705	0	0.054146946555981	0	0	0	COAD
TCGA-A6-5664-01A-21R-1839-07	0.0617664187462293	0	0.0381031541855896	0.115790740748669	0	0.170631423319519	0.017671543321903	0.0281818673758028	0.0227147109232988	0	0.0157458814454604	0	0	0.132905345221277	0.0410394927146794	0.237202904178783	0.00331147712445586	0	0	0.0939852862523537	0.0025296513831938	0.0184201030587852	COAD
TCGA-A6-6654-01A-21R-1839-07	0.0305838782160592	0	0.00129568224551833	0.0706608124888736	0	0.138402430450143	0.0211042792575191	0.0277122135063943	0.0373310016579214	0	0.0239840086906996	0	0	0.368163737793982	0.0931136830683132	0.111193863442385	0.0143428429887685	0	0	0.0498804750584004	0	0.0122310911350216	COAD
TCGA-AA-3495-01A-01R-1410-07	0.0265421610601693	0	0.0926142704598797	0.103524693169119	0	0.29264619483549	0.123604646018874	0	0.00734622155947558	0	0.0413112602079508	0	0.0225621036845277	0.0642402296367574	0.0527178131498933	0.146527520339658	0.00441278556105273	0	0.00705440152791907	0.0148956987892336	0	0	COAD
TCGA-G4-6625-01A-21R-1774-07	0.0954939807508265	0	0	0.100320737967452	0	0.105560339925779	0.110986979092671	0.0390114406445293	0.0118131900692341	0	0	0.0332982184784052	0	0.2402869926266	0.0649722333430568	0.0797913376285971	0.012401427663781	0.0110027335601757	0.0950603882488929	0	0	0	COAD
TCGA-CM-6165-01A-11R-1653-07	0.0718372179388693	0	0.0058580286565308	0.0360663811287894	0	0.152193072535053	0.084899650002183	0.0134948790332329	0	0	0.0181418749938705	0	0	0.367253847234661	0.0692688349605114	0.119472367821501	0.0123879585551566	0	0.0443002956412699	0	0	0.00482559149837103	COAD
TCGA-AA-3518-01A-02R-0826-07	0.0743431123000187	0	0.0460458541659062	0.106171011974531	0	0.171288014269445	0.0464351804372728	0.0290854979449021	0.0348776756102359	0	0.0563076036668498	0.00967082178481425	0	0.202775287926634	0.0583574860879594	0.120126222245644	0	0	0	0.0422324502921571	0	0.00228378129362911	COAD
TCGA-A6-6138-01A-11R-1774-07	0.0808106532116946	0	0.00718786397369135	0.0446129308574804	0	0.226004053145522	0.00651259260359841	0.0349206215400079	0.0108817023780816	0	0.0100672676415064	0.0144312183003318	0	0.298005046282705	0.0865347119834789	0.143977216734829	0.013347548781965	0.0124713811478156	0.010235191417293	0	0	0	COAD
TCGA-AA-3710-01A-01R-1022-07	0.022554415762066	0	0.00151233501742498	0.256090137271358	0	0.100364152430588	0.13881729047628	0.0406249167724439	0.0100705471768735	0	0.0186283132090806	0	0	0.0873365531163948	0.0842130127319823	0.14044167601119	0.0039321160137026	0.000486692513981213	0	0.000359252696630907	0	0.0945685888000036	COAD
TCGA-CK-4950-01A-01R-1723-07	0.0265887398385494	0	0.0810314437375327	0.116888700174593	0	0.168476051022077	0.0706666054734672	0.0689709613080092	0.0124415639203144	0	0.0258363543562817	0	0	0.165441872717045	0.0351853675045856	0.126182549598558	0.00559592111987612	0	0.0304299014664349	0.0203850139640198	0.0278634032080283	0.0180155505906273	COAD
TCGA-A6-2684-01A-01R-1410-07	0.0198418278933829	0	0	0.0882865782335822	0	0.0169543663708004	0.0122706200499398	0.038761508458003	0.0832844499875865	0	0	0	0	0.427680741664512	0.0674653929916367	0.153005927452557	0.0387255526648401	0	0	0.0516579423565302	0.00206509187662873	0	COAD
TCGA-CK-6747-01A-11R-1839-07	0.103427187781318	0	0.102963275349057	0.0912551351592739	0	0.209102074524767	0.0625987604717536	0.0257072765279954	0.0519497010410758	0	0.00902441041103725	0.00155184331263141	0.00541042359091706	0.0764156962856544	0.0731162171123327	0.0812265709115645	0.0688472618994878	0	0.0374041656211341	0	0	0	COAD
TCGA-G4-6295-01A-11R-1723-07	0.0748479936402979	0	0	0.250469224825448	0	0.0798518941889084	0.173699814986265	0.0512498296782531	0	0	0	0.0282730511889107	0	0.053347554071908	0.106784010262299	0.119649360465444	0.0339788259383159	0	0.0278484407539502	0	0	0	COAD
TCGA-AA-A00J-01A-02R-A002-07	0.0216072539525688	0	0.000280279386491878	0.0685303816093394	0	0.252749429062645	0	0	0.0413322138469179	0	0	0.014373568792549	0.000896309793409122	0.256278455819689	0.0517515860662935	0.19185883616155	0.0225826311114394	0	0	0.0777590543971066	0	0	COAD
TCGA-NH-A6GC-01A-12R-A41B-07	0.147323758411074	0	0.0725223649344651	0.0816252159567123	0	0.320254251272085	0	0	0.0431553446157979	0	0.0265397654939127	0.0549170754378432	0.0102056736214638	0.186084095128843	0.000824474020689506	0.0534208136326121	0	0	0	0.00312716747450191	0	0	COAD
TCGA-AA-3848-01A-01R-0905-07	0.103330824495982	0	0.0167385049219373	0.150077982744729	0	0.0905967501713618	0.170033810034977	0	0.0247592829593059	0	0	0	0	0.266636728828262	0.0555383000523407	0.0826388255649122	0.022817892937427	0	0.00632559409524179	0.0037401535348948	0.00676534965862845	0	COAD
TCGA-A6-6651-01A-21R-1839-07	0.102019156790188	0	0.0868551181411389	0.0659167608301275	0	0.0818796319039295	0.0639093252447971	0	0.0342240503082399	0	0.0121455148968399	0	0	0.343164054592864	0.0366476954402853	0.102272326407113	0.00849300713852857	0	0.0610127543568797	0	0	0.00146060394906948	COAD
TCGA-AA-3947-01A-01R-1022-07	0	0.0530002417283178	0.000137265776236862	0.00828462348608953	0	0.165223949903772	0.00812627486827647	0.0102425131176871	0	0	0	0.0176330187469196	0.00418768368568215	0	0.10060814588366	0.277846039011924	0.0370059344794937	0.0280596023253226	0	0.216768118514759	0.018732530262648	0.0541440582092107	COAD
TCGA-AA-3522-01A-01R-0821-07	0.094445746532623	0	0.133512465308917	0.0621783580538563	0	0.280105968020173	0	0.0629418685458191	0.0176671804277246	0	0	0.0150010946986725	0	0.0337645925809563	0.0511789314902773	0.0761055570930943	0.0897308372893872	0.00350212132498298	0.054981366737245	0	0.0248839118962719	0	COAD
TCGA-AA-3949-01A-01R-1022-07	0.0343916638129374	0	0	0.209750474902338	0	0.0723519101728083	0.116196426716915	0.0597367383189966	0	0	0.0052385549294123	0.0326823199756098	0	0.059243124535433	0.101797353713651	0.152540533091485	0.0401949961762946	0.0111288542116999	0.00774610182016932	0.002306261049194	0.0274656275765148	0.0672290589965415	COAD
TCGA-AU-6004-01A-11R-1723-07	0.0583984249329327	0	0	0.0566773488193582	0	0.130970080315879	0.0845021345100342	0.00204123086074645	0.0284961016542905	0	0.0688688359775225	0	0	0.349044502049367	0.057925467464004	0.0998274491109488	0.0284133624629051	0	0	0.0314978863577715	0.000889427696710725	0.00244774778752948	COAD
TCGA-CM-5344-01A-21R-1723-07	0.0706386608106752	0	0.0288200356445083	0.0353430458816228	0	0.109931749643874	0	0.0161312655482454	0.0445943254040793	0	0	0.00518167496285705	0	0.552746208563157	0.0480982370062483	0.0601027609166531	0.00138807755505651	0	0.0270239580630232	0	0	0	COAD
TCGA-AA-3831-01A-01R-0905-07	0.00301041713878627	0	0.0893670118247697	0.0973426036858764	0	0.263359262181748	0.102052577767629	0.0193697472899131	0.0182414718555711	0	0.0361859728586459	0	0.0115981951904546	0.0505253592242053	0.0286829838545529	0.18348226489085	0.0396822846050984	0.010201800337784	0	0.0234788607916345	0.0095706880773827	0.0138484984250981	COAD
TCGA-A6-2675-01A-02R-1723-07	0.0899114379690295	0	0.0091591325931214	0.0487737677929386	0	0.139481587229011	0.00377324987095491	0.018402079931885	0.0362156884812507	0	0	0	0	0.334217233832255	0.0678106165047484	0.202615130020367	0.000360354968322288	0	0	0.0492797208061157	0	0	COAD
TCGA-CM-4747-01A-01R-1410-07	0.0112991019779586	0	0.00449481025111634	0.0498263072371163	0	0.177960042158702	0	0	0.0802322356366215	0	0.0157639531146678	0	0	0.458565004263371	0.0243227232700682	0.0779340787991427	0.0035382116551586	0	0	0.0959411624225382	0	0.000122369213539028	COAD
TCGA-AA-3713-01A-21R-1723-07	0.215474145236458	0	0.0844702125894107	0.0773545368816562	0	0.209899621110333	0.0384307828928173	0	0	0	0.0312812734646112	0	0	0.12035048747309	0.0373586353563427	0.135733667713185	0	0	0	0.0140207298519581	0.035625907430138	0	COAD
TCGA-CM-6163-01A-11R-1653-07	0.0702732785150979	0	0.035498844336397	0.152392425386052	0	0.252073170790153	0.0515442780541412	0.0105502742515382	0.0397224467259913	0	0.00792590538448661	0	0	0.0661116229103866	0.0552070318318887	0.115951284395747	0.0782415411213694	0.00697918862594146	0.00152492137701845	0	0.0248196211207671	0.031184165173024	COAD
TCGA-AA-3994-01A-01R-1113-07	0.0184491127745736	0	0.0171458326305493	0.142657059091799	0	0.198511187221483	0	0	0.0130740120664446	0	0	0	0.0138453565690849	0.133219626413813	0.0219663184368766	0.14035908614592	0.0313187435980413	0	0	0.180820321688517	0.0712206002670376	0.0174127430958603	COAD
TCGA-F4-6460-01A-11R-1774-07	0.106998352401688	0	0.0120524517753336	0.0744894039419656	0	0.27943965068138	0	0.0435070272060163	0.0559414810470513	0	0.0165779848949625	0	0	0.188852278597648	0.0936449407758076	0.0838408611489936	0.0369460463471743	0	0	0.00770952118197983	0	0	COAD
TCGA-CK-4951-01A-01R-1410-07	0.00951196278620906	0	0.00259449606905795	0.0989161172145788	0	0.16620866301045	0.0465582818278778	0.0634859017726098	0.0302509817883676	0	0.015460597772279	0	0	0.210832504912305	0.121507364603678	0.146644168333812	0.00814611532492362	0.00929135776845031	0	0.0705914868154014	0	0	COAD
TCGA-AA-3872-01A-01R-1022-07	0.0653224119578131	0	0	0.063807277410878	0	0.047777842278999	0.0143703819417908	0.0384968459293531	0.0488867862761019	0	0.0157308156073277	0	0	0.356383964563949	0.0973489762958226	0.155888779988108	0.0108241725627116	0	0	0.0851617451871448	0	0	COAD
TCGA-A6-2676-01A-01R-0826-07	0	0	0.00136312231679935	0.0915753458335867	0	0.117090109650574	0.143940917018156	0.0146242115444534	0.00478581465302969	0	0.086515452924203	0	0	0.20300463515054	0.13477813499052	0.162993431162801	0.00662836767423764	0	0	0.00307238180588434	0.0201569029019013	0.00947117237331334	COAD
TCGA-A6-6782-01A-11R-1839-07	0.0939791433934631	0	0.0494533764410721	0.178790713681659	0	0.122729849880756	0.0536749778362675	0	0	0	0.00334867768736022	0.0143221811775147	0.0202700723092868	0.194404078164305	0.147349310883657	0.104542307647781	0.00726572315074477	0	0	0.00515728534789257	0	0.00471230239823933	COAD
TCGA-A6-2672-01A-01R-0826-07	0.0333324307869102	0	0.00237852335618207	0.15818447960413	0	0.125647121241876	0.0993198772517067	0.0503159545429916	0.00755212956061423	0	0.0580352098023421	0	0	0.235358297822611	0.060071513702136	0.0680722332491804	0.00148306591770744	0.00399488075579899	0	0.0816056599980987	0	0.0146486224077143	COAD
TCGA-AA-3715-01A-01R-0905-07	0.0430381118614583	0	0	0.125866641852586	0	0.116740517728903	0.0203253110867714	0.0119239686871666	0.0362039622815066	0	0.0394552629759321	0.0169076435669362	0	0.277444549627114	0.066624160645087	0.132544879785234	0.000884749008871584	0	0	0.0878071474683347	0	0.0242330934240989	COAD
TCGA-CM-5348-01A-21R-1723-07	0.0170937172351086	0	0	0.0198679948003664	0	0.059823997875392	0.00364728140071769	0.00221705783132931	0.0166201997310026	0	7.27115822945005e-05	0.00380861833994238	0	0.723090119782293	0.0187818182222741	0.0623380685858436	0.0256317464197744	0.00273787548162583	0.0442687927120355	0	0	0	COAD
TCGA-AA-3684-01A-02R-0905-07	0.0427725005027121	0	0.0472277457857303	0.147718535792992	0	0.195570215404808	0	0.00749648927801991	0.0635892745606484	0	0	0.0334578585017972	0.00268166532893773	0.236716265697711	0.0350175732751693	0.125374739824809	0.0234431319496956	0	0.0193355135138801	0	0.00161914885954718	0.0179793417235415	COAD
TCGA-F4-6463-01A-11R-1723-07	0.117528152276655	0	0.00344841420054809	0.0446349697779468	0	0.193539490117562	0.111236234783748	0	0	0.0429896025047752	0	0.0396260472056823	0.00812074885654654	0.114938983831726	0.100103368463255	0.134713286628068	0	0	0.089120701353487	0	0	0	COAD
TCGA-G4-6293-01A-11R-1723-07	0	0.0208770283333034	0.0558394912182671	0.152815158902161	0	0.261115739112005	0.164167850166553	0.00164767123191678	0.0408947258034486	0	0	0.000431359670574476	0	0.162118562958826	0.0630658499913921	0.0479723301628121	0	0	0.015632827758961	0.0134214046897789	0	0	COAD
TCGA-5M-AAT5-01A-21R-A41B-07	0.222769380384385	0	0.171119847599306	0.036183464658156	0	0.196956653057324	0.062464415000688	0.0699632561927064	0	0	0	0.0286006523567132	0.00254672039334467	0.0675854114879922	0.0249612463462036	0.0662388890565245	0	0.0153147958949719	0.0352952675716847	0	0	0	COAD
TCGA-G4-6323-01A-11R-1723-07	0.489459543553912	0	0.0274418920970969	0.0638890930886074	0	0.259330799617915	0.00779276758555355	0.0374406294107297	0.00820149650138893	0	0	0	0	0.0532823127919494	0.0153793537686942	0.0155570599705142	0	0.00929953309355269	0	0.0129255185200866	0	0	COAD
TCGA-A6-3809-01A-01R-1022-07	0.0211972743125683	0	0.000649167672580841	0.11085913043396	0	0.261285083407471	0.0514524834316132	0.045958096979543	0	0	0	0.0394359570001237	0	0.0749487744153416	0.106763955839917	0.197340378940218	0.0240031624400921	0	0	0.0456788799259041	0	0.0204276552006686	COAD
TCGA-A6-5659-01A-01R-1653-07	0.0777043418490703	0	0.0132512004481894	0.0178945679900725	0	0.174135747667815	0.0910229171587452	0.0222965021962127	0	0	0.00390300533138136	0	0	0.358203527425264	0.0831616126367148	0.111291416706848	0.0250947676059333	0	0.0220403929837544	0	0	0	COAD
TCGA-A6-2681-01A-01R-1410-07	0.0440481185153806	0	0	0.0940677113912732	0	0.0646641712733209	0.00349218681884164	0.0234689413379805	0.0644176506235531	0	0	0	0	0.435589142646764	0.0674242077602652	0.0951258648861559	0.0181061170829618	0	0	0.0895958876635034	0	0	COAD
TCGA-AA-A00F-01A-01R-A002-07	0.131724859810509	0	0.0078117572284765	0.0960365419788729	0	0.289075882129217	0	0.00538798387041973	0.000953868972244675	0	0.0171084982305606	0	0.00486330921556882	0.169204989601194	0.0731503781040485	0.100184095848839	0.0039115351616983	0	0	0.100586299848351	0	0	COAD
TCGA-CM-4752-01A-01R-1410-07	0.0961173635865015	0	0.00659184243611249	0.0704947842559178	0	0.146259757814294	0.167388341987486	0.0263395299891435	0.00161033525027139	0	0	0.0165833606329069	0.00244489689003387	0.0968036278999435	0.0878557494627194	0.148378237406478	0.0546831734836178	0	0.074365648857083	0	0	0.00408335004749053	COAD
TCGA-AA-A010-01A-01R-A089-07	0.105006403431677	0	0.0160689772154141	0.140070394774402	0	0.121050449345508	0.0622693734450074	0.0945880713593433	0.0111724234830192	0	0	0.0647796757622687	0	0.165866642543014	0.0676379163252049	0.111352886944675	0	0	0.0401367853704665	0	0	0	COAD
TCGA-AZ-6601-01A-11R-1774-07	0.0896280171463104	0	0	0.0820476991462819	0	0.14855883640406	0.0196462436317863	0.0363197445530133	0.048566694973813	0	0.0187032073236354	0.0111824353883061	0	0.311005933426963	0.106578240006726	0.115343413343409	0.00848254603320386	0	0	0.00393698862249195	0	0	COAD
TCGA-A6-5661-01A-01R-1653-07	0.046131250756022	0	0.0552768014667495	0.0893304442241212	0	0.294026022423281	0.0994131497368006	0.0766075555335505	0	0.00645941473366227	0.00640357875313322	0	0	0.116150788136172	0.06151460595776	0.106712447271601	0.0137830863175208	0.0145174381418464	0.007144302108445	0	0.00652911443933406	0	COAD
TCGA-AA-A00R-01A-01R-A002-07	0.0268344548148685	0	0.00258706272444264	0.216800501292692	0	0.11134042010801	0.158791064421373	0.0582813992924268	0	0	0.0499248690676855	0.0225953609601791	0	0.123741431922724	0.0861907327890106	0.0781496596337693	0.0117776699082512	0	0.0410274068911929	0	0	0.0119579661733749	COAD
TCGA-CM-6168-01A-11R-1653-07	0.0544791744053027	0	0	0.0573344194691768	0	0.187082970818959	0.00962439725661751	0.00128045399713043	0.0503144583668284	0	0.0227609705459946	0	0	0.253144516871354	0.0866777892885296	0.16761830768842	0.00832757584277913	0	0.000695473718346969	0.0458618085728352	0.0442070438006759	0.0105906393570507	COAD
TCGA-A6-5665-01A-01R-1653-07	0.0935017086899293	0	0	0.253702635049866	0	0.18885790089078	0.0993883465950358	0.0302422921816041	0.000765405985634705	0	0.0372419977256283	0	0.0127310485128715	0.0834787245910157	0.0471731603585074	0.0616355852220517	0	0.018573927365962	0	0.0600994471175527	0.012607819713561	0	COAD
TCGA-AZ-4615-01A-01R-1410-07	0.0508711285658247	0	0.00824110597180472	0.252705546549286	0	0.206749409056745	0.122692261944087	0.0227776385341413	0.00241184236794052	0	0.0409253818075505	0	0	0.0882044089658331	0.088493010906646	0.0882778761756334	0.0125755292664011	0	0.0150748598881068	0	0	0	COAD
TCGA-AA-3982-01A-02R-1022-07	0.0380418168792192	0	4.03351477391637e-05	0.172950198514526	0	0.209206570861957	0.040638768322034	0.0144404361209728	0.0511860378424461	0	0	0	0	0.0832593991930579	0.0731777850092215	0.203248440149206	0.0931632275720451	0	0.00625081017911028	0.0143961742084649	0	0	COAD
TCGA-D5-6922-01A-11R-1928-07	0.0359612346974084	0	0.00321845134686801	0.0873752427344525	0	0.134189296615946	0	0	0.0601916357046259	0	0.00561342109656449	0	0	0.308777232005154	0.141868185056454	0.168697518124828	0.0120877529143309	0	0	0.0420200297033672	0	0	COAD
TCGA-D5-5540-01A-01R-1653-07	0	0	0	0.176592882239187	0	0.0883076659570194	0.215860485413924	0.0713952663914442	0	0	0.0137697839093638	0	0	0.112745611352983	0.125131513604132	0.150609358829063	0.0139896807918898	0	0	0.0112161955337547	0.0156842057274476	0.0046973502497905	COAD
TCGA-CM-4743-01A-01R-1723-07	0.015345315518996	0.0121592369955319	0.00120667197304966	0.156336919550987	0	0.0154802932050574	0.140701504712062	0.0484508221848351	0	0	0	0.176152559056621	0.0172689817191773	0.0438526418182293	0.159872082486169	0.0737022557151348	0.00100805229635114	0.0428525213060414	0.0804187857231591	0	0.0151913557385986	0	COAD
TCGA-CM-6162-01A-11R-1653-07	0.0581015532405192	0	0.00690888513061672	0.0940388846790883	0	0.216449638355304	0.0471372635736001	0	0.00663188515673874	0	0.0457779218606086	0	0.0141937878571153	0.185088208298416	0.0859695832324397	0.124759692289468	0.0030456049725295	0	0.0316859751425326	0.00836224299502846	0.0208561515919519	0.0509927216240423	COAD
TCGA-CK-5912-01A-11R-1653-07	0.0630481980817571	0	0.066550134945834	0.00921269692702906	0	0.186561435567939	0.0554256648265594	0	0	0	0.0390003032393885	0	0	0.412866192881606	0.027410984160101	0.0556725915036799	0.0121208029582217	0	0	0.072130994907884	0	0	COAD
