# Supplementary material for: A novel signature model based on mitochondrial-related genes for predicting survival of colon adenocarcinoma
Source: BMC Med Inform Decis Mak. 2022 Oct 22;22:277. doi: 10.1186/s12911-022-02020-3 (PMC9587559; doi:10.1186/s12911-022-02020-3)
Supplement: Supplementary file 2 — Additional file 2. Raw data. (ZIP 320499 kb) [file 12911_2022_2020_MOESM2_ESM.zip › Raw data/9. Immune Result/ESTIMATE/scores.txt]

ID	StromalScore	ImmuneScore	ESTIMATEScore
TCGA-CM-4746-01A-01R-1410-07	-1353.10762199696	61.7284612254358	-1291.37916077153
TCGA-DM-A0XD-01A-12R-A155-07	-802.825007066356	-105.791318831138	-908.616325897494
TCGA-AA-3511-01A-21R-1839-07	-57.216159164099	234.466179095329	177.25001993123
TCGA-AA-A01K-01A-01R-A00A-07	-167.709668181259	543.63953833666	375.929870155401
TCGA-A6-6650-01B-02R-A277-07	-855.886584927812	-122.058317748683	-977.944902676495
TCGA-F4-6461-01A-11R-1774-07	-34.9994065678313	624.018602161412	589.019195593581
TCGA-AA-3979-01A-01R-1022-07	-1258.79375688479	-142.072445666934	-1400.86620255172
TCGA-G4-6317-01A-11R-1723-07	-1784.98799304203	-816.171185547315	-2601.15917858934
TCGA-AA-3673-01A-01R-0905-07	-662.561381670554	357.834276404763	-304.727105265791
TCGA-AA-3968-01A-01R-1022-07	-120.370440176507	636.407099172565	516.036658996058
TCGA-CM-5349-01A-21R-1723-07	-69.8314431412102	737.52202288622	667.69057974501
TCGA-F4-6809-01A-11R-1839-07	163.257855239909	910.911369316953	1074.16922455686
TCGA-AA-3506-01A-01R-1410-07	-429.124956820182	903.731904279346	474.606947459164
TCGA-A6-A567-01A-31R-A28H-07	-809.9407776906	-322.55403984977	-1132.49481754037
TCGA-AD-6548-01A-11R-1839-07	-92.3108403177546	1026.64836352047	934.337523202715
TCGA-A6-A56B-01A-31R-A28H-07	-431.836450556993	-267.022407446816	-698.858858003809
TCGA-AA-3693-01A-01R-0905-07	-1014.86426929785	73.3013385376891	-941.562930760159
TCGA-G4-6321-01A-11R-1723-07	-1376.32171948898	819.343697446533	-556.978022042443
TCGA-AA-3675-01A-02R-0905-07	-840.242695451292	199.760257245001	-640.482438206291
TCGA-D5-6536-01A-11R-1723-07	-314.805851438674	510.09880405152	195.292952612846
TCGA-AA-3554-01A-01R-0826-07	287.128143466238	1580.76168395613	1867.88982742237
TCGA-AA-3514-01A-02R-0821-07	88.1284653380542	488.893257147664	577.021722485718
TCGA-5M-AAT4-01A-11R-A41B-07	-1346.76261819552	-516.64735650399	-1863.40997469951
TCGA-CM-5863-01A-21R-1839-07	120.445078514339	496.125693836338	616.570772350677
TCGA-CM-4744-01A-01R-A32Z-07	-1231.67710208479	710.800983819249	-520.876118265537
TCGA-A6-2671-01A-01R-1410-07	119.98559685829	547.322722628874	667.308319487164
TCGA-DM-A28K-01A-21R-A32Y-07	-1343.93326141948	-222.483405300383	-1566.41666671986
TCGA-AA-3660-01A-01R-1723-07	-721.775930108626	169.382196650696	-552.39373345793
TCGA-AA-3679-01A-02R-0905-07	-697.433717462015	405.433507523584	-292.000209938431
TCGA-AZ-5403-01A-01R-1653-07	-4.35981379997118	306.64450185196	302.284688051989
TCGA-AA-3521-01A-01R-0821-07	-577.278679668121	252.963535023436	-324.315144644685
TCGA-F4-6459-01A-11R-1774-07	376.090450715093	293.51620546898	669.606656184073
TCGA-AD-6895-01A-11R-1928-07	-362.397926311306	823.134691618844	460.736765307538
TCGA-4N-A93T-01A-11R-A37K-07	-1769.00573168473	-345.728670674332	-2114.73440235907
TCGA-AA-A022-01A-21R-A16W-07	-389.292071934837	1317.13998394095	927.847912006118
TCGA-AA-3973-01A-01R-1022-07	-729.586313878507	-86.04221950695	-815.628533385457
TCGA-AA-3492-01A-01R-1410-07	-466.169841026074	761.510766778702	295.340925752627
TCGA-CA-5254-01A-21R-1839-07	-425.800142617256	-28.6916030101704	-454.491745627427
TCGA-A6-2677-01A-01R-0821-07	-1401.39963137691	-387.575395276266	-1788.97502665317
TCGA-A6-2682-01A-01R-1410-07	-32.3409565817682	781.658909778936	749.317953197168
TCGA-AA-3530-01A-01R-1022-07	-1163.5188602233	495.730057317598	-667.7888029057
TCGA-CK-5915-01A-11R-1653-07	-1345.60060881035	-657.253131614738	-2002.85374042509
TCGA-D5-6923-01A-11R-A32Z-07	200.312500131449	227.708437929565	428.020938061013
TCGA-A6-6648-01A-11R-1774-07	-1288.22001081	-134.488886936164	-1422.70889774616
TCGA-AZ-4308-01A-01R-1410-07	15.6947181703049	606.012640363718	621.707358534023
TCGA-4T-AA8H-01A-11R-A41B-07	-1963.17746555388	-533.732363564921	-2496.9098291188
TCGA-AZ-6605-01A-11R-1839-07	815.048333949563	1254.21358340005	2069.26191734961
TCGA-AA-A02H-01A-01R-A089-07	-877.559352333906	-56.341656372289	-933.901008706195
TCGA-D5-6532-01A-11R-1723-07	-1199.75381720483	-187.611738365865	-1387.3655555707
TCGA-AD-6901-01A-11R-1928-07	484.493376294912	967.467466691818	1451.96084298673
TCGA-AA-3655-01A-02R-1723-07	-483.836553179045	343.37815724879	-140.458395930255
TCGA-NH-A50U-01A-33R-A37K-07	-786.364747371445	-144.916508024579	-931.281255396025
TCGA-A6-A566-01A-11R-A28H-07	1609.6305745909	1776.81140522071	3386.44197981162
TCGA-G4-6303-01A-11R-1774-07	-178.048603288956	159.782201786227	-18.2664015027297
TCGA-D5-6927-01A-21R-1928-07	76.9524918454847	1236.28012441295	1313.23261625844
TCGA-A6-6780-01B-04R-A277-07	590.118934008155	1803.96855089438	2394.08748490254
TCGA-AA-3489-01A-21R-1839-07	1286.52941015532	1954.04120194513	3240.57061210045
TCGA-AA-A00W-01A-01R-A002-07	-1827.47068995072	1.59583178396589	-1825.87485816675
TCGA-AA-A017-01A-01R-A00A-07	-558.06817776947	231.647310366138	-326.420867403331
TCGA-QL-A97D-01A-12R-A41B-07	-1200.44996788232	675.251105659358	-525.198862222962
TCGA-AA-3667-01A-01R-0905-07	-726.222353170287	630.118110324491	-96.1042428457951
TCGA-AA-3534-01A-01R-0821-07	-665.538047555719	58.7639586331604	-606.774088922559
TCGA-AA-A024-01A-02R-A00A-07	-1388.37142818422	-44.9440637216301	-1433.31549190585
TCGA-CK-6751-01A-11R-1839-07	-166.238330495614	310.004147960241	143.765817464627
TCGA-AA-A01X-01A-21R-A083-07	-989.25592611464	-6.38568963788226	-995.641615752523
TCGA-AA-3664-01A-01R-0905-07	-1234.53559025988	223.211619291737	-1011.32397096815
TCGA-AA-A02Y-01A-43R-A32Y-07	-1984.80125061564	345.815061225897	-1638.98618938974
TCGA-AD-6890-01A-11R-1928-07	-655.944340818603	205.657517342407	-450.286823476197
TCGA-G4-6315-01A-11R-1723-07	-1657.77886366845	-481.840966435305	-2139.61983010375
TCGA-CM-6678-01A-11R-1839-07	-913.759258762519	-332.910646979589	-1246.66990574211
TCGA-AZ-4684-01A-01R-1410-07	-78.4752518265781	925.870875172875	847.395623346297
TCGA-G4-6298-01A-11R-1723-07	-748.900603748539	-695.129705227192	-1444.03030897573
TCGA-D5-6537-01A-11R-1723-07	-1459.24361359126	-17.4025543365457	-1476.64616792781
TCGA-AZ-4616-01A-21R-1839-07	-685.218999888483	547.78601048222	-137.432989406264
TCGA-AA-3870-01A-01R-1022-07	264.437481829066	1135.01766394777	1399.45514577684
TCGA-AA-A00L-01A-01R-A002-07	-1247.11933595188	-203.988407039828	-1451.10774299171
TCGA-F4-6805-01A-11R-1839-07	603.17879591431	1037.70059450856	1640.87939042287
TCGA-G4-6322-01A-11R-1723-07	-892.043608799468	133.607733628623	-758.435875170845
TCGA-DM-A1D9-01A-11R-A155-07	-1214.44078688358	-411.153364926605	-1625.59415181019
TCGA-AA-3975-01A-01R-1022-07	-479.200495185001	572.157712509114	92.9572173241139
TCGA-AA-3556-01A-01R-0821-07	-761.271691703078	527.72605686298	-233.545634840097
TCGA-CK-6748-01A-11R-1839-07	423.303546709419	579.675474315886	1002.9790210253
TCGA-AA-A01F-01A-01R-A002-07	-1780.4115770502	-197.318601512232	-1977.73017856243
TCGA-AA-3989-01A-01R-1022-07	-112.451066340125	998.19843849874	885.747372158615
TCGA-CM-6161-01A-11R-1653-07	-410.166845173168	695.410535700669	285.243690527501
TCGA-5M-AATE-01A-11R-A41B-07	-1141.83312514381	-175.734379746295	-1317.56750489011
TCGA-AA-3846-01A-01R-1022-07	-709.529608436259	742.638735058495	33.1091266222354
TCGA-A6-5661-01B-05R-2302-07	409.060898193412	1341.9264621751	1750.98736036851
TCGA-AD-6888-01A-11R-1928-07	-2032.87440055942	-320.13999548815	-2353.01439604757
TCGA-AA-3552-01A-01R-0821-07	-588.992999795258	1157.82784683027	568.834847035013
TCGA-AA-A00D-01A-01R-A002-07	-49.0794795793275	1674.67534454208	1625.59586496275
TCGA-AY-4070-01A-01R-1113-07	-697.252036926765	401.534396843729	-295.717640083036
TCGA-AA-3680-01A-01R-0905-07	-952.082628881207	597.471079903489	-354.611548977718
TCGA-AA-3818-01A-01R-0905-07	-922.489171642741	201.656618055822	-720.832553586919
TCGA-AA-3685-01A-02R-A32Z-07	-248.259237765279	1253.05376207217	1004.79452430689
TCGA-AA-3562-01A-02R-0821-07	-423.275403107863	558.188517262184	134.913114154321
TCGA-DM-A0XF-01A-11R-A155-07	-688.039073233902	161.025226915824	-527.013846318078
TCGA-AA-3560-01A-01R-0821-07	-448.591862778375	723.519255209534	274.927392431159
TCGA-CM-6676-01A-11R-1839-07	-469.026449135391	-295.710547763005	-764.736996898396
TCGA-A6-5659-01A-01R-A278-07	-415.321519301646	-174.343375065238	-589.664894366884
TCGA-AA-3986-01A-02R-1022-07	-517.986364924267	1565.1067783738	1047.12041344953
TCGA-DM-A28H-01A-11R-A16W-07	-1334.41902466689	-563.179746476377	-1897.59877114327
TCGA-A6-6652-01A-11R-1774-07	-1382.60374445932	-442.591070820305	-1825.19481527963
TCGA-F4-6704-01A-11R-1839-07	983.036462879797	812.883776673574	1795.92023955337
TCGA-A6-A5ZU-01A-11R-A28H-07	131.846567574868	854.252002887207	986.098570462076
TCGA-AA-A00E-01A-01R-A002-07	-514.738050391178	1115.86935064447	601.131300253297
TCGA-AA-3852-01A-01R-0905-07	-94.4564087744632	849.317078269302	754.860669494838
TCGA-DM-A1D0-01A-11R-A155-07	-1818.33540198198	-828.143641133516	-2646.47904311549
TCGA-AZ-4315-01A-01R-1410-07	-510.103301207632	677.09461917975	166.991317972119
TCGA-A6-5656-01A-21R-1839-07	-1284.16037143536	-278.65218780857	-1562.81255924393
TCGA-AA-3980-01A-02R-1022-07	-532.552676375884	1206.31885185796	673.766175482075
TCGA-DM-A1HA-01A-11R-A155-07	-1983.38400445715	-323.217269392778	-2306.60127384993
TCGA-AA-3525-01A-02R-0826-07	-1004.40990626354	617.018068432277	-387.391837831265
TCGA-AA-3672-01A-01R-0905-07	-332.072075645773	1539.43496623794	1207.36289059216
TCGA-CM-6674-01A-11R-1839-07	-185.118266391374	736.758809103761	551.640542712387
TCGA-A6-2674-01A-02R-0821-07	1142.85213634074	2014.44798583043	3157.30012217117
TCGA-AA-3496-01A-21R-1839-07	248.919825310167	1189.52957605782	1438.44940136798
TCGA-G4-6306-01A-11R-1774-07	-1900.96587643614	60.0454198886297	-1840.92045654751
TCGA-AA-A00U-01A-01R-A002-07	-1053.80389119137	-16.5926570725318	-1070.3965482639
TCGA-AA-3488-01A-01R-1410-07	-1149.69317781243	215.49441224946	-934.198765562973
TCGA-AD-6965-01A-11R-1928-07	-888.306043906132	-146.83964011823	-1035.14568402436
TCGA-AZ-6600-01A-11R-1774-07	158.629365573579	774.765976063989	933.395341637569
TCGA-CA-5796-01A-01R-1653-07	-1223.39150872278	443.34913623688	-780.042372485904
TCGA-A6-A565-01A-31R-A28H-07	97.5310833869315	1770.64917961201	1868.18026299894
TCGA-AA-3856-01A-01R-0905-07	-627.042201877615	1225.21320538846	598.171003510843
TCGA-CA-5256-01A-01R-1410-07	-741.432729902799	516.667720151603	-224.765009751197
TCGA-AA-3548-01A-01R-1873-07	-515.258100794703	765.251459377262	249.99335858256
TCGA-AA-3858-01A-01R-0905-07	-403.33861875921	447.688089204204	44.3494704449942
TCGA-A6-2680-01A-01R-1410-07	-541.716925730507	538.523432652962	-3.19349307754578
TCGA-D5-6540-01A-11R-1723-07	-715.056534875425	552.420459134277	-162.636075741148
TCGA-AD-6964-01A-11R-1928-07	827.978399107231	1970.09402215181	2798.07242125904
TCGA-AA-3844-01A-01R-1022-07	-958.774191229817	533.243993602173	-425.530197627644
TCGA-AZ-6608-01A-11R-1839-07	-2021.89808931709	-456.580800920899	-2478.47889023799
TCGA-A6-6649-01A-11R-1774-07	-180.645073305402	717.946753176233	537.301679870831
TCGA-AA-3855-01A-01R-1022-07	-764.465589728461	754.92202618198	-9.54356354648121
TCGA-D5-6535-01A-11R-1723-07	-553.568188900589	698.115363512253	144.547174611665
TCGA-DM-A288-01A-11R-A16W-07	-1510.20427963655	-510.737185578998	-2020.94146521555
TCGA-CK-4948-01B-11R-1653-07	-118.244559117826	451.772118452035	333.527559334208
TCGA-CM-6169-01A-11R-1653-07	967.82631318327	1622.13851538276	2589.96482856603
TCGA-AA-3815-01A-01R-1022-07	-492.747262105939	1609.75461807636	1117.00735597042
TCGA-A6-4107-01A-02R-1410-07	-127.377546829159	796.079828062732	668.702281233573
TCGA-F4-6807-01A-11R-1839-07	861.142039263771	1356.00465191081	2217.14669117458
TCGA-A6-6142-01A-11R-1774-07	539.945132102526	556.132987001003	1096.07811910353
TCGA-D5-5538-01A-01R-1653-07	275.624546747186	1259.79356450062	1535.4181112478
TCGA-AA-3494-01A-01R-1410-07	-964.908389734917	264.356906972579	-700.551482762338
TCGA-AA-3976-01A-01R-1022-07	-576.522752367529	273.827463990526	-302.695288377003
TCGA-A6-6650-01A-11R-1774-07	-1250.49749661691	-274.564290816296	-1525.06178743321
TCGA-AA-3862-01A-01R-1022-07	-611.003904777336	1057.32349779763	446.319593020292
TCGA-WS-AB45-01A-11R-A41B-07	1978.52600577553	2266.51910198431	4245.04510775984
TCGA-A6-2674-01A-02R-A278-07	1057.68534593058	1580.49727192522	2638.1826178558
TCGA-AA-A02F-01A-01R-A089-07	-1059.07779476761	-633.893694506779	-1692.97148927439
TCGA-AA-3842-01A-01R-1022-07	-71.4788343463304	540.053679983857	468.574845637527
TCGA-D5-5539-01A-01R-1653-07	15.6075141231132	696.226844596864	711.834358719977
TCGA-AA-3841-01A-01R-0905-07	-384.901245658856	931.155693299604	546.254447640748
TCGA-G4-6309-01A-21R-1839-07	-1212.14680917171	69.2290997118015	-1142.91770945991
TCGA-AU-3779-01A-01R-1723-07	-144.709285813669	1064.01215770968	919.302871896011
TCGA-AA-3678-01A-01R-0905-07	-873.211750852243	774.156207827387	-99.0555430248563
TCGA-AA-A00N-01A-02R-A00A-07	275.62813922837	672.140159803	947.76829903137
TCGA-F4-6569-01A-11R-1774-07	1193.51581233111	1111.26387304212	2304.77968537323
TCGA-A6-3810-01B-04R-A277-07	479.119576242304	602.278242516419	1081.39781875872
TCGA-D5-7000-01A-11R-A32Z-07	-295.646415995883	548.204743751707	252.558327755824
TCGA-G4-6588-01A-11R-1774-07	-699.514697817693	459.402722949521	-240.111974868172
TCGA-G4-6294-01A-11R-1774-07	-992.060774045529	116.445964070707	-875.614809974822
TCGA-QG-A5YW-01A-11R-A28H-07	-723.746236031916	640.521146510195	-83.2250895217204
TCGA-F4-6854-01A-11R-1928-07	-258.533380389616	339.963407011608	81.4300266219922
TCGA-G4-6586-01A-11R-1774-07	-1485.41229031068	736.690517158677	-748.721773152004
TCGA-D5-6932-01A-11R-1928-07	-229.534195433915	450.590098982465	221.05590354855
TCGA-AA-A01D-01A-01R-A00A-07	81.5237111406269	683.257143521372	764.780854661999
TCGA-AD-6899-01A-11R-1928-07	450.097299640898	1190.29479540864	1640.39209504954
TCGA-AA-3850-01A-01R-1022-07	-307.726662220859	1155.04581673489	847.319154514036
TCGA-CM-6170-01A-11R-1653-07	-178.110191277212	524.947230595653	346.837039318441
TCGA-AA-3529-01A-02R-0821-07	-954.988308244835	87.7169109956873	-867.271397249148
TCGA-AA-A02K-01A-03R-A32Y-07	-1376.78798288063	-210.039278951327	-1586.82726183196
TCGA-A6-6141-01A-11R-1774-07	-618.092299037916	844.089323337198	225.997024299282
TCGA-AA-3956-01A-02R-1022-07	-411.106662619354	546.990716051318	135.884053431964
TCGA-DM-A28M-01A-12R-A16W-07	-1861.47533721176	-350.627295906949	-2212.10263311871
TCGA-AA-A02W-01A-01R-A00A-07	-1097.00362942164	-246.252621922906	-1343.25625134455
TCGA-AY-A69D-01A-11R-A37K-07	-1108.32282033836	-158.774632192501	-1267.09745253086
TCGA-AA-3663-01A-01R-1723-07	-885.719964818733	470.283101203259	-415.436863615474
TCGA-AA-3681-01A-01R-0905-07	-764.296466582292	913.203919342176	148.907452759883
TCGA-G4-6307-01A-11R-1723-07	-1591.07745955054	-449.639681202278	-2040.71714075282
TCGA-A6-5660-01A-01R-1653-07	-328.742474595808	216.97577551744	-111.766699078368
TCGA-AA-3930-01A-01R-1022-07	-371.976967780948	968.197710725299	596.220742944351
TCGA-CM-5864-01A-01R-1653-07	-1024.56131137969	234.95595428473	-789.605357094959
TCGA-D5-5537-01A-21R-1928-07	-463.990767947154	-89.750383733607	-553.741151680761
TCGA-A6-6653-01A-11R-1774-07	-558.082295468961	512.394539891109	-45.6877555778518
TCGA-AA-3688-01A-01R-0905-07	-820.459167287665	365.53087891332	-454.928288374345
TCGA-AA-A00O-01A-02R-A089-07	-32.9079822217429	330.320500363708	297.412518141965
TCGA-NH-A8F7-01A-11R-A41B-07	-1537.31536651119	-693.92223624411	-2231.2376027553
TCGA-5M-AAT6-01A-11R-A41B-07	341.485321865784	1478.80683289772	1820.2921547635
TCGA-AA-3516-01A-02R-0826-07	-652.31018540624	889.889596541597	237.579411135356
TCGA-AA-3869-01A-01R-1022-07	-294.427774427076	1082.01181557492	787.584041147847
TCGA-DM-A28G-01A-11R-A16W-07	-1304.97670326309	-202.342977378546	-1507.31968064164
TCGA-AA-3833-01A-01R-0905-07	-74.9105625745955	1047.13418551823	972.223622943633
TCGA-AY-6386-01A-21R-1723-07	-1049.65854195461	472.349799746843	-577.308742207764
TCGA-AA-A02R-01A-01R-A00A-07	-153.012681561656	1629.7264687934	1476.71378723174
TCGA-CM-4751-01A-02R-1839-07	-323.545581589239	935.792453988883	612.246872399644
TCGA-A6-6780-01A-11R-1839-07	-513.1708886669	1852.26100455686	1339.09011588996
TCGA-A6-6780-01A-11R-A278-07	-456.149270311807	1441.96656476644	985.817294454631
TCGA-F4-6570-01A-11R-1774-07	448.93283975705	1673.89232431018	2122.82516406723
TCGA-A6-5665-01B-03R-2302-07	-77.0776629779773	618.183553379301	541.105890401324
TCGA-AA-3854-01A-01R-0905-07	-1040.25722345293	164.140388747532	-876.1168347054
TCGA-D5-6534-01A-21R-1928-07	1486.53937379646	2231.42189981331	3717.96127360977
TCGA-A6-2678-01A-01R-0821-07	-470.275011657778	617.758637145995	147.483625488217
TCGA-AY-4071-01A-01R-1113-07	-269.628320022194	1315.65709144546	1046.02877142326
TCGA-CM-5862-01A-01R-1653-07	-539.133269239676	-446.490359703555	-985.623628943231
TCGA-QG-A5YX-01A-11R-A28H-07	-1658.82272625263	-248.210507995755	-1907.03323424839
TCGA-F4-6806-01A-11R-1839-07	-553.852085500713	336.484089424314	-217.367996076399
TCGA-F4-6855-01A-11R-1928-07	766.010549712375	423.981063948438	1189.99161366081
TCGA-D5-6930-01A-11R-1928-07	78.2172442415151	1083.71170669107	1161.92895093259
TCGA-AA-A01C-01A-01R-A00A-07	-290.515755584425	165.444872812904	-125.070882771521
TCGA-AA-3814-01A-01R-0905-07	192.544655784726	1185.47610477322	1378.02076055795
TCGA-D5-6924-01A-11R-1928-07	460.767488380546	1038.64824961314	1499.41573799369
TCGA-D5-5541-01A-01R-1653-07	-61.0033053472432	754.169598316644	693.1662929694
TCGA-A6-5667-01A-21R-1723-07	-438.270466062213	-87.4947594783902	-525.765225540603
TCGA-QG-A5Z1-01A-11R-A28H-07	-378.846191926699	-153.20319746485	-532.049389391549
TCGA-CK-5916-01A-11R-1653-07	-94.2246803285832	1425.88277517826	1331.65809484968
TCGA-F4-6808-01A-11R-1839-07	-1336.41895716539	-272.839411297566	-1609.25836846296
TCGA-AA-3812-01A-01R-0905-07	108.38265021777	910.667716880656	1019.05036709843
TCGA-AA-3877-01A-01R-1022-07	58.9305437901462	1279.33490406394	1338.26544785408
TCGA-AA-3845-01A-01R-1022-07	-502.911885398559	995.820491540613	492.908606142054
TCGA-CM-6679-01A-11R-1839-07	241.630032933216	654.905265339702	896.535298272918
TCGA-AA-3941-01A-01R-1022-07	-1180.64984583808	-5.63224505807001	-1186.28209089615
TCGA-AZ-4682-01B-01R-A32Z-07	-1031.29824409201	77.215702662707	-954.082541429308
TCGA-D5-6926-01A-11R-1928-07	412.87628334195	674.751643054846	1087.6279263968
TCGA-CM-6172-01A-11R-1653-07	-473.068010918369	115.574644626975	-357.493366291394
TCGA-AA-3692-01A-01R-0905-07	-383.034560915645	944.721425024051	561.686864108406
TCGA-A6-3809-01A-01R-A278-07	-46.2609260465403	1365.29608997391	1319.03516392737
TCGA-DM-A28C-01A-11R-A32Y-07	-1528.90668971724	-584.473442673886	-2113.38013239112
TCGA-A6-4105-01A-02R-1774-07	24.1829261623877	1130.58354129906	1154.76646746145
TCGA-AA-3697-01A-01R-1723-07	-836.429833361668	454.00519296734	-382.424640394328
TCGA-AY-A8YK-01A-11R-A41B-07	-1169.44368639983	-86.5266833593044	-1255.97036975914
TCGA-A6-2686-01A-01R-A32Z-07	217.62753012721	1882.05627362542	2099.68380375263
TCGA-A6-2677-01B-02R-A277-07	49.1964296809442	-126.21514036845	-77.0187106875056
TCGA-G4-6627-01A-11R-1774-07	208.096810729019	1148.74798992	1356.84480064901
TCGA-A6-2672-01B-03R-2302-07	-100.707819552808	1243.85830198152	1143.15048242871
TCGA-AD-6963-01A-11R-1928-07	-1002.62385969783	741.514158635244	-261.109701062582
TCGA-AA-3861-01A-01R-1022-07	-1443.73241904982	807.320827368207	-636.411591681616
TCGA-G4-6311-01A-11R-1723-07	-108.416611881123	594.183328206266	485.766716325143
TCGA-AZ-4323-01A-21R-1839-07	208.140681705098	2039.37315716608	2247.51383887117
TCGA-A6-6781-01A-22R-A278-07	1218.51385155461	1421.59714663694	2640.11099819154
TCGA-AA-3952-01A-01R-1022-07	-133.714461049447	428.571220972034	294.856759922587
TCGA-CM-5868-01A-01R-1653-07	-415.304342237234	32.7848905151979	-382.519451722036
TCGA-DM-A280-01A-12R-A16W-07	-880.122003549667	51.1679569456689	-828.954046603999
TCGA-CA-6718-01A-11R-1839-07	-206.743726886362	1527.4792049986	1320.73547811224
TCGA-F4-6856-01A-11R-1928-07	-904.14075973341	222.265873989188	-681.874885744222
TCGA-DM-A285-01A-11R-A16W-07	-533.419915668154	-589.128086873547	-1122.5480025417
TCGA-A6-6781-01A-22R-1928-07	1244.70627881261	1742.18434106999	2986.8906198826
TCGA-AA-3524-01A-02R-0821-07	-712.474627841978	351.567661798442	-360.906966043536
TCGA-DM-A0X9-01A-11R-A155-07	-1111.88935782678	188.201980232401	-923.687377594376
TCGA-A6-5662-01A-01R-1653-07	-678.734432524067	-229.068017601157	-907.802450125224
TCGA-D5-6539-01A-11R-1723-07	-866.581040368129	466.626773050755	-399.954267317374
TCGA-AZ-6599-01A-11R-1774-07	-1909.33192551156	-405.366251677627	-2314.69817718919
TCGA-AA-3971-01A-01R-1022-07	-633.78013241373	1068.52356336445	434.743430950717
TCGA-CK-5913-01A-11R-1653-07	-366.010265628058	775.677204463854	409.666938835796
TCGA-AZ-6603-01A-11R-1839-07	-29.7116969383838	673.873099749841	644.161402811457
TCGA-CA-5797-01A-01R-1653-07	-290.008883355003	279.282919944627	-10.7259634103767
TCGA-AD-A5EK-01A-11R-A28H-07	-966.981154326575	-360.554336817451	-1327.53549114403
TCGA-CK-6746-01A-11R-1839-07	-955.294762933838	1218.64019459652	263.345431662684
TCGA-NH-A8F7-06A-31R-A41B-07	-1914.21046755725	-963.284681873454	-2877.49514943071
TCGA-AA-3527-01A-01R-0821-07	-45.0769307390455	927.077968735416	882.001037996371
TCGA-AA-3712-01A-21R-1723-07	-211.018296875062	247.992987171265	36.9746902962023
TCGA-AD-A5EJ-01A-11R-A28H-07	-867.29362897419	31.7458753256792	-835.54775364851
TCGA-QG-A5Z2-01A-11R-A28H-07	-1656.24945185253	810.631905095049	-845.617546757481
TCGA-G4-6299-01A-11R-1774-07	-68.023535640362	1031.54163862706	963.518102986694
TCGA-A6-2684-01C-08R-A277-07	1067.15037866969	805.148133037965	1872.29851170766
TCGA-AA-3696-01A-01R-0905-07	-829.003624760826	-258.406300481405	-1087.40992524223
TCGA-AA-3526-01A-02R-A32Z-07	-433.7008234059	873.672688981628	439.971865575728
TCGA-NH-A6GA-01A-11R-A37K-07	-973.936932508629	-7.37474572972587	-981.311678238355
TCGA-CK-4952-01A-01R-1723-07	-990.654018647287	148.75608498972	-841.897933657567
TCGA-G4-6628-01A-11R-1839-07	-107.746372455069	1754.54067519143	1646.79430273636
TCGA-AA-3542-01A-02R-1873-07	-901.637401516425	224.054505632748	-677.582895883677
TCGA-AA-A01G-01A-01R-A002-07	-1369.35108356638	-268.43906292069	-1637.79014648707
TCGA-AA-A00A-01A-01R-A002-07	-416.059840811015	748.199673895513	332.139833084498
TCGA-AA-A004-01A-01R-A00A-07	-468.479036827426	915.903445343779	447.424408516353
TCGA-AA-3972-01A-01R-1022-07	-723.313362917938	43.4444870524291	-679.868875865509
TCGA-AZ-4313-01A-01R-1410-07	-1064.26510868904	-41.9349998768217	-1106.20010856586
TCGA-NH-A5IV-01A-42R-A37K-07	-342.243051535962	1015.95707120171	673.714019665748
TCGA-A6-6140-01A-11R-1774-07	-1295.36656616191	160.901256002371	-1134.46531015954
TCGA-A6-2683-01A-01R-0821-07	-1104.82239900455	27.1437799812429	-1077.6786190233
TCGA-A6-5656-01B-02R-A277-07	1057.95975160131	708.323255796212	1766.28300739752
TCGA-AA-A01S-01A-21R-A083-07	-1721.3862428987	-547.948338319636	-2269.33458121834
TCGA-AA-A02O-01A-21R-A16W-07	-1109.18094757619	252.827137872516	-856.353809703675
TCGA-AY-6196-01A-11R-1723-07	1788.09627438355	2668.98152527391	4457.07779965746
TCGA-AA-3970-01A-01R-1022-07	-888.510628300921	824.38394503081	-64.1266832701104
TCGA-AZ-5407-01A-01R-1723-07	-1384.35685806552	499.449744537988	-884.907113527536
TCGA-AA-3553-01A-01R-0821-07	-267.726894915047	960.528769518622	692.801874603574
TCGA-AA-3966-01A-01R-1113-07	372.031989617219	1896.84448834763	2268.87647796484
TCGA-A6-6781-01B-06R-A277-07	1964.94733731451	2069.70709165222	4034.65442896672
TCGA-A6-3810-01A-01R-A278-07	442.976500175524	740.327270073602	1183.30377024913
TCGA-AA-3811-01A-01R-1022-07	-560.692239439262	664.647540370933	103.955300931671
TCGA-DM-A1HB-01A-21R-A180-07	-1139.81996837136	-157.077939714913	-1296.89790808627
TCGA-D5-6898-01A-11R-1928-07	33.9419480096619	673.901158267437	707.843106277099
TCGA-G4-6302-01A-11R-1723-07	1009.44993775882	933.590497493823	1943.04043525264
TCGA-CM-4750-01A-01R-1410-07	-748.350953731648	305.636116604967	-442.714837126682
TCGA-D5-6538-01A-11R-1723-07	-1478.42854566586	-893.5522683025	-2371.98081396836
TCGA-D5-6929-01A-31R-1928-07	43.833311481645	630.503610646617	674.336922128262
TCGA-NH-A50T-01A-11R-A28H-07	-1387.97302055721	-628.06586245683	-2016.03888301404
TCGA-G4-6314-01A-11R-1723-07	305.046423957429	228.835982594712	533.882406552141
TCGA-G4-6626-01A-11R-1774-07	-1496.80919367238	-346.536839031485	-1843.34603270386
TCGA-AZ-6598-01A-11R-1774-07	-756.131847536785	867.895079544934	111.76323200815
TCGA-RU-A8FL-01A-11R-A37K-07	-2201.55127438534	-676.439517815875	-2877.99079220121
TCGA-AZ-6606-01A-11R-1839-07	-1503.89649939987	-147.387594938694	-1651.28409433856
TCGA-AA-3984-01A-02R-1022-07	-364.741851229052	658.368144624736	293.626293395684
TCGA-AA-3509-01A-01R-1410-07	-614.270299941605	588.420303187382	-25.8499967542225
TCGA-CA-6715-01A-21R-1839-07	-1346.02388966135	-527.386941887109	-1873.41083154846
TCGA-CA-6719-01A-11R-1839-07	182.365947411619	655.033268625009	837.399216036629
TCGA-DM-A1D8-01A-11R-A155-07	-1347.05881074233	-422.247524581367	-1769.3063353237
TCGA-AA-3860-01A-02R-0905-07	-24.0714443344498	982.503717533539	958.432273199089
TCGA-CM-6680-01A-11R-1839-07	17.7043596560326	866.228058638374	883.932418294407
TCGA-D5-6531-01A-11R-1723-07	-143.467102588999	767.799515019584	624.332412430584
TCGA-G4-6320-01A-11R-1723-07	-1533.33039796775	-94.6056166777085	-1627.93601464546
TCGA-CA-6717-01A-11R-1839-07	672.699261824752	1405.97735734804	2078.67661917279
TCGA-CM-6677-01A-11R-1839-07	-125.358689804457	510.515611581488	385.156921777031
TCGA-AA-A00K-01A-02R-A002-07	-854.011450582048	317.050342214838	-536.96110836721
TCGA-D5-6530-01A-11R-1723-07	-590.965759353884	1150.01664768579	559.050888331902
TCGA-AA-A01Z-01A-11R-A083-07	-1366.78600422142	-464.57849758458	-1831.364501806
TCGA-CM-5341-01A-01R-1410-07	674.323347778009	1540.25336274191	2214.57671051992
TCGA-NH-A6GB-01A-11R-A37K-07	-953.846515659679	517.697054520948	-436.149461138731
TCGA-A6-2684-01A-01R-A278-07	336.270125413883	734.029145747776	1070.29927116166
TCGA-A6-6137-01A-11R-1774-07	-906.88390619783	709.848147370785	-197.035758827045
TCGA-CM-6167-01A-11R-1653-07	1160.33801448573	1072.35236225629	2232.69037674202
TCGA-A6-2685-01A-01R-1410-07	672.133525718782	1373.06478794698	2045.19831366576
TCGA-A6-6650-01A-11R-A278-07	-1325.38978796503	-454.486634617649	-1779.87642258268
TCGA-A6-3810-01A-01R-1022-07	509.598326858292	1181.96733858111	1691.5656654394
TCGA-D5-6533-01A-11R-1723-07	-632.020115241067	256.631557035945	-375.388558205121
TCGA-AA-3666-01A-02R-0905-07	-721.936617975214	730.956382583961	9.01976460874744
TCGA-AA-3867-01A-01R-1022-07	163.949351647535	458.504630291893	622.453981939429
TCGA-CM-6166-01A-11R-1653-07	-807.725705049906	-627.899736167633	-1435.62544121754
TCGA-AA-A029-01A-01R-A00A-07	-1453.87680483298	-193.93039766888	-1647.80720250186
TCGA-AA-3517-01A-01R-0821-07	-604.562394146802	492.711559653125	-111.850834493677
TCGA-AA-A00Q-01A-01R-A002-07	-775.245481718124	226.804991371215	-548.44049034691
TCGA-AA-3866-01A-01R-1022-07	380.54709924442	1640.8171503912	2021.36424963562
TCGA-AA-A00Z-01A-01R-A002-07	-1058.99302665698	87.4190378209156	-971.573988836062
TCGA-AD-5900-01A-11R-1653-07	-133.144848988585	998.405360593558	865.260511604973
TCGA-A6-3808-01A-01R-1022-07	544.330247628399	1267.75201597116	1812.08226359956
TCGA-AA-3950-01A-02R-1022-07	494.507981565388	1828.11555534262	2322.62353690801
TCGA-D5-6928-01A-11R-1928-07	1068.23052432793	3010.25683676665	4078.48736109458
TCGA-AA-3977-01A-01R-1022-07	-398.163803318319	861.608913775274	463.445110456956
TCGA-5M-AATA-01A-31R-A41B-07	-643.476341667195	284.618778897886	-358.857562769309
TCGA-AA-A01R-01A-21R-A083-07	-661.835631882055	1539.90798130202	878.072349419964
TCGA-AA-A03J-01A-21R-A16W-07	-544.845300472395	862.920176287659	318.074875815264
TCGA-AA-A01P-01A-21R-A083-07	266.592420774394	1820.79253608167	2087.38495685606
TCGA-AM-5821-01A-01R-1653-07	-329.381876819102	1254.85685936536	925.474982546258
TCGA-AY-5543-01A-01R-1653-07	-1183.00208166356	516.774392534476	-666.227689129085
TCGA-AA-3502-01A-01R-1410-07	-1383.96360645444	596.173291185091	-787.790315269352
TCGA-CM-4748-01A-01R-1410-07	-321.407053995407	480.39640380918	158.989349813773
TCGA-AA-3555-01A-01R-0821-07	-289.89385744964	390.925817668007	101.031960218367
TCGA-DM-A1DB-01A-11R-A155-07	-1819.03029166703	-28.4779605483335	-1847.50825221537
TCGA-G4-6304-01A-11R-1928-07	-1637.00082280473	187.432571005745	-1449.56825179898
TCGA-G4-6297-01A-11R-1723-07	341.345546522109	750.54188872348	1091.88743524559
TCGA-CM-5860-01A-01R-1653-07	482.252204263081	665.355665446009	1147.60786970909
TCGA-CA-5255-01A-11R-1839-07	-1662.54121813332	-331.800245465259	-1994.34146359858
TCGA-AA-3662-01A-01R-1723-07	-342.64092167563	920.420626136455	577.779704460825
TCGA-AA-A03F-01A-11R-A16W-07	-1195.842171268	521.225277093689	-674.616894174308
TCGA-AA-3543-01A-01R-0826-07	-315.052781670216	1516.25808512864	1201.20530345843
TCGA-AA-3532-01A-01R-0821-07	1.04823249637674	1355.91096797711	1356.95920047349
TCGA-AA-3561-01A-01R-0821-07	-913.826308470596	269.922179750694	-643.904128719902
TCGA-A6-5664-01A-21R-1839-07	481.960022551942	1111.53076957672	1593.49079212866
TCGA-A6-3809-01B-04R-A277-07	443.02987206223	1568.375790415	2011.40566247723
TCGA-DM-A28F-01A-11R-A32Y-07	-1328.03384562282	-185.727222459221	-1513.76106808204
TCGA-AA-3864-01A-01R-1022-07	-423.109598782644	332.236198732849	-90.873400049795
TCGA-A6-6654-01A-21R-1839-07	1130.00253745132	1932.59732329351	3062.59986074483
TCGA-AA-3495-01A-01R-1410-07	-804.577871870884	659.476282637764	-145.10158923312
TCGA-G4-6625-01A-21R-1774-07	71.4041835693853	1650.37978130871	1721.78396487809
TCGA-DM-A1D7-01A-11R-A155-07	-1066.15902907486	-28.8027051573495	-1094.96173423221
TCGA-A6-5657-01A-01R-A32Z-07	31.4814101025021	706.366482774362	737.847892876864
TCGA-CK-5914-01A-11R-1653-07	-589.007564731791	190.112920136273	-398.894644595518
TCGA-CA-6716-01A-11R-1839-07	-581.671483444657	-442.525968140644	-1024.1974515853
TCGA-AA-3851-01A-01R-1022-07	-550.487539789264	887.062593401331	336.575053612066
TCGA-CM-6165-01A-11R-1653-07	124.170638063124	591.066513257227	715.237151320351
TCGA-F4-6703-01A-11R-1839-07	1696.52703356405	2417.00094405035	4113.52797761441
TCGA-AA-A01T-01A-21R-A16W-07	-1289.8525422674	44.5431211464337	-1245.30942112096
TCGA-AA-3518-01A-02R-0826-07	-789.963299825558	1010.34286797962	220.379568154064
TCGA-A6-5656-01A-21R-A278-07	-1028.79152508139	-315.233419628297	-1344.02494470968
TCGA-QG-A5YV-01A-11R-A28H-07	-1337.0238098571	-70.8743187150597	-1407.89812857216
TCGA-AA-3544-01A-01R-1873-07	165.008500847398	1589.41547343484	1754.42397428224
TCGA-NH-A50V-01A-11R-A28H-07	-67.3409068780954	604.754477196873	537.413570318778
TCGA-A6-6138-01A-11R-1774-07	232.631257954184	1542.2307096688	1774.86196762298
TCGA-CM-6164-01A-11R-1653-07	-635.206416099319	351.931044000844	-283.275372098475
TCGA-D5-6920-01A-11R-1928-07	-733.543087111138	763.988696869125	30.4456097579871
TCGA-G4-6310-01A-11R-1723-07	-578.244835580235	-673.767298232361	-1252.0121338126
TCGA-AA-3710-01A-01R-1022-07	-47.5378468149559	2015.1843249961	1967.64647818114
TCGA-D5-6541-01A-11R-1723-07	482.555023168394	1218.18143899425	1700.73646216264
TCGA-DM-A1DA-01A-11R-A155-07	-1414.43775704137	-276.644603800802	-1691.08236084217
TCGA-A6-3807-01A-01R-1022-07	-212.687804843678	872.789777436085	660.101972592408
TCGA-CK-4950-01A-01R-1723-07	-602.549467006458	992.265547167489	389.716080161031
TCGA-CM-5861-01A-01R-1653-07	-1212.70439745714	11.2386046135672	-1201.46579284357
TCGA-A6-2684-01A-01R-1410-07	354.893195220982	1242.50993654384	1597.40313176482
TCGA-CK-6747-01A-11R-1839-07	-647.311420986681	319.642071721111	-327.669349265571
TCGA-G4-6295-01A-11R-1723-07	-817.705523212475	939.273242803912	121.567719591438
TCGA-DM-A1D6-01A-21R-A155-07	-1688.05460758568	-880.790044030202	-2568.84465161588
TCGA-AA-A00J-01A-02R-A002-07	-439.318626028526	342.872127862172	-96.4464981663538
TCGA-NH-A6GC-01A-12R-A41B-07	-323.583749663746	-126.574634151295	-450.158383815041
TCGA-AA-3848-01A-01R-0905-07	-963.821597433592	342.412914940379	-621.408682493214
TCGA-A6-6651-01A-21R-1839-07	1226.39098415827	1636.60697499761	2862.99795915588
TCGA-AA-3947-01A-01R-1022-07	51.4657749661441	888.701608142586	940.16738310873
TCGA-AA-3522-01A-01R-0821-07	-1134.39814194298	506.305745025171	-628.092396917805
TCGA-AA-3949-01A-01R-1022-07	361.599673566675	2090.65230260026	2452.25197616694
TCGA-CK-4947-01B-11R-1653-07	-182.912023439141	980.427960319993	797.515936880851
TCGA-3L-AA1B-01A-11R-A37K-07	-606.573896498108	230.051880000512	-376.522016497595
TCGA-AU-6004-01A-11R-1723-07	-19.9933794347904	1151.4485611107	1131.45518167591
TCGA-CM-5344-01A-21R-1723-07	-109.594192969669	-58.5604446209293	-168.154637590598
TCGA-AA-3831-01A-01R-0905-07	-604.697160594774	721.983717303998	117.286556709224
TCGA-A6-2675-01A-02R-1723-07	487.664938434541	1001.58752405737	1489.25246249191
TCGA-D5-6529-01A-11R-1774-07	453.1685829783	1469.71264825775	1922.88123123605
TCGA-CM-4747-01A-01R-1410-07	-526.774996259193	244.279174198036	-282.495822061157
TCGA-AA-3939-01A-01R-1022-07	-584.805788968864	756.84214483185	172.036355862986
TCGA-A6-5659-01B-04R-A277-07	-513.042097646379	-384.969273335378	-898.011370981756
TCGA-AA-3713-01A-21R-1723-07	-704.209615454024	1007.66168238951	303.452066935484
TCGA-NH-A8F8-01A-72R-A41B-07	-299.88350430334	230.395773747448	-69.487730555892
TCGA-CM-6163-01A-11R-1653-07	-47.4049822075651	872.361227763236	824.956245555671
TCGA-AZ-4614-01A-01R-1410-07	-1642.40083026874	-86.4365724900013	-1728.83740275874
TCGA-AA-3994-01A-01R-1113-07	-519.191573406177	446.495873052904	-72.6957003532732
TCGA-CM-6675-01A-11R-1839-07	-990.377211505982	-170.110903822956	-1160.48811532894
TCGA-F4-6460-01A-11R-1774-07	-15.8256658520448	425.743578071314	409.91791221927
TCGA-AY-6197-01A-11R-1723-07	-1214.47178594043	329.848618793599	-884.623167146835
TCGA-AA-3519-01A-02R-0821-07	-796.101311111447	454.716217220035	-341.385093891413
TCGA-CK-4951-01A-01R-1410-07	244.860573896284	1341.75800112773	1586.61857502402
TCGA-AA-3549-01A-02R-0821-07	-689.219250800759	542.131965492943	-147.087285307816
TCGA-AA-3872-01A-01R-1022-07	626.778579674301	928.460601129195	1555.2391808035
TCGA-AA-3510-01A-01R-1410-07	-556.649493489631	1012.57113803713	455.921644547496
TCGA-A6-2676-01A-01R-0826-07	-152.861414413679	1572.11902835975	1419.25761394607
TCGA-AA-3875-01A-01R-0905-07	-462.321805654777	988.985901060488	526.664095405711
TCGA-AA-3955-01A-02R-1022-07	-1041.0956105007	102.766044141824	-938.329566358881
TCGA-A6-6782-01A-11R-1839-07	409.688402237616	1012.09808858708	1421.78649082469
TCGA-AA-3837-01A-01R-0905-07	-477.817972362395	274.131700545004	-203.68627181739
TCGA-A6-2672-01A-01R-0826-07	76.7630699953295	1850.17681074987	1926.9398807452
TCGA-AA-3715-01A-01R-0905-07	513.520907149785	1763.92537721644	2277.44628436623
TCGA-AA-3819-01A-01R-0905-07	-935.620506342538	155.104873955283	-780.515632387256
TCGA-AA-3531-01A-01R-0821-07	-1134.43243432237	-37.8765293652884	-1172.30896368766
TCGA-T9-A92H-01A-11R-A37K-07	-1468.81161214691	-281.520125068036	-1750.33173721495
TCGA-CM-5348-01A-21R-1723-07	704.350947989967	1071.75220828975	1776.10315627972
TCGA-SS-A7HO-01A-21R-A37K-07	-1491.85246082391	-694.117867531078	-2185.97032835499
TCGA-AA-3821-01A-01R-1022-07	-275.796492034743	569.115705180153	293.319213145411
TCGA-AA-3684-01A-02R-0905-07	511.910757208245	1280.93952726818	1792.85028447643
TCGA-AA-A01V-01A-23R-A083-07	-1675.95691137801	407.342149417022	-1268.61476196098
TCGA-F4-6463-01A-11R-1723-07	20.2322546498252	212.559193056673	232.791447706498
TCGA-G4-6293-01A-11R-1723-07	-740.057845686756	1007.10434457195	267.046498885191
TCGA-AY-A71X-01A-12R-A37K-07	-2151.28505382642	-672.845579343838	-2824.13063317025
TCGA-5M-AAT5-01A-21R-A41B-07	-1525.63044964355	-463.829425995173	-1989.45987563873
TCGA-AM-5820-01A-01R-1653-07	-579.725916428341	-73.7643139040475	-653.490230332389
TCGA-AA-3538-01A-01R-0821-07	-346.814845081349	252.209976676016	-94.604868405333
TCGA-CM-6171-01A-11R-1653-07	-846.229737003378	399.35160567913	-446.878131324247
TCGA-G4-6323-01A-11R-1723-07	-1668.67337336387	918.901010847711	-749.772362516158
TCGA-AA-A01I-01A-02R-A089-07	-1267.36548851394	172.340740190855	-1095.02474832309
TCGA-A6-3809-01A-01R-1022-07	-160.934960292531	1524.61352113217	1363.67856083964
TCGA-AA-3520-01A-01R-0821-07	-16.9419218064385	671.099132885735	654.157211079296
TCGA-A6-5659-01A-01R-1653-07	-544.747997539007	-95.606230030842	-640.354227569849
TCGA-AY-A54L-01A-11R-A28H-07	-2076.15487912667	-650.134743133688	-2726.28962226036
TCGA-A6-2681-01A-01R-1410-07	178.209321151485	770.679443859608	948.888765011093
TCGA-G4-6317-02A-11R-2066-07	-1226.52051625329	-555.374690526044	-1781.89520677934
TCGA-AA-A00F-01A-01R-A002-07	-447.458222573975	97.4266398962682	-350.031582677707
TCGA-AA-A02J-01A-01R-A00A-07	-1799.08516498294	-702.88624015095	-2501.97140513389
TCGA-D5-6931-01A-11R-1928-07	-285.095330719555	795.354864537633	510.259533818078
TCGA-CM-4752-01A-01R-1410-07	-203.137264835932	1027.79801977475	824.660754938815
TCGA-DM-A28E-01A-11R-A32Y-07	-1759.5178990383	-450.56886561737	-2210.08676465567
TCGA-DM-A282-01A-12R-A16W-07	-951.299745381217	-474.367942437644	-1425.66768781886
TCGA-DM-A1D4-01A-21R-A155-07	-1787.48272460157	-91.6749982836901	-1879.15772288526
TCGA-AA-A010-01A-01R-A089-07	-959.090689685109	334.809106788358	-624.281582896751
TCGA-AZ-6601-01A-11R-1774-07	78.2656127051218	1412.6816703248	1490.94728302992
TCGA-A6-5661-01A-01R-1653-07	-864.583987267437	333.479305577566	-531.104681689871
TCGA-AA-A00R-01A-01R-A002-07	-250.593949261486	2017.27261835206	1766.67866909057
TCGA-CM-6168-01A-11R-1653-07	827.734814522241	1173.08036266501	2000.81517718725
TCGA-A6-5665-01A-01R-1653-07	-1300.0248275761	336.26541109866	-963.759416477435
TCGA-AZ-4615-01A-01R-1410-07	-24.7663742305679	1393.60735117205	1368.84097694148
TCGA-AA-3982-01A-02R-1022-07	-183.414498325917	1165.32533502854	981.910836702621
TCGA-D5-6922-01A-11R-1928-07	183.46404935729	335.213713600859	518.677762958149
TCGA-AD-6889-01A-11R-1928-07	-1079.94898248409	52.0721134838497	-1027.87686900024
TCGA-A6-2679-01A-02R-1410-07	-478.872734687902	1183.75103033065	704.878295642752
TCGA-A6-5666-01A-01R-1653-07	-1381.66417342698	-273.026323624058	-1654.69049705104
TCGA-AA-A02E-01A-01R-A00A-07	-1221.14768190523	67.3851853241049	-1153.76249658113
TCGA-D5-5540-01A-01R-1653-07	-900.812807553349	68.7594960904732	-832.053311462876
TCGA-AZ-6607-01A-11R-1839-07	950.81291167616	1065.89016787417	2016.70307955033
TCGA-AA-A01Q-01A-01R-A002-07	-1091.08105589613	660.647848164775	-430.433207731359
TCGA-A6-2674-01B-04R-A277-07	1108.45416559247	1480.70815109975	2589.16231669222
TCGA-CM-4743-01A-01R-1723-07	-861.042970595306	704.529376338134	-156.513594257172
TCGA-CM-6162-01A-11R-1653-07	1383.07311847011	1723.69311787156	3106.76623634167
TCGA-CK-5912-01A-11R-1653-07	-704.546581938231	-78.7889172014771	-783.335499139708
TCGA-DM-A28A-01A-21R-A32Y-07	-615.199033492655	-202.591634726602	-817.790668219257
