# Supplementary material for: A novel signature model based on mitochondrial-related genes for predicting survival of colon adenocarcinoma
Source: BMC Med Inform Decis Mak. 2022 Oct 22;22:277. doi: 10.1186/s12911-022-02020-3 (PMC9587559; doi:10.1186/s12911-022-02020-3)
Supplement: Supplementary file 3 — Additional file 3. Table S1: 249 mitochondrion-related DEGs in TCGA-COAD. (XLSX 30 kb) [file 12911_2022_2020_MOESM3_ESM.xlsx]

## Sheet: diff
TableS1：249 mitochondrion-related DEGs in TCGA-COAD.
gene	conMean	treatMean	logFC	pValue	fdr
IER5L	1.57927	6.4394	2.02767	7.63841e-21	1.00989e-19
CDC25C	1.394	3.5515	1.3492	3.00919e-20	3.40586e-19
PPP1R12B	14.5482	2.95844	-2.29793	3.01808e-17	1.98635e-16
NOL3	4.00729	8.13106	1.02082	1.31891e-16	7.75766e-16
CLIC5	23.8055	6.19489	-1.94214	9.94668e-22	1.74827e-20
DNMT1	5.75032	11.8568	1.044	1.11401e-17	7.92538e-17
FPGS	9.27713	19.8993	1.10097	5.28047e-21	7.51335e-20
BRINP3	3.55223	0.387873	-3.19507	2.56688e-24	2.01838e-22
LEXM	0.597457	0.108253	-2.46443	6.03113e-23	1.83888e-21
SLC25A27	0.705319	2.05369	1.54187	2.13672e-09	5.02718e-09
FEN1	10.782	23.349	1.11473	6.45458e-18	4.77383e-17
NOX4	0.0465297	0.518546	3.47825	1.94885e-20	2.27467e-19
LACTB2	8.36603	18.126	1.11544	4.3874e-12	1.40059e-11
SLC25A22	4.51925	10.1072	1.16123	3.02259e-16	1.68498e-15
PPP1R27	0.0110279	0.045379	2.04087	0.000121339	0.0001802
HSD3B2	10.5023	0.223606	-5.5536	5.75523e-21	8.11161e-20
HSPD1	63.7546	171.509	1.42768	3.42608e-21	5.06788e-20
ECI2	14.6692	6.19681	-1.24319	1.9997e-21	3.21141e-20
QSOX2	3.07634	8.05486	1.38865	6.06539e-24	3.93987e-22
DHRS2	0.0260254	0.700051	4.74946	2.20621e-23	9.69437e-22
MTHFD1L	1.90785	11.1491	2.5469	3.54773e-26	1.32508e-23
FSIP2	0.846909	0.287416	-1.55907	4.77806e-20	5.17277e-19
ABCA9	0.6416	0.120816	-2.40886	1.64038e-21	2.72304e-20
ACP6	1.12537	2.35994	1.06835	2.02057e-21	3.21141e-20
P2RY12	0.957313	0.162351	-2.55988	1.11018e-22	3.18962e-21
PTRH2	2.93806	6.11217	1.05682	6.22316e-21	8.52972e-20
SLC8A3	0.0800193	0.0386233	-1.05088	6.95515e-20	7.3176e-19
HOGA1	0.024844	0.19166	2.94758	6.88708e-11	1.92323e-10
CKMT2	0.532139	6.50369	3.61138	0.00135526	0.00183071
CKMT1B	10.2573	4.98842	-1.04	6.37458e-15	2.99485e-14
CAPN10	1.86493	3.7616	1.01222	3.68033e-20	4.13415e-19
MPC1	47.8534	23.3221	-1.03692	9.37119e-21	1.19663e-19
SLC25A23	44.8065	14.7229	-1.60565	2.24009e-25	3.42354e-23
CRYAB	16.9997	3.60711	-2.23659	4.52958e-17	2.92952e-16
MICU3	0.418132	0.178882	-1.22495	1.38244e-13	5.42089e-13
FAM222A	1.153	3.28724	1.51148	8.12476e-11	2.24785e-10
PIF1	0.557491	1.81546	1.70331	8.3614e-20	8.61513e-19
SNCA	1.23973	0.414217	-1.58157	2.40987e-14	1.03458e-13
HSPE1	36.8284	74.732	1.02091	7.12429e-15	3.27498e-14
MAOB	13.6443	3.02478	-2.1734	2.18162e-17	1.49511e-16
NIT2	2.82763	5.97179	1.07857	4.16772e-21	6.04522e-20
KYAT1	0.658788	1.53733	1.22254	2.18316e-18	1.77263e-17
PDF	1.6382	4.41072	1.4289	6.48448e-15	3.02752e-14
SND1	27.9929	59.0641	1.07722	9.78615e-23	2.86677e-21
MOBP	0.0914697	0.0139878	-2.70913	4.64761e-22	9.77962e-21
SLC25A2	0.0147626	0.0603075	2.03039	0.000874118	0.00120362
GLOD5	3.90636	1.68077	-1.2167	3.94502e-17	2.56255e-16
AKR1C4	0.0128944	0.693667	5.74943	1.46596e-21	2.51094e-20
FADS1	0.944752	2.8678	1.60194	8.24229e-11	2.27615e-10
PYCR1	13.3761	47.3486	1.82366	6.72098e-23	2.00823e-21
MSRB3	14.5698	3.46335	-2.07274	3.4549e-13	1.26821e-12
CYP27B1	0.324187	1.36681	2.07591	1.68043e-23	7.84553e-22
SLC25A20	29.1001	10.7984	-1.43021	2.92598e-23	1.09285e-21
POLG2	1.50321	3.04637	1.01905	6.02153e-17	3.76409e-16
ACADM	18.3997	8.43112	-1.12589	1.64159e-19	1.6242e-18
ACSL6	0.0821783	1.8691	4.50744	4.00037e-10	1.00955e-09
TERT	0.186701	0.621595	1.73524	6.17425e-09	1.36455e-08
HRK	0.143283	0.033529	-2.09538	3.75519e-20	4.18675e-19
PUS1	2.87298	9.04167	1.65404	2.40666e-23	9.9756e-22
FKBP10	6.61554	27.088	2.03373	8.81796e-15	3.98007e-14
ACOD1	0.00870338	0.0391157	2.1681	0.000715262	0.000993124
OTC	4.68888	2.05739	-1.18843	7.71038e-13	2.74269e-12
HMGCS2	373.654	80.7657	-2.20989	1.81966e-18	1.51032e-17
PAPSS2	81.4993	22.2748	-1.87138	3.26095e-23	1.18826e-21
AGXT2	0.0739916	0.0108638	-2.76783	0.00277744	0.00364952
FAM92A	0.864902	2.76867	1.67858	1.51087e-16	8.78301e-16
ARMCX1	5.73447	1.85564	-1.62774	8.48377e-18	6.12307e-17
ATP5F1EP2	0.963428	4.13565	2.10187	1.12462e-12	3.87139e-12
C20orf194	1.91131	0.674369	-1.50295	6.05927e-16	3.25631e-15
TIMM50	6.14186	12.4	1.01359	9.08843e-21	1.17053e-19
SLC22A4	2.93091	1.03615	-1.50012	2.60656e-09	6.04689e-09
SLC25A14	1.43672	2.96998	1.04767	6.03455e-21	8.34779e-20
RUVBL2	19.552	42.2892	1.11298	1.28536e-20	1.61372e-19
ETFDH	14.359	4.33909	-1.72649	7.66627e-26	1.6362e-23
KCNMA1	5.09494	0.7621	-2.74101	8.12197e-21	1.06441e-19
MRPL17	11.602	29.3957	1.34124	7.49585e-22	1.38011e-20
CPT1A	49.8122	22.4185	-1.15181	1.59116e-20	1.91709e-19
TMEM160	7.01527	22.2788	1.6671	2.1051e-06	3.71313e-06
PINK1	12.459	4.7634	-1.38713	2.29152e-25	3.42354e-23
CHCHD6	2.48004	6.22297	1.32724	1.19696e-20	1.51547e-19
HELZ2	4.01907	8.92109	1.15036	3.40825e-12	1.10694e-11
DTYMK	9.19655	20.7396	1.17323	3.39993e-19	3.21487e-18
SLC25A42	3.3073	1.53	-1.11213	1.2818e-19	1.28524e-18
TST	218.638	81.35	-1.42633	3.32158e-21	4.96244e-20
FHL1	35.7226	4.31731	-3.04863	2.51354e-23	9.9756e-22
WSCD1	5.56426	0.731368	-2.92752	2.21619e-24	1.83943e-22
SLC25A32	4.48134	10.7495	1.26227	1.86644e-19	1.83451e-18
ASB9	0.813339	4.05529	2.31788	2.37182e-17	1.61804e-16
GRPEL2	2.71287	6.56712	1.27544	6.96597e-21	9.2921e-20
SLC25A34	5.84358	0.381047	-3.93881	6.38081e-26	1.58882e-23
ATIC	17.4049	38.7807	1.15585	5.08003e-22	1.05411e-20
SFXN3	5.38499	12.1033	1.16838	2.38772e-19	2.33154e-18
RIMS3	2.34513	1.04545	-1.16554	1.20749e-14	5.35308e-14
GPT2	4.13608	13.5624	1.71327	7.11262e-22	1.32828e-20
PMAIP1	1.52382	7.36685	2.27335	4.04891e-23	1.40676e-21
ADHFE1	0.96015	0.153516	-2.64487	1.69664e-24	1.68985e-22
TMTC1	1.42716	0.531472	-1.42509	6.14042e-16	3.2881e-15
PRDX4	29.4017	78.4954	1.41671	1.57509e-20	1.91315e-19
TOMM34	13.3708	49.6836	1.89368	3.85807e-24	2.61998e-22
PRDX6	195.967	78.9157	-1.31223	4.24628e-22	9.06277e-21
MOCS1	5.65298	1.75131	-1.69058	3.4424e-23	1.22451e-21
COX7A1	10.546	4.08902	-1.36687	3.50449e-11	1.01271e-10
HEATR1	2.69617	6.44357	1.25695	2.81525e-21	4.29181e-20
AKR1B15	0.296069	0.137069	-1.11103	2.01158e-05	3.21766e-05
TUBB3	0.218206	0.772687	1.82419	1.44426e-12	4.90391e-12
AARD	0.319088	0.0716844	-2.15422	3.41478e-17	2.23758e-16
NME1	7.04185	24.73	1.81224	2.69417e-22	6.19245e-21
SPHKAP	0.0350029	0.00550195	-2.66946	1.89688e-28	9.44648e-26
IFI6	42.0982	146.411	1.79819	5.56733e-09	1.23958e-08
ANKRD61	0.255825	0.635831	1.31349	3.05022e-06	5.26824e-06
KCNJ11	0.518492	1.49591	1.52863	6.01597e-14	2.46919e-13
PPP1R14A	19.8143	3.98329	-2.31451	3.90666e-18	3.02412e-17
CPOX	4.56907	9.29266	1.02419	5.02494e-23	1.59729e-21
HSP90AB1	232.677	541.154	1.21771	5.24645e-23	1.63296e-21
PAICS	11.5449	30.7169	1.41178	6.07547e-22	1.22303e-20
EFHD1	1.71819	0.824741	-1.05887	4.05396e-13	1.48083e-12
ACACB	4.34536	1.37474	-1.66032	9.83525e-24	5.24781e-22
BCL2	3.53133	1.31542	-1.42469	3.00919e-20	3.40586e-19
CTU2	2.77402	6.63758	1.25868	5.85159e-21	8.17035e-20
PDE2A	2.6945	0.492552	-2.45167	4.18234e-23	1.4201e-21
PABPC5	0.276399	0.115137	-1.2634	8.582e-11	2.36559e-10
VARS	12.3341	28.1666	1.19133	1.95859e-21	3.18058e-20
DDIT4	15.8784	47.3351	1.57585	9.4226e-17	5.65356e-16
ACAA2	70.0274	23.2239	-1.59231	4.38797e-21	6.30348e-20
AADAT	1.20733	3.03318	1.329	9.99783e-13	3.4656e-12
DTNB	0.668251	1.69503	1.34284	2.79918e-18	2.21269e-17
CYP11A1	0.181779	0.0560172	-1.69824	6.13349e-19	5.65644e-18
BBC3	3.99538	8.05972	1.0124	7.57662e-14	3.06761e-13
SUGCT	3.70307	0.944206	-1.97155	1.03717e-21	1.80177e-20
CCT6A	32.4719	80.3812	1.30767	2.21619e-24	1.83943e-22
DNAJC28	0.694391	0.26848	-1.37094	8.77098e-22	1.55998e-20
MTG2	4.46763	9.89933	1.14782	6.2879e-19	5.76327e-18
NT5DC2	4.95138	16.498	1.73638	1.67398e-20	2.00074e-19
ACSL4	4.82221	10.6633	1.14488	2.62401e-12	8.61599e-12
HIGD1A	108.643	34.8428	-1.64067	4.70993e-23	1.5297e-21
DNLZ	0.0265623	0.0551235	1.05329	1.25135e-05	2.0365e-05
NGB	0.780733	0.0347116	-4.49134	8.56468e-29	6.39782e-26
GARS	17.5466	45.3824	1.37094	1.8548e-24	1.73192e-22
DUSP26	0.873933	0.145303	-2.58846	1.07568e-23	5.54162e-22
MAOA	81.8226	22.9533	-1.8338	7.07553e-24	4.11066e-22
SLC25A15	4.20598	8.59757	1.03149	9.59599e-16	5.03032e-15
OGT	9.12901	20.403	1.16025	4.50343e-14	1.86375e-13
PNPT1	4.51042	10.3465	1.19781	4.59023e-20	5.0425e-19
MTHFD2	7.02613	21.6028	1.62041	1.72401e-22	4.44082e-21
BCL2L1	23.4086	48.0965	1.03889	7.63909e-17	4.67738e-16
NDUFA4L2	1.52422	8.44983	2.47085	2.81192e-15	1.37288e-14
TOP1MT	3.16014	11.8885	1.91151	4.07069e-22	8.81392e-21
TUSC3	2.80634	1.36145	-1.04354	1.99929e-09	4.74117e-09
TIMM8A	2.43931	5.0482	1.0493	9.14673e-18	6.56981e-17
TWNK	3.03893	9.2763	1.60999	7.15376e-24	4.11066e-22
CTU1	1.22505	4.02655	1.7167	7.17023e-16	3.78527e-15
SSBP1	9.20239	18.6861	1.02189	4.92395e-20	5.29236e-19
FANCG	3.68569	7.56713	1.03781	2.74814e-20	3.15824e-19
PTRH1	0.0163192	0.0646824	1.98681	5.23834e-12	1.65456e-11
SMYD5	5.81173	13.1817	1.18149	4.36704e-23	1.44986e-21
KLK6	0.0195611	15.7489	9.65304	4.35032e-25	5.90852e-23
GMPR	2.50383	5.72293	1.19262	0.00155604	0.00208683
TAMM41	1.06826	2.31837	1.11785	6.33642e-22	1.22943e-20
MAPK12	0.343366	0.692185	1.01141	0.0377254	0.0439639
IMMP2L	1.70628	3.50628	1.03908	3.71287e-13	1.35957e-12
SUCLG2	92.9131	40.4005	-1.20151	6.13969e-22	1.22303e-20
BBOX1	0.0220834	0.20762	3.23291	0.00425078	0.00546529
MACROD1	9.87959	23.6709	1.26059	9.99783e-13	3.4656e-12
SLC11A2	4.61153	11.3593	1.30055	2.96467e-21	4.47396e-20
CARS2	3.69767	7.98441	1.11057	1.74329e-20	2.06704e-19
NDUFAF8	7.54506	16.7555	1.15103	1.66901e-18	1.40085e-17
SHMT2	13.8842	42.1153	1.6009	9.31063e-24	5.15188e-22
PDP1	3.04506	7.42732	1.28637	4.25534e-18	3.27705e-17
ATAD3B	1.65756	4.47927	1.4342	3.10884e-18	2.43173e-17
DMPK	10.1478	4.70919	-1.10762	0.000738751	0.00102479
ATCAY	0.244333	0.0373302	-2.71043	2.60407e-23	9.9756e-22
PGAM5	12.2328	26.9617	1.14016	5.89621e-20	6.24748e-19
CA5A	0.002702	0.0147225	2.44593	1.02531e-06	1.86352e-06
COMT	12.725	29.1129	1.19399	4.29964e-19	4.04004e-18
ACAT1	23.0178	10.4028	-1.14578	7.57491e-22	1.38011e-20
PRR5L	14.9968	7.20787	-1.05701	8.4133e-19	7.48183e-18
TRAP1	10.1652	26.7175	1.39415	1.89741e-22	4.72456e-21
CEND1	0.780112	0.177935	-2.13233	5.32604e-17	3.42979e-16
NR3C1	4.74284	1.77471	-1.41816	4.23617e-20	4.68803e-19
NEU4	10.3781	1.97904	-2.39067	1.87732e-22	4.72456e-21
ABCE1	7.21571	16.1696	1.16407	8.32559e-18	6.03807e-17
RPL8	658.593	1390.28	1.07791	3.58291e-15	1.72673e-14
HK2	60.4273	27.5225	-1.13459	4.46119e-13	1.62561e-12
SPART	3.57472	1.52124	-1.23258	7.95956e-14	3.20528e-13
TAZ	3.39053	7.12385	1.07115	1.71781e-18	1.43375e-17
AMPD2	3.93295	8.83018	1.16683	6.60846e-22	1.26577e-20
ACSM5	0.305868	0.0617168	-2.30917	2.66593e-22	6.19245e-21
COA1	1.7374	3.51778	1.01774	4.68324e-20	5.10712e-19
CDK5RAP1	4.01501	9.14123	1.18698	2.56873e-23	9.9756e-22
ACADS	86.7564	21.0362	-2.0441	1.89444e-23	8.57663e-22
CPT2	25.5911	10.0745	-1.34493	2.51354e-23	9.9756e-22
CSE1L	15.8606	52.6111	1.72992	2.95774e-24	2.20943e-22
ABCB6	0.443638	1.05924	1.25558	6.78292e-17	4.20485e-16
TRMU	1.95027	3.925	1.00902	8.3614e-20	8.61513e-19
CLPB	2.16074	5.01649	1.21515	5.76418e-22	1.17968e-20
EPDR1	5.36722	12.5297	1.22311	2.80289e-09	6.47221e-09
FADS2	1.31176	5.08855	1.95575	1.25278e-07	2.48231e-07
CDK1	5.38633	18.0868	1.74756	5.77944e-20	6.16749e-19
WSCD2	0.373414	0.0677446	-2.4626	1.31628e-18	1.13672e-17
GSTP1	144.868	347.446	1.26205	1.06297e-17	7.59848e-17
SLIT3	4.93943	1.01922	-2.27688	2.51223e-21	3.95082e-20
TAT	0.43677	0.0354423	-3.62333	2.02459e-22	4.95858e-21
LDHD	35.3778	4.86853	-2.86129	7.49791e-25	8.00134e-23
TBC1D9	5.71532	2.70188	-1.08087	5.7517e-17	3.64112e-16
MRPS23	4.02979	9.12032	1.17838	1.31178e-20	1.61967e-19
ACSF2	15.6629	5.95952	-1.39408	7.7092e-17	4.70104e-16
FAM189A1	2.80853	0.766896	-1.87272	2.54188e-18	2.01999e-17
CYP24A1	0.0982908	0.351768	1.8395	1.11704e-07	2.21923e-07
GTPBP3	2.55416	5.56868	1.12449	1.467e-20	1.79647e-19
ACADL	0.0502188	0.0248729	-1.01366	7.83002e-13	2.77863e-12
ABCA8	3.36739	0.178683	-4.23616	5.68622e-26	1.58882e-23
ABCG2	16.5906	0.655683	-4.66123	5.35076e-25	6.28934e-23
P4HA1	11.2665	23.8269	1.08055	6.13059e-13	2.19117e-12
TRMT11	3.01355	6.6328	1.13815	8.37499e-21	1.08802e-19
P2RY1	6.27349	1.28594	-2.28644	1.19765e-25	2.23662e-23
STXBP1	2.68414	6.39943	1.25348	4.28694e-10	1.07823e-09
HPDL	4.74897	13.3528	1.49146	2.24284e-10	5.8786e-10
ZZEF1	13.2008	4.39784	-1.58576	6.74878e-22	1.27629e-20
DUSP21	0.147539	0.00706002	-4.38528	8.81699e-38	1.31726e-34
PRELID3A	0.34908	1.43808	2.04252	7.07553e-24	4.11066e-22
MTERF3	5.00981	12.0926	1.27129	1.19586e-19	1.20717e-18
PRUNE2	8.57168	3.519	-1.28441	3.24865e-06	5.59802e-06
ATRNL1	0.39079	0.070482	-2.47107	1.23491e-17	8.7026e-17
PUSL1	3.39176	7.09685	1.06515	2.68995e-16	1.51082e-15
HACD3	9.09762	21.0672	1.21144	2.32218e-22	5.5957e-21
PXMP2	29.4549	10.9637	-1.42578	2.63762e-22	6.19245e-21
SQOR	78.0351	29.888	-1.38455	2.75758e-21	4.24725e-20
SLC25A29	1.53771	4.15728	1.43486	1.2748e-18	1.10729e-17
ATAD3A	6.84527	16.144	1.23782	7.20405e-19	6.52294e-18
RNASEL	4.74952	2.16904	-1.13073	6.4176e-21	8.71627e-20
RTKN	6.87313	16.9451	1.30183	1.41121e-23	6.80112e-22
RPN2	95.6254	204.14	1.09409	1.63456e-22	4.36076e-21
KLHL29	0.513817	1.22882	1.25795	8.36002e-12	2.57523e-11
MTFR2	1.26075	3.8491	1.61024	2.67327e-21	4.16028e-20
NME1-NME2	0.305548	0.898347	1.55587	2.24763e-12	7.4456e-12
PHKA1	1.13726	3.24531	1.5128	2.48446e-17	1.67198e-16
RUNDC3B	1.78412	0.377805	-2.2395	1.68766e-22	4.42345e-21
MTFR1	4.9923	10.0456	1.00879	2.7768e-17	1.84379e-16
PKM	75.6419	159.158	1.0732	1.47292e-18	1.25031e-17
ETHE1	251.701	87.0365	-1.53202	6.96597e-21	9.2921e-20
GLS2	0.0451327	0.308452	2.7728	1.51698e-22	4.12066e-21
SLC9B2	0.724525	1.69107	1.22283	4.64249e-13	1.68347e-12
ARMC10	4.86433	11.1517	1.19694	3.66253e-22	8.04679e-21
DNA2	0.94733	2.82345	1.57552	2.71321e-19	2.59842e-18
RPS6KA6	1.91108	0.90812	-1.07343	9.00203e-14	3.57691e-13
NQO1	33.9807	70.5152	1.05322	8.46089e-09	1.83463e-08
XPNPEP3	1.10807	2.68583	1.27731	1.13403e-23	5.64744e-22
PDK4	37.4751	4.26941	-3.13383	5.47265e-25	6.28934e-23
ALDH4A1	2.23187	8.55107	1.93785	2.10111e-18	1.71534e-17
