# Supplementary material for: A novel signature model based on mitochondrial-related genes for predicting survival of colon adenocarcinoma
Source: BMC Med Inform Decis Mak. 2022 Oct 22;22:277. doi: 10.1186/s12911-022-02020-3 (PMC9587559; doi:10.1186/s12911-022-02020-3)
Supplement: Supplementary file 4 — Additional file 4. Table S2: The coefficient, 95% CI and P value of each candidate gene in mitochondrial-related gene signature model by univariate and multivariate Cox regression. (XLSX 11 kb) [file 12911_2022_2020_MOESM4_ESM.xlsx]

## Sheet: Sheet1
TableS2: The coefficient, 95% CI and P value of each candidate gene in mitochondrial-related gene signature model by univariate and multivariate Cox regression.
Candidate Genes of Univariate Cox Result
gene	HR	HR.95L	HR.95H	pvalue
CDC25C	0.600925	0.395691	0.912608	0.0168977
NOL3	1.85047	1.26154	2.71432	0.00164048
NOX4	1.55686	1.01155	2.39615	0.0442044
QSOX2	1.87968	1.2163	2.90486	0.00448804
MPC1	0.593937	0.413105	0.853925	0.00491702
CRYAB	1.29192	1.03293	1.61584	0.0248481
SFXN3	1.5655	1.0907	2.24699	0.0150635
KCNJ11	1.4387	1.01578	2.03771	0.0405507
EFHD1	1.60685	1.11216	2.32158	0.0115316
CYP11A1	8.8128	2.03748	38.1184	0.00358587
DNAJC28	0.271024	0.0763274	0.962353	0.0434542
MAPK12	1.84536	1.31294	2.5937	0.000419367
DMPK	1.63046	1.16708	2.27781	0.00416114
ATCAY	4.00518	1.69965	9.4381	0.00150973
TRAP1	0.634426	0.444756	0.904984	0.0120435
CPT2	0.546596	0.358049	0.834431	0.00513295
ACADL	5.96502	1.6269	21.8707	0.00705697
P4HA1	1.33721	1.03714	1.72409	0.0250103
Candidate Genes of Multivariate Cox Result
gene	coef	HR	HR.95L	HR.95H	pvalue
CDC25C	-0.537392	0.58427	0.364532	0.936466	0.0255697
NOL3	0.642647	1.90151	1.27326	2.83975	0.00168645
QSOX2	0.601038	1.82401	1.13591	2.92894	0.0128701
KCNJ11	0.281668	1.32534	0.920417	1.9084	0.129984
DNAJC28	-2.4462	0.0866218	0.0198049	0.378863	0.00115763
ATCAY	1.29481	3.65031	1.44204	9.24019	0.00628619
TRAP1	-0.604748	0.546212	0.35577	0.838597	0.00569783
P4HA1	0.436802	1.54775	1.17265	2.04283	0.00203745
